# Supplementary material for: Systematic design of auxotrophic strains and media conditions to probe metabolic functions in E. coli
Source: PLoS Comput Biol. 2026 Jun 29;22(6):e1014469. doi: 10.1371/journal.pcbi.1014469 (PMC13345470; doi:10.1371/journal.pcbi.1014469)
Supplement: S1 Table — Wild-type FBA growth, rFBA growth, growth impact, and feasibility for the four baseline rFBA validation conditions and the 46 aerobic carbon substrates used in the auxotroph design pipeline. (XLSX) [file pcbi.1014469.s001.xlsx]

## Sheet: Sheet1
condition	condition_type	exchange_id	wt_growth	rfba_growth	growth_impact	pct_impact	n_applied	n_relaxed_FlagB	n_candidates_total	feasible
aerobic_glucose	baseline		0.6923	0.6919	0.0004	0.06	295	7	302	TRUE
anaerobic_glucose	baseline		0.1575	0.1532	0.0043	2.73	313	4	317	TRUE
aerobic_glucose_acetate	baseline		0.6923	0.6919	0.0004	0.06	295	7	302	TRUE
aerobic_glucose_lactose	baseline		0.7125	0.712	0.0005	0.07	295	7	302	TRUE
Maltotriose	carbon_substrate	EX_malttr_e	1.1797	1.1788	0.0009	0.08	244	5		TRUE
D-Trehalose	carbon_substrate	EX_tre_e	0.9524	0.9517	0.0007	0.07	262	5		TRUE
Maltose	carbon_substrate	EX_malt_e	0.9524	0.9517	0.0007	0.07	244	5		TRUE
Lactose	carbon_substrate	EX_lcts_e	0.9314	0.6919	0.2395	25.71	261	5		TRUE
D-Melibiose	carbon_substrate	EX_melib_e	0.9314	0.9307	0.0007	0.07	259	8		TRUE
N-Acetyl-Neuraminic	carbon_substrate	EX_acnam_e	0.7847	0.7841	0.0006	0.07	259	7		TRUE
Adenosine	carbon_substrate	EX_adn_e	0.7599	0.6709	0.089	11.71	263	5		TRUE
Glucose-6-Phosphate	carbon_substrate	EX_g6p_e	0.7521	0.7516	0.0004	0.06	263	5		TRUE
Fructose-6-Phosphate	carbon_substrate	EX_f6p_e	0.7521	0.7516	0.0004	0.06	263	5		TRUE
Inosine	carbon_substrate	EX_ins_e	0.7359	0.7309	0.005	0.68	259	5		TRUE
2-DeoxyAdenosine	carbon_substrate	EX_dad_2_e	0.715	0.708	0.007	0.97	257	5		TRUE
N-Acetyl-D-Glucosamine	carbon_substrate	EX_acgam_e	0.7128	0.7124	0.0004	0.06	259	7		TRUE
Uridine	carbon_substrate	EX_uri_e	0.7029	0.5218	0.181	25.76	263	5		TRUE
D-Mannose	carbon_substrate	EX_man_e	0.6923	0.6919	0.0004	0.06	263	5		TRUE
D-Fructose	carbon_substrate	EX_fru_e	0.6923	0.6919	0.0004	0.06	258	5		TRUE
Glucose	carbon_substrate	EX_glc__D_e	0.6923	0.6919	0.0004	0.06	295	7		TRUE
Glucose-1-Phosphate	carbon_substrate	EX_g1p_e	0.6923	0.6919	0.0004	0.06	263	5		TRUE
D-Sorbitol	carbon_substrate	EX_sbt__D_e	0.6788	0.6783	0.0005	0.07	263	5		TRUE
D-Mannitol	carbon_substrate	EX_mnl_e	0.6788	0.6783	0.0005	0.07	262	5		TRUE
D-Galactose	carbon_substrate	EX_gal_e	0.6724	0.672	0.0004	0.06	260	8		TRUE
D-Gluconic Acid	carbon_substrate	EX_glcn_e	0.6566	0.6563	0.0003	0.05	298	7		TRUE
5-Keto-D-Gluconate	carbon_substrate	EX_5dglcn_e	0.6415	0.6412	0.0003	0.05	258	5		TRUE
Thymidine	carbon_substrate	EX_thymd_e	0.6338	0.6334	0.0004	0.07	254	5		TRUE
D-Xylose	carbon_substrate	EX_xyl__D_e	0.6126	0.6123	0.0004	0.06	260	5		TRUE
L-Arabinose	carbon_substrate	EX_arab__L_e	0.6126	0.6123	0.0004	0.06	260	7		TRUE
beta-D-Allose	carbon_substrate	EX_all__D_e	0.6126	0.6123	0.0004	0.06	262	6		TRUE
D-Galactonic Acid	carbon_substrate	EX_galctn__D_e	0.5932	0.5928	0.0004	0.07	259	5		TRUE
L-Galactonic Acid	carbon_substrate	EX_galctn__L_e	0.5932	0.5928	0.0004	0.07	260	6		TRUE
D-Glucuronic Acid	carbon_substrate	EX_glcur_e	0.5873	0.5869	0.0004	0.07	258	5		TRUE
D-Ribose	carbon_substrate	EX_rib__D_e	0.5529	0.5526	0.0003	0.06	262	6		TRUE
L-Rhamnose	carbon_substrate	EX_rmn_e	0.517	0.5133	0.0037	0.72	257	5		TRUE
L-Fucose	carbon_substrate	EX_fuc__L_e	0.517	0.5133	0.0037	0.72	258	5		TRUE
D-Saccharic Acid	carbon_substrate	EX_glcr_e	0.5153	0.5151	0.0002	0.05	258	5		TRUE
Mucic Acid	carbon_substrate	EX_galct__D_e	0.5153	0.5151	0.0002	0.05	261	7		TRUE
alpha-Keto-Glutaric	carbon_substrate	EX_akg_e	0.5124	0.5122	0.0002	0.05	263	5		TRUE
Glycerol	carbon_substrate	EX_glyc_e	0.4947	0.4913	0.0034	0.69	258	5		TRUE
Succinic Acid	carbon_substrate	EX_succ_e	0.4356	0.4354	0.0002	0.05	258	5		TRUE
L-Aspartic Acid	carbon_substrate	EX_asp__L_e	0.4112	0.4111	0.0001	0.02	257	5		TRUE
L-Malic Acid	carbon_substrate	EX_mal__L_e	0.4112	0.4111	0.0001	0.03	264	5		TRUE
Fumaric Acid	carbon_substrate	EX_fum_e	0.4112	0.4111	0.0001	0.02	258	5		TRUE
D-Alanine	carbon_substrate	EX_ala__D_e	0.38	0.3756	0.0044	1.15	263	5		TRUE
D-Malic Acid	carbon_substrate	EX_mal__D_e	0.3774	0.3752	0.0022	0.58	262	6		TRUE
L-Lactic Acid	carbon_substrate	EX_lac__L_e	0.3506	0.3477	0.0029	0.83	262	6		TRUE
D-Serine	carbon_substrate	EX_ser__D_e	0.3181	0.3145	0.0036	1.12	262	5		TRUE
L-Serine	carbon_substrate	EX_ser__L_e	0.3181	0.3145	0.0036	1.12	263	5		TRUE
Pyruvic Acid	carbon_substrate	EX_pyr_e	0.3139	0.3103	0.0036	1.15	262	6		TRUE
