# Supplementary material for: Systematic design of auxotrophic strains and media conditions to probe metabolic functions in E. coli
Source: PLoS Comput Biol. 2026 Jun 29;22(6):e1014469. doi: 10.1371/journal.pcbi.1014469 (PMC13345470; doi:10.1371/journal.pcbi.1014469)
Supplement: S2 Table — The 12,271 (substrate, reaction) combinations in which the rFBA evaluation turns a reaction OFF, with reaction ID, GPR, the OFF gene(s), wild-type FBA flux, and applied/relaxed flag. (XLSX) [file pcbi.1014469.s002.xlsx]

## Sheet: Sheet1
carbon_source	exchange_id	reaction_id	reaction_name	subsystem	gpr	off_genes	n_off_genes	wt_flux	flag
Glucose	EX_glc__D_e	ACS	Acetyl-CoA synthetase	Glyoxylate/Acetate	b4069	b4069	1	0	applied
Glucose	EX_glc__D_e	RBK	Ribokinase	Other	b3752	b3752	1	0	applied
Glucose	EX_glc__D_e	GLYK	Glycerol kinase	Other	b3926	b3926	1	0	applied
Glucose	EX_glc__D_e	POX	Pyruvate oxidase	Oxidative phosphorylation	b0871	b0871	1	0	applied
Glucose	EX_glc__D_e	TMDPP	Thymidine phosphorylase	Nucleotide metabolism	b4382	b4382	1	0	applied
Glucose	EX_glc__D_e	PUNP2	Purine-nucleoside phosphorylase (Deoxyadenosine)	Nucleotide metabolism	b4384	b4384	1	0	applied
Glucose	EX_glc__D_e	PUNP7	Purine-nucleoside phosphorylase (Xanthosine)	Nucleotide metabolism	b2407	b2407	1	0	applied
Glucose	EX_glc__D_e	G6PDA	Glucosamine-6-phosphate deaminase	Inorganic ion	b0678	b0678	1	0	applied
Glucose	EX_glc__D_e	RMI	L-rhamnose isomerase	Sugar catabolism	b3903	b3903	1	0	applied
Glucose	EX_glc__D_e	EDD	6-phosphogluconate dehydratase	Sugar catabolism	b1851	b1851	1	0	applied
Glucose	EX_glc__D_e	ASPT	L-aspartase	Amino acid metabolism	b4139	b4139	1	0	applied
Glucose	EX_glc__D_e	DHBD	2,3-dihydro-2,3-dihydroxybenzoate dehydrogenase	Other	b0596	b0596	1	0	applied
Glucose	EX_glc__D_e	ICHORT	Isochorismatase	Other	b0595	b0595	1	0	applied
Glucose	EX_glc__D_e	RBK_L1	L-ribulokinase (L-ribulose)	Other	b0063	b0063	1	0	applied
Glucose	EX_glc__D_e	GLCRAL	5-dehydro-4-deoxyglucarate aldolase	Other	b3126	b3126	1	0	applied
Glucose	EX_glc__D_e	ARGDC	Arginine decarboxylase	Amino acid metabolism	b4117	b4117	1	0	applied
Glucose	EX_glc__D_e	UGLT	UDPglucose--hexose-1-phosphate uridylyltransferase	Inorganic ion	b0758	b0758	1	0	applied
Glucose	EX_glc__D_e	MNNH	D-mannonate hydrolyase	Other	b4322	b4322	1	0	applied
Glucose	EX_glc__D_e	DDGLK	2-dehydro-3-deoxygluconokinase	Other	b3526	b3526	1	0	applied
Glucose	EX_glc__D_e	XYLI2	Xylose isomerase	Sugar catabolism	b3565	b3565	1	0	applied
Glucose	EX_glc__D_e	ICL	Isocitrate lyase	TCA cycle	b4015	b4015	1	0	applied
Glucose	EX_glc__D_e	DMQMT	3-Dimethylubiquinonol 3-methyltransferase	Other	b2232	b2232	1	0	applied
Glucose	EX_glc__D_e	UDPG4E	UDPglucose 4-epimerase	Other	b0759	b0759	1	0	applied
Glucose	EX_glc__D_e	LACZ	B-galactosidase	Other	b0344	b0344	1	0	applied
Glucose	EX_glc__D_e	TRE6PH	Trehalose-6-phosphate hydrolase	Inorganic ion	b4239	b4239	1	0	applied
Glucose	EX_glc__D_e	XYLI1	Xylose isomerase	Sugar catabolism	b3565	b3565	1	0	applied
Glucose	EX_glc__D_e	ICHORS_copy1	Isochorismate synthase	Other	b0593	b0593	1	0	applied
Glucose	EX_glc__D_e	DHPPD	2,3-dihydroxyphenylpropionate dehydrogenase	Other	b2541	b2541	1	0	applied
Glucose	EX_glc__D_e	DHCIND	2,3-dihydroxycinnamate dehydrogenase	Other	b2541	b2541	1	0	applied
Glucose	EX_glc__D_e	OHPHM	2-octaprenyl-6-hydroxyphenol methylase	Other	b2232	b2232	1	0	applied
Glucose	EX_glc__D_e	LCARS	Lacaldehyde reductase (S-propane-1,2-diol forming)	Other	b2799	b2799	1	0	applied
Glucose	EX_glc__D_e	RMPA	Rhamnulose-1-phosphate aldolase	Inorganic ion	b3902	b3902	1	0	applied
Glucose	EX_glc__D_e	SBTPD	Sorbitol-6-phosphate dehydrogenase	Sugar catabolism	b2705	b2705	1	0	applied
Glucose	EX_glc__D_e	GLTPD	Galactitol-1-phosphate dehydrogenase	Inorganic ion	b2091	b2091	1	0	applied
Glucose	EX_glc__D_e	MANAO	Mannonate oxidoreductase	Other	b4323	b4323	1	0	applied
Glucose	EX_glc__D_e	DDPGALA	2-dehydro-3-deoxy-6-phosphogalactonate aldolase	Sugar catabolism	b4477	b4477	1	0	applied
Glucose	EX_glc__D_e	GLYAT	Glycine C-acetyltransferase	Amino acid metabolism	b3617	b3617	1	0	applied
Glucose	EX_glc__D_e	CRNBTCT	Gamma-butyrobetainyl-CoA: carnitine CoA transferase	Other	b0038	b0038	1	0	applied
Glucose	EX_glc__D_e	CRNCBCT	Crotonobetainyl-CoA: carnitine CoA transferase	Other	b0038	b0038	1	0	applied
Glucose	EX_glc__D_e	CRNCDH	Carnityl-CoA dehydratse	Other	b0036	b0036	1	0	applied
Glucose	EX_glc__D_e	IDOND	L-idonate 5-dehydrogenase	Other	b4267	b4267	1	0	applied
Glucose	EX_glc__D_e	IDOND2	L-indonate 5-dehydrogenase (NADP)	Other	b4267	b4267	1	0	applied
Glucose	EX_glc__D_e	GTPDPK	GTP diphosphokinase	Other	b2784	b2784	1	0	applied
Glucose	EX_glc__D_e	ADA	Adenosine deaminase	Other	b1623	b1623	1	0	applied
Glucose	EX_glc__D_e	DADA	Deoxyadenosine deaminase	Other	b1623	b1623	1	0	applied
Glucose	EX_glc__D_e	AGDC	N-acetylglucosamine-6-phosphate deacetylase	Inorganic ion	b0677	b0677	1	0	applied
Glucose	EX_glc__D_e	AST	Arginine succinyltransferase	Amino acid metabolism	b1747	b1747	1	0	applied
Glucose	EX_glc__D_e	SGDS	Succinylglutamate desuccinylase	Other	b1744	b1744	1	0	applied
Glucose	EX_glc__D_e	CYNTAH	Cyanate aminohydrolase	Amino acid metabolism	b0340	b0340	1	0	applied
Glucose	EX_glc__D_e	P5CD	1-pyrroline-5-carboxylate dehydrogenase	Other	b1014	b1014	1	0	applied
Glucose	EX_glc__D_e	FRUK	Fructose-1-phosphate kinase	Inorganic ion	b2168	b2168	1	0	applied
Glucose	EX_glc__D_e	DOGULNR	2,3 dioxo-L-gulonate reductase	Other	b3575	b3575	1	0	applied
Glucose	EX_glc__D_e	TRE6PP	Trehalose-phosphatase	Other	b1897	b1897	1	0	applied
Glucose	EX_glc__D_e	MLTG3	Maltodextrin glucosidase (maltopentaose)	Other	b0403	b0403	1	0	applied
Glucose	EX_glc__D_e	ARAI	L-arabinose isomerase	Sugar catabolism	b0062	b0062	1	0	applied
Glucose	EX_glc__D_e	M1PD	Mannitol-1-phosphate 5-dehydrogenase	Sugar catabolism	b3600	b3600	1	0	applied
Glucose	EX_glc__D_e	GALS3	A-galactosidase (melibiose)	Other	b4119	b4119	1	0	applied
Glucose	EX_glc__D_e	FCI	L-fucose isomerase	Sugar catabolism	b2802	b2802	1	0	applied
Glucose	EX_glc__D_e	FCLK	L-fuculokinase	Other	b2803	b2803	1	0	applied
Glucose	EX_glc__D_e	OP4ENH	2-oxopent-4-enoate hydratase	Other	b0350	b0350	1	0	applied
Glucose	EX_glc__D_e	HOPNTAL	4-hydroxy-2-oxopentanoate aldolase	Other	b0352	b0352	1	0	applied
Glucose	EX_glc__D_e	3HPPPNH	3-(3-hydroxy-phenyl)propionate hydroxylase	Other	b0347	b0347	1	0	applied
Glucose	EX_glc__D_e	CYTD	Cytidine deaminase	Other	b2143	b2143	1	0	applied
Glucose	EX_glc__D_e	DCYTD	Deoxycytidine deaminase	Other	b2143	b2143	1	0	applied
Glucose	EX_glc__D_e	GPDDA1	Glycerophosphodiester phosphodiesterase (Glycerophosphocholine)	Other	b3449	b3449	1	0	applied
Glucose	EX_glc__D_e	GPDDA2	Glycerophosphodiester phosphodiesterase (Glycerophosphoethanolamine)	Other	b3449	b3449	1	0	applied
Glucose	EX_glc__D_e	ASCBPL	L-ascorbate 6-phosphate lactonase	Inorganic ion	b4192	b4192	1	0	applied
Glucose	EX_glc__D_e	ACBIPGT	Adenosyl cobinamide phosphate guanyltransferase	Inorganic ion	b1993	b1993	1	0	applied
Glucose	EX_glc__D_e	ADOCBLS	Adenosylcobalamin 5'-phosphate synthase	Cofactor biosynthesis	b1992	b1992	1	0	applied
Glucose	EX_glc__D_e	ADOCBIK	Adenosyl cobinamide kinase	Other	b1993	b1993	1	0	applied
Glucose	EX_glc__D_e	HPPPNDO	2,3-dihydroxypheylpropionate 1,2-dioxygenase	Other	b0348	b0348	1	0	applied
Glucose	EX_glc__D_e	MCITL2	Methylisocitrate lyase	TCA cycle	b0331	b0331	1	0	applied
Glucose	EX_glc__D_e	DXYLK	1-Deoxy-D-xylulose kinase	Other	b3564	b3564	1	0	applied
Glucose	EX_glc__D_e	SOTA	Succinylornithine transaminase	Other	b1748	b1748	1	0	applied
Glucose	EX_glc__D_e	DHCINDO	2,3-dihydroxycinnamate 1,2-dioxygenase	Other	b0348	b0348	1	0	applied
Glucose	EX_glc__D_e	SGSAD	Succinylglutamic semialdehyde dehydrogenase	Other	b1746	b1746	1	0	applied
Glucose	EX_glc__D_e	HKNDDH	2-hydroxy-6-ketonona-2,4-dienedioic acid hydrolase	Other	b0349	b0349	1	0	applied
Glucose	EX_glc__D_e	HKNTDH	2-hydroxy-6-ketononotrienedioate hydrolase	Other	b0349	b0349	1	0	applied
Glucose	EX_glc__D_e	GLYCK2	Glycerate kinase	Other	b3124	b3124	1	0	applied
Glucose	EX_glc__D_e	GPDDA5	Glycerophosphodiester phosphodiesterase (Glycerophosphoinositol)	Other	b3449	b3449	1	0	applied
Glucose	EX_glc__D_e	ENTCS	Enterochelin synthase	Other	b0583	b0583	1	0	applied
Glucose	EX_glc__D_e	MANPGH	2-O-alpha-mannosyl-6-phosphate-D-glycerate hydrolase	Inorganic ion	b0732	b0732	1	0	applied
Glucose	EX_glc__D_e	ACM6PH	N-acetylmuramate 6-phosphate hydrolase	Inorganic ion	b2428	b2428	1	0	applied
Glucose	EX_glc__D_e	MCITS	2-methylcitrate synthase	TCA cycle	b0333	b0333	1	0	applied
Glucose	EX_glc__D_e	TAUDO	Taurine dioxygenase	Other	b0368	b0368	1	0	applied
Glucose	EX_glc__D_e	PPM2	Phosphopentomutase 2 (deoxyribose)	Nucleotide metabolism	b4383	b4383	1	0	applied
Glucose	EX_glc__D_e	MLTG2	Maltodextrin glucosidase (maltotetraose)	Other	b0403	b0403	1	0	applied
Glucose	EX_glc__D_e	MLTG1	Maltodextrin glucosidase (maltotriose)	Other	b0403	b0403	1	0	applied
Glucose	EX_glc__D_e	AMALT3	Amylomaltase (maltopentaose)	Other	b3416	b3416	1	0	applied
Glucose	EX_glc__D_e	MLTP3	Maltodextrin phosphorylase (maltoheptaose)	Other	b3417	b3417	1	0	applied
Glucose	EX_glc__D_e	DDGALK	2-dehydro-3-deoxygalactonokinase	Other	b3693	b3693	1	0	applied
Glucose	EX_glc__D_e	AMALT1	Amylomaltase (maltotriose)	Other	b3416	b3416	1	0	applied
Glucose	EX_glc__D_e	MLTP2	Maltodextrin phosphorylase (maltohexaose)	Other	b3417	b3417	1	0	applied
Glucose	EX_glc__D_e	3HCINNMH	3-hydroxycinnamate hydroxylase	Other	b0347	b0347	1	0	applied
Glucose	EX_glc__D_e	XYLt2pp	D-xylose transport in via proton symport (periplasm)	Transport	b4031	b4031	1	0	applied
Glucose	EX_glc__D_e	SPODMpp	Superoxide dismutase	Oxidative stress	b1646	b1646	1	0	applied
Glucose	EX_glc__D_e	PHYTSpp	Phytase (periplasm)	Other	b0980	b0980	1	0	applied
Glucose	EX_glc__D_e	PPTHpp	Phosphonate hydrogenase (periplasm)	Other	b0383	b0383	1	0	applied
Glucose	EX_glc__D_e	NTP3pp	Nucleoside-triphosphatase (GTP) (periplasm)	Nucleotide metabolism	b0980	b0980	1	0	applied
Glucose	EX_glc__D_e	THMDt2pp_copy2	Thymidine transport in via proton symport (periplasm)	Transport	b2406	b2406	1	0	applied
Glucose	EX_glc__D_e	URIt2pp_copy2	Uridine transport in via proton symport (periplasm)	Transport	b2406	b2406	1	0	applied
Glucose	EX_glc__D_e	XTSNt2rpp	Xanthosine transport via proton symport (periplasm)	Transport	b2406	b2406	1	0	applied
Glucose	EX_glc__D_e	FDMO	FMNH2-dependent monooxygenase	Other	b0935	b0935	1	0	applied
Glucose	EX_glc__D_e	ACACt2pp	Acetoacetate transport via proton symport (periplasm)	Transport	b2223	b2223	1	0	applied
Glucose	EX_glc__D_e	TRE6PS	Alpha,alpha-trehalose-phosphate synthase (UDP-forming)	Inorganic ion	b1896	b1896	1	0	applied
Glucose	EX_glc__D_e	DRPA	Deoxyribose-phosphate aldolase	Nucleotide metabolism	b4381	b4381	1	0	applied
Glucose	EX_glc__D_e	TREH	Alpha,alpha-trehalase	Other	b3519	b3519	1	0	applied
Glucose	EX_glc__D_e	ARBt2rpp	L-arabinose transport via proton symport (periplasm)	Transport	b2841	b2841	1	0	applied
Glucose	EX_glc__D_e	ADNt2pp_copy2	Adenosine transport in via proton symport (periplasm)	Transport	b2406	b2406	1	0	applied
Glucose	EX_glc__D_e	ARGAGMt7pp	Arginine/agmatine antiport (periplasm)	Transport	b4115	b4115	1	0	applied
Glucose	EX_glc__D_e	ASPt2_2pp	Aspartate transport via proton symport (2 H) (periplasm)	Transport	b3528	b3528	1	0	applied
Glucose	EX_glc__D_e	MALTtexi	MaltoseMaltotriose transport via diffusion (extracellular to periplasm) irreversible	Transport	b4036	b4036	1	0	applied
Glucose	EX_glc__D_e	CITt7pp	Citrate transport via succinate antiport (periplasm)	Transport	b0612	b0612	1	0	applied
Glucose	EX_glc__D_e	CRNt7pp	Carnitine/butyrobetaine antiporter (periplasm)	Transport	b0040	b0040	1	0	applied
Glucose	EX_glc__D_e	FUCtpp	L-fucose transport via proton symport (periplasm)	Transport	b2801	b2801	1	0	applied
Glucose	EX_glc__D_e	FUMt2_2pp	Fumarate transport via proton symport (2 H) (periplasm)	Transport	b3528	b3528	1	0	applied
Glucose	EX_glc__D_e	CYNTt2pp	Cyanate transport via proton symport (periplasm)	Transport	b0341	b0341	1	0	applied
Glucose	EX_glc__D_e	TREHpp	Alpha,alpha-trehalase (periplasm)	Other	b1197	b1197	1	0	applied
Glucose	EX_glc__D_e	CYTDt2pp_copy2	Cytidine transport in via proton symport (periplasm)	Transport	b2406	b2406	1	0	applied
Glucose	EX_glc__D_e	DDGLCNt2rpp	2-dehydro-3-deoxy-D-gluconate transport via proton symport, reversible (periplasm)	Transport	b3909	b3909	1	0	applied
Glucose	EX_glc__D_e	MALTTRtexi	Maltotriose transport via diffusion (extracellular to periplasm) irreversible	Transport	b4036	b4036	1	0	applied
Glucose	EX_glc__D_e	MALTTTRtexi	MaltotetraoseMaltotriose transport via diffusion (extracellular to periplasm) irreversible	Transport	b4036	b4036	1	0	applied
Glucose	EX_glc__D_e	MALTPTtexi	MaltopentaoseMaltotriose transport via diffusion (extracellular to periplasm) irreversible	Transport	b4036	b4036	1	0	applied
Glucose	EX_glc__D_e	ASPO3	L-aspartate oxidase	Oxidative phosphorylation	b2574	b2574	1	0	applied
Glucose	EX_glc__D_e	ASPO4	L-aspartate oxidase	Oxidative phosphorylation	b2574	b2574	1	0	applied
Glucose	EX_glc__D_e	ASPO6	L-aspartate oxidase	Oxidative phosphorylation	b2574	b2574	1	0	applied
Glucose	EX_glc__D_e	GLYOX3	Glyoxalase III	Other	b1967	b1967	1	0	applied
Glucose	EX_glc__D_e	FDMO3	FMNH2-dependent monooxygenase (ethanesulfonate)	Other	b0935	b0935	1	0	applied
Glucose	EX_glc__D_e	FDMO4	FMNH2-dependent monooxygenase (butanesulfonate)	Other	b0935	b0935	1	0	applied
Glucose	EX_glc__D_e	ENTERES	Enterochelin Esterase	Other	b0585	b0585	1	0	applied
Glucose	EX_glc__D_e	LYXI	Lyxose isomerase	Other	b3903	b3903	1	0	applied
Glucose	EX_glc__D_e	BUTt2rpp	Butyrate transport via proton symport, reversible (periplasm)	Transport	b2223	b2223	1	0	applied
Glucose	EX_glc__D_e	CADVtpp	Lysine/Cadaverine antiporter (periplasm)	Transport	b4132	b4132	1	0	applied
Glucose	EX_glc__D_e	LADGMDH	L-alanyl-gamma-D-glutamyl-meso-diaminopimelate hydrolase	Amino acid metabolism	b1326	b1326	1	0	applied
Glucose	EX_glc__D_e	ALAGLUE	L-alanyl-gamma-glutamate epimerase	Other	b1325	b1325	1	0	applied
Glucose	EX_glc__D_e	GGGABAH	Gamma-glutamyl-gamma-aminobutyric acid hydrolase	Amino acid metabolism	b1298	b1298	1	0	applied
Glucose	EX_glc__D_e	FRULYSK	Fructoselysine Kinase	Amino acid metabolism	b3374	b3374	1	0	applied
Glucose	EX_glc__D_e	FDMO6	FMNH2-dependent monooxygenase (sulfoacetate)	Glyoxylate/Acetate	b0935	b0935	1	0	applied
Glucose	EX_glc__D_e	GALM2pp	Aldose-1-epimerase	Other	b0756	b0756	1	0	applied
Glucose	EX_glc__D_e	LA4NTpp	4-amino-4-deoxy-L-arabinotransferase (LPS lipid A modification, periplasmic face of membrane))	Transport	b2257	b2257	1	0	applied
Glucose	EX_glc__D_e	CRNt8pp	L-carnitine/D-carnitine antiporter (periplasm)	Transport	b0040	b0040	1	0	applied
Glucose	EX_glc__D_e	CRNt2rpp	L-carnitine outward transport (H+ antiport)	Transport	b4111	b4111	1	0	applied
Glucose	EX_glc__D_e	CRNDt2rpp	D-carnitine outward transport (H+ antiport)	Transport	b4111	b4111	1	0	applied
Glucose	EX_glc__D_e	CTBTt2rpp	Cronobetaine outward transport (H+ antiport)	Transport	b4111	b4111	1	0	applied
Glucose	EX_glc__D_e	42A12BOOXpp	4-(2-Aminoethyl)-1,2-benzenediol:oxygen oxidoreductase(deaminating)(flavin-containing)	Amino acid metabolism	b1386	b1386	1	0	applied
Glucose	EX_glc__D_e	TYROXDApp	Tyramine:oxygen oxidoreductase(deaminating)(flavin-containing) (periplasm)	Other	b1386	b1386	1	0	applied
Glucose	EX_glc__D_e	GPDDA1pp	Glycerophosphodiester phosphodiesterase (Glycerophosphocholine)	Other	b2239	b2239	1	0	applied
Glucose	EX_glc__D_e	GPDDA5pp	Glycerophosphodiester phosphodiesterase (Glycerophosphoinositol)	Other	b2239	b2239	1	0	applied
Glucose	EX_glc__D_e	FEOXAMR1	Ferroxamine reductase	Other	b4367	b4367	1	0	applied
Glucose	EX_glc__D_e	FEOXAMR2	Ferroxamine reductase	Other	b4367	b4367	1	0	applied
Glucose	EX_glc__D_e	FEOXAMR3	Ferroxamine reductase	Other	b4367	b4367	1	0	applied
Glucose	EX_glc__D_e	FDMO2	FMNH2-dependent monooxygenase (methanesulfonate)	Other	b0935	b0935	1	0	applied
Glucose	EX_glc__D_e	LALGP	L-alanyl-gamma-L-glutamate peptidase	Other	b0237	b0237	1	0	applied
Glucose	EX_glc__D_e	ARABDI	L-fucose isomerase	Sugar catabolism	b2802	b2802	1	0	applied
Glucose	EX_glc__D_e	SKMt2pp	Shikimate transport in via proton symport (periplasm)	Transport	b1981	b1981	1	0	applied
Glucose	EX_glc__D_e	FE2t2pp	Iron (II) transport in via proton symport (periplasm)	Transport	b2392	b2392	1	0	applied
Glucose	EX_glc__D_e	R15BPK	Ribose-1,5-bisphosphokinase	Other	b4094	b4094	1	0	applied
Glucose	EX_glc__D_e	MALt2_2pp	Malate transport via proton symport (2 H) (periplasm)	Transport	b3528	b3528	1	0	applied
Glucose	EX_glc__D_e	MAN6Pt6_2pp	Mannose-6-phosphate transport via phosphate antiport (periplasm)	Transport	b3666	b3666	1	0	applied
Glucose	EX_glc__D_e	DDCAtexi	Fatty acid (dodecanoate) transport via facilitated irreversible diffusion (extracellular to periplasm)	Transport	b2344	b2344	1	0	applied
Glucose	EX_glc__D_e	TTDCAtexi	Tetradecanoate transport via facilitated irreversible diffusion (extracellular to periplasm)	Transport	b2344	b2344	1	0	applied
Glucose	EX_glc__D_e	HDCAtexi	Hexadecanoate transport via facilitated irreversible diffusion (extracellular to periplasm)	Transport	b2344	b2344	1	0	applied
Glucose	EX_glc__D_e	RMNtpp	L-rhamnose transport via proton symport (periplasm)	Transport	b3907	b3907	1	0	applied
Glucose	EX_glc__D_e	23PDE2pp	2',3'-cyclic-nucleotide phosphodiesterase (UMP) (periplasm)	Nucleotide metabolism	b4213	b4213	1	0	applied
Glucose	EX_glc__D_e	23PDE4pp	2',3'-cyclic-nucleotide phosphodiesterase (CMP) (periplasm)	Nucleotide metabolism	b4213	b4213	1	0	applied
Glucose	EX_glc__D_e	23PDE9pp	2',3'-cyclic-nucleotide phosphodiesterase (GMP) (periplasm)	Nucleotide metabolism	b4213	b4213	1	0	applied
Glucose	EX_glc__D_e	NAt3_2pp	Sodium proton antiporter (H:NA is 2) (periplasm)	Transport	b0019	b0019	1	0	applied
Glucose	EX_glc__D_e	FRULYSDG	Fructoselysine phosphate deglycase	Amino acid metabolism	b3371	b3371	1	0	applied
Glucose	EX_glc__D_e	IDONt2rpp	L-idonate transport via proton symport, reversible (periplasm)	Transport	b4265	b4265	1	0	applied
Glucose	EX_glc__D_e	PROt4pp	Na+/Proline-L symporter (periplasm)	Transport	b1015	b1015	1	0	applied
Glucose	EX_glc__D_e	LYXt2pp	L-Lyxose transport via proton symport (periplasm)	Transport	b3907	b3907	1	0	applied
Glucose	EX_glc__D_e	OCDCAtexi	Octadecanoate transport via facilitated irreversible diffusion (extracellular to periplasm)	Transport	b2344	b2344	1	0	applied
Glucose	EX_glc__D_e	OCDCEAtexi	Octadecenoate (n-C18:1) transport via facilitated irreversible diffusion (extracellular to periplasm)	Transport	b2344	b2344	1	0	applied
Glucose	EX_glc__D_e	ASNNpp	L-asparaginase	Other	b2957	b2957	1	0	applied
Glucose	EX_glc__D_e	GLUNpp	Glutaminase	Other	b2957	b2957	1	0	applied
Glucose	EX_glc__D_e	PEAMNOpp	Phenethylamine oxidase	Oxidative phosphorylation	b1386	b1386	1	0	applied
Glucose	EX_glc__D_e	ALLPI	Allose 6-phosphate isomerase	Inorganic ion	b4090	b4090	1	0	applied
Glucose	EX_glc__D_e	FRUURt2rpp	D-fructuronate transport via proton symport, reversible (periplasm)	Transport	b4321	b4321	1	0	applied
Glucose	EX_glc__D_e	GPDDA3pp	Glycerophosphodiester phosphodiesterase (Glycerophosphoserine)	Amino acid metabolism	b2239	b2239	1	0	applied
Glucose	EX_glc__D_e	GPDDA4pp	Glycerophosphodiester phosphodiesterase (Glycerophosphoglycerol)	Other	b2239	b2239	1	0	applied
Glucose	EX_glc__D_e	GPDDA2pp	Glycerophosphodiester phosphodiesterase (Glycerophosphoethanolamine)	Other	b2239	b2239	1	0	applied
Glucose	EX_glc__D_e	MG2uabcpp	Magnesium (Mg+2) ABC transporter (ubtake, periplasm)	Transport	b4242	b4242	1	0	applied
Glucose	EX_glc__D_e	GLYC3Pt6pp	Glycerol-3-phosphate : phosphate antiporter (periplasm)	Transport	b2240	b2240	1	0	applied
Glucose	EX_glc__D_e	GLYCLTt4pp	Glycolate transport via sodium symport (periplasm)	Transport	b4067	b4067	1	0	applied
Glucose	EX_glc__D_e	GLUt4pp	Na+/glutamate symport (periplasm)	Transport	b3653	b3653	1	0	applied
Glucose	EX_glc__D_e	14GLUCANtexi	1,4-alpha-D-glucan transport via diffusion (extracellular to periplasm) irreversible	Transport	b4036	b4036	1	0	applied
Glucose	EX_glc__D_e	RMK	Rhamnulokinase	Other	b3904	b3904	1	0	applied
Glucose	EX_glc__D_e	23PDE7pp	2',3'-cyclic-nucleotide phosphodiesterase (AMP) (periplasm)	Nucleotide metabolism	b4213	b4213	1	0	applied
Glucose	EX_glc__D_e	DAAD	D-Amino acid dehydrogenase	Amino acid metabolism	b1189	b1189	1	0	applied
Glucose	EX_glc__D_e	ACONMT	Trans-aconitate methyltransferase	Other	b1519	b1519	1	0	applied
Glucose	EX_glc__D_e	NAMNPP	Nicotinic acid mononucleotide pyrophosphorylase	Nucleotide metabolism	b0931	b0931	1	0	applied
Glucose	EX_glc__D_e	CRNCAR	Carnitine-CoA racemase	Other	b0036	b0036	1	0	applied
Glucose	EX_glc__D_e	NNDMBRT	Nicotinate-nucleotide dimethylbenzimidazole phosphoribosyltransferase	Nucleotide metabolism	b1991	b1991	1	0	applied
Glucose	EX_glc__D_e	SADH	Succinylarginine dihydrolase	Amino acid metabolism	b1745	b1745	1	0	applied
Glucose	EX_glc__D_e	ABUTD	Aminobutyraldehyde dehydrogenase	Amino acid metabolism	b1444	b1444	1	0	applied
Glucose	EX_glc__D_e	NTP5	Nucleoside-triphosphatase (CTP)	Nucleotide metabolism	b4161	b4161	1	0	applied
Glucose	EX_glc__D_e	GALCTD	Galactarate dehydratase	Other	b3128	b3128	1	0	applied
Glucose	EX_glc__D_e	MLTG4	Maltodextrin glucosidase (maltohexaose)	Other	b0403	b0403	1	0	applied
Glucose	EX_glc__D_e	UDPGDC	UDP-glucuronate C-4'' decarboxylase	Sugar catabolism	b2255	b2255	1	0	applied
Glucose	EX_glc__D_e	UDPKAAT	UDP-4''-ketopentose:UDP-4-amino-4-deoxy-L-arabinose aminotransferase	Amino acid metabolism	b2253	b2253	1	0	applied
Glucose	EX_glc__D_e	ULA4NFT	UDP-L-Ara4N formyltransferase	Other	b2255	b2255	1	0	applied
Glucose	EX_glc__D_e	UPLA4FNT	Undecaprenyl phosphate-L-Ara4FN transferase	Inorganic ion	b2254	b2254	1	0	applied
Glucose	EX_glc__D_e	UPLA4FNF	Undecaprenyl phosphate-L-Ara4FN formylase	Inorganic ion	b2256	b2256	1	0	applied
Glucose	EX_glc__D_e	MCITD	2-methylcitrate dehydratase	Other	b0334	b0334	1	0	applied
Glucose	EX_glc__D_e	AMALT2	Amylomaltase (maltotetraose)	Other	b3416	b3416	1	0	applied
Glucose	EX_glc__D_e	MLTP1	Maltodextrin phosphorylase (maltopentaose)	Other	b3417	b3417	1	0	applied
Glucose	EX_glc__D_e	MNt2pp	Manganese (Mn+2) transport in via proton symport (periplasm)	Transport	b2392	b2392	1	0	applied
Glucose	EX_glc__D_e	CYSDDS	D-cysteine desulfhydrase	Amino acid metabolism	b1919	b1919	1	0	applied
Glucose	EX_glc__D_e	GPDDA4	Glycerophosphodiester phosphodiesterase (Glycerophosphoglycerol)	Other	b3449	b3449	1	0	applied
Glucose	EX_glc__D_e	GALKr	Galactokinase	Other	b0757	b0757	1	0	applied
Glucose	EX_glc__D_e	GALCTND	Galactonate dehydratase	Sugar catabolism	b4478	b4478	1	0	applied
Glucose	EX_glc__D_e	AMALT4	Amylomaltase (maltohexaose)	Other	b3416	b3416	1	0	applied
Glucose	EX_glc__D_e	YUMPS	YUMP synthetase	Other	b2165	b2165	1	0	applied
Glucose	EX_glc__D_e	CFAS160G	Cyclopropane fatty acid synthase (Phosphatidylglycerol, n-C16:0)	Fatty acid metabolism	b1661	b1661	1	0	applied
Glucose	EX_glc__D_e	TTDCEAtexi	Tetradecenoate transport via facilitated irreversible diffusion (extracellular to periplasm)	Transport	b2344	b2344	1	0	applied
Glucose	EX_glc__D_e	HDCEAtexi	Hexadecenoate transport via facilitated irreversible diffusion (extracellular to periplasm)	Transport	b2344	b2344	1	0	applied
Glucose	EX_glc__D_e	HEXt2rpp	Hexanoate transport via proton symport, reversible (periplasm)	Transport	b2223	b2223	1	0	applied
Glucose	EX_glc__D_e	SERD_D	D-serine deaminase	Amino acid metabolism	b2366	b2366	1	0	applied
Glucose	EX_glc__D_e	GGPTRCO	Gamma glutamyl putrescine oxidase	Oxidative phosphorylation	b1301	b1301	1	0	applied
Glucose	EX_glc__D_e	G6Pt6_2pp	Glucose-6-phosphate transport via phosphate antiport (periplasm)	Transport	b3666	b3666	1	0	applied
Glucose	EX_glc__D_e	MALTHXtexi	Maltohexaose transport via diffusion (extracellular to periplasm) irreversible	Transport	b4036	b4036	1	0	applied
Glucose	EX_glc__D_e	TPRDCOAS	Triphosphoribosyl-dephospho-CoA synthase	Nucleotide metabolism	b0613	b0613	1	0	applied
Glucose	EX_glc__D_e	DHBS	2,3-dihydroxybenzoate adenylate synthase	Other	b0594	b0594	1	0	applied
Glucose	EX_glc__D_e	MLTG5	Maltodextrin glucosidase (maltoheptaose)	Other	b0403	b0403	1	0	applied
Glucose	EX_glc__D_e	GPDDA3	Glycerophosphodiester phosphodiesterase (Glycerophosphoserine)	Amino acid metabolism	b3449	b3449	1	0	applied
Glucose	EX_glc__D_e	DSBGGT	DsbG:glutathione thiotransferase	Oxidative stress	b0604	b0604	1	0	applied
Glucose	EX_glc__D_e	F6Pt6_2pp	Fructose-6-phosphate transport via phosphate antiport (periplasm)	Transport	b3666	b3666	1	0	applied
Glucose	EX_glc__D_e	GAM6Pt6_2pp	D-Glucosamine 6-phosphate transport via phosphate antiport (periplasm)	Transport	b3666	b3666	1	0	applied
Glucose	EX_glc__D_e	CFAS160E	Cyclopropane fatty acid synthase (Phosphatidylethanolamine, n-C16:0)	Fatty acid metabolism	b1661	b1661	1	0	applied
Glucose	EX_glc__D_e	CFAS180E	Cyclopropane fatty acid synthase (Phosphatidylethanolamine, n-C18:0)	Fatty acid metabolism	b1661	b1661	1	0	applied
Glucose	EX_glc__D_e	CFAS180G	Cyclopropane fatty acid synthase (Phosphatidylglycerol, n-C18:0)	Fatty acid metabolism	b1661	b1661	1	0	applied
Glucose	EX_glc__D_e	5DGLCNt2rpp	5-Dehydro-D-gluconate transport via proton symport, reversible (periplasm)	Transport	b4265	b4265	1	0	applied
Glucose	EX_glc__D_e	GALCTNt2pp	D-galactonate transport via proton symport (periplasm)	Transport	b3691	b3691	1	0	applied
Glucose	EX_glc__D_e	CTBTCAL2	Crotonobetaine-CoA Ligase	TCA cycle	b0037	b0037	1	0	applied
Glucose	EX_glc__D_e	PPAt4pp	Na+/Propionate symporter (periplasm)	Transport	b1015	b1015	1	0	applied
Glucose	EX_glc__D_e	OROTt2_2pp	Orotate transport via proton symport (2 H) (periplasm)	Transport	b3528	b3528	1	0	applied
Glucose	EX_glc__D_e	MALDt2_2pp	D-Malate transport via proton symport (2 H) (periplasm)	Transport	b3528	b3528	1	0	applied
Glucose	EX_glc__D_e	CRNDCAL2	D-Carnitine-CoA Ligase	Other	b0037	b0037	1	0	applied
Glucose	EX_glc__D_e	CRNCAL2	Carnitine-CoA Ligase	Other	b0037	b0037	1	0	applied
Glucose	EX_glc__D_e	FRULYSE	Fructoselysine 3-epimerase	Amino acid metabolism	b4474	b4474	1	0	applied
Glucose	EX_glc__D_e	FRULYSt2pp	Fructoselysine transport via proton symport (periplasm)	Transport	b3370	b3370	1	0	applied
Glucose	EX_glc__D_e	PSCLYSt2pp	Psicoselysine transport via proton symport (periplasm)	Transport	b3370	b3370	1	0	applied
Glucose	EX_glc__D_e	OXCDC	Oxalyl-CoA decarboxylase	Other	b2373	b2373	1	0	applied
Glucose	EX_glc__D_e	GALCTLO	L-galactonate oxidoreductase	Sugar catabolism	b4358	b4358	1	0	applied
Glucose	EX_glc__D_e	3AMACHYD	3-aminoacrylate hydrolase	Amino acid metabolism	b1009	b1009	1	0	applied
Glucose	EX_glc__D_e	LDGUNPD	Linear diguanylate phosphodiesterase	Nucleotide metabolism	b1285	b1285	1	0	applied
Glucose	EX_glc__D_e	BMOCOS	Bis-molybdenum cofactor synthase	Other	b0827	b0827	1	0	applied
Glucose	EX_glc__D_e	BWCOS	Tungsten bispterin cofactor synthase	Other	b0827	b0827	1	0	applied
Glucose	EX_glc__D_e	FESR	Iron-sulfur cluster repair	Iron acquisition	b4209	b4209	1	0	applied
Glucose	EX_glc__D_e	FOMETRi	Aminomethyltransferase	Amino acid metabolism	b2912	b2912	1	0	applied
Glucose	EX_glc__D_e	MPTSS	Molybdopterin synthase sulfurylase	Cofactor biosynthesis	b0826	b0826	1	0	applied
Glucose	EX_glc__D_e	ALDD19xr	Aldehyde dehydrogenase (phenylacetaldehyde, NAD)	Other	b1385	b1385	1	0	applied
Glucose	EX_glc__D_e	WCOS	Tungsten pterin cofactor synthase	Other	b0827	b0827	1	0	applied
Glucose	EX_glc__D_e	URACPAH	Peroxyureidoacrylate hydrolase	Other	b1011	b1011	1	0	applied
Glucose	EX_glc__D_e	FE3DHBZS3R	Fe(III)-(2,3-dihydroxybenzoylserine)3 reductase via NADPH	Amino acid metabolism	b3070	b3070	1	0	applied
Glucose	EX_glc__D_e	AP4AS	Ap4A synthetase	Other	b4129	b4129	1	0	applied
Glucose	EX_glc__D_e	ALLTAMH2	Allantoate amidinohydrolase	Other	b0516	b0516	1	0	applied
Glucose	EX_glc__D_e	POAACR	Peroxyaminoacrylate reductase	Amino acid metabolism	b1010	b1010	1	0	applied
Glucose	EX_glc__D_e	FEENTERES	Enterochelin Esterase (Fe containing)	Other	b0585	b0585	1	0	applied
Glucose	EX_glc__D_e	FEENTERR4	Fe-enterobactin reduction via nadph	Iron acquisition	b3070	b3070	1	0	applied
Glucose	EX_glc__D_e	TARTt2_3pp	D-tartrate transport via proton symport (3 H) (periplasm)	Transport	b4123	b4123	1	0	applied
Glucose	EX_glc__D_e	SUCTARTtpp	Succinate:D-tartrate antiporter (periplasm)	Transport	b4123	b4123	1	0	applied
Glucose	EX_glc__D_e	SQVOSI	Sulfoquinovose isomerase	Other	b3880	b3880	1	0	applied
Glucose	EX_glc__D_e	6D6SPA	6-deoxy-6-sulfofructose-1-phosphate aldolase	Inorganic ion	b3881	b3881	1	0	applied
Glucose	EX_glc__D_e	GHBDHx	Gamma-hydroxybutyrate dehydrogenase (NADH)	Other	b3882	b3882	1	0	applied
Glucose	EX_glc__D_e	SHGO	S-2-hydroxyglutarate oxidase	Oxidative phosphorylation	b2660	b2660	1	0	applied
Glucose	EX_glc__D_e	ACOXT	Acetyl-CoA:oxalate CoA-transferase	Other	b2371	b2371	1	0	applied
Glucose	EX_glc__D_e	CHOLATEtpp	Cholate transport via proton antiport	Transport	b4337	b4337	1	0	applied
Glucose	EX_glc__D_e	DC6PDA	Chito-oligosaccharide mono-deacetylase	Other	b1733	b1733	1	0	applied
Glucose	EX_glc__D_e	5DGLCNR	5-dehydro-D-gluconate reductase	Sugar catabolism	b4266	b4266	1	0	applied
Glucose	EX_glc__D_e	LCTStpp	Lactose transport via proton symport (periplasm)	Transport	b0343	b0343	1	0	applied
Glucose	EX_glc__D_e	RU5PP	Ribulose-5-Phosphate Phosphatase	Inorganic ion	b2293	b2293	1	0	applied
Glucose	EX_glc__D_e	6D6SFK	6-deoxy-6-sulfofructose kinase	Other	b3883	b3883	1	0	applied
Glucose	EX_glc__D_e	3SLAR	3-sulfolactaldehyde reductase	Other	b3882	b3882	1	0	applied
Glucose	EX_glc__D_e	CPL	Carbon-phosphorous lyase	Other	b4098	b4098	1	0	applied
Glucose	EX_glc__D_e	FE3DCITR5	Ferric-dicitrate reductase via nadph	Other	b3070	b3070	1	0	applied
Glucose	EX_glc__D_e	PSURIK	Pseudouridine kinase	Nucleotide metabolism	b2166	b2166	1	0	applied
Glucose	EX_glc__D_e	SERtpp	L-serine export via facilitated transport	Transport	b1533	b1533	1	0	applied
Glucose	EX_glc__D_e	AMPNTAT	Aminoalkylphosphonate N-acetyltransferase	Amino acid metabolism	b4093	b4093	1	0	applied
Glucose	EX_glc__D_e	RPNTPH	RPnTP hydrolase	Other	b4095	b4095	1	0	applied
Glucose	EX_glc__D_e	PRCPD	5-phospho-?-D-ribosyl 1,2-cyclic phosphate phosphodiesterase	Inorganic ion	b4092	b4092	1	0	applied
Glucose	EX_glc__D_e	PROD3	Proline dehydrogenase (q8)	Amino acid metabolism	b1014	b1014	1	0	applied
Glucose	EX_glc__D_e	ACP1p	Acid phosphatase (FMN)	Other	b0383	b0383	1	0	applied
Glucose	EX_glc__D_e	MC6PH	Monoacetylchitobiose-6-phosphate hydrolase	Inorganic ion	b1734	b1734	1	0	applied
Glucose	EX_glc__D_e	FORCT	Formyl-CoA Transferase	Other	b2374	b2374	1	0	applied
Glucose	EX_glc__D_e	MOCOS	Molybdenum cofactor synthase	Other	b0827	b0827	1	0	applied
Glucose	EX_glc__D_e	I4FE4SR	ISC [4Fe-4S] Reduction	Other	b2529	b2529	1	0.00018	applied
Glucose	EX_glc__D_e	AI2K	Autoinducer-2 kinase	Other	b1511	b1511	1	0.00031	applied
Glucose	EX_glc__D_e	PAI2T	3-hydroxy-2,4-pentadione 5-phosphate thiolase	Inorganic ion	b1517	b1517	1	0.00031	applied
Glucose	EX_glc__D_e	PPM	Phosphopentomutase	Other	b4383	b4383	1	-0.00047	applied
Glucose	EX_glc__D_e	PUNP1	Purine-nucleoside phosphorylase (Adenosine)	Nucleotide metabolism	b4384	b4384	1	-0.00047	applied
Glucose	EX_glc__D_e	ACt4pp	Na+/Acetate symport (periplasm)	Transport	b4067	b4067	1	0.0036	applied
Glucose	EX_glc__D_e	TRPAS2	Tryptophanase (L-tryptophan)	Amino acid metabolism	b3708	b3708	1	-0.03935	applied
Glucose	EX_glc__D_e	GTHOr	Glutathione oxidoreductase	Oxidative stress	b3500	b3500	1	0.17134	applied
Glucose	EX_glc__D_e	GLCtex_copy1	Glucose transport via diffusion (extracellular to periplasm)	Transport	b4036	b4036	1	10	applied
Glucose	EX_glc__D_e	HBZOPT	Hydroxybenzoate octaprenyltransferase	Other	b4040	b4040	1	0.00015	relaxed_FlagB
Glucose	EX_glc__D_e	SHCHD2	Sirohydrochlorin dehydrogenase (NAD)	Other	b3368	b3368	1	0.00015	relaxed_FlagB
Glucose	EX_glc__D_e	SHCHF	Sirohydrochlorin ferrochelatase	Other	b3368	b3368	1	0.00015	relaxed_FlagB
Glucose	EX_glc__D_e	UPP3MT	Uroporphyrinogen methyltransferase	Cofactor biosynthesis	b3368	b3368	1	0.00015	relaxed_FlagB
Glucose	EX_glc__D_e	ASPO5	L-aspartate oxidase	Oxidative phosphorylation	b2574	b2574	1	0.00158	relaxed_FlagB
Glucose	EX_glc__D_e	BPNT	3',5'-bisphosphate nucleotidase	Inorganic ion	b4214	b4214	1	0.17134	relaxed_FlagB
Glucose	EX_glc__D_e	GLNS	Glutamine synthetase	Other	b3870	b3870	1	1.08449	relaxed_FlagB
D-Fructose	EX_fru_e	ACS	Acetyl-CoA synthetase	Glyoxylate/Acetate	b4069	b4069	1	0	applied
D-Fructose	EX_fru_e	RBK	Ribokinase	Other	b3752	b3752	1	0	applied
D-Fructose	EX_fru_e	GLYK	Glycerol kinase	Other	b3926	b3926	1	0	applied
D-Fructose	EX_fru_e	CDPPH	CDP phosphohydrolase	Other	b3614	b3614	1	0	applied
D-Fructose	EX_fru_e	NDP7	Nucleoside diphosphatase UDP	Nucleotide metabolism	b3614	b3614	1	0	applied
D-Fructose	EX_fru_e	GTHOr	Glutathione oxidoreductase	Oxidative stress	b3500	b3500	1	0	applied
D-Fructose	EX_fru_e	POX	Pyruvate oxidase	Oxidative phosphorylation	b0871	b0871	1	0	applied
D-Fructose	EX_fru_e	TMDPP	Thymidine phosphorylase	Nucleotide metabolism	b4382	b4382	1	0	applied
D-Fructose	EX_fru_e	PPS	Phosphoenolpyruvate synthase	Other	b1702	b1702	1	0	applied
D-Fructose	EX_fru_e	PUNP2	Purine-nucleoside phosphorylase (Deoxyadenosine)	Nucleotide metabolism	b4384	b4384	1	0	applied
D-Fructose	EX_fru_e	PUNP7	Purine-nucleoside phosphorylase (Xanthosine)	Nucleotide metabolism	b2407	b2407	1	0	applied
D-Fructose	EX_fru_e	G6PDA	Glucosamine-6-phosphate deaminase	Inorganic ion	b0678	b0678	1	0	applied
D-Fructose	EX_fru_e	RMI	L-rhamnose isomerase	Sugar catabolism	b3903	b3903	1	0	applied
D-Fructose	EX_fru_e	EDD	6-phosphogluconate dehydratase	Sugar catabolism	b1851	b1851	1	0	applied
D-Fructose	EX_fru_e	DHBD	2,3-dihydro-2,3-dihydroxybenzoate dehydrogenase	Other	b0596	b0596	1	0	applied
D-Fructose	EX_fru_e	ICHORT	Isochorismatase	Other	b0595	b0595	1	0	applied
D-Fructose	EX_fru_e	RBK_L1	L-ribulokinase (L-ribulose)	Other	b0063	b0063	1	0	applied
D-Fructose	EX_fru_e	GLCRAL	5-dehydro-4-deoxyglucarate aldolase	Other	b3126	b3126	1	0	applied
D-Fructose	EX_fru_e	ARGDC	Arginine decarboxylase	Amino acid metabolism	b4117	b4117	1	0	applied
D-Fructose	EX_fru_e	UGLT	UDPglucose--hexose-1-phosphate uridylyltransferase	Inorganic ion	b0758	b0758	1	0	applied
D-Fructose	EX_fru_e	MNNH	D-mannonate hydrolyase	Other	b4322	b4322	1	0	applied
D-Fructose	EX_fru_e	DDGLK	2-dehydro-3-deoxygluconokinase	Other	b3526	b3526	1	0	applied
D-Fructose	EX_fru_e	XYLI2	Xylose isomerase	Sugar catabolism	b3565	b3565	1	0	applied
D-Fructose	EX_fru_e	ICL	Isocitrate lyase	TCA cycle	b4015	b4015	1	0	applied
D-Fructose	EX_fru_e	UDPG4E	UDPglucose 4-epimerase	Other	b0759	b0759	1	0	applied
D-Fructose	EX_fru_e	LACZ	B-galactosidase	Other	b0344	b0344	1	0	applied
D-Fructose	EX_fru_e	TRE6PH	Trehalose-6-phosphate hydrolase	Inorganic ion	b4239	b4239	1	0	applied
D-Fructose	EX_fru_e	XYLI1	Xylose isomerase	Sugar catabolism	b3565	b3565	1	0	applied
D-Fructose	EX_fru_e	ICHORS_copy1	Isochorismate synthase	Other	b0593	b0593	1	0	applied
D-Fructose	EX_fru_e	DHPPD	2,3-dihydroxyphenylpropionate dehydrogenase	Other	b2541	b2541	1	0	applied
D-Fructose	EX_fru_e	DHCIND	2,3-dihydroxycinnamate dehydrogenase	Other	b2541	b2541	1	0	applied
D-Fructose	EX_fru_e	LCARS	Lacaldehyde reductase (S-propane-1,2-diol forming)	Other	b2799	b2799	1	0	applied
D-Fructose	EX_fru_e	RMPA	Rhamnulose-1-phosphate aldolase	Inorganic ion	b3902	b3902	1	0	applied
D-Fructose	EX_fru_e	GLTPD	Galactitol-1-phosphate dehydrogenase	Inorganic ion	b2091	b2091	1	0	applied
D-Fructose	EX_fru_e	MANAO	Mannonate oxidoreductase	Other	b4323	b4323	1	0	applied
D-Fructose	EX_fru_e	DDPGALA	2-dehydro-3-deoxy-6-phosphogalactonate aldolase	Sugar catabolism	b4477	b4477	1	0	applied
D-Fructose	EX_fru_e	GLYAT	Glycine C-acetyltransferase	Amino acid metabolism	b3617	b3617	1	0	applied
D-Fructose	EX_fru_e	CRNBTCT	Gamma-butyrobetainyl-CoA: carnitine CoA transferase	Other	b0038	b0038	1	0	applied
D-Fructose	EX_fru_e	CRNCBCT	Crotonobetainyl-CoA: carnitine CoA transferase	Other	b0038	b0038	1	0	applied
D-Fructose	EX_fru_e	CRNCDH	Carnityl-CoA dehydratse	Other	b0036	b0036	1	0	applied
D-Fructose	EX_fru_e	IDOND	L-idonate 5-dehydrogenase	Other	b4267	b4267	1	0	applied
D-Fructose	EX_fru_e	IDOND2	L-indonate 5-dehydrogenase (NADP)	Other	b4267	b4267	1	0	applied
D-Fructose	EX_fru_e	ADA	Adenosine deaminase	Other	b1623	b1623	1	0	applied
D-Fructose	EX_fru_e	DADA	Deoxyadenosine deaminase	Other	b1623	b1623	1	0	applied
D-Fructose	EX_fru_e	AGDC	N-acetylglucosamine-6-phosphate deacetylase	Inorganic ion	b0677	b0677	1	0	applied
D-Fructose	EX_fru_e	AST	Arginine succinyltransferase	Amino acid metabolism	b1747	b1747	1	0	applied
D-Fructose	EX_fru_e	SGDS	Succinylglutamate desuccinylase	Other	b1744	b1744	1	0	applied
D-Fructose	EX_fru_e	CYNTAH	Cyanate aminohydrolase	Amino acid metabolism	b0340	b0340	1	0	applied
D-Fructose	EX_fru_e	DOGULNR	2,3 dioxo-L-gulonate reductase	Other	b3575	b3575	1	0	applied
D-Fructose	EX_fru_e	TRE6PP	Trehalose-phosphatase	Other	b1897	b1897	1	0	applied
D-Fructose	EX_fru_e	MLTG3	Maltodextrin glucosidase (maltopentaose)	Other	b0403	b0403	1	0	applied
D-Fructose	EX_fru_e	ARAI	L-arabinose isomerase	Sugar catabolism	b0062	b0062	1	0	applied
D-Fructose	EX_fru_e	M1PD	Mannitol-1-phosphate 5-dehydrogenase	Sugar catabolism	b3600	b3600	1	0	applied
D-Fructose	EX_fru_e	GALS3	A-galactosidase (melibiose)	Other	b4119	b4119	1	0	applied
D-Fructose	EX_fru_e	FCI	L-fucose isomerase	Sugar catabolism	b2802	b2802	1	0	applied
D-Fructose	EX_fru_e	FCLK	L-fuculokinase	Other	b2803	b2803	1	0	applied
D-Fructose	EX_fru_e	OP4ENH	2-oxopent-4-enoate hydratase	Other	b0350	b0350	1	0	applied
D-Fructose	EX_fru_e	HOPNTAL	4-hydroxy-2-oxopentanoate aldolase	Other	b0352	b0352	1	0	applied
D-Fructose	EX_fru_e	3HPPPNH	3-(3-hydroxy-phenyl)propionate hydroxylase	Other	b0347	b0347	1	0	applied
D-Fructose	EX_fru_e	ASCBPL	L-ascorbate 6-phosphate lactonase	Inorganic ion	b4192	b4192	1	0	applied
D-Fructose	EX_fru_e	ACBIPGT	Adenosyl cobinamide phosphate guanyltransferase	Inorganic ion	b1993	b1993	1	0	applied
D-Fructose	EX_fru_e	ADOCBLS	Adenosylcobalamin 5'-phosphate synthase	Cofactor biosynthesis	b1992	b1992	1	0	applied
D-Fructose	EX_fru_e	ADOCBIK	Adenosyl cobinamide kinase	Other	b1993	b1993	1	0	applied
D-Fructose	EX_fru_e	HPPPNDO	2,3-dihydroxypheylpropionate 1,2-dioxygenase	Other	b0348	b0348	1	0	applied
D-Fructose	EX_fru_e	MCITL2	Methylisocitrate lyase	TCA cycle	b0331	b0331	1	0	applied
D-Fructose	EX_fru_e	DXYLK	1-Deoxy-D-xylulose kinase	Other	b3564	b3564	1	0	applied
D-Fructose	EX_fru_e	SOTA	Succinylornithine transaminase	Other	b1748	b1748	1	0	applied
D-Fructose	EX_fru_e	DHCINDO	2,3-dihydroxycinnamate 1,2-dioxygenase	Other	b0348	b0348	1	0	applied
D-Fructose	EX_fru_e	SGSAD	Succinylglutamic semialdehyde dehydrogenase	Other	b1746	b1746	1	0	applied
D-Fructose	EX_fru_e	HKNDDH	2-hydroxy-6-ketonona-2,4-dienedioic acid hydrolase	Other	b0349	b0349	1	0	applied
D-Fructose	EX_fru_e	HKNTDH	2-hydroxy-6-ketononotrienedioate hydrolase	Other	b0349	b0349	1	0	applied
D-Fructose	EX_fru_e	GLYCK2	Glycerate kinase	Other	b3124	b3124	1	0	applied
D-Fructose	EX_fru_e	ENTCS	Enterochelin synthase	Other	b0583	b0583	1	0	applied
D-Fructose	EX_fru_e	MANPGH	2-O-alpha-mannosyl-6-phosphate-D-glycerate hydrolase	Inorganic ion	b0732	b0732	1	0	applied
D-Fructose	EX_fru_e	ACM6PH	N-acetylmuramate 6-phosphate hydrolase	Inorganic ion	b2428	b2428	1	0	applied
D-Fructose	EX_fru_e	ADNCYC	Adenylate cyclase	Other	b3806	b3806	1	0	applied
D-Fructose	EX_fru_e	MCITS	2-methylcitrate synthase	TCA cycle	b0333	b0333	1	0	applied
D-Fructose	EX_fru_e	TAUDO	Taurine dioxygenase	Other	b0368	b0368	1	0	applied
D-Fructose	EX_fru_e	PPM2	Phosphopentomutase 2 (deoxyribose)	Nucleotide metabolism	b4383	b4383	1	0	applied
D-Fructose	EX_fru_e	MLTG2	Maltodextrin glucosidase (maltotetraose)	Other	b0403	b0403	1	0	applied
D-Fructose	EX_fru_e	MLTG1	Maltodextrin glucosidase (maltotriose)	Other	b0403	b0403	1	0	applied
D-Fructose	EX_fru_e	AMALT3	Amylomaltase (maltopentaose)	Other	b3416	b3416	1	0	applied
D-Fructose	EX_fru_e	MLTP3	Maltodextrin phosphorylase (maltoheptaose)	Other	b3417	b3417	1	0	applied
D-Fructose	EX_fru_e	DDGALK	2-dehydro-3-deoxygalactonokinase	Other	b3693	b3693	1	0	applied
D-Fructose	EX_fru_e	AMALT1	Amylomaltase (maltotriose)	Other	b3416	b3416	1	0	applied
D-Fructose	EX_fru_e	MLTP2	Maltodextrin phosphorylase (maltohexaose)	Other	b3417	b3417	1	0	applied
D-Fructose	EX_fru_e	3HCINNMH	3-hydroxycinnamate hydroxylase	Other	b0347	b0347	1	0	applied
D-Fructose	EX_fru_e	XYLt2pp	D-xylose transport in via proton symport (periplasm)	Transport	b4031	b4031	1	0	applied
D-Fructose	EX_fru_e	SPODMpp	Superoxide dismutase	Oxidative stress	b1646	b1646	1	0	applied
D-Fructose	EX_fru_e	PHYTSpp	Phytase (periplasm)	Other	b0980	b0980	1	0	applied
D-Fructose	EX_fru_e	PPTHpp	Phosphonate hydrogenase (periplasm)	Other	b0383	b0383	1	0	applied
D-Fructose	EX_fru_e	NTP3pp	Nucleoside-triphosphatase (GTP) (periplasm)	Nucleotide metabolism	b0980	b0980	1	0	applied
D-Fructose	EX_fru_e	THMDt2pp_copy2	Thymidine transport in via proton symport (periplasm)	Transport	b2406	b2406	1	0	applied
D-Fructose	EX_fru_e	URIt2pp_copy2	Uridine transport in via proton symport (periplasm)	Transport	b2406	b2406	1	0	applied
D-Fructose	EX_fru_e	XTSNt2rpp	Xanthosine transport via proton symport (periplasm)	Transport	b2406	b2406	1	0	applied
D-Fructose	EX_fru_e	FDMO	FMNH2-dependent monooxygenase	Other	b0935	b0935	1	0	applied
D-Fructose	EX_fru_e	ACACt2pp	Acetoacetate transport via proton symport (periplasm)	Transport	b2223	b2223	1	0	applied
D-Fructose	EX_fru_e	TRE6PS	Alpha,alpha-trehalose-phosphate synthase (UDP-forming)	Inorganic ion	b1896	b1896	1	0	applied
D-Fructose	EX_fru_e	DRPA	Deoxyribose-phosphate aldolase	Nucleotide metabolism	b4381	b4381	1	0	applied
D-Fructose	EX_fru_e	TREH	Alpha,alpha-trehalase	Other	b3519	b3519	1	0	applied
D-Fructose	EX_fru_e	ADNt2pp_copy2	Adenosine transport in via proton symport (periplasm)	Transport	b2406	b2406	1	0	applied
D-Fructose	EX_fru_e	ARGAGMt7pp	Arginine/agmatine antiport (periplasm)	Transport	b4115	b4115	1	0	applied
D-Fructose	EX_fru_e	ASPt2_2pp	Aspartate transport via proton symport (2 H) (periplasm)	Transport	b3528	b3528	1	0	applied
D-Fructose	EX_fru_e	MALTtexi	MaltoseMaltotriose transport via diffusion (extracellular to periplasm) irreversible	Transport	b4036	b4036	1	0	applied
D-Fructose	EX_fru_e	CITt7pp	Citrate transport via succinate antiport (periplasm)	Transport	b0612	b0612	1	0	applied
D-Fructose	EX_fru_e	CRNt7pp	Carnitine/butyrobetaine antiporter (periplasm)	Transport	b0040	b0040	1	0	applied
D-Fructose	EX_fru_e	GLCtex_copy1	Glucose transport via diffusion (extracellular to periplasm)	Transport	b4036	b4036	1	0	applied
D-Fructose	EX_fru_e	FUCtpp	L-fucose transport via proton symport (periplasm)	Transport	b2801	b2801	1	0	applied
D-Fructose	EX_fru_e	FUMt2_2pp	Fumarate transport via proton symport (2 H) (periplasm)	Transport	b3528	b3528	1	0	applied
D-Fructose	EX_fru_e	CYNTt2pp	Cyanate transport via proton symport (periplasm)	Transport	b0341	b0341	1	0	applied
D-Fructose	EX_fru_e	TREHpp	Alpha,alpha-trehalase (periplasm)	Other	b1197	b1197	1	0	applied
D-Fructose	EX_fru_e	CYTDt2pp_copy2	Cytidine transport in via proton symport (periplasm)	Transport	b2406	b2406	1	0	applied
D-Fructose	EX_fru_e	DDGLCNt2rpp	2-dehydro-3-deoxy-D-gluconate transport via proton symport, reversible (periplasm)	Transport	b3909	b3909	1	0	applied
D-Fructose	EX_fru_e	MALTTRtexi	Maltotriose transport via diffusion (extracellular to periplasm) irreversible	Transport	b4036	b4036	1	0	applied
D-Fructose	EX_fru_e	MALTTTRtexi	MaltotetraoseMaltotriose transport via diffusion (extracellular to periplasm) irreversible	Transport	b4036	b4036	1	0	applied
D-Fructose	EX_fru_e	MALTPTtexi	MaltopentaoseMaltotriose transport via diffusion (extracellular to periplasm) irreversible	Transport	b4036	b4036	1	0	applied
D-Fructose	EX_fru_e	ASPO3	L-aspartate oxidase	Oxidative phosphorylation	b2574	b2574	1	0	applied
D-Fructose	EX_fru_e	ASPO5	L-aspartate oxidase	Oxidative phosphorylation	b2574	b2574	1	0	applied
D-Fructose	EX_fru_e	ASPO6	L-aspartate oxidase	Oxidative phosphorylation	b2574	b2574	1	0	applied
D-Fructose	EX_fru_e	GLYOX3	Glyoxalase III	Other	b1967	b1967	1	0	applied
D-Fructose	EX_fru_e	FDMO3	FMNH2-dependent monooxygenase (ethanesulfonate)	Other	b0935	b0935	1	0	applied
D-Fructose	EX_fru_e	FDMO4	FMNH2-dependent monooxygenase (butanesulfonate)	Other	b0935	b0935	1	0	applied
D-Fructose	EX_fru_e	ENTERES	Enterochelin Esterase	Other	b0585	b0585	1	0	applied
D-Fructose	EX_fru_e	LYXI	Lyxose isomerase	Other	b3903	b3903	1	0	applied
D-Fructose	EX_fru_e	BUTt2rpp	Butyrate transport via proton symport, reversible (periplasm)	Transport	b2223	b2223	1	0	applied
D-Fructose	EX_fru_e	CADVtpp	Lysine/Cadaverine antiporter (periplasm)	Transport	b4132	b4132	1	0	applied
D-Fructose	EX_fru_e	LADGMDH	L-alanyl-gamma-D-glutamyl-meso-diaminopimelate hydrolase	Amino acid metabolism	b1326	b1326	1	0	applied
D-Fructose	EX_fru_e	ALAGLUE	L-alanyl-gamma-glutamate epimerase	Other	b1325	b1325	1	0	applied
D-Fructose	EX_fru_e	GGGABAH	Gamma-glutamyl-gamma-aminobutyric acid hydrolase	Amino acid metabolism	b1298	b1298	1	0	applied
D-Fructose	EX_fru_e	FDMO6	FMNH2-dependent monooxygenase (sulfoacetate)	Glyoxylate/Acetate	b0935	b0935	1	0	applied
D-Fructose	EX_fru_e	GALM2pp	Aldose-1-epimerase	Other	b0756	b0756	1	0	applied
D-Fructose	EX_fru_e	LA4NTpp	4-amino-4-deoxy-L-arabinotransferase (LPS lipid A modification, periplasmic face of membrane))	Transport	b2257	b2257	1	0	applied
D-Fructose	EX_fru_e	CRNt8pp	L-carnitine/D-carnitine antiporter (periplasm)	Transport	b0040	b0040	1	0	applied
D-Fructose	EX_fru_e	CRNt2rpp	L-carnitine outward transport (H+ antiport)	Transport	b4111	b4111	1	0	applied
D-Fructose	EX_fru_e	CRNDt2rpp	D-carnitine outward transport (H+ antiport)	Transport	b4111	b4111	1	0	applied
D-Fructose	EX_fru_e	CTBTt2rpp	Cronobetaine outward transport (H+ antiport)	Transport	b4111	b4111	1	0	applied
D-Fructose	EX_fru_e	GPDDA1pp	Glycerophosphodiester phosphodiesterase (Glycerophosphocholine)	Other	b2239	b2239	1	0	applied
D-Fructose	EX_fru_e	GPDDA5pp	Glycerophosphodiester phosphodiesterase (Glycerophosphoinositol)	Other	b2239	b2239	1	0	applied
D-Fructose	EX_fru_e	FEOXAMR1	Ferroxamine reductase	Other	b4367	b4367	1	0	applied
D-Fructose	EX_fru_e	FEOXAMR2	Ferroxamine reductase	Other	b4367	b4367	1	0	applied
D-Fructose	EX_fru_e	FEOXAMR3	Ferroxamine reductase	Other	b4367	b4367	1	0	applied
D-Fructose	EX_fru_e	FDMO2	FMNH2-dependent monooxygenase (methanesulfonate)	Other	b0935	b0935	1	0	applied
D-Fructose	EX_fru_e	LALGP	L-alanyl-gamma-L-glutamate peptidase	Other	b0237	b0237	1	0	applied
D-Fructose	EX_fru_e	ARABDI	L-fucose isomerase	Sugar catabolism	b2802	b2802	1	0	applied
D-Fructose	EX_fru_e	SKMt2pp	Shikimate transport in via proton symport (periplasm)	Transport	b1981	b1981	1	0	applied
D-Fructose	EX_fru_e	FE2t2pp	Iron (II) transport in via proton symport (periplasm)	Transport	b2392	b2392	1	0	applied
D-Fructose	EX_fru_e	R15BPK	Ribose-1,5-bisphosphokinase	Other	b4094	b4094	1	0	applied
D-Fructose	EX_fru_e	MALt2_2pp	Malate transport via proton symport (2 H) (periplasm)	Transport	b3528	b3528	1	0	applied
D-Fructose	EX_fru_e	DDCAtexi	Fatty acid (dodecanoate) transport via facilitated irreversible diffusion (extracellular to periplasm)	Transport	b2344	b2344	1	0	applied
D-Fructose	EX_fru_e	TTDCAtexi	Tetradecanoate transport via facilitated irreversible diffusion (extracellular to periplasm)	Transport	b2344	b2344	1	0	applied
D-Fructose	EX_fru_e	HDCAtexi	Hexadecanoate transport via facilitated irreversible diffusion (extracellular to periplasm)	Transport	b2344	b2344	1	0	applied
D-Fructose	EX_fru_e	RMNtpp	L-rhamnose transport via proton symport (periplasm)	Transport	b3907	b3907	1	0	applied
D-Fructose	EX_fru_e	NAt3_2pp	Sodium proton antiporter (H:NA is 2) (periplasm)	Transport	b0019	b0019	1	0	applied
D-Fructose	EX_fru_e	IDONt2rpp	L-idonate transport via proton symport, reversible (periplasm)	Transport	b4265	b4265	1	0	applied
D-Fructose	EX_fru_e	LYXt2pp	L-Lyxose transport via proton symport (periplasm)	Transport	b3907	b3907	1	0	applied
D-Fructose	EX_fru_e	OCDCAtexi	Octadecanoate transport via facilitated irreversible diffusion (extracellular to periplasm)	Transport	b2344	b2344	1	0	applied
D-Fructose	EX_fru_e	OCDCEAtexi	Octadecenoate (n-C18:1) transport via facilitated irreversible diffusion (extracellular to periplasm)	Transport	b2344	b2344	1	0	applied
D-Fructose	EX_fru_e	ASNNpp	L-asparaginase	Other	b2957	b2957	1	0	applied
D-Fructose	EX_fru_e	GLUNpp	Glutaminase	Other	b2957	b2957	1	0	applied
D-Fructose	EX_fru_e	ALLPI	Allose 6-phosphate isomerase	Inorganic ion	b4090	b4090	1	0	applied
D-Fructose	EX_fru_e	GPDDA3pp	Glycerophosphodiester phosphodiesterase (Glycerophosphoserine)	Amino acid metabolism	b2239	b2239	1	0	applied
D-Fructose	EX_fru_e	GPDDA4pp	Glycerophosphodiester phosphodiesterase (Glycerophosphoglycerol)	Other	b2239	b2239	1	0	applied
D-Fructose	EX_fru_e	GPDDA2pp	Glycerophosphodiester phosphodiesterase (Glycerophosphoethanolamine)	Other	b2239	b2239	1	0	applied
D-Fructose	EX_fru_e	MG2uabcpp	Magnesium (Mg+2) ABC transporter (ubtake, periplasm)	Transport	b4242	b4242	1	0	applied
D-Fructose	EX_fru_e	GLYC3Pt6pp	Glycerol-3-phosphate : phosphate antiporter (periplasm)	Transport	b2240	b2240	1	0	applied
D-Fructose	EX_fru_e	GLYCLTt4pp	Glycolate transport via sodium symport (periplasm)	Transport	b4067	b4067	1	0	applied
D-Fructose	EX_fru_e	GLUt4pp	Na+/glutamate symport (periplasm)	Transport	b3653	b3653	1	0	applied
D-Fructose	EX_fru_e	14GLUCANtexi	1,4-alpha-D-glucan transport via diffusion (extracellular to periplasm) irreversible	Transport	b4036	b4036	1	0	applied
D-Fructose	EX_fru_e	RMK	Rhamnulokinase	Other	b3904	b3904	1	0	applied
D-Fructose	EX_fru_e	DAAD	D-Amino acid dehydrogenase	Amino acid metabolism	b1189	b1189	1	0	applied
D-Fructose	EX_fru_e	ACONMT	Trans-aconitate methyltransferase	Other	b1519	b1519	1	0	applied
D-Fructose	EX_fru_e	NAMNPP	Nicotinic acid mononucleotide pyrophosphorylase	Nucleotide metabolism	b0931	b0931	1	0	applied
D-Fructose	EX_fru_e	CRNCAR	Carnitine-CoA racemase	Other	b0036	b0036	1	0	applied
D-Fructose	EX_fru_e	NNDMBRT	Nicotinate-nucleotide dimethylbenzimidazole phosphoribosyltransferase	Nucleotide metabolism	b1991	b1991	1	0	applied
D-Fructose	EX_fru_e	SADH	Succinylarginine dihydrolase	Amino acid metabolism	b1745	b1745	1	0	applied
D-Fructose	EX_fru_e	ABUTD	Aminobutyraldehyde dehydrogenase	Amino acid metabolism	b1444	b1444	1	0	applied
D-Fructose	EX_fru_e	NTP5	Nucleoside-triphosphatase (CTP)	Nucleotide metabolism	b4161	b4161	1	0	applied
D-Fructose	EX_fru_e	GALCTD	Galactarate dehydratase	Other	b3128	b3128	1	0	applied
D-Fructose	EX_fru_e	MLTG4	Maltodextrin glucosidase (maltohexaose)	Other	b0403	b0403	1	0	applied
D-Fructose	EX_fru_e	UDPGDC	UDP-glucuronate C-4'' decarboxylase	Sugar catabolism	b2255	b2255	1	0	applied
D-Fructose	EX_fru_e	UDPKAAT	UDP-4''-ketopentose:UDP-4-amino-4-deoxy-L-arabinose aminotransferase	Amino acid metabolism	b2253	b2253	1	0	applied
D-Fructose	EX_fru_e	ULA4NFT	UDP-L-Ara4N formyltransferase	Other	b2255	b2255	1	0	applied
D-Fructose	EX_fru_e	UPLA4FNT	Undecaprenyl phosphate-L-Ara4FN transferase	Inorganic ion	b2254	b2254	1	0	applied
D-Fructose	EX_fru_e	UPLA4FNF	Undecaprenyl phosphate-L-Ara4FN formylase	Inorganic ion	b2256	b2256	1	0	applied
D-Fructose	EX_fru_e	MCITD	2-methylcitrate dehydratase	Other	b0334	b0334	1	0	applied
D-Fructose	EX_fru_e	AMALT2	Amylomaltase (maltotetraose)	Other	b3416	b3416	1	0	applied
D-Fructose	EX_fru_e	MLTP1	Maltodextrin phosphorylase (maltopentaose)	Other	b3417	b3417	1	0	applied
D-Fructose	EX_fru_e	MNt2pp	Manganese (Mn+2) transport in via proton symport (periplasm)	Transport	b2392	b2392	1	0	applied
D-Fructose	EX_fru_e	CYSDDS	D-cysteine desulfhydrase	Amino acid metabolism	b1919	b1919	1	0	applied
D-Fructose	EX_fru_e	GALKr	Galactokinase	Other	b0757	b0757	1	0	applied
D-Fructose	EX_fru_e	GALCTND	Galactonate dehydratase	Sugar catabolism	b4478	b4478	1	0	applied
D-Fructose	EX_fru_e	AMALT4	Amylomaltase (maltohexaose)	Other	b3416	b3416	1	0	applied
D-Fructose	EX_fru_e	CFAS160G	Cyclopropane fatty acid synthase (Phosphatidylglycerol, n-C16:0)	Fatty acid metabolism	b1661	b1661	1	0	applied
D-Fructose	EX_fru_e	TTDCEAtexi	Tetradecenoate transport via facilitated irreversible diffusion (extracellular to periplasm)	Transport	b2344	b2344	1	0	applied
D-Fructose	EX_fru_e	HDCEAtexi	Hexadecenoate transport via facilitated irreversible diffusion (extracellular to periplasm)	Transport	b2344	b2344	1	0	applied
D-Fructose	EX_fru_e	HEXt2rpp	Hexanoate transport via proton symport, reversible (periplasm)	Transport	b2223	b2223	1	0	applied
D-Fructose	EX_fru_e	SERD_D	D-serine deaminase	Amino acid metabolism	b2366	b2366	1	0	applied
D-Fructose	EX_fru_e	GGPTRCO	Gamma glutamyl putrescine oxidase	Oxidative phosphorylation	b1301	b1301	1	0	applied
D-Fructose	EX_fru_e	MALTHXtexi	Maltohexaose transport via diffusion (extracellular to periplasm) irreversible	Transport	b4036	b4036	1	0	applied
D-Fructose	EX_fru_e	TPRDCOAS	Triphosphoribosyl-dephospho-CoA synthase	Nucleotide metabolism	b0613	b0613	1	0	applied
D-Fructose	EX_fru_e	DHBS	2,3-dihydroxybenzoate adenylate synthase	Other	b0594	b0594	1	0	applied
D-Fructose	EX_fru_e	MLTG5	Maltodextrin glucosidase (maltoheptaose)	Other	b0403	b0403	1	0	applied
D-Fructose	EX_fru_e	DSBGGT	DsbG:glutathione thiotransferase	Oxidative stress	b0604	b0604	1	0	applied
D-Fructose	EX_fru_e	CFAS160E	Cyclopropane fatty acid synthase (Phosphatidylethanolamine, n-C16:0)	Fatty acid metabolism	b1661	b1661	1	0	applied
D-Fructose	EX_fru_e	CFAS180E	Cyclopropane fatty acid synthase (Phosphatidylethanolamine, n-C18:0)	Fatty acid metabolism	b1661	b1661	1	0	applied
D-Fructose	EX_fru_e	CFAS180G	Cyclopropane fatty acid synthase (Phosphatidylglycerol, n-C18:0)	Fatty acid metabolism	b1661	b1661	1	0	applied
D-Fructose	EX_fru_e	UM4PL	UDP-N-acetylmuramate:L-alanyl-gamma-D-glutamyl-meso-diaminopimelate-D-alanine ligase	Amino acid metabolism	b4233	b4233	1	0	applied
D-Fructose	EX_fru_e	5DGLCNt2rpp	5-Dehydro-D-gluconate transport via proton symport, reversible (periplasm)	Transport	b4265	b4265	1	0	applied
D-Fructose	EX_fru_e	GALCTNt2pp	D-galactonate transport via proton symport (periplasm)	Transport	b3691	b3691	1	0	applied
D-Fructose	EX_fru_e	OROTt2_2pp	Orotate transport via proton symport (2 H) (periplasm)	Transport	b3528	b3528	1	0	applied
D-Fructose	EX_fru_e	MALDt2_2pp	D-Malate transport via proton symport (2 H) (periplasm)	Transport	b3528	b3528	1	0	applied
D-Fructose	EX_fru_e	OXCDC	Oxalyl-CoA decarboxylase	Other	b2373	b2373	1	0	applied
D-Fructose	EX_fru_e	UM3PL	UDP-N-acetylmuramate:L-alanyl-gamma-D-glutamyl-meso-diaminopimelate ligase	Amino acid metabolism	b4233	b4233	1	0	applied
D-Fructose	EX_fru_e	GALCTLO	L-galactonate oxidoreductase	Sugar catabolism	b4358	b4358	1	0	applied
D-Fructose	EX_fru_e	3AMACHYD	3-aminoacrylate hydrolase	Amino acid metabolism	b1009	b1009	1	0	applied
D-Fructose	EX_fru_e	LDGUNPD	Linear diguanylate phosphodiesterase	Nucleotide metabolism	b1285	b1285	1	0	applied
D-Fructose	EX_fru_e	BMOCOS	Bis-molybdenum cofactor synthase	Other	b0827	b0827	1	0	applied
D-Fructose	EX_fru_e	BWCOS	Tungsten bispterin cofactor synthase	Other	b0827	b0827	1	0	applied
D-Fructose	EX_fru_e	FESR	Iron-sulfur cluster repair	Iron acquisition	b4209	b4209	1	0	applied
D-Fructose	EX_fru_e	FOMETRi	Aminomethyltransferase	Amino acid metabolism	b2912	b2912	1	0	applied
D-Fructose	EX_fru_e	MPTSS	Molybdopterin synthase sulfurylase	Cofactor biosynthesis	b0826	b0826	1	0	applied
D-Fructose	EX_fru_e	WCOS	Tungsten pterin cofactor synthase	Other	b0827	b0827	1	0	applied
D-Fructose	EX_fru_e	URACPAH	Peroxyureidoacrylate hydrolase	Other	b1011	b1011	1	0	applied
D-Fructose	EX_fru_e	FE3DHBZS3R	Fe(III)-(2,3-dihydroxybenzoylserine)3 reductase via NADPH	Amino acid metabolism	b3070	b3070	1	0	applied
D-Fructose	EX_fru_e	AP4AS	Ap4A synthetase	Other	b4129	b4129	1	0	applied
D-Fructose	EX_fru_e	ALLTAMH2	Allantoate amidinohydrolase	Other	b0516	b0516	1	0	applied
D-Fructose	EX_fru_e	POAACR	Peroxyaminoacrylate reductase	Amino acid metabolism	b1010	b1010	1	0	applied
D-Fructose	EX_fru_e	FEENTERES	Enterochelin Esterase (Fe containing)	Other	b0585	b0585	1	0	applied
D-Fructose	EX_fru_e	FEENTERR4	Fe-enterobactin reduction via nadph	Iron acquisition	b3070	b3070	1	0	applied
D-Fructose	EX_fru_e	TARTt2_3pp	D-tartrate transport via proton symport (3 H) (periplasm)	Transport	b4123	b4123	1	0	applied
D-Fructose	EX_fru_e	SUCTARTtpp	Succinate:D-tartrate antiporter (periplasm)	Transport	b4123	b4123	1	0	applied
D-Fructose	EX_fru_e	SQVOSI	Sulfoquinovose isomerase	Other	b3880	b3880	1	0	applied
D-Fructose	EX_fru_e	6D6SPA	6-deoxy-6-sulfofructose-1-phosphate aldolase	Inorganic ion	b3881	b3881	1	0	applied
D-Fructose	EX_fru_e	GHBDHx	Gamma-hydroxybutyrate dehydrogenase (NADH)	Other	b3882	b3882	1	0	applied
D-Fructose	EX_fru_e	SHGO	S-2-hydroxyglutarate oxidase	Oxidative phosphorylation	b2660	b2660	1	0	applied
D-Fructose	EX_fru_e	ACOXT	Acetyl-CoA:oxalate CoA-transferase	Other	b2371	b2371	1	0	applied
D-Fructose	EX_fru_e	CHOLATEtpp	Cholate transport via proton antiport	Transport	b4337	b4337	1	0	applied
D-Fructose	EX_fru_e	DC6PDA	Chito-oligosaccharide mono-deacetylase	Other	b1733	b1733	1	0	applied
D-Fructose	EX_fru_e	5DGLCNR	5-dehydro-D-gluconate reductase	Sugar catabolism	b4266	b4266	1	0	applied
D-Fructose	EX_fru_e	LCTStpp	Lactose transport via proton symport (periplasm)	Transport	b0343	b0343	1	0	applied
D-Fructose	EX_fru_e	RU5PP	Ribulose-5-Phosphate Phosphatase	Inorganic ion	b2293	b2293	1	0	applied
D-Fructose	EX_fru_e	6D6SFK	6-deoxy-6-sulfofructose kinase	Other	b3883	b3883	1	0	applied
D-Fructose	EX_fru_e	3SLAR	3-sulfolactaldehyde reductase	Other	b3882	b3882	1	0	applied
D-Fructose	EX_fru_e	CPL	Carbon-phosphorous lyase	Other	b4098	b4098	1	0	applied
D-Fructose	EX_fru_e	FE3DCITR5	Ferric-dicitrate reductase via nadph	Other	b3070	b3070	1	0	applied
D-Fructose	EX_fru_e	SERtpp	L-serine export via facilitated transport	Transport	b1533	b1533	1	0	applied
D-Fructose	EX_fru_e	AMPNTAT	Aminoalkylphosphonate N-acetyltransferase	Amino acid metabolism	b4093	b4093	1	0	applied
D-Fructose	EX_fru_e	RPNTPH	RPnTP hydrolase	Other	b4095	b4095	1	0	applied
D-Fructose	EX_fru_e	PRCPD	5-phospho-?-D-ribosyl 1,2-cyclic phosphate phosphodiesterase	Inorganic ion	b4092	b4092	1	0	applied
D-Fructose	EX_fru_e	ACP1p	Acid phosphatase (FMN)	Other	b0383	b0383	1	0	applied
D-Fructose	EX_fru_e	MC6PH	Monoacetylchitobiose-6-phosphate hydrolase	Inorganic ion	b1734	b1734	1	0	applied
D-Fructose	EX_fru_e	FORCT	Formyl-CoA Transferase	Other	b2374	b2374	1	0	applied
D-Fructose	EX_fru_e	MOCOS	Molybdenum cofactor synthase	Other	b0827	b0827	1	0	applied
D-Fructose	EX_fru_e	I4FE4SR	ISC [4Fe-4S] Reduction	Other	b2529	b2529	1	0.00018	applied
D-Fructose	EX_fru_e	PPM	Phosphopentomutase	Other	b4383	b4383	1	-0.00047	applied
D-Fructose	EX_fru_e	PUNP1	Purine-nucleoside phosphorylase (Adenosine)	Nucleotide metabolism	b4384	b4384	1	-0.00047	applied
D-Fructose	EX_fru_e	TRPAS2	Tryptophanase (L-tryptophan)	Amino acid metabolism	b3708	b3708	1	-0.03935	applied
D-Fructose	EX_fru_e	ACt4pp	Na+/Acetate symport (periplasm)	Transport	b4067	b4067	1	992.448	applied
D-Fructose	EX_fru_e	SHCHD2	Sirohydrochlorin dehydrogenase (NAD)	Other	b3368	b3368	1	0.00015	relaxed_FlagB
D-Fructose	EX_fru_e	SHCHF	Sirohydrochlorin ferrochelatase	Other	b3368	b3368	1	0.00015	relaxed_FlagB
D-Fructose	EX_fru_e	UPP3MT	Uroporphyrinogen methyltransferase	Cofactor biosynthesis	b3368	b3368	1	0.00015	relaxed_FlagB
D-Fructose	EX_fru_e	ASPO4	L-aspartate oxidase	Oxidative phosphorylation	b2574	b2574	1	0.00158	relaxed_FlagB
D-Fructose	EX_fru_e	BPNT	3',5'-bisphosphate nucleotidase	Inorganic ion	b4214	b4214	1	0.17134	relaxed_FlagB
D-Mannose	EX_man_e	ACS	Acetyl-CoA synthetase	Glyoxylate/Acetate	b4069	b4069	1	0	applied
D-Mannose	EX_man_e	RBK	Ribokinase	Other	b3752	b3752	1	0	applied
D-Mannose	EX_man_e	GLYK	Glycerol kinase	Other	b3926	b3926	1	0	applied
D-Mannose	EX_man_e	CDPPH	CDP phosphohydrolase	Other	b3614	b3614	1	0	applied
D-Mannose	EX_man_e	NDP7	Nucleoside diphosphatase UDP	Nucleotide metabolism	b3614	b3614	1	0	applied
D-Mannose	EX_man_e	POX	Pyruvate oxidase	Oxidative phosphorylation	b0871	b0871	1	0	applied
D-Mannose	EX_man_e	TMDPP	Thymidine phosphorylase	Nucleotide metabolism	b4382	b4382	1	0	applied
D-Mannose	EX_man_e	PUNP2	Purine-nucleoside phosphorylase (Deoxyadenosine)	Nucleotide metabolism	b4384	b4384	1	0	applied
D-Mannose	EX_man_e	PUNP7	Purine-nucleoside phosphorylase (Xanthosine)	Nucleotide metabolism	b2407	b2407	1	0	applied
D-Mannose	EX_man_e	G6PDA	Glucosamine-6-phosphate deaminase	Inorganic ion	b0678	b0678	1	0	applied
D-Mannose	EX_man_e	RMI	L-rhamnose isomerase	Sugar catabolism	b3903	b3903	1	0	applied
D-Mannose	EX_man_e	EDD	6-phosphogluconate dehydratase	Sugar catabolism	b1851	b1851	1	0	applied
D-Mannose	EX_man_e	DHBD	2,3-dihydro-2,3-dihydroxybenzoate dehydrogenase	Other	b0596	b0596	1	0	applied
D-Mannose	EX_man_e	ICHORT	Isochorismatase	Other	b0595	b0595	1	0	applied
D-Mannose	EX_man_e	RBK_L1	L-ribulokinase (L-ribulose)	Other	b0063	b0063	1	0	applied
D-Mannose	EX_man_e	GLCRAL	5-dehydro-4-deoxyglucarate aldolase	Other	b3126	b3126	1	0	applied
D-Mannose	EX_man_e	ARGDC	Arginine decarboxylase	Amino acid metabolism	b4117	b4117	1	0	applied
D-Mannose	EX_man_e	UGLT	UDPglucose--hexose-1-phosphate uridylyltransferase	Inorganic ion	b0758	b0758	1	0	applied
D-Mannose	EX_man_e	MNNH	D-mannonate hydrolyase	Other	b4322	b4322	1	0	applied
D-Mannose	EX_man_e	DDGLK	2-dehydro-3-deoxygluconokinase	Other	b3526	b3526	1	0	applied
D-Mannose	EX_man_e	XYLI2	Xylose isomerase	Sugar catabolism	b3565	b3565	1	0	applied
D-Mannose	EX_man_e	ICL	Isocitrate lyase	TCA cycle	b4015	b4015	1	0	applied
D-Mannose	EX_man_e	UDPG4E	UDPglucose 4-epimerase	Other	b0759	b0759	1	0	applied
D-Mannose	EX_man_e	LACZ	B-galactosidase	Other	b0344	b0344	1	0	applied
D-Mannose	EX_man_e	TRE6PH	Trehalose-6-phosphate hydrolase	Inorganic ion	b4239	b4239	1	0	applied
D-Mannose	EX_man_e	XYLI1	Xylose isomerase	Sugar catabolism	b3565	b3565	1	0	applied
D-Mannose	EX_man_e	ICHORS_copy1	Isochorismate synthase	Other	b0593	b0593	1	0	applied
D-Mannose	EX_man_e	DHPPD	2,3-dihydroxyphenylpropionate dehydrogenase	Other	b2541	b2541	1	0	applied
D-Mannose	EX_man_e	DHCIND	2,3-dihydroxycinnamate dehydrogenase	Other	b2541	b2541	1	0	applied
D-Mannose	EX_man_e	LCARS	Lacaldehyde reductase (S-propane-1,2-diol forming)	Other	b2799	b2799	1	0	applied
D-Mannose	EX_man_e	RMPA	Rhamnulose-1-phosphate aldolase	Inorganic ion	b3902	b3902	1	0	applied
D-Mannose	EX_man_e	GLTPD	Galactitol-1-phosphate dehydrogenase	Inorganic ion	b2091	b2091	1	0	applied
D-Mannose	EX_man_e	MANAO	Mannonate oxidoreductase	Other	b4323	b4323	1	0	applied
D-Mannose	EX_man_e	DDPGALA	2-dehydro-3-deoxy-6-phosphogalactonate aldolase	Sugar catabolism	b4477	b4477	1	0	applied
D-Mannose	EX_man_e	GLYAT	Glycine C-acetyltransferase	Amino acid metabolism	b3617	b3617	1	0	applied
D-Mannose	EX_man_e	CRNBTCT	Gamma-butyrobetainyl-CoA: carnitine CoA transferase	Other	b0038	b0038	1	0	applied
D-Mannose	EX_man_e	CRNCBCT	Crotonobetainyl-CoA: carnitine CoA transferase	Other	b0038	b0038	1	0	applied
D-Mannose	EX_man_e	CRNCDH	Carnityl-CoA dehydratse	Other	b0036	b0036	1	0	applied
D-Mannose	EX_man_e	IDOND	L-idonate 5-dehydrogenase	Other	b4267	b4267	1	0	applied
D-Mannose	EX_man_e	IDOND2	L-indonate 5-dehydrogenase (NADP)	Other	b4267	b4267	1	0	applied
D-Mannose	EX_man_e	ADA	Adenosine deaminase	Other	b1623	b1623	1	0	applied
D-Mannose	EX_man_e	DADA	Deoxyadenosine deaminase	Other	b1623	b1623	1	0	applied
D-Mannose	EX_man_e	AGDC	N-acetylglucosamine-6-phosphate deacetylase	Inorganic ion	b0677	b0677	1	0	applied
D-Mannose	EX_man_e	AST	Arginine succinyltransferase	Amino acid metabolism	b1747	b1747	1	0	applied
D-Mannose	EX_man_e	SGDS	Succinylglutamate desuccinylase	Other	b1744	b1744	1	0	applied
D-Mannose	EX_man_e	CYNTAH	Cyanate aminohydrolase	Amino acid metabolism	b0340	b0340	1	0	applied
D-Mannose	EX_man_e	FRUK	Fructose-1-phosphate kinase	Inorganic ion	b2168	b2168	1	0	applied
D-Mannose	EX_man_e	DOGULNR	2,3 dioxo-L-gulonate reductase	Other	b3575	b3575	1	0	applied
D-Mannose	EX_man_e	TRE6PP	Trehalose-phosphatase	Other	b1897	b1897	1	0	applied
D-Mannose	EX_man_e	MLTG3	Maltodextrin glucosidase (maltopentaose)	Other	b0403	b0403	1	0	applied
D-Mannose	EX_man_e	ARAI	L-arabinose isomerase	Sugar catabolism	b0062	b0062	1	0	applied
D-Mannose	EX_man_e	M1PD	Mannitol-1-phosphate 5-dehydrogenase	Sugar catabolism	b3600	b3600	1	0	applied
D-Mannose	EX_man_e	GALS3	A-galactosidase (melibiose)	Other	b4119	b4119	1	0	applied
D-Mannose	EX_man_e	FCI	L-fucose isomerase	Sugar catabolism	b2802	b2802	1	0	applied
D-Mannose	EX_man_e	FCLK	L-fuculokinase	Other	b2803	b2803	1	0	applied
D-Mannose	EX_man_e	OP4ENH	2-oxopent-4-enoate hydratase	Other	b0350	b0350	1	0	applied
D-Mannose	EX_man_e	HOPNTAL	4-hydroxy-2-oxopentanoate aldolase	Other	b0352	b0352	1	0	applied
D-Mannose	EX_man_e	3HPPPNH	3-(3-hydroxy-phenyl)propionate hydroxylase	Other	b0347	b0347	1	0	applied
D-Mannose	EX_man_e	ASCBPL	L-ascorbate 6-phosphate lactonase	Inorganic ion	b4192	b4192	1	0	applied
D-Mannose	EX_man_e	ACBIPGT	Adenosyl cobinamide phosphate guanyltransferase	Inorganic ion	b1993	b1993	1	0	applied
D-Mannose	EX_man_e	ADOCBLS	Adenosylcobalamin 5'-phosphate synthase	Cofactor biosynthesis	b1992	b1992	1	0	applied
D-Mannose	EX_man_e	ADOCBIK	Adenosyl cobinamide kinase	Other	b1993	b1993	1	0	applied
D-Mannose	EX_man_e	HPPPNDO	2,3-dihydroxypheylpropionate 1,2-dioxygenase	Other	b0348	b0348	1	0	applied
D-Mannose	EX_man_e	MCITL2	Methylisocitrate lyase	TCA cycle	b0331	b0331	1	0	applied
D-Mannose	EX_man_e	DXYLK	1-Deoxy-D-xylulose kinase	Other	b3564	b3564	1	0	applied
D-Mannose	EX_man_e	SOTA	Succinylornithine transaminase	Other	b1748	b1748	1	0	applied
D-Mannose	EX_man_e	DHCINDO	2,3-dihydroxycinnamate 1,2-dioxygenase	Other	b0348	b0348	1	0	applied
D-Mannose	EX_man_e	SGSAD	Succinylglutamic semialdehyde dehydrogenase	Other	b1746	b1746	1	0	applied
D-Mannose	EX_man_e	HKNDDH	2-hydroxy-6-ketonona-2,4-dienedioic acid hydrolase	Other	b0349	b0349	1	0	applied
D-Mannose	EX_man_e	HKNTDH	2-hydroxy-6-ketononotrienedioate hydrolase	Other	b0349	b0349	1	0	applied
D-Mannose	EX_man_e	GLYCK2	Glycerate kinase	Other	b3124	b3124	1	0	applied
D-Mannose	EX_man_e	ENTCS	Enterochelin synthase	Other	b0583	b0583	1	0	applied
D-Mannose	EX_man_e	MANPGH	2-O-alpha-mannosyl-6-phosphate-D-glycerate hydrolase	Inorganic ion	b0732	b0732	1	0	applied
D-Mannose	EX_man_e	ACM6PH	N-acetylmuramate 6-phosphate hydrolase	Inorganic ion	b2428	b2428	1	0	applied
D-Mannose	EX_man_e	ADNCYC	Adenylate cyclase	Other	b3806	b3806	1	0	applied
D-Mannose	EX_man_e	MCITS	2-methylcitrate synthase	TCA cycle	b0333	b0333	1	0	applied
D-Mannose	EX_man_e	TAUDO	Taurine dioxygenase	Other	b0368	b0368	1	0	applied
D-Mannose	EX_man_e	PPM2	Phosphopentomutase 2 (deoxyribose)	Nucleotide metabolism	b4383	b4383	1	0	applied
D-Mannose	EX_man_e	MLTG2	Maltodextrin glucosidase (maltotetraose)	Other	b0403	b0403	1	0	applied
D-Mannose	EX_man_e	MLTG1	Maltodextrin glucosidase (maltotriose)	Other	b0403	b0403	1	0	applied
D-Mannose	EX_man_e	AMALT3	Amylomaltase (maltopentaose)	Other	b3416	b3416	1	0	applied
D-Mannose	EX_man_e	MLTP3	Maltodextrin phosphorylase (maltoheptaose)	Other	b3417	b3417	1	0	applied
D-Mannose	EX_man_e	DDGALK	2-dehydro-3-deoxygalactonokinase	Other	b3693	b3693	1	0	applied
D-Mannose	EX_man_e	AMALT1	Amylomaltase (maltotriose)	Other	b3416	b3416	1	0	applied
D-Mannose	EX_man_e	MLTP2	Maltodextrin phosphorylase (maltohexaose)	Other	b3417	b3417	1	0	applied
D-Mannose	EX_man_e	3HCINNMH	3-hydroxycinnamate hydroxylase	Other	b0347	b0347	1	0	applied
D-Mannose	EX_man_e	XYLt2pp	D-xylose transport in via proton symport (periplasm)	Transport	b4031	b4031	1	0	applied
D-Mannose	EX_man_e	SPODMpp	Superoxide dismutase	Oxidative stress	b1646	b1646	1	0	applied
D-Mannose	EX_man_e	PHYTSpp	Phytase (periplasm)	Other	b0980	b0980	1	0	applied
D-Mannose	EX_man_e	PPTHpp	Phosphonate hydrogenase (periplasm)	Other	b0383	b0383	1	0	applied
D-Mannose	EX_man_e	NTP3pp	Nucleoside-triphosphatase (GTP) (periplasm)	Nucleotide metabolism	b0980	b0980	1	0	applied
D-Mannose	EX_man_e	THMDt2pp_copy2	Thymidine transport in via proton symport (periplasm)	Transport	b2406	b2406	1	0	applied
D-Mannose	EX_man_e	URIt2pp_copy2	Uridine transport in via proton symport (periplasm)	Transport	b2406	b2406	1	0	applied
D-Mannose	EX_man_e	XTSNt2rpp	Xanthosine transport via proton symport (periplasm)	Transport	b2406	b2406	1	0	applied
D-Mannose	EX_man_e	FDMO	FMNH2-dependent monooxygenase	Other	b0935	b0935	1	0	applied
D-Mannose	EX_man_e	ACACt2pp	Acetoacetate transport via proton symport (periplasm)	Transport	b2223	b2223	1	0	applied
D-Mannose	EX_man_e	TRE6PS	Alpha,alpha-trehalose-phosphate synthase (UDP-forming)	Inorganic ion	b1896	b1896	1	0	applied
D-Mannose	EX_man_e	DRPA	Deoxyribose-phosphate aldolase	Nucleotide metabolism	b4381	b4381	1	0	applied
D-Mannose	EX_man_e	TREH	Alpha,alpha-trehalase	Other	b3519	b3519	1	0	applied
D-Mannose	EX_man_e	ADNt2pp_copy2	Adenosine transport in via proton symport (periplasm)	Transport	b2406	b2406	1	0	applied
D-Mannose	EX_man_e	ARGAGMt7pp	Arginine/agmatine antiport (periplasm)	Transport	b4115	b4115	1	0	applied
D-Mannose	EX_man_e	ASPt2_2pp	Aspartate transport via proton symport (2 H) (periplasm)	Transport	b3528	b3528	1	0	applied
D-Mannose	EX_man_e	MALTtexi	MaltoseMaltotriose transport via diffusion (extracellular to periplasm) irreversible	Transport	b4036	b4036	1	0	applied
D-Mannose	EX_man_e	CITt7pp	Citrate transport via succinate antiport (periplasm)	Transport	b0612	b0612	1	0	applied
D-Mannose	EX_man_e	CRNt7pp	Carnitine/butyrobetaine antiporter (periplasm)	Transport	b0040	b0040	1	0	applied
D-Mannose	EX_man_e	GLCtex_copy1	Glucose transport via diffusion (extracellular to periplasm)	Transport	b4036	b4036	1	0	applied
D-Mannose	EX_man_e	FUCtpp	L-fucose transport via proton symport (periplasm)	Transport	b2801	b2801	1	0	applied
D-Mannose	EX_man_e	FUMt2_2pp	Fumarate transport via proton symport (2 H) (periplasm)	Transport	b3528	b3528	1	0	applied
D-Mannose	EX_man_e	CYNTt2pp	Cyanate transport via proton symport (periplasm)	Transport	b0341	b0341	1	0	applied
D-Mannose	EX_man_e	TREHpp	Alpha,alpha-trehalase (periplasm)	Other	b1197	b1197	1	0	applied
D-Mannose	EX_man_e	CYTDt2pp_copy2	Cytidine transport in via proton symport (periplasm)	Transport	b2406	b2406	1	0	applied
D-Mannose	EX_man_e	DDGLCNt2rpp	2-dehydro-3-deoxy-D-gluconate transport via proton symport, reversible (periplasm)	Transport	b3909	b3909	1	0	applied
D-Mannose	EX_man_e	MALTTRtexi	Maltotriose transport via diffusion (extracellular to periplasm) irreversible	Transport	b4036	b4036	1	0	applied
D-Mannose	EX_man_e	MALTTTRtexi	MaltotetraoseMaltotriose transport via diffusion (extracellular to periplasm) irreversible	Transport	b4036	b4036	1	0	applied
D-Mannose	EX_man_e	MALTPTtexi	MaltopentaoseMaltotriose transport via diffusion (extracellular to periplasm) irreversible	Transport	b4036	b4036	1	0	applied
D-Mannose	EX_man_e	ASPO5	L-aspartate oxidase	Oxidative phosphorylation	b2574	b2574	1	0	applied
D-Mannose	EX_man_e	ASPO4	L-aspartate oxidase	Oxidative phosphorylation	b2574	b2574	1	0	applied
D-Mannose	EX_man_e	ASPO6	L-aspartate oxidase	Oxidative phosphorylation	b2574	b2574	1	0	applied
D-Mannose	EX_man_e	GLYOX3	Glyoxalase III	Other	b1967	b1967	1	0	applied
D-Mannose	EX_man_e	FDMO3	FMNH2-dependent monooxygenase (ethanesulfonate)	Other	b0935	b0935	1	0	applied
D-Mannose	EX_man_e	FDMO4	FMNH2-dependent monooxygenase (butanesulfonate)	Other	b0935	b0935	1	0	applied
D-Mannose	EX_man_e	ENTERES	Enterochelin Esterase	Other	b0585	b0585	1	0	applied
D-Mannose	EX_man_e	LYXI	Lyxose isomerase	Other	b3903	b3903	1	0	applied
D-Mannose	EX_man_e	BUTt2rpp	Butyrate transport via proton symport, reversible (periplasm)	Transport	b2223	b2223	1	0	applied
D-Mannose	EX_man_e	CADVtpp	Lysine/Cadaverine antiporter (periplasm)	Transport	b4132	b4132	1	0	applied
D-Mannose	EX_man_e	LADGMDH	L-alanyl-gamma-D-glutamyl-meso-diaminopimelate hydrolase	Amino acid metabolism	b1326	b1326	1	0	applied
D-Mannose	EX_man_e	ALAGLUE	L-alanyl-gamma-glutamate epimerase	Other	b1325	b1325	1	0	applied
D-Mannose	EX_man_e	GGGABAH	Gamma-glutamyl-gamma-aminobutyric acid hydrolase	Amino acid metabolism	b1298	b1298	1	0	applied
D-Mannose	EX_man_e	FRULYSK	Fructoselysine Kinase	Amino acid metabolism	b3374	b3374	1	0	applied
D-Mannose	EX_man_e	FDMO6	FMNH2-dependent monooxygenase (sulfoacetate)	Glyoxylate/Acetate	b0935	b0935	1	0	applied
D-Mannose	EX_man_e	GALM2pp	Aldose-1-epimerase	Other	b0756	b0756	1	0	applied
D-Mannose	EX_man_e	LA4NTpp	4-amino-4-deoxy-L-arabinotransferase (LPS lipid A modification, periplasmic face of membrane))	Transport	b2257	b2257	1	0	applied
D-Mannose	EX_man_e	CRNt8pp	L-carnitine/D-carnitine antiporter (periplasm)	Transport	b0040	b0040	1	0	applied
D-Mannose	EX_man_e	CRNt2rpp	L-carnitine outward transport (H+ antiport)	Transport	b4111	b4111	1	0	applied
D-Mannose	EX_man_e	CRNDt2rpp	D-carnitine outward transport (H+ antiport)	Transport	b4111	b4111	1	0	applied
D-Mannose	EX_man_e	CTBTt2rpp	Cronobetaine outward transport (H+ antiport)	Transport	b4111	b4111	1	0	applied
D-Mannose	EX_man_e	GPDDA1pp	Glycerophosphodiester phosphodiesterase (Glycerophosphocholine)	Other	b2239	b2239	1	0	applied
D-Mannose	EX_man_e	GPDDA5pp	Glycerophosphodiester phosphodiesterase (Glycerophosphoinositol)	Other	b2239	b2239	1	0	applied
D-Mannose	EX_man_e	FEOXAMR1	Ferroxamine reductase	Other	b4367	b4367	1	0	applied
D-Mannose	EX_man_e	FEOXAMR2	Ferroxamine reductase	Other	b4367	b4367	1	0	applied
D-Mannose	EX_man_e	FEOXAMR3	Ferroxamine reductase	Other	b4367	b4367	1	0	applied
D-Mannose	EX_man_e	FDMO2	FMNH2-dependent monooxygenase (methanesulfonate)	Other	b0935	b0935	1	0	applied
D-Mannose	EX_man_e	LALGP	L-alanyl-gamma-L-glutamate peptidase	Other	b0237	b0237	1	0	applied
D-Mannose	EX_man_e	ARABDI	L-fucose isomerase	Sugar catabolism	b2802	b2802	1	0	applied
D-Mannose	EX_man_e	SKMt2pp	Shikimate transport in via proton symport (periplasm)	Transport	b1981	b1981	1	0	applied
D-Mannose	EX_man_e	FE2t2pp	Iron (II) transport in via proton symport (periplasm)	Transport	b2392	b2392	1	0	applied
D-Mannose	EX_man_e	R15BPK	Ribose-1,5-bisphosphokinase	Other	b4094	b4094	1	0	applied
D-Mannose	EX_man_e	MALt2_2pp	Malate transport via proton symport (2 H) (periplasm)	Transport	b3528	b3528	1	0	applied
D-Mannose	EX_man_e	DDCAtexi	Fatty acid (dodecanoate) transport via facilitated irreversible diffusion (extracellular to periplasm)	Transport	b2344	b2344	1	0	applied
D-Mannose	EX_man_e	TTDCAtexi	Tetradecanoate transport via facilitated irreversible diffusion (extracellular to periplasm)	Transport	b2344	b2344	1	0	applied
D-Mannose	EX_man_e	HDCAtexi	Hexadecanoate transport via facilitated irreversible diffusion (extracellular to periplasm)	Transport	b2344	b2344	1	0	applied
D-Mannose	EX_man_e	RMNtpp	L-rhamnose transport via proton symport (periplasm)	Transport	b3907	b3907	1	0	applied
D-Mannose	EX_man_e	NAt3_2pp	Sodium proton antiporter (H:NA is 2) (periplasm)	Transport	b0019	b0019	1	0	applied
D-Mannose	EX_man_e	FRULYSDG	Fructoselysine phosphate deglycase	Amino acid metabolism	b3371	b3371	1	0	applied
D-Mannose	EX_man_e	IDONt2rpp	L-idonate transport via proton symport, reversible (periplasm)	Transport	b4265	b4265	1	0	applied
D-Mannose	EX_man_e	LYXt2pp	L-Lyxose transport via proton symport (periplasm)	Transport	b3907	b3907	1	0	applied
D-Mannose	EX_man_e	OCDCAtexi	Octadecanoate transport via facilitated irreversible diffusion (extracellular to periplasm)	Transport	b2344	b2344	1	0	applied
D-Mannose	EX_man_e	OCDCEAtexi	Octadecenoate (n-C18:1) transport via facilitated irreversible diffusion (extracellular to periplasm)	Transport	b2344	b2344	1	0	applied
D-Mannose	EX_man_e	ASNNpp	L-asparaginase	Other	b2957	b2957	1	0	applied
D-Mannose	EX_man_e	GLUNpp	Glutaminase	Other	b2957	b2957	1	0	applied
D-Mannose	EX_man_e	ALLPI	Allose 6-phosphate isomerase	Inorganic ion	b4090	b4090	1	0	applied
D-Mannose	EX_man_e	GPDDA3pp	Glycerophosphodiester phosphodiesterase (Glycerophosphoserine)	Amino acid metabolism	b2239	b2239	1	0	applied
D-Mannose	EX_man_e	GPDDA4pp	Glycerophosphodiester phosphodiesterase (Glycerophosphoglycerol)	Other	b2239	b2239	1	0	applied
D-Mannose	EX_man_e	GPDDA2pp	Glycerophosphodiester phosphodiesterase (Glycerophosphoethanolamine)	Other	b2239	b2239	1	0	applied
D-Mannose	EX_man_e	MG2uabcpp	Magnesium (Mg+2) ABC transporter (ubtake, periplasm)	Transport	b4242	b4242	1	0	applied
D-Mannose	EX_man_e	GLYC3Pt6pp	Glycerol-3-phosphate : phosphate antiporter (periplasm)	Transport	b2240	b2240	1	0	applied
D-Mannose	EX_man_e	GLYCLTt4pp	Glycolate transport via sodium symport (periplasm)	Transport	b4067	b4067	1	0	applied
D-Mannose	EX_man_e	GLUt4pp	Na+/glutamate symport (periplasm)	Transport	b3653	b3653	1	0	applied
D-Mannose	EX_man_e	14GLUCANtexi	1,4-alpha-D-glucan transport via diffusion (extracellular to periplasm) irreversible	Transport	b4036	b4036	1	0	applied
D-Mannose	EX_man_e	RMK	Rhamnulokinase	Other	b3904	b3904	1	0	applied
D-Mannose	EX_man_e	DAAD	D-Amino acid dehydrogenase	Amino acid metabolism	b1189	b1189	1	0	applied
D-Mannose	EX_man_e	ACONMT	Trans-aconitate methyltransferase	Other	b1519	b1519	1	0	applied
D-Mannose	EX_man_e	NAMNPP	Nicotinic acid mononucleotide pyrophosphorylase	Nucleotide metabolism	b0931	b0931	1	0	applied
D-Mannose	EX_man_e	CRNCAR	Carnitine-CoA racemase	Other	b0036	b0036	1	0	applied
D-Mannose	EX_man_e	NNDMBRT	Nicotinate-nucleotide dimethylbenzimidazole phosphoribosyltransferase	Nucleotide metabolism	b1991	b1991	1	0	applied
D-Mannose	EX_man_e	SADH	Succinylarginine dihydrolase	Amino acid metabolism	b1745	b1745	1	0	applied
D-Mannose	EX_man_e	ABUTD	Aminobutyraldehyde dehydrogenase	Amino acid metabolism	b1444	b1444	1	0	applied
D-Mannose	EX_man_e	NTP5	Nucleoside-triphosphatase (CTP)	Nucleotide metabolism	b4161	b4161	1	0	applied
D-Mannose	EX_man_e	GALCTD	Galactarate dehydratase	Other	b3128	b3128	1	0	applied
D-Mannose	EX_man_e	MLTG4	Maltodextrin glucosidase (maltohexaose)	Other	b0403	b0403	1	0	applied
D-Mannose	EX_man_e	UDPGDC	UDP-glucuronate C-4'' decarboxylase	Sugar catabolism	b2255	b2255	1	0	applied
D-Mannose	EX_man_e	UDPKAAT	UDP-4''-ketopentose:UDP-4-amino-4-deoxy-L-arabinose aminotransferase	Amino acid metabolism	b2253	b2253	1	0	applied
D-Mannose	EX_man_e	ULA4NFT	UDP-L-Ara4N formyltransferase	Other	b2255	b2255	1	0	applied
D-Mannose	EX_man_e	UPLA4FNT	Undecaprenyl phosphate-L-Ara4FN transferase	Inorganic ion	b2254	b2254	1	0	applied
D-Mannose	EX_man_e	UPLA4FNF	Undecaprenyl phosphate-L-Ara4FN formylase	Inorganic ion	b2256	b2256	1	0	applied
D-Mannose	EX_man_e	MCITD	2-methylcitrate dehydratase	Other	b0334	b0334	1	0	applied
D-Mannose	EX_man_e	AMALT2	Amylomaltase (maltotetraose)	Other	b3416	b3416	1	0	applied
D-Mannose	EX_man_e	MLTP1	Maltodextrin phosphorylase (maltopentaose)	Other	b3417	b3417	1	0	applied
D-Mannose	EX_man_e	MNt2pp	Manganese (Mn+2) transport in via proton symport (periplasm)	Transport	b2392	b2392	1	0	applied
D-Mannose	EX_man_e	CYSDDS	D-cysteine desulfhydrase	Amino acid metabolism	b1919	b1919	1	0	applied
D-Mannose	EX_man_e	GALKr	Galactokinase	Other	b0757	b0757	1	0	applied
D-Mannose	EX_man_e	GALCTND	Galactonate dehydratase	Sugar catabolism	b4478	b4478	1	0	applied
D-Mannose	EX_man_e	AMALT4	Amylomaltase (maltohexaose)	Other	b3416	b3416	1	0	applied
D-Mannose	EX_man_e	CFAS160G	Cyclopropane fatty acid synthase (Phosphatidylglycerol, n-C16:0)	Fatty acid metabolism	b1661	b1661	1	0	applied
D-Mannose	EX_man_e	TTDCEAtexi	Tetradecenoate transport via facilitated irreversible diffusion (extracellular to periplasm)	Transport	b2344	b2344	1	0	applied
D-Mannose	EX_man_e	HDCEAtexi	Hexadecenoate transport via facilitated irreversible diffusion (extracellular to periplasm)	Transport	b2344	b2344	1	0	applied
D-Mannose	EX_man_e	HEXt2rpp	Hexanoate transport via proton symport, reversible (periplasm)	Transport	b2223	b2223	1	0	applied
D-Mannose	EX_man_e	SERD_D	D-serine deaminase	Amino acid metabolism	b2366	b2366	1	0	applied
D-Mannose	EX_man_e	GGPTRCO	Gamma glutamyl putrescine oxidase	Oxidative phosphorylation	b1301	b1301	1	0	applied
D-Mannose	EX_man_e	MALTHXtexi	Maltohexaose transport via diffusion (extracellular to periplasm) irreversible	Transport	b4036	b4036	1	0	applied
D-Mannose	EX_man_e	TPRDCOAS	Triphosphoribosyl-dephospho-CoA synthase	Nucleotide metabolism	b0613	b0613	1	0	applied
D-Mannose	EX_man_e	DHBS	2,3-dihydroxybenzoate adenylate synthase	Other	b0594	b0594	1	0	applied
D-Mannose	EX_man_e	MLTG5	Maltodextrin glucosidase (maltoheptaose)	Other	b0403	b0403	1	0	applied
D-Mannose	EX_man_e	DSBGGT	DsbG:glutathione thiotransferase	Oxidative stress	b0604	b0604	1	0	applied
D-Mannose	EX_man_e	CFAS160E	Cyclopropane fatty acid synthase (Phosphatidylethanolamine, n-C16:0)	Fatty acid metabolism	b1661	b1661	1	0	applied
D-Mannose	EX_man_e	CFAS180E	Cyclopropane fatty acid synthase (Phosphatidylethanolamine, n-C18:0)	Fatty acid metabolism	b1661	b1661	1	0	applied
D-Mannose	EX_man_e	CFAS180G	Cyclopropane fatty acid synthase (Phosphatidylglycerol, n-C18:0)	Fatty acid metabolism	b1661	b1661	1	0	applied
D-Mannose	EX_man_e	UM4PL	UDP-N-acetylmuramate:L-alanyl-gamma-D-glutamyl-meso-diaminopimelate-D-alanine ligase	Amino acid metabolism	b4233	b4233	1	0	applied
D-Mannose	EX_man_e	5DGLCNt2rpp	5-Dehydro-D-gluconate transport via proton symport, reversible (periplasm)	Transport	b4265	b4265	1	0	applied
D-Mannose	EX_man_e	GALCTNt2pp	D-galactonate transport via proton symport (periplasm)	Transport	b3691	b3691	1	0	applied
D-Mannose	EX_man_e	OROTt2_2pp	Orotate transport via proton symport (2 H) (periplasm)	Transport	b3528	b3528	1	0	applied
D-Mannose	EX_man_e	MALDt2_2pp	D-Malate transport via proton symport (2 H) (periplasm)	Transport	b3528	b3528	1	0	applied
D-Mannose	EX_man_e	FRULYSE	Fructoselysine 3-epimerase	Amino acid metabolism	b4474	b4474	1	0	applied
D-Mannose	EX_man_e	FRULYSt2pp	Fructoselysine transport via proton symport (periplasm)	Transport	b3370	b3370	1	0	applied
D-Mannose	EX_man_e	PSCLYSt2pp	Psicoselysine transport via proton symport (periplasm)	Transport	b3370	b3370	1	0	applied
D-Mannose	EX_man_e	OXCDC	Oxalyl-CoA decarboxylase	Other	b2373	b2373	1	0	applied
D-Mannose	EX_man_e	UM3PL	UDP-N-acetylmuramate:L-alanyl-gamma-D-glutamyl-meso-diaminopimelate ligase	Amino acid metabolism	b4233	b4233	1	0	applied
D-Mannose	EX_man_e	GALCTLO	L-galactonate oxidoreductase	Sugar catabolism	b4358	b4358	1	0	applied
D-Mannose	EX_man_e	3AMACHYD	3-aminoacrylate hydrolase	Amino acid metabolism	b1009	b1009	1	0	applied
D-Mannose	EX_man_e	LDGUNPD	Linear diguanylate phosphodiesterase	Nucleotide metabolism	b1285	b1285	1	0	applied
D-Mannose	EX_man_e	BMOCOS	Bis-molybdenum cofactor synthase	Other	b0827	b0827	1	0	applied
D-Mannose	EX_man_e	BWCOS	Tungsten bispterin cofactor synthase	Other	b0827	b0827	1	0	applied
D-Mannose	EX_man_e	FESR	Iron-sulfur cluster repair	Iron acquisition	b4209	b4209	1	0	applied
D-Mannose	EX_man_e	FOMETRi	Aminomethyltransferase	Amino acid metabolism	b2912	b2912	1	0	applied
D-Mannose	EX_man_e	MPTSS	Molybdopterin synthase sulfurylase	Cofactor biosynthesis	b0826	b0826	1	0	applied
D-Mannose	EX_man_e	WCOS	Tungsten pterin cofactor synthase	Other	b0827	b0827	1	0	applied
D-Mannose	EX_man_e	URACPAH	Peroxyureidoacrylate hydrolase	Other	b1011	b1011	1	0	applied
D-Mannose	EX_man_e	FE3DHBZS3R	Fe(III)-(2,3-dihydroxybenzoylserine)3 reductase via NADPH	Amino acid metabolism	b3070	b3070	1	0	applied
D-Mannose	EX_man_e	AP4AS	Ap4A synthetase	Other	b4129	b4129	1	0	applied
D-Mannose	EX_man_e	ALLTAMH2	Allantoate amidinohydrolase	Other	b0516	b0516	1	0	applied
D-Mannose	EX_man_e	POAACR	Peroxyaminoacrylate reductase	Amino acid metabolism	b1010	b1010	1	0	applied
D-Mannose	EX_man_e	FEENTERES	Enterochelin Esterase (Fe containing)	Other	b0585	b0585	1	0	applied
D-Mannose	EX_man_e	FEENTERR4	Fe-enterobactin reduction via nadph	Iron acquisition	b3070	b3070	1	0	applied
D-Mannose	EX_man_e	TARTt2_3pp	D-tartrate transport via proton symport (3 H) (periplasm)	Transport	b4123	b4123	1	0	applied
D-Mannose	EX_man_e	SUCTARTtpp	Succinate:D-tartrate antiporter (periplasm)	Transport	b4123	b4123	1	0	applied
D-Mannose	EX_man_e	SQVOSI	Sulfoquinovose isomerase	Other	b3880	b3880	1	0	applied
D-Mannose	EX_man_e	6D6SPA	6-deoxy-6-sulfofructose-1-phosphate aldolase	Inorganic ion	b3881	b3881	1	0	applied
D-Mannose	EX_man_e	GHBDHx	Gamma-hydroxybutyrate dehydrogenase (NADH)	Other	b3882	b3882	1	0	applied
D-Mannose	EX_man_e	SHGO	S-2-hydroxyglutarate oxidase	Oxidative phosphorylation	b2660	b2660	1	0	applied
D-Mannose	EX_man_e	ACOXT	Acetyl-CoA:oxalate CoA-transferase	Other	b2371	b2371	1	0	applied
D-Mannose	EX_man_e	CHOLATEtpp	Cholate transport via proton antiport	Transport	b4337	b4337	1	0	applied
D-Mannose	EX_man_e	DC6PDA	Chito-oligosaccharide mono-deacetylase	Other	b1733	b1733	1	0	applied
D-Mannose	EX_man_e	5DGLCNR	5-dehydro-D-gluconate reductase	Sugar catabolism	b4266	b4266	1	0	applied
D-Mannose	EX_man_e	LCTStpp	Lactose transport via proton symport (periplasm)	Transport	b0343	b0343	1	0	applied
D-Mannose	EX_man_e	RU5PP	Ribulose-5-Phosphate Phosphatase	Inorganic ion	b2293	b2293	1	0	applied
D-Mannose	EX_man_e	6D6SFK	6-deoxy-6-sulfofructose kinase	Other	b3883	b3883	1	0	applied
D-Mannose	EX_man_e	3SLAR	3-sulfolactaldehyde reductase	Other	b3882	b3882	1	0	applied
D-Mannose	EX_man_e	CPL	Carbon-phosphorous lyase	Other	b4098	b4098	1	0	applied
D-Mannose	EX_man_e	FE3DCITR5	Ferric-dicitrate reductase via nadph	Other	b3070	b3070	1	0	applied
D-Mannose	EX_man_e	SERtpp	L-serine export via facilitated transport	Transport	b1533	b1533	1	0	applied
D-Mannose	EX_man_e	AMPNTAT	Aminoalkylphosphonate N-acetyltransferase	Amino acid metabolism	b4093	b4093	1	0	applied
D-Mannose	EX_man_e	RPNTPH	RPnTP hydrolase	Other	b4095	b4095	1	0	applied
D-Mannose	EX_man_e	PRCPD	5-phospho-?-D-ribosyl 1,2-cyclic phosphate phosphodiesterase	Inorganic ion	b4092	b4092	1	0	applied
D-Mannose	EX_man_e	ACP1p	Acid phosphatase (FMN)	Other	b0383	b0383	1	0	applied
D-Mannose	EX_man_e	MC6PH	Monoacetylchitobiose-6-phosphate hydrolase	Inorganic ion	b1734	b1734	1	0	applied
D-Mannose	EX_man_e	FORCT	Formyl-CoA Transferase	Other	b2374	b2374	1	0	applied
D-Mannose	EX_man_e	MOCOS	Molybdenum cofactor synthase	Other	b0827	b0827	1	0	applied
D-Mannose	EX_man_e	I4FE4SR	ISC [4Fe-4S] Reduction	Other	b2529	b2529	1	0.00018	applied
D-Mannose	EX_man_e	PPM	Phosphopentomutase	Other	b4383	b4383	1	-0.00047	applied
D-Mannose	EX_man_e	PUNP1	Purine-nucleoside phosphorylase (Adenosine)	Nucleotide metabolism	b4384	b4384	1	-0.00047	applied
D-Mannose	EX_man_e	ACt4pp	Na+/Acetate symport (periplasm)	Transport	b4067	b4067	1	0.0036	applied
D-Mannose	EX_man_e	TRPAS2	Tryptophanase (L-tryptophan)	Amino acid metabolism	b3708	b3708	1	-0.03935	applied
D-Mannose	EX_man_e	GTHOr	Glutathione oxidoreductase	Oxidative stress	b3500	b3500	1	0.17134	applied
D-Mannose	EX_man_e	SHCHD2	Sirohydrochlorin dehydrogenase (NAD)	Other	b3368	b3368	1	0.00015	relaxed_FlagB
D-Mannose	EX_man_e	SHCHF	Sirohydrochlorin ferrochelatase	Other	b3368	b3368	1	0.00015	relaxed_FlagB
D-Mannose	EX_man_e	UPP3MT	Uroporphyrinogen methyltransferase	Cofactor biosynthesis	b3368	b3368	1	0.00015	relaxed_FlagB
D-Mannose	EX_man_e	ASPO3	L-aspartate oxidase	Oxidative phosphorylation	b2574	b2574	1	0.00158	relaxed_FlagB
D-Mannose	EX_man_e	BPNT	3',5'-bisphosphate nucleotidase	Inorganic ion	b4214	b4214	1	0.17134	relaxed_FlagB
D-Galactose	EX_gal_e	ACS	Acetyl-CoA synthetase	Glyoxylate/Acetate	b4069	b4069	1	0	applied
D-Galactose	EX_gal_e	RBK	Ribokinase	Other	b3752	b3752	1	0	applied
D-Galactose	EX_gal_e	GLYK	Glycerol kinase	Other	b3926	b3926	1	0	applied
D-Galactose	EX_gal_e	CDPPH	CDP phosphohydrolase	Other	b3614	b3614	1	0	applied
D-Galactose	EX_gal_e	NDP7	Nucleoside diphosphatase UDP	Nucleotide metabolism	b3614	b3614	1	0	applied
D-Galactose	EX_gal_e	POX	Pyruvate oxidase	Oxidative phosphorylation	b0871	b0871	1	0	applied
D-Galactose	EX_gal_e	TMDPP	Thymidine phosphorylase	Nucleotide metabolism	b4382	b4382	1	0	applied
D-Galactose	EX_gal_e	PUNP2	Purine-nucleoside phosphorylase (Deoxyadenosine)	Nucleotide metabolism	b4384	b4384	1	0	applied
D-Galactose	EX_gal_e	PUNP7	Purine-nucleoside phosphorylase (Xanthosine)	Nucleotide metabolism	b2407	b2407	1	0	applied
D-Galactose	EX_gal_e	G6PDA	Glucosamine-6-phosphate deaminase	Inorganic ion	b0678	b0678	1	0	applied
D-Galactose	EX_gal_e	RMI	L-rhamnose isomerase	Sugar catabolism	b3903	b3903	1	0	applied
D-Galactose	EX_gal_e	EDD	6-phosphogluconate dehydratase	Sugar catabolism	b1851	b1851	1	0	applied
D-Galactose	EX_gal_e	DHBD	2,3-dihydro-2,3-dihydroxybenzoate dehydrogenase	Other	b0596	b0596	1	0	applied
D-Galactose	EX_gal_e	ICHORT	Isochorismatase	Other	b0595	b0595	1	0	applied
D-Galactose	EX_gal_e	RBK_L1	L-ribulokinase (L-ribulose)	Other	b0063	b0063	1	0	applied
D-Galactose	EX_gal_e	GLCRAL	5-dehydro-4-deoxyglucarate aldolase	Other	b3126	b3126	1	0	applied
D-Galactose	EX_gal_e	ARGDC	Arginine decarboxylase	Amino acid metabolism	b4117	b4117	1	0	applied
D-Galactose	EX_gal_e	MNNH	D-mannonate hydrolyase	Other	b4322	b4322	1	0	applied
D-Galactose	EX_gal_e	DDGLK	2-dehydro-3-deoxygluconokinase	Other	b3526	b3526	1	0	applied
D-Galactose	EX_gal_e	XYLI2	Xylose isomerase	Sugar catabolism	b3565	b3565	1	0	applied
D-Galactose	EX_gal_e	ICL	Isocitrate lyase	TCA cycle	b4015	b4015	1	0	applied
D-Galactose	EX_gal_e	LACZ	B-galactosidase	Other	b0344	b0344	1	0	applied
D-Galactose	EX_gal_e	TRE6PH	Trehalose-6-phosphate hydrolase	Inorganic ion	b4239	b4239	1	0	applied
D-Galactose	EX_gal_e	XYLI1	Xylose isomerase	Sugar catabolism	b3565	b3565	1	0	applied
D-Galactose	EX_gal_e	ICHORS_copy1	Isochorismate synthase	Other	b0593	b0593	1	0	applied
D-Galactose	EX_gal_e	DHPPD	2,3-dihydroxyphenylpropionate dehydrogenase	Other	b2541	b2541	1	0	applied
D-Galactose	EX_gal_e	DHCIND	2,3-dihydroxycinnamate dehydrogenase	Other	b2541	b2541	1	0	applied
D-Galactose	EX_gal_e	LCARS	Lacaldehyde reductase (S-propane-1,2-diol forming)	Other	b2799	b2799	1	0	applied
D-Galactose	EX_gal_e	RMPA	Rhamnulose-1-phosphate aldolase	Inorganic ion	b3902	b3902	1	0	applied
D-Galactose	EX_gal_e	GLTPD	Galactitol-1-phosphate dehydrogenase	Inorganic ion	b2091	b2091	1	0	applied
D-Galactose	EX_gal_e	MANAO	Mannonate oxidoreductase	Other	b4323	b4323	1	0	applied
D-Galactose	EX_gal_e	DDPGALA	2-dehydro-3-deoxy-6-phosphogalactonate aldolase	Sugar catabolism	b4477	b4477	1	0	applied
D-Galactose	EX_gal_e	GLYAT	Glycine C-acetyltransferase	Amino acid metabolism	b3617	b3617	1	0	applied
D-Galactose	EX_gal_e	CRNBTCT	Gamma-butyrobetainyl-CoA: carnitine CoA transferase	Other	b0038	b0038	1	0	applied
D-Galactose	EX_gal_e	CRNCBCT	Crotonobetainyl-CoA: carnitine CoA transferase	Other	b0038	b0038	1	0	applied
D-Galactose	EX_gal_e	CRNCDH	Carnityl-CoA dehydratse	Other	b0036	b0036	1	0	applied
D-Galactose	EX_gal_e	IDOND	L-idonate 5-dehydrogenase	Other	b4267	b4267	1	0	applied
D-Galactose	EX_gal_e	IDOND2	L-indonate 5-dehydrogenase (NADP)	Other	b4267	b4267	1	0	applied
D-Galactose	EX_gal_e	ADA	Adenosine deaminase	Other	b1623	b1623	1	0	applied
D-Galactose	EX_gal_e	DADA	Deoxyadenosine deaminase	Other	b1623	b1623	1	0	applied
D-Galactose	EX_gal_e	AGDC	N-acetylglucosamine-6-phosphate deacetylase	Inorganic ion	b0677	b0677	1	0	applied
D-Galactose	EX_gal_e	AST	Arginine succinyltransferase	Amino acid metabolism	b1747	b1747	1	0	applied
D-Galactose	EX_gal_e	SGDS	Succinylglutamate desuccinylase	Other	b1744	b1744	1	0	applied
D-Galactose	EX_gal_e	CYNTAH	Cyanate aminohydrolase	Amino acid metabolism	b0340	b0340	1	0	applied
D-Galactose	EX_gal_e	FRUK	Fructose-1-phosphate kinase	Inorganic ion	b2168	b2168	1	0	applied
D-Galactose	EX_gal_e	DOGULNR	2,3 dioxo-L-gulonate reductase	Other	b3575	b3575	1	0	applied
D-Galactose	EX_gal_e	TRE6PP	Trehalose-phosphatase	Other	b1897	b1897	1	0	applied
D-Galactose	EX_gal_e	MLTG3	Maltodextrin glucosidase (maltopentaose)	Other	b0403	b0403	1	0	applied
D-Galactose	EX_gal_e	ARAI	L-arabinose isomerase	Sugar catabolism	b0062	b0062	1	0	applied
D-Galactose	EX_gal_e	M1PD	Mannitol-1-phosphate 5-dehydrogenase	Sugar catabolism	b3600	b3600	1	0	applied
D-Galactose	EX_gal_e	GALS3	A-galactosidase (melibiose)	Other	b4119	b4119	1	0	applied
D-Galactose	EX_gal_e	FCI	L-fucose isomerase	Sugar catabolism	b2802	b2802	1	0	applied
D-Galactose	EX_gal_e	FCLK	L-fuculokinase	Other	b2803	b2803	1	0	applied
D-Galactose	EX_gal_e	OP4ENH	2-oxopent-4-enoate hydratase	Other	b0350	b0350	1	0	applied
D-Galactose	EX_gal_e	HOPNTAL	4-hydroxy-2-oxopentanoate aldolase	Other	b0352	b0352	1	0	applied
D-Galactose	EX_gal_e	3HPPPNH	3-(3-hydroxy-phenyl)propionate hydroxylase	Other	b0347	b0347	1	0	applied
D-Galactose	EX_gal_e	ASCBPL	L-ascorbate 6-phosphate lactonase	Inorganic ion	b4192	b4192	1	0	applied
D-Galactose	EX_gal_e	ACBIPGT	Adenosyl cobinamide phosphate guanyltransferase	Inorganic ion	b1993	b1993	1	0	applied
D-Galactose	EX_gal_e	ADOCBLS	Adenosylcobalamin 5'-phosphate synthase	Cofactor biosynthesis	b1992	b1992	1	0	applied
D-Galactose	EX_gal_e	ADOCBIK	Adenosyl cobinamide kinase	Other	b1993	b1993	1	0	applied
D-Galactose	EX_gal_e	HPPPNDO	2,3-dihydroxypheylpropionate 1,2-dioxygenase	Other	b0348	b0348	1	0	applied
D-Galactose	EX_gal_e	MCITL2	Methylisocitrate lyase	TCA cycle	b0331	b0331	1	0	applied
D-Galactose	EX_gal_e	DXYLK	1-Deoxy-D-xylulose kinase	Other	b3564	b3564	1	0	applied
D-Galactose	EX_gal_e	SOTA	Succinylornithine transaminase	Other	b1748	b1748	1	0	applied
D-Galactose	EX_gal_e	DHCINDO	2,3-dihydroxycinnamate 1,2-dioxygenase	Other	b0348	b0348	1	0	applied
D-Galactose	EX_gal_e	SGSAD	Succinylglutamic semialdehyde dehydrogenase	Other	b1746	b1746	1	0	applied
D-Galactose	EX_gal_e	HKNDDH	2-hydroxy-6-ketonona-2,4-dienedioic acid hydrolase	Other	b0349	b0349	1	0	applied
D-Galactose	EX_gal_e	HKNTDH	2-hydroxy-6-ketononotrienedioate hydrolase	Other	b0349	b0349	1	0	applied
D-Galactose	EX_gal_e	GLYCK2	Glycerate kinase	Other	b3124	b3124	1	0	applied
D-Galactose	EX_gal_e	ENTCS	Enterochelin synthase	Other	b0583	b0583	1	0	applied
D-Galactose	EX_gal_e	MANPGH	2-O-alpha-mannosyl-6-phosphate-D-glycerate hydrolase	Inorganic ion	b0732	b0732	1	0	applied
D-Galactose	EX_gal_e	ACM6PH	N-acetylmuramate 6-phosphate hydrolase	Inorganic ion	b2428	b2428	1	0	applied
D-Galactose	EX_gal_e	ADNCYC	Adenylate cyclase	Other	b3806	b3806	1	0	applied
D-Galactose	EX_gal_e	MCITS	2-methylcitrate synthase	TCA cycle	b0333	b0333	1	0	applied
D-Galactose	EX_gal_e	TAUDO	Taurine dioxygenase	Other	b0368	b0368	1	0	applied
D-Galactose	EX_gal_e	PPM2	Phosphopentomutase 2 (deoxyribose)	Nucleotide metabolism	b4383	b4383	1	0	applied
D-Galactose	EX_gal_e	MLTG2	Maltodextrin glucosidase (maltotetraose)	Other	b0403	b0403	1	0	applied
D-Galactose	EX_gal_e	MLTG1	Maltodextrin glucosidase (maltotriose)	Other	b0403	b0403	1	0	applied
D-Galactose	EX_gal_e	AMALT3	Amylomaltase (maltopentaose)	Other	b3416	b3416	1	0	applied
D-Galactose	EX_gal_e	MLTP3	Maltodextrin phosphorylase (maltoheptaose)	Other	b3417	b3417	1	0	applied
D-Galactose	EX_gal_e	DDGALK	2-dehydro-3-deoxygalactonokinase	Other	b3693	b3693	1	0	applied
D-Galactose	EX_gal_e	AMALT1	Amylomaltase (maltotriose)	Other	b3416	b3416	1	0	applied
D-Galactose	EX_gal_e	MLTP2	Maltodextrin phosphorylase (maltohexaose)	Other	b3417	b3417	1	0	applied
D-Galactose	EX_gal_e	3HCINNMH	3-hydroxycinnamate hydroxylase	Other	b0347	b0347	1	0	applied
D-Galactose	EX_gal_e	XYLt2pp	D-xylose transport in via proton symport (periplasm)	Transport	b4031	b4031	1	0	applied
D-Galactose	EX_gal_e	SPODMpp	Superoxide dismutase	Oxidative stress	b1646	b1646	1	0	applied
D-Galactose	EX_gal_e	PHYTSpp	Phytase (periplasm)	Other	b0980	b0980	1	0	applied
D-Galactose	EX_gal_e	PPTHpp	Phosphonate hydrogenase (periplasm)	Other	b0383	b0383	1	0	applied
D-Galactose	EX_gal_e	NTP3pp	Nucleoside-triphosphatase (GTP) (periplasm)	Nucleotide metabolism	b0980	b0980	1	0	applied
D-Galactose	EX_gal_e	THMDt2pp_copy2	Thymidine transport in via proton symport (periplasm)	Transport	b2406	b2406	1	0	applied
D-Galactose	EX_gal_e	URIt2pp_copy2	Uridine transport in via proton symport (periplasm)	Transport	b2406	b2406	1	0	applied
D-Galactose	EX_gal_e	XTSNt2rpp	Xanthosine transport via proton symport (periplasm)	Transport	b2406	b2406	1	0	applied
D-Galactose	EX_gal_e	FDMO	FMNH2-dependent monooxygenase	Other	b0935	b0935	1	0	applied
D-Galactose	EX_gal_e	ACACt2pp	Acetoacetate transport via proton symport (periplasm)	Transport	b2223	b2223	1	0	applied
D-Galactose	EX_gal_e	TRE6PS	Alpha,alpha-trehalose-phosphate synthase (UDP-forming)	Inorganic ion	b1896	b1896	1	0	applied
D-Galactose	EX_gal_e	DRPA	Deoxyribose-phosphate aldolase	Nucleotide metabolism	b4381	b4381	1	0	applied
D-Galactose	EX_gal_e	TREH	Alpha,alpha-trehalase	Other	b3519	b3519	1	0	applied
D-Galactose	EX_gal_e	ADNt2pp_copy2	Adenosine transport in via proton symport (periplasm)	Transport	b2406	b2406	1	0	applied
D-Galactose	EX_gal_e	ARGAGMt7pp	Arginine/agmatine antiport (periplasm)	Transport	b4115	b4115	1	0	applied
D-Galactose	EX_gal_e	ASPt2_2pp	Aspartate transport via proton symport (2 H) (periplasm)	Transport	b3528	b3528	1	0	applied
D-Galactose	EX_gal_e	MALTtexi	MaltoseMaltotriose transport via diffusion (extracellular to periplasm) irreversible	Transport	b4036	b4036	1	0	applied
D-Galactose	EX_gal_e	CITt7pp	Citrate transport via succinate antiport (periplasm)	Transport	b0612	b0612	1	0	applied
D-Galactose	EX_gal_e	CRNt7pp	Carnitine/butyrobetaine antiporter (periplasm)	Transport	b0040	b0040	1	0	applied
D-Galactose	EX_gal_e	GLCtex_copy1	Glucose transport via diffusion (extracellular to periplasm)	Transport	b4036	b4036	1	0	applied
D-Galactose	EX_gal_e	FUCtpp	L-fucose transport via proton symport (periplasm)	Transport	b2801	b2801	1	0	applied
D-Galactose	EX_gal_e	FUMt2_2pp	Fumarate transport via proton symport (2 H) (periplasm)	Transport	b3528	b3528	1	0	applied
D-Galactose	EX_gal_e	CYNTt2pp	Cyanate transport via proton symport (periplasm)	Transport	b0341	b0341	1	0	applied
D-Galactose	EX_gal_e	TREHpp	Alpha,alpha-trehalase (periplasm)	Other	b1197	b1197	1	0	applied
D-Galactose	EX_gal_e	CYTDt2pp_copy2	Cytidine transport in via proton symport (periplasm)	Transport	b2406	b2406	1	0	applied
D-Galactose	EX_gal_e	DDGLCNt2rpp	2-dehydro-3-deoxy-D-gluconate transport via proton symport, reversible (periplasm)	Transport	b3909	b3909	1	0	applied
D-Galactose	EX_gal_e	MALTTRtexi	Maltotriose transport via diffusion (extracellular to periplasm) irreversible	Transport	b4036	b4036	1	0	applied
D-Galactose	EX_gal_e	MALTTTRtexi	MaltotetraoseMaltotriose transport via diffusion (extracellular to periplasm) irreversible	Transport	b4036	b4036	1	0	applied
D-Galactose	EX_gal_e	MALTPTtexi	MaltopentaoseMaltotriose transport via diffusion (extracellular to periplasm) irreversible	Transport	b4036	b4036	1	0	applied
D-Galactose	EX_gal_e	ASPO3	L-aspartate oxidase	Oxidative phosphorylation	b2574	b2574	1	0	applied
D-Galactose	EX_gal_e	ASPO5	L-aspartate oxidase	Oxidative phosphorylation	b2574	b2574	1	0	applied
D-Galactose	EX_gal_e	ASPO6	L-aspartate oxidase	Oxidative phosphorylation	b2574	b2574	1	0	applied
D-Galactose	EX_gal_e	GLYOX3	Glyoxalase III	Other	b1967	b1967	1	0	applied
D-Galactose	EX_gal_e	FDMO3	FMNH2-dependent monooxygenase (ethanesulfonate)	Other	b0935	b0935	1	0	applied
D-Galactose	EX_gal_e	FDMO4	FMNH2-dependent monooxygenase (butanesulfonate)	Other	b0935	b0935	1	0	applied
D-Galactose	EX_gal_e	ENTERES	Enterochelin Esterase	Other	b0585	b0585	1	0	applied
D-Galactose	EX_gal_e	LYXI	Lyxose isomerase	Other	b3903	b3903	1	0	applied
D-Galactose	EX_gal_e	BUTt2rpp	Butyrate transport via proton symport, reversible (periplasm)	Transport	b2223	b2223	1	0	applied
D-Galactose	EX_gal_e	CADVtpp	Lysine/Cadaverine antiporter (periplasm)	Transport	b4132	b4132	1	0	applied
D-Galactose	EX_gal_e	LADGMDH	L-alanyl-gamma-D-glutamyl-meso-diaminopimelate hydrolase	Amino acid metabolism	b1326	b1326	1	0	applied
D-Galactose	EX_gal_e	ALAGLUE	L-alanyl-gamma-glutamate epimerase	Other	b1325	b1325	1	0	applied
D-Galactose	EX_gal_e	GGGABAH	Gamma-glutamyl-gamma-aminobutyric acid hydrolase	Amino acid metabolism	b1298	b1298	1	0	applied
D-Galactose	EX_gal_e	FRULYSK	Fructoselysine Kinase	Amino acid metabolism	b3374	b3374	1	0	applied
D-Galactose	EX_gal_e	FDMO6	FMNH2-dependent monooxygenase (sulfoacetate)	Glyoxylate/Acetate	b0935	b0935	1	0	applied
D-Galactose	EX_gal_e	GALM2pp	Aldose-1-epimerase	Other	b0756	b0756	1	0	applied
D-Galactose	EX_gal_e	LA4NTpp	4-amino-4-deoxy-L-arabinotransferase (LPS lipid A modification, periplasmic face of membrane))	Transport	b2257	b2257	1	0	applied
D-Galactose	EX_gal_e	CRNt8pp	L-carnitine/D-carnitine antiporter (periplasm)	Transport	b0040	b0040	1	0	applied
D-Galactose	EX_gal_e	CRNt2rpp	L-carnitine outward transport (H+ antiport)	Transport	b4111	b4111	1	0	applied
D-Galactose	EX_gal_e	CRNDt2rpp	D-carnitine outward transport (H+ antiport)	Transport	b4111	b4111	1	0	applied
D-Galactose	EX_gal_e	CTBTt2rpp	Cronobetaine outward transport (H+ antiport)	Transport	b4111	b4111	1	0	applied
D-Galactose	EX_gal_e	GPDDA1pp	Glycerophosphodiester phosphodiesterase (Glycerophosphocholine)	Other	b2239	b2239	1	0	applied
D-Galactose	EX_gal_e	GPDDA5pp	Glycerophosphodiester phosphodiesterase (Glycerophosphoinositol)	Other	b2239	b2239	1	0	applied
D-Galactose	EX_gal_e	FEOXAMR1	Ferroxamine reductase	Other	b4367	b4367	1	0	applied
D-Galactose	EX_gal_e	FEOXAMR2	Ferroxamine reductase	Other	b4367	b4367	1	0	applied
D-Galactose	EX_gal_e	FEOXAMR3	Ferroxamine reductase	Other	b4367	b4367	1	0	applied
D-Galactose	EX_gal_e	FDMO2	FMNH2-dependent monooxygenase (methanesulfonate)	Other	b0935	b0935	1	0	applied
D-Galactose	EX_gal_e	LALGP	L-alanyl-gamma-L-glutamate peptidase	Other	b0237	b0237	1	0	applied
D-Galactose	EX_gal_e	ARABDI	L-fucose isomerase	Sugar catabolism	b2802	b2802	1	0	applied
D-Galactose	EX_gal_e	SKMt2pp	Shikimate transport in via proton symport (periplasm)	Transport	b1981	b1981	1	0	applied
D-Galactose	EX_gal_e	FE2t2pp	Iron (II) transport in via proton symport (periplasm)	Transport	b2392	b2392	1	0	applied
D-Galactose	EX_gal_e	R15BPK	Ribose-1,5-bisphosphokinase	Other	b4094	b4094	1	0	applied
D-Galactose	EX_gal_e	MALt2_2pp	Malate transport via proton symport (2 H) (periplasm)	Transport	b3528	b3528	1	0	applied
D-Galactose	EX_gal_e	DDCAtexi	Fatty acid (dodecanoate) transport via facilitated irreversible diffusion (extracellular to periplasm)	Transport	b2344	b2344	1	0	applied
D-Galactose	EX_gal_e	TTDCAtexi	Tetradecanoate transport via facilitated irreversible diffusion (extracellular to periplasm)	Transport	b2344	b2344	1	0	applied
D-Galactose	EX_gal_e	HDCAtexi	Hexadecanoate transport via facilitated irreversible diffusion (extracellular to periplasm)	Transport	b2344	b2344	1	0	applied
D-Galactose	EX_gal_e	RMNtpp	L-rhamnose transport via proton symport (periplasm)	Transport	b3907	b3907	1	0	applied
D-Galactose	EX_gal_e	NAt3_2pp	Sodium proton antiporter (H:NA is 2) (periplasm)	Transport	b0019	b0019	1	0	applied
D-Galactose	EX_gal_e	FRULYSDG	Fructoselysine phosphate deglycase	Amino acid metabolism	b3371	b3371	1	0	applied
D-Galactose	EX_gal_e	IDONt2rpp	L-idonate transport via proton symport, reversible (periplasm)	Transport	b4265	b4265	1	0	applied
D-Galactose	EX_gal_e	LYXt2pp	L-Lyxose transport via proton symport (periplasm)	Transport	b3907	b3907	1	0	applied
D-Galactose	EX_gal_e	OCDCAtexi	Octadecanoate transport via facilitated irreversible diffusion (extracellular to periplasm)	Transport	b2344	b2344	1	0	applied
D-Galactose	EX_gal_e	OCDCEAtexi	Octadecenoate (n-C18:1) transport via facilitated irreversible diffusion (extracellular to periplasm)	Transport	b2344	b2344	1	0	applied
D-Galactose	EX_gal_e	ASNNpp	L-asparaginase	Other	b2957	b2957	1	0	applied
D-Galactose	EX_gal_e	GLUNpp	Glutaminase	Other	b2957	b2957	1	0	applied
D-Galactose	EX_gal_e	ALLPI	Allose 6-phosphate isomerase	Inorganic ion	b4090	b4090	1	0	applied
D-Galactose	EX_gal_e	GPDDA3pp	Glycerophosphodiester phosphodiesterase (Glycerophosphoserine)	Amino acid metabolism	b2239	b2239	1	0	applied
D-Galactose	EX_gal_e	GPDDA4pp	Glycerophosphodiester phosphodiesterase (Glycerophosphoglycerol)	Other	b2239	b2239	1	0	applied
D-Galactose	EX_gal_e	GPDDA2pp	Glycerophosphodiester phosphodiesterase (Glycerophosphoethanolamine)	Other	b2239	b2239	1	0	applied
D-Galactose	EX_gal_e	MG2uabcpp	Magnesium (Mg+2) ABC transporter (ubtake, periplasm)	Transport	b4242	b4242	1	0	applied
D-Galactose	EX_gal_e	GLYC3Pt6pp	Glycerol-3-phosphate : phosphate antiporter (periplasm)	Transport	b2240	b2240	1	0	applied
D-Galactose	EX_gal_e	GLYCLTt4pp	Glycolate transport via sodium symport (periplasm)	Transport	b4067	b4067	1	0	applied
D-Galactose	EX_gal_e	GLUt4pp	Na+/glutamate symport (periplasm)	Transport	b3653	b3653	1	0	applied
D-Galactose	EX_gal_e	14GLUCANtexi	1,4-alpha-D-glucan transport via diffusion (extracellular to periplasm) irreversible	Transport	b4036	b4036	1	0	applied
D-Galactose	EX_gal_e	RMK	Rhamnulokinase	Other	b3904	b3904	1	0	applied
D-Galactose	EX_gal_e	DAAD	D-Amino acid dehydrogenase	Amino acid metabolism	b1189	b1189	1	0	applied
D-Galactose	EX_gal_e	ACONMT	Trans-aconitate methyltransferase	Other	b1519	b1519	1	0	applied
D-Galactose	EX_gal_e	NAMNPP	Nicotinic acid mononucleotide pyrophosphorylase	Nucleotide metabolism	b0931	b0931	1	0	applied
D-Galactose	EX_gal_e	CRNCAR	Carnitine-CoA racemase	Other	b0036	b0036	1	0	applied
D-Galactose	EX_gal_e	NNDMBRT	Nicotinate-nucleotide dimethylbenzimidazole phosphoribosyltransferase	Nucleotide metabolism	b1991	b1991	1	0	applied
D-Galactose	EX_gal_e	SADH	Succinylarginine dihydrolase	Amino acid metabolism	b1745	b1745	1	0	applied
D-Galactose	EX_gal_e	ABUTD	Aminobutyraldehyde dehydrogenase	Amino acid metabolism	b1444	b1444	1	0	applied
D-Galactose	EX_gal_e	NTP5	Nucleoside-triphosphatase (CTP)	Nucleotide metabolism	b4161	b4161	1	0	applied
D-Galactose	EX_gal_e	GALCTD	Galactarate dehydratase	Other	b3128	b3128	1	0	applied
D-Galactose	EX_gal_e	MLTG4	Maltodextrin glucosidase (maltohexaose)	Other	b0403	b0403	1	0	applied
D-Galactose	EX_gal_e	UDPGDC	UDP-glucuronate C-4'' decarboxylase	Sugar catabolism	b2255	b2255	1	0	applied
D-Galactose	EX_gal_e	UDPKAAT	UDP-4''-ketopentose:UDP-4-amino-4-deoxy-L-arabinose aminotransferase	Amino acid metabolism	b2253	b2253	1	0	applied
D-Galactose	EX_gal_e	ULA4NFT	UDP-L-Ara4N formyltransferase	Other	b2255	b2255	1	0	applied
D-Galactose	EX_gal_e	UPLA4FNT	Undecaprenyl phosphate-L-Ara4FN transferase	Inorganic ion	b2254	b2254	1	0	applied
D-Galactose	EX_gal_e	UPLA4FNF	Undecaprenyl phosphate-L-Ara4FN formylase	Inorganic ion	b2256	b2256	1	0	applied
D-Galactose	EX_gal_e	MCITD	2-methylcitrate dehydratase	Other	b0334	b0334	1	0	applied
D-Galactose	EX_gal_e	AMALT2	Amylomaltase (maltotetraose)	Other	b3416	b3416	1	0	applied
D-Galactose	EX_gal_e	MLTP1	Maltodextrin phosphorylase (maltopentaose)	Other	b3417	b3417	1	0	applied
D-Galactose	EX_gal_e	MNt2pp	Manganese (Mn+2) transport in via proton symport (periplasm)	Transport	b2392	b2392	1	0	applied
D-Galactose	EX_gal_e	CYSDDS	D-cysteine desulfhydrase	Amino acid metabolism	b1919	b1919	1	0	applied
D-Galactose	EX_gal_e	GALCTND	Galactonate dehydratase	Sugar catabolism	b4478	b4478	1	0	applied
D-Galactose	EX_gal_e	AMALT4	Amylomaltase (maltohexaose)	Other	b3416	b3416	1	0	applied
D-Galactose	EX_gal_e	CFAS160G	Cyclopropane fatty acid synthase (Phosphatidylglycerol, n-C16:0)	Fatty acid metabolism	b1661	b1661	1	0	applied
D-Galactose	EX_gal_e	TTDCEAtexi	Tetradecenoate transport via facilitated irreversible diffusion (extracellular to periplasm)	Transport	b2344	b2344	1	0	applied
D-Galactose	EX_gal_e	HDCEAtexi	Hexadecenoate transport via facilitated irreversible diffusion (extracellular to periplasm)	Transport	b2344	b2344	1	0	applied
D-Galactose	EX_gal_e	HEXt2rpp	Hexanoate transport via proton symport, reversible (periplasm)	Transport	b2223	b2223	1	0	applied
D-Galactose	EX_gal_e	SERD_D	D-serine deaminase	Amino acid metabolism	b2366	b2366	1	0	applied
D-Galactose	EX_gal_e	GGPTRCO	Gamma glutamyl putrescine oxidase	Oxidative phosphorylation	b1301	b1301	1	0	applied
D-Galactose	EX_gal_e	MALTHXtexi	Maltohexaose transport via diffusion (extracellular to periplasm) irreversible	Transport	b4036	b4036	1	0	applied
D-Galactose	EX_gal_e	TPRDCOAS	Triphosphoribosyl-dephospho-CoA synthase	Nucleotide metabolism	b0613	b0613	1	0	applied
D-Galactose	EX_gal_e	DHBS	2,3-dihydroxybenzoate adenylate synthase	Other	b0594	b0594	1	0	applied
D-Galactose	EX_gal_e	MLTG5	Maltodextrin glucosidase (maltoheptaose)	Other	b0403	b0403	1	0	applied
D-Galactose	EX_gal_e	DSBGGT	DsbG:glutathione thiotransferase	Oxidative stress	b0604	b0604	1	0	applied
D-Galactose	EX_gal_e	CFAS160E	Cyclopropane fatty acid synthase (Phosphatidylethanolamine, n-C16:0)	Fatty acid metabolism	b1661	b1661	1	0	applied
D-Galactose	EX_gal_e	CFAS180E	Cyclopropane fatty acid synthase (Phosphatidylethanolamine, n-C18:0)	Fatty acid metabolism	b1661	b1661	1	0	applied
D-Galactose	EX_gal_e	CFAS180G	Cyclopropane fatty acid synthase (Phosphatidylglycerol, n-C18:0)	Fatty acid metabolism	b1661	b1661	1	0	applied
D-Galactose	EX_gal_e	UM4PL	UDP-N-acetylmuramate:L-alanyl-gamma-D-glutamyl-meso-diaminopimelate-D-alanine ligase	Amino acid metabolism	b4233	b4233	1	0	applied
D-Galactose	EX_gal_e	5DGLCNt2rpp	5-Dehydro-D-gluconate transport via proton symport, reversible (periplasm)	Transport	b4265	b4265	1	0	applied
D-Galactose	EX_gal_e	GALCTNt2pp	D-galactonate transport via proton symport (periplasm)	Transport	b3691	b3691	1	0	applied
D-Galactose	EX_gal_e	OROTt2_2pp	Orotate transport via proton symport (2 H) (periplasm)	Transport	b3528	b3528	1	0	applied
D-Galactose	EX_gal_e	MALDt2_2pp	D-Malate transport via proton symport (2 H) (periplasm)	Transport	b3528	b3528	1	0	applied
D-Galactose	EX_gal_e	FRULYSE	Fructoselysine 3-epimerase	Amino acid metabolism	b4474	b4474	1	0	applied
D-Galactose	EX_gal_e	FRULYSt2pp	Fructoselysine transport via proton symport (periplasm)	Transport	b3370	b3370	1	0	applied
D-Galactose	EX_gal_e	PSCLYSt2pp	Psicoselysine transport via proton symport (periplasm)	Transport	b3370	b3370	1	0	applied
D-Galactose	EX_gal_e	OXCDC	Oxalyl-CoA decarboxylase	Other	b2373	b2373	1	0	applied
D-Galactose	EX_gal_e	UM3PL	UDP-N-acetylmuramate:L-alanyl-gamma-D-glutamyl-meso-diaminopimelate ligase	Amino acid metabolism	b4233	b4233	1	0	applied
D-Galactose	EX_gal_e	GALCTLO	L-galactonate oxidoreductase	Sugar catabolism	b4358	b4358	1	0	applied
D-Galactose	EX_gal_e	3AMACHYD	3-aminoacrylate hydrolase	Amino acid metabolism	b1009	b1009	1	0	applied
D-Galactose	EX_gal_e	LDGUNPD	Linear diguanylate phosphodiesterase	Nucleotide metabolism	b1285	b1285	1	0	applied
D-Galactose	EX_gal_e	BMOCOS	Bis-molybdenum cofactor synthase	Other	b0827	b0827	1	0	applied
D-Galactose	EX_gal_e	BWCOS	Tungsten bispterin cofactor synthase	Other	b0827	b0827	1	0	applied
D-Galactose	EX_gal_e	FESR	Iron-sulfur cluster repair	Iron acquisition	b4209	b4209	1	0	applied
D-Galactose	EX_gal_e	FOMETRi	Aminomethyltransferase	Amino acid metabolism	b2912	b2912	1	0	applied
D-Galactose	EX_gal_e	MPTSS	Molybdopterin synthase sulfurylase	Cofactor biosynthesis	b0826	b0826	1	0	applied
D-Galactose	EX_gal_e	WCOS	Tungsten pterin cofactor synthase	Other	b0827	b0827	1	0	applied
D-Galactose	EX_gal_e	URACPAH	Peroxyureidoacrylate hydrolase	Other	b1011	b1011	1	0	applied
D-Galactose	EX_gal_e	FE3DHBZS3R	Fe(III)-(2,3-dihydroxybenzoylserine)3 reductase via NADPH	Amino acid metabolism	b3070	b3070	1	0	applied
D-Galactose	EX_gal_e	AP4AS	Ap4A synthetase	Other	b4129	b4129	1	0	applied
D-Galactose	EX_gal_e	ALLTAMH2	Allantoate amidinohydrolase	Other	b0516	b0516	1	0	applied
D-Galactose	EX_gal_e	POAACR	Peroxyaminoacrylate reductase	Amino acid metabolism	b1010	b1010	1	0	applied
D-Galactose	EX_gal_e	FEENTERES	Enterochelin Esterase (Fe containing)	Other	b0585	b0585	1	0	applied
D-Galactose	EX_gal_e	FEENTERR4	Fe-enterobactin reduction via nadph	Iron acquisition	b3070	b3070	1	0	applied
D-Galactose	EX_gal_e	TARTt2_3pp	D-tartrate transport via proton symport (3 H) (periplasm)	Transport	b4123	b4123	1	0	applied
D-Galactose	EX_gal_e	SUCTARTtpp	Succinate:D-tartrate antiporter (periplasm)	Transport	b4123	b4123	1	0	applied
D-Galactose	EX_gal_e	SQVOSI	Sulfoquinovose isomerase	Other	b3880	b3880	1	0	applied
D-Galactose	EX_gal_e	6D6SPA	6-deoxy-6-sulfofructose-1-phosphate aldolase	Inorganic ion	b3881	b3881	1	0	applied
D-Galactose	EX_gal_e	GHBDHx	Gamma-hydroxybutyrate dehydrogenase (NADH)	Other	b3882	b3882	1	0	applied
D-Galactose	EX_gal_e	SHGO	S-2-hydroxyglutarate oxidase	Oxidative phosphorylation	b2660	b2660	1	0	applied
D-Galactose	EX_gal_e	ACOXT	Acetyl-CoA:oxalate CoA-transferase	Other	b2371	b2371	1	0	applied
D-Galactose	EX_gal_e	CHOLATEtpp	Cholate transport via proton antiport	Transport	b4337	b4337	1	0	applied
D-Galactose	EX_gal_e	DC6PDA	Chito-oligosaccharide mono-deacetylase	Other	b1733	b1733	1	0	applied
D-Galactose	EX_gal_e	5DGLCNR	5-dehydro-D-gluconate reductase	Sugar catabolism	b4266	b4266	1	0	applied
D-Galactose	EX_gal_e	LCTStpp	Lactose transport via proton symport (periplasm)	Transport	b0343	b0343	1	0	applied
D-Galactose	EX_gal_e	RU5PP	Ribulose-5-Phosphate Phosphatase	Inorganic ion	b2293	b2293	1	0	applied
D-Galactose	EX_gal_e	6D6SFK	6-deoxy-6-sulfofructose kinase	Other	b3883	b3883	1	0	applied
D-Galactose	EX_gal_e	3SLAR	3-sulfolactaldehyde reductase	Other	b3882	b3882	1	0	applied
D-Galactose	EX_gal_e	CPL	Carbon-phosphorous lyase	Other	b4098	b4098	1	0	applied
D-Galactose	EX_gal_e	FE3DCITR5	Ferric-dicitrate reductase via nadph	Other	b3070	b3070	1	0	applied
D-Galactose	EX_gal_e	SERtpp	L-serine export via facilitated transport	Transport	b1533	b1533	1	0	applied
D-Galactose	EX_gal_e	AMPNTAT	Aminoalkylphosphonate N-acetyltransferase	Amino acid metabolism	b4093	b4093	1	0	applied
D-Galactose	EX_gal_e	RPNTPH	RPnTP hydrolase	Other	b4095	b4095	1	0	applied
D-Galactose	EX_gal_e	PRCPD	5-phospho-?-D-ribosyl 1,2-cyclic phosphate phosphodiesterase	Inorganic ion	b4092	b4092	1	0	applied
D-Galactose	EX_gal_e	ACP1p	Acid phosphatase (FMN)	Other	b0383	b0383	1	0	applied
D-Galactose	EX_gal_e	MC6PH	Monoacetylchitobiose-6-phosphate hydrolase	Inorganic ion	b1734	b1734	1	0	applied
D-Galactose	EX_gal_e	FORCT	Formyl-CoA Transferase	Other	b2374	b2374	1	0	applied
D-Galactose	EX_gal_e	MOCOS	Molybdenum cofactor synthase	Other	b0827	b0827	1	0	applied
D-Galactose	EX_gal_e	I4FE4SR	ISC [4Fe-4S] Reduction	Other	b2529	b2529	1	0.00017	applied
D-Galactose	EX_gal_e	PPM	Phosphopentomutase	Other	b4383	b4383	1	-0.00045	applied
D-Galactose	EX_gal_e	PUNP1	Purine-nucleoside phosphorylase (Adenosine)	Nucleotide metabolism	b4384	b4384	1	-0.00045	applied
D-Galactose	EX_gal_e	TRPAS2	Tryptophanase (L-tryptophan)	Amino acid metabolism	b3708	b3708	1	-0.03822	applied
D-Galactose	EX_gal_e	GTHOr	Glutathione oxidoreductase	Oxidative stress	b3500	b3500	1	0.16641	applied
D-Galactose	EX_gal_e	ACt4pp	Na+/Acetate symport (periplasm)	Transport	b4067	b4067	1	992.018	applied
D-Galactose	EX_gal_e	SHCHD2	Sirohydrochlorin dehydrogenase (NAD)	Other	b3368	b3368	1	0.00015	relaxed_FlagB
D-Galactose	EX_gal_e	SHCHF	Sirohydrochlorin ferrochelatase	Other	b3368	b3368	1	0.00015	relaxed_FlagB
D-Galactose	EX_gal_e	UPP3MT	Uroporphyrinogen methyltransferase	Cofactor biosynthesis	b3368	b3368	1	0.00015	relaxed_FlagB
D-Galactose	EX_gal_e	ASPO4	L-aspartate oxidase	Oxidative phosphorylation	b2574	b2574	1	0.00153	relaxed_FlagB
D-Galactose	EX_gal_e	BPNT	3',5'-bisphosphate nucleotidase	Inorganic ion	b4214	b4214	1	0.16641	relaxed_FlagB
D-Galactose	EX_gal_e	UGLT	UDPglucose--hexose-1-phosphate uridylyltransferase	Inorganic ion	b0758	b0758	1	10	relaxed_FlagB
D-Galactose	EX_gal_e	UDPG4E	UDPglucose 4-epimerase	Other	b0759	b0759	1	-10	relaxed_FlagB
D-Galactose	EX_gal_e	GALKr	Galactokinase	Other	b0757	b0757	1	10	relaxed_FlagB
D-Ribose	EX_rib__D_e	ACS	Acetyl-CoA synthetase	Glyoxylate/Acetate	b4069	b4069	1	0	applied
D-Ribose	EX_rib__D_e	GLYK	Glycerol kinase	Other	b3926	b3926	1	0	applied
D-Ribose	EX_rib__D_e	CDPPH	CDP phosphohydrolase	Other	b3614	b3614	1	0	applied
D-Ribose	EX_rib__D_e	NDP7	Nucleoside diphosphatase UDP	Nucleotide metabolism	b3614	b3614	1	0	applied
D-Ribose	EX_rib__D_e	POX	Pyruvate oxidase	Oxidative phosphorylation	b0871	b0871	1	0	applied
D-Ribose	EX_rib__D_e	TMDPP	Thymidine phosphorylase	Nucleotide metabolism	b4382	b4382	1	0	applied
D-Ribose	EX_rib__D_e	PUNP2	Purine-nucleoside phosphorylase (Deoxyadenosine)	Nucleotide metabolism	b4384	b4384	1	0	applied
D-Ribose	EX_rib__D_e	PUNP7	Purine-nucleoside phosphorylase (Xanthosine)	Nucleotide metabolism	b2407	b2407	1	0	applied
D-Ribose	EX_rib__D_e	G6PDA	Glucosamine-6-phosphate deaminase	Inorganic ion	b0678	b0678	1	0	applied
D-Ribose	EX_rib__D_e	RMI	L-rhamnose isomerase	Sugar catabolism	b3903	b3903	1	0	applied
D-Ribose	EX_rib__D_e	EDD	6-phosphogluconate dehydratase	Sugar catabolism	b1851	b1851	1	0	applied
D-Ribose	EX_rib__D_e	DHBD	2,3-dihydro-2,3-dihydroxybenzoate dehydrogenase	Other	b0596	b0596	1	0	applied
D-Ribose	EX_rib__D_e	ICHORT	Isochorismatase	Other	b0595	b0595	1	0	applied
D-Ribose	EX_rib__D_e	RBK_L1	L-ribulokinase (L-ribulose)	Other	b0063	b0063	1	0	applied
D-Ribose	EX_rib__D_e	GLCRAL	5-dehydro-4-deoxyglucarate aldolase	Other	b3126	b3126	1	0	applied
D-Ribose	EX_rib__D_e	ARGDC	Arginine decarboxylase	Amino acid metabolism	b4117	b4117	1	0	applied
D-Ribose	EX_rib__D_e	UGLT	UDPglucose--hexose-1-phosphate uridylyltransferase	Inorganic ion	b0758	b0758	1	0	applied
D-Ribose	EX_rib__D_e	MNNH	D-mannonate hydrolyase	Other	b4322	b4322	1	0	applied
D-Ribose	EX_rib__D_e	DDGLK	2-dehydro-3-deoxygluconokinase	Other	b3526	b3526	1	0	applied
D-Ribose	EX_rib__D_e	XYLI2	Xylose isomerase	Sugar catabolism	b3565	b3565	1	0	applied
D-Ribose	EX_rib__D_e	ICL	Isocitrate lyase	TCA cycle	b4015	b4015	1	0	applied
D-Ribose	EX_rib__D_e	UDPG4E	UDPglucose 4-epimerase	Other	b0759	b0759	1	0	applied
D-Ribose	EX_rib__D_e	LACZ	B-galactosidase	Other	b0344	b0344	1	0	applied
D-Ribose	EX_rib__D_e	TRE6PH	Trehalose-6-phosphate hydrolase	Inorganic ion	b4239	b4239	1	0	applied
D-Ribose	EX_rib__D_e	XYLI1	Xylose isomerase	Sugar catabolism	b3565	b3565	1	0	applied
D-Ribose	EX_rib__D_e	ICHORS_copy1	Isochorismate synthase	Other	b0593	b0593	1	0	applied
D-Ribose	EX_rib__D_e	DHPPD	2,3-dihydroxyphenylpropionate dehydrogenase	Other	b2541	b2541	1	0	applied
D-Ribose	EX_rib__D_e	DHCIND	2,3-dihydroxycinnamate dehydrogenase	Other	b2541	b2541	1	0	applied
D-Ribose	EX_rib__D_e	LCARS	Lacaldehyde reductase (S-propane-1,2-diol forming)	Other	b2799	b2799	1	0	applied
D-Ribose	EX_rib__D_e	RMPA	Rhamnulose-1-phosphate aldolase	Inorganic ion	b3902	b3902	1	0	applied
D-Ribose	EX_rib__D_e	GLTPD	Galactitol-1-phosphate dehydrogenase	Inorganic ion	b2091	b2091	1	0	applied
D-Ribose	EX_rib__D_e	MANAO	Mannonate oxidoreductase	Other	b4323	b4323	1	0	applied
D-Ribose	EX_rib__D_e	DDPGALA	2-dehydro-3-deoxy-6-phosphogalactonate aldolase	Sugar catabolism	b4477	b4477	1	0	applied
D-Ribose	EX_rib__D_e	GLYAT	Glycine C-acetyltransferase	Amino acid metabolism	b3617	b3617	1	0	applied
D-Ribose	EX_rib__D_e	CRNBTCT	Gamma-butyrobetainyl-CoA: carnitine CoA transferase	Other	b0038	b0038	1	0	applied
D-Ribose	EX_rib__D_e	CRNCBCT	Crotonobetainyl-CoA: carnitine CoA transferase	Other	b0038	b0038	1	0	applied
D-Ribose	EX_rib__D_e	CRNCDH	Carnityl-CoA dehydratse	Other	b0036	b0036	1	0	applied
D-Ribose	EX_rib__D_e	IDOND	L-idonate 5-dehydrogenase	Other	b4267	b4267	1	0	applied
D-Ribose	EX_rib__D_e	IDOND2	L-indonate 5-dehydrogenase (NADP)	Other	b4267	b4267	1	0	applied
D-Ribose	EX_rib__D_e	ADA	Adenosine deaminase	Other	b1623	b1623	1	0	applied
D-Ribose	EX_rib__D_e	DADA	Deoxyadenosine deaminase	Other	b1623	b1623	1	0	applied
D-Ribose	EX_rib__D_e	AGDC	N-acetylglucosamine-6-phosphate deacetylase	Inorganic ion	b0677	b0677	1	0	applied
D-Ribose	EX_rib__D_e	AST	Arginine succinyltransferase	Amino acid metabolism	b1747	b1747	1	0	applied
D-Ribose	EX_rib__D_e	SGDS	Succinylglutamate desuccinylase	Other	b1744	b1744	1	0	applied
D-Ribose	EX_rib__D_e	CYNTAH	Cyanate aminohydrolase	Amino acid metabolism	b0340	b0340	1	0	applied
D-Ribose	EX_rib__D_e	FRUK	Fructose-1-phosphate kinase	Inorganic ion	b2168	b2168	1	0	applied
D-Ribose	EX_rib__D_e	DOGULNR	2,3 dioxo-L-gulonate reductase	Other	b3575	b3575	1	0	applied
D-Ribose	EX_rib__D_e	TRE6PP	Trehalose-phosphatase	Other	b1897	b1897	1	0	applied
D-Ribose	EX_rib__D_e	MLTG3	Maltodextrin glucosidase (maltopentaose)	Other	b0403	b0403	1	0	applied
D-Ribose	EX_rib__D_e	ARAI	L-arabinose isomerase	Sugar catabolism	b0062	b0062	1	0	applied
D-Ribose	EX_rib__D_e	M1PD	Mannitol-1-phosphate 5-dehydrogenase	Sugar catabolism	b3600	b3600	1	0	applied
D-Ribose	EX_rib__D_e	GALS3	A-galactosidase (melibiose)	Other	b4119	b4119	1	0	applied
D-Ribose	EX_rib__D_e	FCI	L-fucose isomerase	Sugar catabolism	b2802	b2802	1	0	applied
D-Ribose	EX_rib__D_e	FCLK	L-fuculokinase	Other	b2803	b2803	1	0	applied
D-Ribose	EX_rib__D_e	OP4ENH	2-oxopent-4-enoate hydratase	Other	b0350	b0350	1	0	applied
D-Ribose	EX_rib__D_e	HOPNTAL	4-hydroxy-2-oxopentanoate aldolase	Other	b0352	b0352	1	0	applied
D-Ribose	EX_rib__D_e	3HPPPNH	3-(3-hydroxy-phenyl)propionate hydroxylase	Other	b0347	b0347	1	0	applied
D-Ribose	EX_rib__D_e	ASCBPL	L-ascorbate 6-phosphate lactonase	Inorganic ion	b4192	b4192	1	0	applied
D-Ribose	EX_rib__D_e	ACBIPGT	Adenosyl cobinamide phosphate guanyltransferase	Inorganic ion	b1993	b1993	1	0	applied
D-Ribose	EX_rib__D_e	ADOCBLS	Adenosylcobalamin 5'-phosphate synthase	Cofactor biosynthesis	b1992	b1992	1	0	applied
D-Ribose	EX_rib__D_e	ADOCBIK	Adenosyl cobinamide kinase	Other	b1993	b1993	1	0	applied
D-Ribose	EX_rib__D_e	HPPPNDO	2,3-dihydroxypheylpropionate 1,2-dioxygenase	Other	b0348	b0348	1	0	applied
D-Ribose	EX_rib__D_e	MCITL2	Methylisocitrate lyase	TCA cycle	b0331	b0331	1	0	applied
D-Ribose	EX_rib__D_e	DXYLK	1-Deoxy-D-xylulose kinase	Other	b3564	b3564	1	0	applied
D-Ribose	EX_rib__D_e	SOTA	Succinylornithine transaminase	Other	b1748	b1748	1	0	applied
D-Ribose	EX_rib__D_e	DHCINDO	2,3-dihydroxycinnamate 1,2-dioxygenase	Other	b0348	b0348	1	0	applied
D-Ribose	EX_rib__D_e	SGSAD	Succinylglutamic semialdehyde dehydrogenase	Other	b1746	b1746	1	0	applied
D-Ribose	EX_rib__D_e	HKNDDH	2-hydroxy-6-ketonona-2,4-dienedioic acid hydrolase	Other	b0349	b0349	1	0	applied
D-Ribose	EX_rib__D_e	HKNTDH	2-hydroxy-6-ketononotrienedioate hydrolase	Other	b0349	b0349	1	0	applied
D-Ribose	EX_rib__D_e	GLYCK2	Glycerate kinase	Other	b3124	b3124	1	0	applied
D-Ribose	EX_rib__D_e	ENTCS	Enterochelin synthase	Other	b0583	b0583	1	0	applied
D-Ribose	EX_rib__D_e	MANPGH	2-O-alpha-mannosyl-6-phosphate-D-glycerate hydrolase	Inorganic ion	b0732	b0732	1	0	applied
D-Ribose	EX_rib__D_e	ACM6PH	N-acetylmuramate 6-phosphate hydrolase	Inorganic ion	b2428	b2428	1	0	applied
D-Ribose	EX_rib__D_e	ADNCYC	Adenylate cyclase	Other	b3806	b3806	1	0	applied
D-Ribose	EX_rib__D_e	MCITS	2-methylcitrate synthase	TCA cycle	b0333	b0333	1	0	applied
D-Ribose	EX_rib__D_e	TAUDO	Taurine dioxygenase	Other	b0368	b0368	1	0	applied
D-Ribose	EX_rib__D_e	PPM2	Phosphopentomutase 2 (deoxyribose)	Nucleotide metabolism	b4383	b4383	1	0	applied
D-Ribose	EX_rib__D_e	MLTG2	Maltodextrin glucosidase (maltotetraose)	Other	b0403	b0403	1	0	applied
D-Ribose	EX_rib__D_e	MLTG1	Maltodextrin glucosidase (maltotriose)	Other	b0403	b0403	1	0	applied
D-Ribose	EX_rib__D_e	AMALT3	Amylomaltase (maltopentaose)	Other	b3416	b3416	1	0	applied
D-Ribose	EX_rib__D_e	MLTP3	Maltodextrin phosphorylase (maltoheptaose)	Other	b3417	b3417	1	0	applied
D-Ribose	EX_rib__D_e	DDGALK	2-dehydro-3-deoxygalactonokinase	Other	b3693	b3693	1	0	applied
D-Ribose	EX_rib__D_e	AMALT1	Amylomaltase (maltotriose)	Other	b3416	b3416	1	0	applied
D-Ribose	EX_rib__D_e	MLTP2	Maltodextrin phosphorylase (maltohexaose)	Other	b3417	b3417	1	0	applied
D-Ribose	EX_rib__D_e	3HCINNMH	3-hydroxycinnamate hydroxylase	Other	b0347	b0347	1	0	applied
D-Ribose	EX_rib__D_e	XYLt2pp	D-xylose transport in via proton symport (periplasm)	Transport	b4031	b4031	1	0	applied
D-Ribose	EX_rib__D_e	SPODMpp	Superoxide dismutase	Oxidative stress	b1646	b1646	1	0	applied
D-Ribose	EX_rib__D_e	PHYTSpp	Phytase (periplasm)	Other	b0980	b0980	1	0	applied
D-Ribose	EX_rib__D_e	PPTHpp	Phosphonate hydrogenase (periplasm)	Other	b0383	b0383	1	0	applied
D-Ribose	EX_rib__D_e	NTP3pp	Nucleoside-triphosphatase (GTP) (periplasm)	Nucleotide metabolism	b0980	b0980	1	0	applied
D-Ribose	EX_rib__D_e	THMDt2pp_copy2	Thymidine transport in via proton symport (periplasm)	Transport	b2406	b2406	1	0	applied
D-Ribose	EX_rib__D_e	URIt2pp_copy2	Uridine transport in via proton symport (periplasm)	Transport	b2406	b2406	1	0	applied
D-Ribose	EX_rib__D_e	XTSNt2rpp	Xanthosine transport via proton symport (periplasm)	Transport	b2406	b2406	1	0	applied
D-Ribose	EX_rib__D_e	FDMO	FMNH2-dependent monooxygenase	Other	b0935	b0935	1	0	applied
D-Ribose	EX_rib__D_e	ACACt2pp	Acetoacetate transport via proton symport (periplasm)	Transport	b2223	b2223	1	0	applied
D-Ribose	EX_rib__D_e	TRE6PS	Alpha,alpha-trehalose-phosphate synthase (UDP-forming)	Inorganic ion	b1896	b1896	1	0	applied
D-Ribose	EX_rib__D_e	DRPA	Deoxyribose-phosphate aldolase	Nucleotide metabolism	b4381	b4381	1	0	applied
D-Ribose	EX_rib__D_e	TREH	Alpha,alpha-trehalase	Other	b3519	b3519	1	0	applied
D-Ribose	EX_rib__D_e	ADNt2pp_copy2	Adenosine transport in via proton symport (periplasm)	Transport	b2406	b2406	1	0	applied
D-Ribose	EX_rib__D_e	ARGAGMt7pp	Arginine/agmatine antiport (periplasm)	Transport	b4115	b4115	1	0	applied
D-Ribose	EX_rib__D_e	ASPt2_2pp	Aspartate transport via proton symport (2 H) (periplasm)	Transport	b3528	b3528	1	0	applied
D-Ribose	EX_rib__D_e	MALTtexi	MaltoseMaltotriose transport via diffusion (extracellular to periplasm) irreversible	Transport	b4036	b4036	1	0	applied
D-Ribose	EX_rib__D_e	CITt7pp	Citrate transport via succinate antiport (periplasm)	Transport	b0612	b0612	1	0	applied
D-Ribose	EX_rib__D_e	CRNt7pp	Carnitine/butyrobetaine antiporter (periplasm)	Transport	b0040	b0040	1	0	applied
D-Ribose	EX_rib__D_e	GLCtex_copy1	Glucose transport via diffusion (extracellular to periplasm)	Transport	b4036	b4036	1	0	applied
D-Ribose	EX_rib__D_e	FUCtpp	L-fucose transport via proton symport (periplasm)	Transport	b2801	b2801	1	0	applied
D-Ribose	EX_rib__D_e	FUMt2_2pp	Fumarate transport via proton symport (2 H) (periplasm)	Transport	b3528	b3528	1	0	applied
D-Ribose	EX_rib__D_e	CYNTt2pp	Cyanate transport via proton symport (periplasm)	Transport	b0341	b0341	1	0	applied
D-Ribose	EX_rib__D_e	TREHpp	Alpha,alpha-trehalase (periplasm)	Other	b1197	b1197	1	0	applied
D-Ribose	EX_rib__D_e	CYTDt2pp_copy2	Cytidine transport in via proton symport (periplasm)	Transport	b2406	b2406	1	0	applied
D-Ribose	EX_rib__D_e	DDGLCNt2rpp	2-dehydro-3-deoxy-D-gluconate transport via proton symport, reversible (periplasm)	Transport	b3909	b3909	1	0	applied
D-Ribose	EX_rib__D_e	MALTTRtexi	Maltotriose transport via diffusion (extracellular to periplasm) irreversible	Transport	b4036	b4036	1	0	applied
D-Ribose	EX_rib__D_e	MALTTTRtexi	MaltotetraoseMaltotriose transport via diffusion (extracellular to periplasm) irreversible	Transport	b4036	b4036	1	0	applied
D-Ribose	EX_rib__D_e	MALTPTtexi	MaltopentaoseMaltotriose transport via diffusion (extracellular to periplasm) irreversible	Transport	b4036	b4036	1	0	applied
D-Ribose	EX_rib__D_e	ASPO5	L-aspartate oxidase	Oxidative phosphorylation	b2574	b2574	1	0	applied
D-Ribose	EX_rib__D_e	ASPO4	L-aspartate oxidase	Oxidative phosphorylation	b2574	b2574	1	0	applied
D-Ribose	EX_rib__D_e	ASPO6	L-aspartate oxidase	Oxidative phosphorylation	b2574	b2574	1	0	applied
D-Ribose	EX_rib__D_e	GLYOX3	Glyoxalase III	Other	b1967	b1967	1	0	applied
D-Ribose	EX_rib__D_e	FDMO3	FMNH2-dependent monooxygenase (ethanesulfonate)	Other	b0935	b0935	1	0	applied
D-Ribose	EX_rib__D_e	FDMO4	FMNH2-dependent monooxygenase (butanesulfonate)	Other	b0935	b0935	1	0	applied
D-Ribose	EX_rib__D_e	ENTERES	Enterochelin Esterase	Other	b0585	b0585	1	0	applied
D-Ribose	EX_rib__D_e	LYXI	Lyxose isomerase	Other	b3903	b3903	1	0	applied
D-Ribose	EX_rib__D_e	BUTt2rpp	Butyrate transport via proton symport, reversible (periplasm)	Transport	b2223	b2223	1	0	applied
D-Ribose	EX_rib__D_e	CADVtpp	Lysine/Cadaverine antiporter (periplasm)	Transport	b4132	b4132	1	0	applied
D-Ribose	EX_rib__D_e	LADGMDH	L-alanyl-gamma-D-glutamyl-meso-diaminopimelate hydrolase	Amino acid metabolism	b1326	b1326	1	0	applied
D-Ribose	EX_rib__D_e	ALAGLUE	L-alanyl-gamma-glutamate epimerase	Other	b1325	b1325	1	0	applied
D-Ribose	EX_rib__D_e	GGGABAH	Gamma-glutamyl-gamma-aminobutyric acid hydrolase	Amino acid metabolism	b1298	b1298	1	0	applied
D-Ribose	EX_rib__D_e	FRULYSK	Fructoselysine Kinase	Amino acid metabolism	b3374	b3374	1	0	applied
D-Ribose	EX_rib__D_e	FDMO6	FMNH2-dependent monooxygenase (sulfoacetate)	Glyoxylate/Acetate	b0935	b0935	1	0	applied
D-Ribose	EX_rib__D_e	GALM2pp	Aldose-1-epimerase	Other	b0756	b0756	1	0	applied
D-Ribose	EX_rib__D_e	LA4NTpp	4-amino-4-deoxy-L-arabinotransferase (LPS lipid A modification, periplasmic face of membrane))	Transport	b2257	b2257	1	0	applied
D-Ribose	EX_rib__D_e	CRNt8pp	L-carnitine/D-carnitine antiporter (periplasm)	Transport	b0040	b0040	1	0	applied
D-Ribose	EX_rib__D_e	CRNt2rpp	L-carnitine outward transport (H+ antiport)	Transport	b4111	b4111	1	0	applied
D-Ribose	EX_rib__D_e	CRNDt2rpp	D-carnitine outward transport (H+ antiport)	Transport	b4111	b4111	1	0	applied
D-Ribose	EX_rib__D_e	CTBTt2rpp	Cronobetaine outward transport (H+ antiport)	Transport	b4111	b4111	1	0	applied
D-Ribose	EX_rib__D_e	GPDDA1pp	Glycerophosphodiester phosphodiesterase (Glycerophosphocholine)	Other	b2239	b2239	1	0	applied
D-Ribose	EX_rib__D_e	GPDDA5pp	Glycerophosphodiester phosphodiesterase (Glycerophosphoinositol)	Other	b2239	b2239	1	0	applied
D-Ribose	EX_rib__D_e	FEOXAMR1	Ferroxamine reductase	Other	b4367	b4367	1	0	applied
D-Ribose	EX_rib__D_e	FEOXAMR2	Ferroxamine reductase	Other	b4367	b4367	1	0	applied
D-Ribose	EX_rib__D_e	FEOXAMR3	Ferroxamine reductase	Other	b4367	b4367	1	0	applied
D-Ribose	EX_rib__D_e	FDMO2	FMNH2-dependent monooxygenase (methanesulfonate)	Other	b0935	b0935	1	0	applied
D-Ribose	EX_rib__D_e	LALGP	L-alanyl-gamma-L-glutamate peptidase	Other	b0237	b0237	1	0	applied
D-Ribose	EX_rib__D_e	ARABDI	L-fucose isomerase	Sugar catabolism	b2802	b2802	1	0	applied
D-Ribose	EX_rib__D_e	SKMt2pp	Shikimate transport in via proton symport (periplasm)	Transport	b1981	b1981	1	0	applied
D-Ribose	EX_rib__D_e	FE2t2pp	Iron (II) transport in via proton symport (periplasm)	Transport	b2392	b2392	1	0	applied
D-Ribose	EX_rib__D_e	MALt2_2pp	Malate transport via proton symport (2 H) (periplasm)	Transport	b3528	b3528	1	0	applied
D-Ribose	EX_rib__D_e	DDCAtexi	Fatty acid (dodecanoate) transport via facilitated irreversible diffusion (extracellular to periplasm)	Transport	b2344	b2344	1	0	applied
D-Ribose	EX_rib__D_e	TTDCAtexi	Tetradecanoate transport via facilitated irreversible diffusion (extracellular to periplasm)	Transport	b2344	b2344	1	0	applied
D-Ribose	EX_rib__D_e	HDCAtexi	Hexadecanoate transport via facilitated irreversible diffusion (extracellular to periplasm)	Transport	b2344	b2344	1	0	applied
D-Ribose	EX_rib__D_e	RMNtpp	L-rhamnose transport via proton symport (periplasm)	Transport	b3907	b3907	1	0	applied
D-Ribose	EX_rib__D_e	NAt3_2pp	Sodium proton antiporter (H:NA is 2) (periplasm)	Transport	b0019	b0019	1	0	applied
D-Ribose	EX_rib__D_e	FRULYSDG	Fructoselysine phosphate deglycase	Amino acid metabolism	b3371	b3371	1	0	applied
D-Ribose	EX_rib__D_e	IDONt2rpp	L-idonate transport via proton symport, reversible (periplasm)	Transport	b4265	b4265	1	0	applied
D-Ribose	EX_rib__D_e	LYXt2pp	L-Lyxose transport via proton symport (periplasm)	Transport	b3907	b3907	1	0	applied
D-Ribose	EX_rib__D_e	OCDCAtexi	Octadecanoate transport via facilitated irreversible diffusion (extracellular to periplasm)	Transport	b2344	b2344	1	0	applied
D-Ribose	EX_rib__D_e	OCDCEAtexi	Octadecenoate (n-C18:1) transport via facilitated irreversible diffusion (extracellular to periplasm)	Transport	b2344	b2344	1	0	applied
D-Ribose	EX_rib__D_e	ASNNpp	L-asparaginase	Other	b2957	b2957	1	0	applied
D-Ribose	EX_rib__D_e	GLUNpp	Glutaminase	Other	b2957	b2957	1	0	applied
D-Ribose	EX_rib__D_e	ALLPI	Allose 6-phosphate isomerase	Inorganic ion	b4090	b4090	1	0	applied
D-Ribose	EX_rib__D_e	GPDDA3pp	Glycerophosphodiester phosphodiesterase (Glycerophosphoserine)	Amino acid metabolism	b2239	b2239	1	0	applied
D-Ribose	EX_rib__D_e	GPDDA4pp	Glycerophosphodiester phosphodiesterase (Glycerophosphoglycerol)	Other	b2239	b2239	1	0	applied
D-Ribose	EX_rib__D_e	GPDDA2pp	Glycerophosphodiester phosphodiesterase (Glycerophosphoethanolamine)	Other	b2239	b2239	1	0	applied
D-Ribose	EX_rib__D_e	MG2uabcpp	Magnesium (Mg+2) ABC transporter (ubtake, periplasm)	Transport	b4242	b4242	1	0	applied
D-Ribose	EX_rib__D_e	GLYC3Pt6pp	Glycerol-3-phosphate : phosphate antiporter (periplasm)	Transport	b2240	b2240	1	0	applied
D-Ribose	EX_rib__D_e	GLYCLTt4pp	Glycolate transport via sodium symport (periplasm)	Transport	b4067	b4067	1	0	applied
D-Ribose	EX_rib__D_e	14GLUCANtexi	1,4-alpha-D-glucan transport via diffusion (extracellular to periplasm) irreversible	Transport	b4036	b4036	1	0	applied
D-Ribose	EX_rib__D_e	RMK	Rhamnulokinase	Other	b3904	b3904	1	0	applied
D-Ribose	EX_rib__D_e	DAAD	D-Amino acid dehydrogenase	Amino acid metabolism	b1189	b1189	1	0	applied
D-Ribose	EX_rib__D_e	ACONMT	Trans-aconitate methyltransferase	Other	b1519	b1519	1	0	applied
D-Ribose	EX_rib__D_e	NAMNPP	Nicotinic acid mononucleotide pyrophosphorylase	Nucleotide metabolism	b0931	b0931	1	0	applied
D-Ribose	EX_rib__D_e	CRNCAR	Carnitine-CoA racemase	Other	b0036	b0036	1	0	applied
D-Ribose	EX_rib__D_e	NNDMBRT	Nicotinate-nucleotide dimethylbenzimidazole phosphoribosyltransferase	Nucleotide metabolism	b1991	b1991	1	0	applied
D-Ribose	EX_rib__D_e	SADH	Succinylarginine dihydrolase	Amino acid metabolism	b1745	b1745	1	0	applied
D-Ribose	EX_rib__D_e	ABUTD	Aminobutyraldehyde dehydrogenase	Amino acid metabolism	b1444	b1444	1	0	applied
D-Ribose	EX_rib__D_e	NTP5	Nucleoside-triphosphatase (CTP)	Nucleotide metabolism	b4161	b4161	1	0	applied
D-Ribose	EX_rib__D_e	GALCTD	Galactarate dehydratase	Other	b3128	b3128	1	0	applied
D-Ribose	EX_rib__D_e	MLTG4	Maltodextrin glucosidase (maltohexaose)	Other	b0403	b0403	1	0	applied
D-Ribose	EX_rib__D_e	UDPGDC	UDP-glucuronate C-4'' decarboxylase	Sugar catabolism	b2255	b2255	1	0	applied
D-Ribose	EX_rib__D_e	UDPKAAT	UDP-4''-ketopentose:UDP-4-amino-4-deoxy-L-arabinose aminotransferase	Amino acid metabolism	b2253	b2253	1	0	applied
D-Ribose	EX_rib__D_e	ULA4NFT	UDP-L-Ara4N formyltransferase	Other	b2255	b2255	1	0	applied
D-Ribose	EX_rib__D_e	UPLA4FNT	Undecaprenyl phosphate-L-Ara4FN transferase	Inorganic ion	b2254	b2254	1	0	applied
D-Ribose	EX_rib__D_e	UPLA4FNF	Undecaprenyl phosphate-L-Ara4FN formylase	Inorganic ion	b2256	b2256	1	0	applied
D-Ribose	EX_rib__D_e	MCITD	2-methylcitrate dehydratase	Other	b0334	b0334	1	0	applied
D-Ribose	EX_rib__D_e	AMALT2	Amylomaltase (maltotetraose)	Other	b3416	b3416	1	0	applied
D-Ribose	EX_rib__D_e	MLTP1	Maltodextrin phosphorylase (maltopentaose)	Other	b3417	b3417	1	0	applied
D-Ribose	EX_rib__D_e	MNt2pp	Manganese (Mn+2) transport in via proton symport (periplasm)	Transport	b2392	b2392	1	0	applied
D-Ribose	EX_rib__D_e	CYSDDS	D-cysteine desulfhydrase	Amino acid metabolism	b1919	b1919	1	0	applied
D-Ribose	EX_rib__D_e	GALKr	Galactokinase	Other	b0757	b0757	1	0	applied
D-Ribose	EX_rib__D_e	GALCTND	Galactonate dehydratase	Sugar catabolism	b4478	b4478	1	0	applied
D-Ribose	EX_rib__D_e	AMALT4	Amylomaltase (maltohexaose)	Other	b3416	b3416	1	0	applied
D-Ribose	EX_rib__D_e	CFAS160G	Cyclopropane fatty acid synthase (Phosphatidylglycerol, n-C16:0)	Fatty acid metabolism	b1661	b1661	1	0	applied
D-Ribose	EX_rib__D_e	TTDCEAtexi	Tetradecenoate transport via facilitated irreversible diffusion (extracellular to periplasm)	Transport	b2344	b2344	1	0	applied
D-Ribose	EX_rib__D_e	HDCEAtexi	Hexadecenoate transport via facilitated irreversible diffusion (extracellular to periplasm)	Transport	b2344	b2344	1	0	applied
D-Ribose	EX_rib__D_e	HEXt2rpp	Hexanoate transport via proton symport, reversible (periplasm)	Transport	b2223	b2223	1	0	applied
D-Ribose	EX_rib__D_e	SERD_D	D-serine deaminase	Amino acid metabolism	b2366	b2366	1	0	applied
D-Ribose	EX_rib__D_e	GGPTRCO	Gamma glutamyl putrescine oxidase	Oxidative phosphorylation	b1301	b1301	1	0	applied
D-Ribose	EX_rib__D_e	MALTHXtexi	Maltohexaose transport via diffusion (extracellular to periplasm) irreversible	Transport	b4036	b4036	1	0	applied
D-Ribose	EX_rib__D_e	TPRDCOAS	Triphosphoribosyl-dephospho-CoA synthase	Nucleotide metabolism	b0613	b0613	1	0	applied
D-Ribose	EX_rib__D_e	DHBS	2,3-dihydroxybenzoate adenylate synthase	Other	b0594	b0594	1	0	applied
D-Ribose	EX_rib__D_e	MLTG5	Maltodextrin glucosidase (maltoheptaose)	Other	b0403	b0403	1	0	applied
D-Ribose	EX_rib__D_e	DSBGGT	DsbG:glutathione thiotransferase	Oxidative stress	b0604	b0604	1	0	applied
D-Ribose	EX_rib__D_e	CFAS160E	Cyclopropane fatty acid synthase (Phosphatidylethanolamine, n-C16:0)	Fatty acid metabolism	b1661	b1661	1	0	applied
D-Ribose	EX_rib__D_e	CFAS180E	Cyclopropane fatty acid synthase (Phosphatidylethanolamine, n-C18:0)	Fatty acid metabolism	b1661	b1661	1	0	applied
D-Ribose	EX_rib__D_e	CFAS180G	Cyclopropane fatty acid synthase (Phosphatidylglycerol, n-C18:0)	Fatty acid metabolism	b1661	b1661	1	0	applied
D-Ribose	EX_rib__D_e	UM4PL	UDP-N-acetylmuramate:L-alanyl-gamma-D-glutamyl-meso-diaminopimelate-D-alanine ligase	Amino acid metabolism	b4233	b4233	1	0	applied
D-Ribose	EX_rib__D_e	5DGLCNt2rpp	5-Dehydro-D-gluconate transport via proton symport, reversible (periplasm)	Transport	b4265	b4265	1	0	applied
D-Ribose	EX_rib__D_e	GALCTNt2pp	D-galactonate transport via proton symport (periplasm)	Transport	b3691	b3691	1	0	applied
D-Ribose	EX_rib__D_e	OROTt2_2pp	Orotate transport via proton symport (2 H) (periplasm)	Transport	b3528	b3528	1	0	applied
D-Ribose	EX_rib__D_e	MALDt2_2pp	D-Malate transport via proton symport (2 H) (periplasm)	Transport	b3528	b3528	1	0	applied
D-Ribose	EX_rib__D_e	FRULYSE	Fructoselysine 3-epimerase	Amino acid metabolism	b4474	b4474	1	0	applied
D-Ribose	EX_rib__D_e	FRULYSt2pp	Fructoselysine transport via proton symport (periplasm)	Transport	b3370	b3370	1	0	applied
D-Ribose	EX_rib__D_e	PSCLYSt2pp	Psicoselysine transport via proton symport (periplasm)	Transport	b3370	b3370	1	0	applied
D-Ribose	EX_rib__D_e	OXCDC	Oxalyl-CoA decarboxylase	Other	b2373	b2373	1	0	applied
D-Ribose	EX_rib__D_e	UM3PL	UDP-N-acetylmuramate:L-alanyl-gamma-D-glutamyl-meso-diaminopimelate ligase	Amino acid metabolism	b4233	b4233	1	0	applied
D-Ribose	EX_rib__D_e	GALCTLO	L-galactonate oxidoreductase	Sugar catabolism	b4358	b4358	1	0	applied
D-Ribose	EX_rib__D_e	3AMACHYD	3-aminoacrylate hydrolase	Amino acid metabolism	b1009	b1009	1	0	applied
D-Ribose	EX_rib__D_e	LDGUNPD	Linear diguanylate phosphodiesterase	Nucleotide metabolism	b1285	b1285	1	0	applied
D-Ribose	EX_rib__D_e	BMOCOS	Bis-molybdenum cofactor synthase	Other	b0827	b0827	1	0	applied
D-Ribose	EX_rib__D_e	BWCOS	Tungsten bispterin cofactor synthase	Other	b0827	b0827	1	0	applied
D-Ribose	EX_rib__D_e	FESR	Iron-sulfur cluster repair	Iron acquisition	b4209	b4209	1	0	applied
D-Ribose	EX_rib__D_e	FOMETRi	Aminomethyltransferase	Amino acid metabolism	b2912	b2912	1	0	applied
D-Ribose	EX_rib__D_e	MPTSS	Molybdopterin synthase sulfurylase	Cofactor biosynthesis	b0826	b0826	1	0	applied
D-Ribose	EX_rib__D_e	WCOS	Tungsten pterin cofactor synthase	Other	b0827	b0827	1	0	applied
D-Ribose	EX_rib__D_e	URACPAH	Peroxyureidoacrylate hydrolase	Other	b1011	b1011	1	0	applied
D-Ribose	EX_rib__D_e	FE3DHBZS3R	Fe(III)-(2,3-dihydroxybenzoylserine)3 reductase via NADPH	Amino acid metabolism	b3070	b3070	1	0	applied
D-Ribose	EX_rib__D_e	AP4AS	Ap4A synthetase	Other	b4129	b4129	1	0	applied
D-Ribose	EX_rib__D_e	ALLTAMH2	Allantoate amidinohydrolase	Other	b0516	b0516	1	0	applied
D-Ribose	EX_rib__D_e	POAACR	Peroxyaminoacrylate reductase	Amino acid metabolism	b1010	b1010	1	0	applied
D-Ribose	EX_rib__D_e	FEENTERES	Enterochelin Esterase (Fe containing)	Other	b0585	b0585	1	0	applied
D-Ribose	EX_rib__D_e	FEENTERR4	Fe-enterobactin reduction via nadph	Iron acquisition	b3070	b3070	1	0	applied
D-Ribose	EX_rib__D_e	TARTt2_3pp	D-tartrate transport via proton symport (3 H) (periplasm)	Transport	b4123	b4123	1	0	applied
D-Ribose	EX_rib__D_e	SUCTARTtpp	Succinate:D-tartrate antiporter (periplasm)	Transport	b4123	b4123	1	0	applied
D-Ribose	EX_rib__D_e	SQVOSI	Sulfoquinovose isomerase	Other	b3880	b3880	1	0	applied
D-Ribose	EX_rib__D_e	6D6SPA	6-deoxy-6-sulfofructose-1-phosphate aldolase	Inorganic ion	b3881	b3881	1	0	applied
D-Ribose	EX_rib__D_e	GHBDHx	Gamma-hydroxybutyrate dehydrogenase (NADH)	Other	b3882	b3882	1	0	applied
D-Ribose	EX_rib__D_e	SHGO	S-2-hydroxyglutarate oxidase	Oxidative phosphorylation	b2660	b2660	1	0	applied
D-Ribose	EX_rib__D_e	ACOXT	Acetyl-CoA:oxalate CoA-transferase	Other	b2371	b2371	1	0	applied
D-Ribose	EX_rib__D_e	CHOLATEtpp	Cholate transport via proton antiport	Transport	b4337	b4337	1	0	applied
D-Ribose	EX_rib__D_e	DC6PDA	Chito-oligosaccharide mono-deacetylase	Other	b1733	b1733	1	0	applied
D-Ribose	EX_rib__D_e	5DGLCNR	5-dehydro-D-gluconate reductase	Sugar catabolism	b4266	b4266	1	0	applied
D-Ribose	EX_rib__D_e	LCTStpp	Lactose transport via proton symport (periplasm)	Transport	b0343	b0343	1	0	applied
D-Ribose	EX_rib__D_e	RU5PP	Ribulose-5-Phosphate Phosphatase	Inorganic ion	b2293	b2293	1	0	applied
D-Ribose	EX_rib__D_e	6D6SFK	6-deoxy-6-sulfofructose kinase	Other	b3883	b3883	1	0	applied
D-Ribose	EX_rib__D_e	3SLAR	3-sulfolactaldehyde reductase	Other	b3882	b3882	1	0	applied
D-Ribose	EX_rib__D_e	CPL	Carbon-phosphorous lyase	Other	b4098	b4098	1	0	applied
D-Ribose	EX_rib__D_e	FE3DCITR5	Ferric-dicitrate reductase via nadph	Other	b3070	b3070	1	0	applied
D-Ribose	EX_rib__D_e	SERtpp	L-serine export via facilitated transport	Transport	b1533	b1533	1	0	applied
D-Ribose	EX_rib__D_e	AMPNTAT	Aminoalkylphosphonate N-acetyltransferase	Amino acid metabolism	b4093	b4093	1	0	applied
D-Ribose	EX_rib__D_e	RPNTPH	RPnTP hydrolase	Other	b4095	b4095	1	0	applied
D-Ribose	EX_rib__D_e	PRCPD	5-phospho-?-D-ribosyl 1,2-cyclic phosphate phosphodiesterase	Inorganic ion	b4092	b4092	1	0	applied
D-Ribose	EX_rib__D_e	ACP1p	Acid phosphatase (FMN)	Other	b0383	b0383	1	0	applied
D-Ribose	EX_rib__D_e	MC6PH	Monoacetylchitobiose-6-phosphate hydrolase	Inorganic ion	b1734	b1734	1	0	applied
D-Ribose	EX_rib__D_e	FORCT	Formyl-CoA Transferase	Other	b2374	b2374	1	0	applied
D-Ribose	EX_rib__D_e	MOCOS	Molybdenum cofactor synthase	Other	b0827	b0827	1	0	applied
D-Ribose	EX_rib__D_e	I4FE4SR	ISC [4Fe-4S] Reduction	Other	b2529	b2529	1	0.00014	applied
D-Ribose	EX_rib__D_e	PUNP1	Purine-nucleoside phosphorylase (Adenosine)	Nucleotide metabolism	b4384	b4384	1	-0.00037	applied
D-Ribose	EX_rib__D_e	TRPAS2	Tryptophanase (L-tryptophan)	Amino acid metabolism	b3708	b3708	1	-0.03143	applied
D-Ribose	EX_rib__D_e	GTHOr	Glutathione oxidoreductase	Oxidative stress	b3500	b3500	1	0.13683	applied
D-Ribose	EX_rib__D_e	R15BPK	Ribose-1,5-bisphosphokinase	Other	b4094	b4094	1	0.51566	applied
D-Ribose	EX_rib__D_e	PPM	Phosphopentomutase	Other	b4383	b4383	1	-0.51603	applied
D-Ribose	EX_rib__D_e	GLUt4pp	Na+/glutamate symport (periplasm)	Transport	b3653	b3653	1	5.56537	applied
D-Ribose	EX_rib__D_e	ACt4pp	Na+/Acetate symport (periplasm)	Transport	b4067	b4067	1	994.438	applied
D-Ribose	EX_rib__D_e	SHCHD2	Sirohydrochlorin dehydrogenase (NAD)	Other	b3368	b3368	1	0.00012	relaxed_FlagB
D-Ribose	EX_rib__D_e	SHCHF	Sirohydrochlorin ferrochelatase	Other	b3368	b3368	1	0.00012	relaxed_FlagB
D-Ribose	EX_rib__D_e	UPP3MT	Uroporphyrinogen methyltransferase	Cofactor biosynthesis	b3368	b3368	1	0.00012	relaxed_FlagB
D-Ribose	EX_rib__D_e	ASPO3	L-aspartate oxidase	Oxidative phosphorylation	b2574	b2574	1	0.00126	relaxed_FlagB
D-Ribose	EX_rib__D_e	BPNT	3',5'-bisphosphate nucleotidase	Inorganic ion	b4214	b4214	1	0.13683	relaxed_FlagB
D-Ribose	EX_rib__D_e	RBK	Ribokinase	Other	b3752	b3752	1	10	relaxed_FlagB
D-Xylose	EX_xyl__D_e	ACS	Acetyl-CoA synthetase	Glyoxylate/Acetate	b4069	b4069	1	0	applied
D-Xylose	EX_xyl__D_e	RBK	Ribokinase	Other	b3752	b3752	1	0	applied
D-Xylose	EX_xyl__D_e	GLYK	Glycerol kinase	Other	b3926	b3926	1	0	applied
D-Xylose	EX_xyl__D_e	CDPPH	CDP phosphohydrolase	Other	b3614	b3614	1	0	applied
D-Xylose	EX_xyl__D_e	NDP7	Nucleoside diphosphatase UDP	Nucleotide metabolism	b3614	b3614	1	0	applied
D-Xylose	EX_xyl__D_e	GTHOr	Glutathione oxidoreductase	Oxidative stress	b3500	b3500	1	0	applied
D-Xylose	EX_xyl__D_e	POX	Pyruvate oxidase	Oxidative phosphorylation	b0871	b0871	1	0	applied
D-Xylose	EX_xyl__D_e	TMDPP	Thymidine phosphorylase	Nucleotide metabolism	b4382	b4382	1	0	applied
D-Xylose	EX_xyl__D_e	PUNP2	Purine-nucleoside phosphorylase (Deoxyadenosine)	Nucleotide metabolism	b4384	b4384	1	0	applied
D-Xylose	EX_xyl__D_e	PUNP7	Purine-nucleoside phosphorylase (Xanthosine)	Nucleotide metabolism	b2407	b2407	1	0	applied
D-Xylose	EX_xyl__D_e	G6PDA	Glucosamine-6-phosphate deaminase	Inorganic ion	b0678	b0678	1	0	applied
D-Xylose	EX_xyl__D_e	RMI	L-rhamnose isomerase	Sugar catabolism	b3903	b3903	1	0	applied
D-Xylose	EX_xyl__D_e	EDD	6-phosphogluconate dehydratase	Sugar catabolism	b1851	b1851	1	0	applied
D-Xylose	EX_xyl__D_e	DHBD	2,3-dihydro-2,3-dihydroxybenzoate dehydrogenase	Other	b0596	b0596	1	0	applied
D-Xylose	EX_xyl__D_e	ICHORT	Isochorismatase	Other	b0595	b0595	1	0	applied
D-Xylose	EX_xyl__D_e	RBK_L1	L-ribulokinase (L-ribulose)	Other	b0063	b0063	1	0	applied
D-Xylose	EX_xyl__D_e	GLCRAL	5-dehydro-4-deoxyglucarate aldolase	Other	b3126	b3126	1	0	applied
D-Xylose	EX_xyl__D_e	ARGDC	Arginine decarboxylase	Amino acid metabolism	b4117	b4117	1	0	applied
D-Xylose	EX_xyl__D_e	UGLT	UDPglucose--hexose-1-phosphate uridylyltransferase	Inorganic ion	b0758	b0758	1	0	applied
D-Xylose	EX_xyl__D_e	MNNH	D-mannonate hydrolyase	Other	b4322	b4322	1	0	applied
D-Xylose	EX_xyl__D_e	DDGLK	2-dehydro-3-deoxygluconokinase	Other	b3526	b3526	1	0	applied
D-Xylose	EX_xyl__D_e	ICL	Isocitrate lyase	TCA cycle	b4015	b4015	1	0	applied
D-Xylose	EX_xyl__D_e	UDPG4E	UDPglucose 4-epimerase	Other	b0759	b0759	1	0	applied
D-Xylose	EX_xyl__D_e	LACZ	B-galactosidase	Other	b0344	b0344	1	0	applied
D-Xylose	EX_xyl__D_e	TRE6PH	Trehalose-6-phosphate hydrolase	Inorganic ion	b4239	b4239	1	0	applied
D-Xylose	EX_xyl__D_e	ICHORS_copy1	Isochorismate synthase	Other	b0593	b0593	1	0	applied
D-Xylose	EX_xyl__D_e	DHPPD	2,3-dihydroxyphenylpropionate dehydrogenase	Other	b2541	b2541	1	0	applied
D-Xylose	EX_xyl__D_e	DHCIND	2,3-dihydroxycinnamate dehydrogenase	Other	b2541	b2541	1	0	applied
D-Xylose	EX_xyl__D_e	LCARS	Lacaldehyde reductase (S-propane-1,2-diol forming)	Other	b2799	b2799	1	0	applied
D-Xylose	EX_xyl__D_e	RMPA	Rhamnulose-1-phosphate aldolase	Inorganic ion	b3902	b3902	1	0	applied
D-Xylose	EX_xyl__D_e	SBTPD	Sorbitol-6-phosphate dehydrogenase	Sugar catabolism	b2705	b2705	1	0	applied
D-Xylose	EX_xyl__D_e	GLTPD	Galactitol-1-phosphate dehydrogenase	Inorganic ion	b2091	b2091	1	0	applied
D-Xylose	EX_xyl__D_e	MANAO	Mannonate oxidoreductase	Other	b4323	b4323	1	0	applied
D-Xylose	EX_xyl__D_e	DDPGALA	2-dehydro-3-deoxy-6-phosphogalactonate aldolase	Sugar catabolism	b4477	b4477	1	0	applied
D-Xylose	EX_xyl__D_e	GLYAT	Glycine C-acetyltransferase	Amino acid metabolism	b3617	b3617	1	0	applied
D-Xylose	EX_xyl__D_e	CRNBTCT	Gamma-butyrobetainyl-CoA: carnitine CoA transferase	Other	b0038	b0038	1	0	applied
D-Xylose	EX_xyl__D_e	CRNCBCT	Crotonobetainyl-CoA: carnitine CoA transferase	Other	b0038	b0038	1	0	applied
D-Xylose	EX_xyl__D_e	CRNCDH	Carnityl-CoA dehydratse	Other	b0036	b0036	1	0	applied
D-Xylose	EX_xyl__D_e	IDOND	L-idonate 5-dehydrogenase	Other	b4267	b4267	1	0	applied
D-Xylose	EX_xyl__D_e	IDOND2	L-indonate 5-dehydrogenase (NADP)	Other	b4267	b4267	1	0	applied
D-Xylose	EX_xyl__D_e	ADA	Adenosine deaminase	Other	b1623	b1623	1	0	applied
D-Xylose	EX_xyl__D_e	DADA	Deoxyadenosine deaminase	Other	b1623	b1623	1	0	applied
D-Xylose	EX_xyl__D_e	AGDC	N-acetylglucosamine-6-phosphate deacetylase	Inorganic ion	b0677	b0677	1	0	applied
D-Xylose	EX_xyl__D_e	AST	Arginine succinyltransferase	Amino acid metabolism	b1747	b1747	1	0	applied
D-Xylose	EX_xyl__D_e	SGDS	Succinylglutamate desuccinylase	Other	b1744	b1744	1	0	applied
D-Xylose	EX_xyl__D_e	CYNTAH	Cyanate aminohydrolase	Amino acid metabolism	b0340	b0340	1	0	applied
D-Xylose	EX_xyl__D_e	FRUK	Fructose-1-phosphate kinase	Inorganic ion	b2168	b2168	1	0	applied
D-Xylose	EX_xyl__D_e	DOGULNR	2,3 dioxo-L-gulonate reductase	Other	b3575	b3575	1	0	applied
D-Xylose	EX_xyl__D_e	TRE6PP	Trehalose-phosphatase	Other	b1897	b1897	1	0	applied
D-Xylose	EX_xyl__D_e	MLTG3	Maltodextrin glucosidase (maltopentaose)	Other	b0403	b0403	1	0	applied
D-Xylose	EX_xyl__D_e	ARAI	L-arabinose isomerase	Sugar catabolism	b0062	b0062	1	0	applied
D-Xylose	EX_xyl__D_e	M1PD	Mannitol-1-phosphate 5-dehydrogenase	Sugar catabolism	b3600	b3600	1	0	applied
D-Xylose	EX_xyl__D_e	GALS3	A-galactosidase (melibiose)	Other	b4119	b4119	1	0	applied
D-Xylose	EX_xyl__D_e	FCI	L-fucose isomerase	Sugar catabolism	b2802	b2802	1	0	applied
D-Xylose	EX_xyl__D_e	FCLK	L-fuculokinase	Other	b2803	b2803	1	0	applied
D-Xylose	EX_xyl__D_e	OP4ENH	2-oxopent-4-enoate hydratase	Other	b0350	b0350	1	0	applied
D-Xylose	EX_xyl__D_e	HOPNTAL	4-hydroxy-2-oxopentanoate aldolase	Other	b0352	b0352	1	0	applied
D-Xylose	EX_xyl__D_e	3HPPPNH	3-(3-hydroxy-phenyl)propionate hydroxylase	Other	b0347	b0347	1	0	applied
D-Xylose	EX_xyl__D_e	ASCBPL	L-ascorbate 6-phosphate lactonase	Inorganic ion	b4192	b4192	1	0	applied
D-Xylose	EX_xyl__D_e	ACBIPGT	Adenosyl cobinamide phosphate guanyltransferase	Inorganic ion	b1993	b1993	1	0	applied
D-Xylose	EX_xyl__D_e	ADOCBLS	Adenosylcobalamin 5'-phosphate synthase	Cofactor biosynthesis	b1992	b1992	1	0	applied
D-Xylose	EX_xyl__D_e	ADOCBIK	Adenosyl cobinamide kinase	Other	b1993	b1993	1	0	applied
D-Xylose	EX_xyl__D_e	HPPPNDO	2,3-dihydroxypheylpropionate 1,2-dioxygenase	Other	b0348	b0348	1	0	applied
D-Xylose	EX_xyl__D_e	MCITL2	Methylisocitrate lyase	TCA cycle	b0331	b0331	1	0	applied
D-Xylose	EX_xyl__D_e	SOTA	Succinylornithine transaminase	Other	b1748	b1748	1	0	applied
D-Xylose	EX_xyl__D_e	DHCINDO	2,3-dihydroxycinnamate 1,2-dioxygenase	Other	b0348	b0348	1	0	applied
D-Xylose	EX_xyl__D_e	SGSAD	Succinylglutamic semialdehyde dehydrogenase	Other	b1746	b1746	1	0	applied
D-Xylose	EX_xyl__D_e	HKNDDH	2-hydroxy-6-ketonona-2,4-dienedioic acid hydrolase	Other	b0349	b0349	1	0	applied
D-Xylose	EX_xyl__D_e	HKNTDH	2-hydroxy-6-ketononotrienedioate hydrolase	Other	b0349	b0349	1	0	applied
D-Xylose	EX_xyl__D_e	GLYCK2	Glycerate kinase	Other	b3124	b3124	1	0	applied
D-Xylose	EX_xyl__D_e	ENTCS	Enterochelin synthase	Other	b0583	b0583	1	0	applied
D-Xylose	EX_xyl__D_e	MANPGH	2-O-alpha-mannosyl-6-phosphate-D-glycerate hydrolase	Inorganic ion	b0732	b0732	1	0	applied
D-Xylose	EX_xyl__D_e	ACM6PH	N-acetylmuramate 6-phosphate hydrolase	Inorganic ion	b2428	b2428	1	0	applied
D-Xylose	EX_xyl__D_e	ADNCYC	Adenylate cyclase	Other	b3806	b3806	1	0	applied
D-Xylose	EX_xyl__D_e	MCITS	2-methylcitrate synthase	TCA cycle	b0333	b0333	1	0	applied
D-Xylose	EX_xyl__D_e	TAUDO	Taurine dioxygenase	Other	b0368	b0368	1	0	applied
D-Xylose	EX_xyl__D_e	PPM2	Phosphopentomutase 2 (deoxyribose)	Nucleotide metabolism	b4383	b4383	1	0	applied
D-Xylose	EX_xyl__D_e	MLTG2	Maltodextrin glucosidase (maltotetraose)	Other	b0403	b0403	1	0	applied
D-Xylose	EX_xyl__D_e	MLTG1	Maltodextrin glucosidase (maltotriose)	Other	b0403	b0403	1	0	applied
D-Xylose	EX_xyl__D_e	AMALT3	Amylomaltase (maltopentaose)	Other	b3416	b3416	1	0	applied
D-Xylose	EX_xyl__D_e	MLTP3	Maltodextrin phosphorylase (maltoheptaose)	Other	b3417	b3417	1	0	applied
D-Xylose	EX_xyl__D_e	DDGALK	2-dehydro-3-deoxygalactonokinase	Other	b3693	b3693	1	0	applied
D-Xylose	EX_xyl__D_e	AMALT1	Amylomaltase (maltotriose)	Other	b3416	b3416	1	0	applied
D-Xylose	EX_xyl__D_e	MLTP2	Maltodextrin phosphorylase (maltohexaose)	Other	b3417	b3417	1	0	applied
D-Xylose	EX_xyl__D_e	3HCINNMH	3-hydroxycinnamate hydroxylase	Other	b0347	b0347	1	0	applied
D-Xylose	EX_xyl__D_e	SPODMpp	Superoxide dismutase	Oxidative stress	b1646	b1646	1	0	applied
D-Xylose	EX_xyl__D_e	PHYTSpp	Phytase (periplasm)	Other	b0980	b0980	1	0	applied
D-Xylose	EX_xyl__D_e	PPTHpp	Phosphonate hydrogenase (periplasm)	Other	b0383	b0383	1	0	applied
D-Xylose	EX_xyl__D_e	NTP3pp	Nucleoside-triphosphatase (GTP) (periplasm)	Nucleotide metabolism	b0980	b0980	1	0	applied
D-Xylose	EX_xyl__D_e	THMDt2pp_copy2	Thymidine transport in via proton symport (periplasm)	Transport	b2406	b2406	1	0	applied
D-Xylose	EX_xyl__D_e	URIt2pp_copy2	Uridine transport in via proton symport (periplasm)	Transport	b2406	b2406	1	0	applied
D-Xylose	EX_xyl__D_e	XTSNt2rpp	Xanthosine transport via proton symport (periplasm)	Transport	b2406	b2406	1	0	applied
D-Xylose	EX_xyl__D_e	FDMO	FMNH2-dependent monooxygenase	Other	b0935	b0935	1	0	applied
D-Xylose	EX_xyl__D_e	ACACt2pp	Acetoacetate transport via proton symport (periplasm)	Transport	b2223	b2223	1	0	applied
D-Xylose	EX_xyl__D_e	TRE6PS	Alpha,alpha-trehalose-phosphate synthase (UDP-forming)	Inorganic ion	b1896	b1896	1	0	applied
D-Xylose	EX_xyl__D_e	DRPA	Deoxyribose-phosphate aldolase	Nucleotide metabolism	b4381	b4381	1	0	applied
D-Xylose	EX_xyl__D_e	TREH	Alpha,alpha-trehalase	Other	b3519	b3519	1	0	applied
D-Xylose	EX_xyl__D_e	ACt4pp	Na+/Acetate symport (periplasm)	Transport	b4067	b4067	1	0	applied
D-Xylose	EX_xyl__D_e	ADNt2pp_copy2	Adenosine transport in via proton symport (periplasm)	Transport	b2406	b2406	1	0	applied
D-Xylose	EX_xyl__D_e	ARGAGMt7pp	Arginine/agmatine antiport (periplasm)	Transport	b4115	b4115	1	0	applied
D-Xylose	EX_xyl__D_e	ASPt2_2pp	Aspartate transport via proton symport (2 H) (periplasm)	Transport	b3528	b3528	1	0	applied
D-Xylose	EX_xyl__D_e	MALTtexi	MaltoseMaltotriose transport via diffusion (extracellular to periplasm) irreversible	Transport	b4036	b4036	1	0	applied
D-Xylose	EX_xyl__D_e	CITt7pp	Citrate transport via succinate antiport (periplasm)	Transport	b0612	b0612	1	0	applied
D-Xylose	EX_xyl__D_e	CRNt7pp	Carnitine/butyrobetaine antiporter (periplasm)	Transport	b0040	b0040	1	0	applied
D-Xylose	EX_xyl__D_e	GLCtex_copy1	Glucose transport via diffusion (extracellular to periplasm)	Transport	b4036	b4036	1	0	applied
D-Xylose	EX_xyl__D_e	FUCtpp	L-fucose transport via proton symport (periplasm)	Transport	b2801	b2801	1	0	applied
D-Xylose	EX_xyl__D_e	FUMt2_2pp	Fumarate transport via proton symport (2 H) (periplasm)	Transport	b3528	b3528	1	0	applied
D-Xylose	EX_xyl__D_e	CYNTt2pp	Cyanate transport via proton symport (periplasm)	Transport	b0341	b0341	1	0	applied
D-Xylose	EX_xyl__D_e	TREHpp	Alpha,alpha-trehalase (periplasm)	Other	b1197	b1197	1	0	applied
D-Xylose	EX_xyl__D_e	CYTDt2pp_copy2	Cytidine transport in via proton symport (periplasm)	Transport	b2406	b2406	1	0	applied
D-Xylose	EX_xyl__D_e	DDGLCNt2rpp	2-dehydro-3-deoxy-D-gluconate transport via proton symport, reversible (periplasm)	Transport	b3909	b3909	1	0	applied
D-Xylose	EX_xyl__D_e	MALTTRtexi	Maltotriose transport via diffusion (extracellular to periplasm) irreversible	Transport	b4036	b4036	1	0	applied
D-Xylose	EX_xyl__D_e	MALTTTRtexi	MaltotetraoseMaltotriose transport via diffusion (extracellular to periplasm) irreversible	Transport	b4036	b4036	1	0	applied
D-Xylose	EX_xyl__D_e	MALTPTtexi	MaltopentaoseMaltotriose transport via diffusion (extracellular to periplasm) irreversible	Transport	b4036	b4036	1	0	applied
D-Xylose	EX_xyl__D_e	ASPO5	L-aspartate oxidase	Oxidative phosphorylation	b2574	b2574	1	0	applied
D-Xylose	EX_xyl__D_e	ASPO4	L-aspartate oxidase	Oxidative phosphorylation	b2574	b2574	1	0	applied
D-Xylose	EX_xyl__D_e	ASPO6	L-aspartate oxidase	Oxidative phosphorylation	b2574	b2574	1	0	applied
D-Xylose	EX_xyl__D_e	GLYOX3	Glyoxalase III	Other	b1967	b1967	1	0	applied
D-Xylose	EX_xyl__D_e	FDMO3	FMNH2-dependent monooxygenase (ethanesulfonate)	Other	b0935	b0935	1	0	applied
D-Xylose	EX_xyl__D_e	FDMO4	FMNH2-dependent monooxygenase (butanesulfonate)	Other	b0935	b0935	1	0	applied
D-Xylose	EX_xyl__D_e	ENTERES	Enterochelin Esterase	Other	b0585	b0585	1	0	applied
D-Xylose	EX_xyl__D_e	LYXI	Lyxose isomerase	Other	b3903	b3903	1	0	applied
D-Xylose	EX_xyl__D_e	BUTt2rpp	Butyrate transport via proton symport, reversible (periplasm)	Transport	b2223	b2223	1	0	applied
D-Xylose	EX_xyl__D_e	CADVtpp	Lysine/Cadaverine antiporter (periplasm)	Transport	b4132	b4132	1	0	applied
D-Xylose	EX_xyl__D_e	LADGMDH	L-alanyl-gamma-D-glutamyl-meso-diaminopimelate hydrolase	Amino acid metabolism	b1326	b1326	1	0	applied
D-Xylose	EX_xyl__D_e	ALAGLUE	L-alanyl-gamma-glutamate epimerase	Other	b1325	b1325	1	0	applied
D-Xylose	EX_xyl__D_e	GGGABAH	Gamma-glutamyl-gamma-aminobutyric acid hydrolase	Amino acid metabolism	b1298	b1298	1	0	applied
D-Xylose	EX_xyl__D_e	FRULYSK	Fructoselysine Kinase	Amino acid metabolism	b3374	b3374	1	0	applied
D-Xylose	EX_xyl__D_e	FDMO6	FMNH2-dependent monooxygenase (sulfoacetate)	Glyoxylate/Acetate	b0935	b0935	1	0	applied
D-Xylose	EX_xyl__D_e	GALM2pp	Aldose-1-epimerase	Other	b0756	b0756	1	0	applied
D-Xylose	EX_xyl__D_e	LA4NTpp	4-amino-4-deoxy-L-arabinotransferase (LPS lipid A modification, periplasmic face of membrane))	Transport	b2257	b2257	1	0	applied
D-Xylose	EX_xyl__D_e	CRNt8pp	L-carnitine/D-carnitine antiporter (periplasm)	Transport	b0040	b0040	1	0	applied
D-Xylose	EX_xyl__D_e	CRNt2rpp	L-carnitine outward transport (H+ antiport)	Transport	b4111	b4111	1	0	applied
D-Xylose	EX_xyl__D_e	CRNDt2rpp	D-carnitine outward transport (H+ antiport)	Transport	b4111	b4111	1	0	applied
D-Xylose	EX_xyl__D_e	CTBTt2rpp	Cronobetaine outward transport (H+ antiport)	Transport	b4111	b4111	1	0	applied
D-Xylose	EX_xyl__D_e	GPDDA1pp	Glycerophosphodiester phosphodiesterase (Glycerophosphocholine)	Other	b2239	b2239	1	0	applied
D-Xylose	EX_xyl__D_e	GPDDA5pp	Glycerophosphodiester phosphodiesterase (Glycerophosphoinositol)	Other	b2239	b2239	1	0	applied
D-Xylose	EX_xyl__D_e	FEOXAMR1	Ferroxamine reductase	Other	b4367	b4367	1	0	applied
D-Xylose	EX_xyl__D_e	FEOXAMR2	Ferroxamine reductase	Other	b4367	b4367	1	0	applied
D-Xylose	EX_xyl__D_e	FEOXAMR3	Ferroxamine reductase	Other	b4367	b4367	1	0	applied
D-Xylose	EX_xyl__D_e	FDMO2	FMNH2-dependent monooxygenase (methanesulfonate)	Other	b0935	b0935	1	0	applied
D-Xylose	EX_xyl__D_e	LALGP	L-alanyl-gamma-L-glutamate peptidase	Other	b0237	b0237	1	0	applied
D-Xylose	EX_xyl__D_e	ARABDI	L-fucose isomerase	Sugar catabolism	b2802	b2802	1	0	applied
D-Xylose	EX_xyl__D_e	SKMt2pp	Shikimate transport in via proton symport (periplasm)	Transport	b1981	b1981	1	0	applied
D-Xylose	EX_xyl__D_e	FE2t2pp	Iron (II) transport in via proton symport (periplasm)	Transport	b2392	b2392	1	0	applied
D-Xylose	EX_xyl__D_e	R15BPK	Ribose-1,5-bisphosphokinase	Other	b4094	b4094	1	0	applied
D-Xylose	EX_xyl__D_e	MALt2_2pp	Malate transport via proton symport (2 H) (periplasm)	Transport	b3528	b3528	1	0	applied
D-Xylose	EX_xyl__D_e	DDCAtexi	Fatty acid (dodecanoate) transport via facilitated irreversible diffusion (extracellular to periplasm)	Transport	b2344	b2344	1	0	applied
D-Xylose	EX_xyl__D_e	TTDCAtexi	Tetradecanoate transport via facilitated irreversible diffusion (extracellular to periplasm)	Transport	b2344	b2344	1	0	applied
D-Xylose	EX_xyl__D_e	HDCAtexi	Hexadecanoate transport via facilitated irreversible diffusion (extracellular to periplasm)	Transport	b2344	b2344	1	0	applied
D-Xylose	EX_xyl__D_e	RMNtpp	L-rhamnose transport via proton symport (periplasm)	Transport	b3907	b3907	1	0	applied
D-Xylose	EX_xyl__D_e	NAt3_2pp	Sodium proton antiporter (H:NA is 2) (periplasm)	Transport	b0019	b0019	1	0	applied
D-Xylose	EX_xyl__D_e	FRULYSDG	Fructoselysine phosphate deglycase	Amino acid metabolism	b3371	b3371	1	0	applied
D-Xylose	EX_xyl__D_e	IDONt2rpp	L-idonate transport via proton symport, reversible (periplasm)	Transport	b4265	b4265	1	0	applied
D-Xylose	EX_xyl__D_e	LYXt2pp	L-Lyxose transport via proton symport (periplasm)	Transport	b3907	b3907	1	0	applied
D-Xylose	EX_xyl__D_e	OCDCAtexi	Octadecanoate transport via facilitated irreversible diffusion (extracellular to periplasm)	Transport	b2344	b2344	1	0	applied
D-Xylose	EX_xyl__D_e	OCDCEAtexi	Octadecenoate (n-C18:1) transport via facilitated irreversible diffusion (extracellular to periplasm)	Transport	b2344	b2344	1	0	applied
D-Xylose	EX_xyl__D_e	ASNNpp	L-asparaginase	Other	b2957	b2957	1	0	applied
D-Xylose	EX_xyl__D_e	GLUNpp	Glutaminase	Other	b2957	b2957	1	0	applied
D-Xylose	EX_xyl__D_e	ALLPI	Allose 6-phosphate isomerase	Inorganic ion	b4090	b4090	1	0	applied
D-Xylose	EX_xyl__D_e	GPDDA3pp	Glycerophosphodiester phosphodiesterase (Glycerophosphoserine)	Amino acid metabolism	b2239	b2239	1	0	applied
D-Xylose	EX_xyl__D_e	GPDDA4pp	Glycerophosphodiester phosphodiesterase (Glycerophosphoglycerol)	Other	b2239	b2239	1	0	applied
D-Xylose	EX_xyl__D_e	GPDDA2pp	Glycerophosphodiester phosphodiesterase (Glycerophosphoethanolamine)	Other	b2239	b2239	1	0	applied
D-Xylose	EX_xyl__D_e	MG2uabcpp	Magnesium (Mg+2) ABC transporter (ubtake, periplasm)	Transport	b4242	b4242	1	0	applied
D-Xylose	EX_xyl__D_e	GLYC3Pt6pp	Glycerol-3-phosphate : phosphate antiporter (periplasm)	Transport	b2240	b2240	1	0	applied
D-Xylose	EX_xyl__D_e	GLYCLTt4pp	Glycolate transport via sodium symport (periplasm)	Transport	b4067	b4067	1	0	applied
D-Xylose	EX_xyl__D_e	GLUt4pp	Na+/glutamate symport (periplasm)	Transport	b3653	b3653	1	0	applied
D-Xylose	EX_xyl__D_e	14GLUCANtexi	1,4-alpha-D-glucan transport via diffusion (extracellular to periplasm) irreversible	Transport	b4036	b4036	1	0	applied
D-Xylose	EX_xyl__D_e	RMK	Rhamnulokinase	Other	b3904	b3904	1	0	applied
D-Xylose	EX_xyl__D_e	DAAD	D-Amino acid dehydrogenase	Amino acid metabolism	b1189	b1189	1	0	applied
D-Xylose	EX_xyl__D_e	ACONMT	Trans-aconitate methyltransferase	Other	b1519	b1519	1	0	applied
D-Xylose	EX_xyl__D_e	NAMNPP	Nicotinic acid mononucleotide pyrophosphorylase	Nucleotide metabolism	b0931	b0931	1	0	applied
D-Xylose	EX_xyl__D_e	CRNCAR	Carnitine-CoA racemase	Other	b0036	b0036	1	0	applied
D-Xylose	EX_xyl__D_e	NNDMBRT	Nicotinate-nucleotide dimethylbenzimidazole phosphoribosyltransferase	Nucleotide metabolism	b1991	b1991	1	0	applied
D-Xylose	EX_xyl__D_e	SADH	Succinylarginine dihydrolase	Amino acid metabolism	b1745	b1745	1	0	applied
D-Xylose	EX_xyl__D_e	ABUTD	Aminobutyraldehyde dehydrogenase	Amino acid metabolism	b1444	b1444	1	0	applied
D-Xylose	EX_xyl__D_e	NTP5	Nucleoside-triphosphatase (CTP)	Nucleotide metabolism	b4161	b4161	1	0	applied
D-Xylose	EX_xyl__D_e	GALCTD	Galactarate dehydratase	Other	b3128	b3128	1	0	applied
D-Xylose	EX_xyl__D_e	MLTG4	Maltodextrin glucosidase (maltohexaose)	Other	b0403	b0403	1	0	applied
D-Xylose	EX_xyl__D_e	UDPGDC	UDP-glucuronate C-4'' decarboxylase	Sugar catabolism	b2255	b2255	1	0	applied
D-Xylose	EX_xyl__D_e	UDPKAAT	UDP-4''-ketopentose:UDP-4-amino-4-deoxy-L-arabinose aminotransferase	Amino acid metabolism	b2253	b2253	1	0	applied
D-Xylose	EX_xyl__D_e	ULA4NFT	UDP-L-Ara4N formyltransferase	Other	b2255	b2255	1	0	applied
D-Xylose	EX_xyl__D_e	UPLA4FNT	Undecaprenyl phosphate-L-Ara4FN transferase	Inorganic ion	b2254	b2254	1	0	applied
D-Xylose	EX_xyl__D_e	UPLA4FNF	Undecaprenyl phosphate-L-Ara4FN formylase	Inorganic ion	b2256	b2256	1	0	applied
D-Xylose	EX_xyl__D_e	MCITD	2-methylcitrate dehydratase	Other	b0334	b0334	1	0	applied
D-Xylose	EX_xyl__D_e	AMALT2	Amylomaltase (maltotetraose)	Other	b3416	b3416	1	0	applied
D-Xylose	EX_xyl__D_e	MLTP1	Maltodextrin phosphorylase (maltopentaose)	Other	b3417	b3417	1	0	applied
D-Xylose	EX_xyl__D_e	MNt2pp	Manganese (Mn+2) transport in via proton symport (periplasm)	Transport	b2392	b2392	1	0	applied
D-Xylose	EX_xyl__D_e	CYSDDS	D-cysteine desulfhydrase	Amino acid metabolism	b1919	b1919	1	0	applied
D-Xylose	EX_xyl__D_e	GALKr	Galactokinase	Other	b0757	b0757	1	0	applied
D-Xylose	EX_xyl__D_e	GALCTND	Galactonate dehydratase	Sugar catabolism	b4478	b4478	1	0	applied
D-Xylose	EX_xyl__D_e	AMALT4	Amylomaltase (maltohexaose)	Other	b3416	b3416	1	0	applied
D-Xylose	EX_xyl__D_e	CFAS160G	Cyclopropane fatty acid synthase (Phosphatidylglycerol, n-C16:0)	Fatty acid metabolism	b1661	b1661	1	0	applied
D-Xylose	EX_xyl__D_e	TTDCEAtexi	Tetradecenoate transport via facilitated irreversible diffusion (extracellular to periplasm)	Transport	b2344	b2344	1	0	applied
D-Xylose	EX_xyl__D_e	HDCEAtexi	Hexadecenoate transport via facilitated irreversible diffusion (extracellular to periplasm)	Transport	b2344	b2344	1	0	applied
D-Xylose	EX_xyl__D_e	HEXt2rpp	Hexanoate transport via proton symport, reversible (periplasm)	Transport	b2223	b2223	1	0	applied
D-Xylose	EX_xyl__D_e	SERD_D	D-serine deaminase	Amino acid metabolism	b2366	b2366	1	0	applied
D-Xylose	EX_xyl__D_e	GGPTRCO	Gamma glutamyl putrescine oxidase	Oxidative phosphorylation	b1301	b1301	1	0	applied
D-Xylose	EX_xyl__D_e	MALTHXtexi	Maltohexaose transport via diffusion (extracellular to periplasm) irreversible	Transport	b4036	b4036	1	0	applied
D-Xylose	EX_xyl__D_e	TPRDCOAS	Triphosphoribosyl-dephospho-CoA synthase	Nucleotide metabolism	b0613	b0613	1	0	applied
D-Xylose	EX_xyl__D_e	DHBS	2,3-dihydroxybenzoate adenylate synthase	Other	b0594	b0594	1	0	applied
D-Xylose	EX_xyl__D_e	MLTG5	Maltodextrin glucosidase (maltoheptaose)	Other	b0403	b0403	1	0	applied
D-Xylose	EX_xyl__D_e	DSBGGT	DsbG:glutathione thiotransferase	Oxidative stress	b0604	b0604	1	0	applied
D-Xylose	EX_xyl__D_e	CFAS160E	Cyclopropane fatty acid synthase (Phosphatidylethanolamine, n-C16:0)	Fatty acid metabolism	b1661	b1661	1	0	applied
D-Xylose	EX_xyl__D_e	CFAS180E	Cyclopropane fatty acid synthase (Phosphatidylethanolamine, n-C18:0)	Fatty acid metabolism	b1661	b1661	1	0	applied
D-Xylose	EX_xyl__D_e	CFAS180G	Cyclopropane fatty acid synthase (Phosphatidylglycerol, n-C18:0)	Fatty acid metabolism	b1661	b1661	1	0	applied
D-Xylose	EX_xyl__D_e	UM4PL	UDP-N-acetylmuramate:L-alanyl-gamma-D-glutamyl-meso-diaminopimelate-D-alanine ligase	Amino acid metabolism	b4233	b4233	1	0	applied
D-Xylose	EX_xyl__D_e	5DGLCNt2rpp	5-Dehydro-D-gluconate transport via proton symport, reversible (periplasm)	Transport	b4265	b4265	1	0	applied
D-Xylose	EX_xyl__D_e	GALCTNt2pp	D-galactonate transport via proton symport (periplasm)	Transport	b3691	b3691	1	0	applied
D-Xylose	EX_xyl__D_e	OROTt2_2pp	Orotate transport via proton symport (2 H) (periplasm)	Transport	b3528	b3528	1	0	applied
D-Xylose	EX_xyl__D_e	MALDt2_2pp	D-Malate transport via proton symport (2 H) (periplasm)	Transport	b3528	b3528	1	0	applied
D-Xylose	EX_xyl__D_e	FRULYSE	Fructoselysine 3-epimerase	Amino acid metabolism	b4474	b4474	1	0	applied
D-Xylose	EX_xyl__D_e	FRULYSt2pp	Fructoselysine transport via proton symport (periplasm)	Transport	b3370	b3370	1	0	applied
D-Xylose	EX_xyl__D_e	PSCLYSt2pp	Psicoselysine transport via proton symport (periplasm)	Transport	b3370	b3370	1	0	applied
D-Xylose	EX_xyl__D_e	OXCDC	Oxalyl-CoA decarboxylase	Other	b2373	b2373	1	0	applied
D-Xylose	EX_xyl__D_e	UM3PL	UDP-N-acetylmuramate:L-alanyl-gamma-D-glutamyl-meso-diaminopimelate ligase	Amino acid metabolism	b4233	b4233	1	0	applied
D-Xylose	EX_xyl__D_e	GALCTLO	L-galactonate oxidoreductase	Sugar catabolism	b4358	b4358	1	0	applied
D-Xylose	EX_xyl__D_e	3AMACHYD	3-aminoacrylate hydrolase	Amino acid metabolism	b1009	b1009	1	0	applied
D-Xylose	EX_xyl__D_e	LDGUNPD	Linear diguanylate phosphodiesterase	Nucleotide metabolism	b1285	b1285	1	0	applied
D-Xylose	EX_xyl__D_e	BMOCOS	Bis-molybdenum cofactor synthase	Other	b0827	b0827	1	0	applied
D-Xylose	EX_xyl__D_e	BWCOS	Tungsten bispterin cofactor synthase	Other	b0827	b0827	1	0	applied
D-Xylose	EX_xyl__D_e	FESR	Iron-sulfur cluster repair	Iron acquisition	b4209	b4209	1	0	applied
D-Xylose	EX_xyl__D_e	FOMETRi	Aminomethyltransferase	Amino acid metabolism	b2912	b2912	1	0	applied
D-Xylose	EX_xyl__D_e	MPTSS	Molybdopterin synthase sulfurylase	Cofactor biosynthesis	b0826	b0826	1	0	applied
D-Xylose	EX_xyl__D_e	WCOS	Tungsten pterin cofactor synthase	Other	b0827	b0827	1	0	applied
D-Xylose	EX_xyl__D_e	URACPAH	Peroxyureidoacrylate hydrolase	Other	b1011	b1011	1	0	applied
D-Xylose	EX_xyl__D_e	FE3DHBZS3R	Fe(III)-(2,3-dihydroxybenzoylserine)3 reductase via NADPH	Amino acid metabolism	b3070	b3070	1	0	applied
D-Xylose	EX_xyl__D_e	AP4AS	Ap4A synthetase	Other	b4129	b4129	1	0	applied
D-Xylose	EX_xyl__D_e	ALLTAMH2	Allantoate amidinohydrolase	Other	b0516	b0516	1	0	applied
D-Xylose	EX_xyl__D_e	POAACR	Peroxyaminoacrylate reductase	Amino acid metabolism	b1010	b1010	1	0	applied
D-Xylose	EX_xyl__D_e	FEENTERES	Enterochelin Esterase (Fe containing)	Other	b0585	b0585	1	0	applied
D-Xylose	EX_xyl__D_e	FEENTERR4	Fe-enterobactin reduction via nadph	Iron acquisition	b3070	b3070	1	0	applied
D-Xylose	EX_xyl__D_e	TARTt2_3pp	D-tartrate transport via proton symport (3 H) (periplasm)	Transport	b4123	b4123	1	0	applied
D-Xylose	EX_xyl__D_e	SUCTARTtpp	Succinate:D-tartrate antiporter (periplasm)	Transport	b4123	b4123	1	0	applied
D-Xylose	EX_xyl__D_e	SQVOSI	Sulfoquinovose isomerase	Other	b3880	b3880	1	0	applied
D-Xylose	EX_xyl__D_e	6D6SPA	6-deoxy-6-sulfofructose-1-phosphate aldolase	Inorganic ion	b3881	b3881	1	0	applied
D-Xylose	EX_xyl__D_e	GHBDHx	Gamma-hydroxybutyrate dehydrogenase (NADH)	Other	b3882	b3882	1	0	applied
D-Xylose	EX_xyl__D_e	SHGO	S-2-hydroxyglutarate oxidase	Oxidative phosphorylation	b2660	b2660	1	0	applied
D-Xylose	EX_xyl__D_e	ACOXT	Acetyl-CoA:oxalate CoA-transferase	Other	b2371	b2371	1	0	applied
D-Xylose	EX_xyl__D_e	CHOLATEtpp	Cholate transport via proton antiport	Transport	b4337	b4337	1	0	applied
D-Xylose	EX_xyl__D_e	DC6PDA	Chito-oligosaccharide mono-deacetylase	Other	b1733	b1733	1	0	applied
D-Xylose	EX_xyl__D_e	5DGLCNR	5-dehydro-D-gluconate reductase	Sugar catabolism	b4266	b4266	1	0	applied
D-Xylose	EX_xyl__D_e	LCTStpp	Lactose transport via proton symport (periplasm)	Transport	b0343	b0343	1	0	applied
D-Xylose	EX_xyl__D_e	RU5PP	Ribulose-5-Phosphate Phosphatase	Inorganic ion	b2293	b2293	1	0	applied
D-Xylose	EX_xyl__D_e	6D6SFK	6-deoxy-6-sulfofructose kinase	Other	b3883	b3883	1	0	applied
D-Xylose	EX_xyl__D_e	3SLAR	3-sulfolactaldehyde reductase	Other	b3882	b3882	1	0	applied
D-Xylose	EX_xyl__D_e	CPL	Carbon-phosphorous lyase	Other	b4098	b4098	1	0	applied
D-Xylose	EX_xyl__D_e	FE3DCITR5	Ferric-dicitrate reductase via nadph	Other	b3070	b3070	1	0	applied
D-Xylose	EX_xyl__D_e	SERtpp	L-serine export via facilitated transport	Transport	b1533	b1533	1	0	applied
D-Xylose	EX_xyl__D_e	AMPNTAT	Aminoalkylphosphonate N-acetyltransferase	Amino acid metabolism	b4093	b4093	1	0	applied
D-Xylose	EX_xyl__D_e	RPNTPH	RPnTP hydrolase	Other	b4095	b4095	1	0	applied
D-Xylose	EX_xyl__D_e	PRCPD	5-phospho-?-D-ribosyl 1,2-cyclic phosphate phosphodiesterase	Inorganic ion	b4092	b4092	1	0	applied
D-Xylose	EX_xyl__D_e	ACP1p	Acid phosphatase (FMN)	Other	b0383	b0383	1	0	applied
D-Xylose	EX_xyl__D_e	MC6PH	Monoacetylchitobiose-6-phosphate hydrolase	Inorganic ion	b1734	b1734	1	0	applied
D-Xylose	EX_xyl__D_e	FORCT	Formyl-CoA Transferase	Other	b2374	b2374	1	0	applied
D-Xylose	EX_xyl__D_e	MOCOS	Molybdenum cofactor synthase	Other	b0827	b0827	1	0	applied
D-Xylose	EX_xyl__D_e	I4FE4SR	ISC [4Fe-4S] Reduction	Other	b2529	b2529	1	0.00016	applied
D-Xylose	EX_xyl__D_e	PPM	Phosphopentomutase	Other	b4383	b4383	1	-0.00041	applied
D-Xylose	EX_xyl__D_e	PUNP1	Purine-nucleoside phosphorylase (Adenosine)	Nucleotide metabolism	b4384	b4384	1	-0.00041	applied
D-Xylose	EX_xyl__D_e	TRPAS2	Tryptophanase (L-tryptophan)	Amino acid metabolism	b3708	b3708	1	-0.03482	applied
D-Xylose	EX_xyl__D_e	SHCHD2	Sirohydrochlorin dehydrogenase (NAD)	Other	b3368	b3368	1	0.00014	relaxed_FlagB
D-Xylose	EX_xyl__D_e	SHCHF	Sirohydrochlorin ferrochelatase	Other	b3368	b3368	1	0.00014	relaxed_FlagB
D-Xylose	EX_xyl__D_e	UPP3MT	Uroporphyrinogen methyltransferase	Cofactor biosynthesis	b3368	b3368	1	0.00014	relaxed_FlagB
D-Xylose	EX_xyl__D_e	ASPO3	L-aspartate oxidase	Oxidative phosphorylation	b2574	b2574	1	0.0014	relaxed_FlagB
D-Xylose	EX_xyl__D_e	BPNT	3',5'-bisphosphate nucleotidase	Inorganic ion	b4214	b4214	1	0.15162	relaxed_FlagB
L-Arabinose	EX_arab__L_e	ACS	Acetyl-CoA synthetase	Glyoxylate/Acetate	b4069	b4069	1	0	applied
L-Arabinose	EX_arab__L_e	RBK	Ribokinase	Other	b3752	b3752	1	0	applied
L-Arabinose	EX_arab__L_e	GLYK	Glycerol kinase	Other	b3926	b3926	1	0	applied
L-Arabinose	EX_arab__L_e	CDPPH	CDP phosphohydrolase	Other	b3614	b3614	1	0	applied
L-Arabinose	EX_arab__L_e	NDP7	Nucleoside diphosphatase UDP	Nucleotide metabolism	b3614	b3614	1	0	applied
L-Arabinose	EX_arab__L_e	GTHOr	Glutathione oxidoreductase	Oxidative stress	b3500	b3500	1	0	applied
L-Arabinose	EX_arab__L_e	POX	Pyruvate oxidase	Oxidative phosphorylation	b0871	b0871	1	0	applied
L-Arabinose	EX_arab__L_e	TMDPP	Thymidine phosphorylase	Nucleotide metabolism	b4382	b4382	1	0	applied
L-Arabinose	EX_arab__L_e	PUNP2	Purine-nucleoside phosphorylase (Deoxyadenosine)	Nucleotide metabolism	b4384	b4384	1	0	applied
L-Arabinose	EX_arab__L_e	PUNP7	Purine-nucleoside phosphorylase (Xanthosine)	Nucleotide metabolism	b2407	b2407	1	0	applied
L-Arabinose	EX_arab__L_e	G6PDA	Glucosamine-6-phosphate deaminase	Inorganic ion	b0678	b0678	1	0	applied
L-Arabinose	EX_arab__L_e	RMI	L-rhamnose isomerase	Sugar catabolism	b3903	b3903	1	0	applied
L-Arabinose	EX_arab__L_e	EDD	6-phosphogluconate dehydratase	Sugar catabolism	b1851	b1851	1	0	applied
L-Arabinose	EX_arab__L_e	DHBD	2,3-dihydro-2,3-dihydroxybenzoate dehydrogenase	Other	b0596	b0596	1	0	applied
L-Arabinose	EX_arab__L_e	ICHORT	Isochorismatase	Other	b0595	b0595	1	0	applied
L-Arabinose	EX_arab__L_e	GLCRAL	5-dehydro-4-deoxyglucarate aldolase	Other	b3126	b3126	1	0	applied
L-Arabinose	EX_arab__L_e	ARGDC	Arginine decarboxylase	Amino acid metabolism	b4117	b4117	1	0	applied
L-Arabinose	EX_arab__L_e	UGLT	UDPglucose--hexose-1-phosphate uridylyltransferase	Inorganic ion	b0758	b0758	1	0	applied
L-Arabinose	EX_arab__L_e	MNNH	D-mannonate hydrolyase	Other	b4322	b4322	1	0	applied
L-Arabinose	EX_arab__L_e	DDGLK	2-dehydro-3-deoxygluconokinase	Other	b3526	b3526	1	0	applied
L-Arabinose	EX_arab__L_e	XYLI2	Xylose isomerase	Sugar catabolism	b3565	b3565	1	0	applied
L-Arabinose	EX_arab__L_e	ICL	Isocitrate lyase	TCA cycle	b4015	b4015	1	0	applied
L-Arabinose	EX_arab__L_e	UDPG4E	UDPglucose 4-epimerase	Other	b0759	b0759	1	0	applied
L-Arabinose	EX_arab__L_e	LACZ	B-galactosidase	Other	b0344	b0344	1	0	applied
L-Arabinose	EX_arab__L_e	TRE6PH	Trehalose-6-phosphate hydrolase	Inorganic ion	b4239	b4239	1	0	applied
L-Arabinose	EX_arab__L_e	XYLI1	Xylose isomerase	Sugar catabolism	b3565	b3565	1	0	applied
L-Arabinose	EX_arab__L_e	ICHORS_copy1	Isochorismate synthase	Other	b0593	b0593	1	0	applied
L-Arabinose	EX_arab__L_e	DHPPD	2,3-dihydroxyphenylpropionate dehydrogenase	Other	b2541	b2541	1	0	applied
L-Arabinose	EX_arab__L_e	DHCIND	2,3-dihydroxycinnamate dehydrogenase	Other	b2541	b2541	1	0	applied
L-Arabinose	EX_arab__L_e	LCARS	Lacaldehyde reductase (S-propane-1,2-diol forming)	Other	b2799	b2799	1	0	applied
L-Arabinose	EX_arab__L_e	RMPA	Rhamnulose-1-phosphate aldolase	Inorganic ion	b3902	b3902	1	0	applied
L-Arabinose	EX_arab__L_e	GLTPD	Galactitol-1-phosphate dehydrogenase	Inorganic ion	b2091	b2091	1	0	applied
L-Arabinose	EX_arab__L_e	MANAO	Mannonate oxidoreductase	Other	b4323	b4323	1	0	applied
L-Arabinose	EX_arab__L_e	DDPGALA	2-dehydro-3-deoxy-6-phosphogalactonate aldolase	Sugar catabolism	b4477	b4477	1	0	applied
L-Arabinose	EX_arab__L_e	GLYAT	Glycine C-acetyltransferase	Amino acid metabolism	b3617	b3617	1	0	applied
L-Arabinose	EX_arab__L_e	CRNBTCT	Gamma-butyrobetainyl-CoA: carnitine CoA transferase	Other	b0038	b0038	1	0	applied
L-Arabinose	EX_arab__L_e	CRNCBCT	Crotonobetainyl-CoA: carnitine CoA transferase	Other	b0038	b0038	1	0	applied
L-Arabinose	EX_arab__L_e	CRNCDH	Carnityl-CoA dehydratse	Other	b0036	b0036	1	0	applied
L-Arabinose	EX_arab__L_e	IDOND	L-idonate 5-dehydrogenase	Other	b4267	b4267	1	0	applied
L-Arabinose	EX_arab__L_e	IDOND2	L-indonate 5-dehydrogenase (NADP)	Other	b4267	b4267	1	0	applied
L-Arabinose	EX_arab__L_e	ADA	Adenosine deaminase	Other	b1623	b1623	1	0	applied
L-Arabinose	EX_arab__L_e	DADA	Deoxyadenosine deaminase	Other	b1623	b1623	1	0	applied
L-Arabinose	EX_arab__L_e	AGDC	N-acetylglucosamine-6-phosphate deacetylase	Inorganic ion	b0677	b0677	1	0	applied
L-Arabinose	EX_arab__L_e	AST	Arginine succinyltransferase	Amino acid metabolism	b1747	b1747	1	0	applied
L-Arabinose	EX_arab__L_e	SGDS	Succinylglutamate desuccinylase	Other	b1744	b1744	1	0	applied
L-Arabinose	EX_arab__L_e	CYNTAH	Cyanate aminohydrolase	Amino acid metabolism	b0340	b0340	1	0	applied
L-Arabinose	EX_arab__L_e	FRUK	Fructose-1-phosphate kinase	Inorganic ion	b2168	b2168	1	0	applied
L-Arabinose	EX_arab__L_e	DOGULNR	2,3 dioxo-L-gulonate reductase	Other	b3575	b3575	1	0	applied
L-Arabinose	EX_arab__L_e	TRE6PP	Trehalose-phosphatase	Other	b1897	b1897	1	0	applied
L-Arabinose	EX_arab__L_e	MLTG3	Maltodextrin glucosidase (maltopentaose)	Other	b0403	b0403	1	0	applied
L-Arabinose	EX_arab__L_e	M1PD	Mannitol-1-phosphate 5-dehydrogenase	Sugar catabolism	b3600	b3600	1	0	applied
L-Arabinose	EX_arab__L_e	GALS3	A-galactosidase (melibiose)	Other	b4119	b4119	1	0	applied
L-Arabinose	EX_arab__L_e	FCI	L-fucose isomerase	Sugar catabolism	b2802	b2802	1	0	applied
L-Arabinose	EX_arab__L_e	FCLK	L-fuculokinase	Other	b2803	b2803	1	0	applied
L-Arabinose	EX_arab__L_e	OP4ENH	2-oxopent-4-enoate hydratase	Other	b0350	b0350	1	0	applied
L-Arabinose	EX_arab__L_e	HOPNTAL	4-hydroxy-2-oxopentanoate aldolase	Other	b0352	b0352	1	0	applied
L-Arabinose	EX_arab__L_e	3HPPPNH	3-(3-hydroxy-phenyl)propionate hydroxylase	Other	b0347	b0347	1	0	applied
L-Arabinose	EX_arab__L_e	ACBIPGT	Adenosyl cobinamide phosphate guanyltransferase	Inorganic ion	b1993	b1993	1	0	applied
L-Arabinose	EX_arab__L_e	ADOCBLS	Adenosylcobalamin 5'-phosphate synthase	Cofactor biosynthesis	b1992	b1992	1	0	applied
L-Arabinose	EX_arab__L_e	ADOCBIK	Adenosyl cobinamide kinase	Other	b1993	b1993	1	0	applied
L-Arabinose	EX_arab__L_e	HPPPNDO	2,3-dihydroxypheylpropionate 1,2-dioxygenase	Other	b0348	b0348	1	0	applied
L-Arabinose	EX_arab__L_e	MCITL2	Methylisocitrate lyase	TCA cycle	b0331	b0331	1	0	applied
L-Arabinose	EX_arab__L_e	DXYLK	1-Deoxy-D-xylulose kinase	Other	b3564	b3564	1	0	applied
L-Arabinose	EX_arab__L_e	SOTA	Succinylornithine transaminase	Other	b1748	b1748	1	0	applied
L-Arabinose	EX_arab__L_e	DHCINDO	2,3-dihydroxycinnamate 1,2-dioxygenase	Other	b0348	b0348	1	0	applied
L-Arabinose	EX_arab__L_e	SGSAD	Succinylglutamic semialdehyde dehydrogenase	Other	b1746	b1746	1	0	applied
L-Arabinose	EX_arab__L_e	HKNDDH	2-hydroxy-6-ketonona-2,4-dienedioic acid hydrolase	Other	b0349	b0349	1	0	applied
L-Arabinose	EX_arab__L_e	HKNTDH	2-hydroxy-6-ketononotrienedioate hydrolase	Other	b0349	b0349	1	0	applied
L-Arabinose	EX_arab__L_e	GLYCK2	Glycerate kinase	Other	b3124	b3124	1	0	applied
L-Arabinose	EX_arab__L_e	ENTCS	Enterochelin synthase	Other	b0583	b0583	1	0	applied
L-Arabinose	EX_arab__L_e	MANPGH	2-O-alpha-mannosyl-6-phosphate-D-glycerate hydrolase	Inorganic ion	b0732	b0732	1	0	applied
L-Arabinose	EX_arab__L_e	ACM6PH	N-acetylmuramate 6-phosphate hydrolase	Inorganic ion	b2428	b2428	1	0	applied
L-Arabinose	EX_arab__L_e	ADNCYC	Adenylate cyclase	Other	b3806	b3806	1	0	applied
L-Arabinose	EX_arab__L_e	MCITS	2-methylcitrate synthase	TCA cycle	b0333	b0333	1	0	applied
L-Arabinose	EX_arab__L_e	TAUDO	Taurine dioxygenase	Other	b0368	b0368	1	0	applied
L-Arabinose	EX_arab__L_e	PPM2	Phosphopentomutase 2 (deoxyribose)	Nucleotide metabolism	b4383	b4383	1	0	applied
L-Arabinose	EX_arab__L_e	MLTG2	Maltodextrin glucosidase (maltotetraose)	Other	b0403	b0403	1	0	applied
L-Arabinose	EX_arab__L_e	MLTG1	Maltodextrin glucosidase (maltotriose)	Other	b0403	b0403	1	0	applied
L-Arabinose	EX_arab__L_e	AMALT3	Amylomaltase (maltopentaose)	Other	b3416	b3416	1	0	applied
L-Arabinose	EX_arab__L_e	MLTP3	Maltodextrin phosphorylase (maltoheptaose)	Other	b3417	b3417	1	0	applied
L-Arabinose	EX_arab__L_e	DDGALK	2-dehydro-3-deoxygalactonokinase	Other	b3693	b3693	1	0	applied
L-Arabinose	EX_arab__L_e	AMALT1	Amylomaltase (maltotriose)	Other	b3416	b3416	1	0	applied
L-Arabinose	EX_arab__L_e	MLTP2	Maltodextrin phosphorylase (maltohexaose)	Other	b3417	b3417	1	0	applied
L-Arabinose	EX_arab__L_e	3HCINNMH	3-hydroxycinnamate hydroxylase	Other	b0347	b0347	1	0	applied
L-Arabinose	EX_arab__L_e	XYLt2pp	D-xylose transport in via proton symport (periplasm)	Transport	b4031	b4031	1	0	applied
L-Arabinose	EX_arab__L_e	SPODMpp	Superoxide dismutase	Oxidative stress	b1646	b1646	1	0	applied
L-Arabinose	EX_arab__L_e	PHYTSpp	Phytase (periplasm)	Other	b0980	b0980	1	0	applied
L-Arabinose	EX_arab__L_e	PPTHpp	Phosphonate hydrogenase (periplasm)	Other	b0383	b0383	1	0	applied
L-Arabinose	EX_arab__L_e	NTP3pp	Nucleoside-triphosphatase (GTP) (periplasm)	Nucleotide metabolism	b0980	b0980	1	0	applied
L-Arabinose	EX_arab__L_e	THMDt2pp_copy2	Thymidine transport in via proton symport (periplasm)	Transport	b2406	b2406	1	0	applied
L-Arabinose	EX_arab__L_e	URIt2pp_copy2	Uridine transport in via proton symport (periplasm)	Transport	b2406	b2406	1	0	applied
L-Arabinose	EX_arab__L_e	XTSNt2rpp	Xanthosine transport via proton symport (periplasm)	Transport	b2406	b2406	1	0	applied
L-Arabinose	EX_arab__L_e	FDMO	FMNH2-dependent monooxygenase	Other	b0935	b0935	1	0	applied
L-Arabinose	EX_arab__L_e	ACACt2pp	Acetoacetate transport via proton symport (periplasm)	Transport	b2223	b2223	1	0	applied
L-Arabinose	EX_arab__L_e	TRE6PS	Alpha,alpha-trehalose-phosphate synthase (UDP-forming)	Inorganic ion	b1896	b1896	1	0	applied
L-Arabinose	EX_arab__L_e	DRPA	Deoxyribose-phosphate aldolase	Nucleotide metabolism	b4381	b4381	1	0	applied
L-Arabinose	EX_arab__L_e	TREH	Alpha,alpha-trehalase	Other	b3519	b3519	1	0	applied
L-Arabinose	EX_arab__L_e	ACt4pp	Na+/Acetate symport (periplasm)	Transport	b4067	b4067	1	0	applied
L-Arabinose	EX_arab__L_e	ADNt2pp_copy2	Adenosine transport in via proton symport (periplasm)	Transport	b2406	b2406	1	0	applied
L-Arabinose	EX_arab__L_e	ARGAGMt7pp	Arginine/agmatine antiport (periplasm)	Transport	b4115	b4115	1	0	applied
L-Arabinose	EX_arab__L_e	ASPt2_2pp	Aspartate transport via proton symport (2 H) (periplasm)	Transport	b3528	b3528	1	0	applied
L-Arabinose	EX_arab__L_e	MALTtexi	MaltoseMaltotriose transport via diffusion (extracellular to periplasm) irreversible	Transport	b4036	b4036	1	0	applied
L-Arabinose	EX_arab__L_e	CITt7pp	Citrate transport via succinate antiport (periplasm)	Transport	b0612	b0612	1	0	applied
L-Arabinose	EX_arab__L_e	CRNt7pp	Carnitine/butyrobetaine antiporter (periplasm)	Transport	b0040	b0040	1	0	applied
L-Arabinose	EX_arab__L_e	GLCtex_copy1	Glucose transport via diffusion (extracellular to periplasm)	Transport	b4036	b4036	1	0	applied
L-Arabinose	EX_arab__L_e	FUCtpp	L-fucose transport via proton symport (periplasm)	Transport	b2801	b2801	1	0	applied
L-Arabinose	EX_arab__L_e	FUMt2_2pp	Fumarate transport via proton symport (2 H) (periplasm)	Transport	b3528	b3528	1	0	applied
L-Arabinose	EX_arab__L_e	CYNTt2pp	Cyanate transport via proton symport (periplasm)	Transport	b0341	b0341	1	0	applied
L-Arabinose	EX_arab__L_e	TREHpp	Alpha,alpha-trehalase (periplasm)	Other	b1197	b1197	1	0	applied
L-Arabinose	EX_arab__L_e	CYTDt2pp_copy2	Cytidine transport in via proton symport (periplasm)	Transport	b2406	b2406	1	0	applied
L-Arabinose	EX_arab__L_e	DDGLCNt2rpp	2-dehydro-3-deoxy-D-gluconate transport via proton symport, reversible (periplasm)	Transport	b3909	b3909	1	0	applied
L-Arabinose	EX_arab__L_e	MALTTRtexi	Maltotriose transport via diffusion (extracellular to periplasm) irreversible	Transport	b4036	b4036	1	0	applied
L-Arabinose	EX_arab__L_e	MALTTTRtexi	MaltotetraoseMaltotriose transport via diffusion (extracellular to periplasm) irreversible	Transport	b4036	b4036	1	0	applied
L-Arabinose	EX_arab__L_e	MALTPTtexi	MaltopentaoseMaltotriose transport via diffusion (extracellular to periplasm) irreversible	Transport	b4036	b4036	1	0	applied
L-Arabinose	EX_arab__L_e	ASPO3	L-aspartate oxidase	Oxidative phosphorylation	b2574	b2574	1	0	applied
L-Arabinose	EX_arab__L_e	ASPO5	L-aspartate oxidase	Oxidative phosphorylation	b2574	b2574	1	0	applied
L-Arabinose	EX_arab__L_e	ASPO6	L-aspartate oxidase	Oxidative phosphorylation	b2574	b2574	1	0	applied
L-Arabinose	EX_arab__L_e	GLYOX3	Glyoxalase III	Other	b1967	b1967	1	0	applied
L-Arabinose	EX_arab__L_e	FDMO3	FMNH2-dependent monooxygenase (ethanesulfonate)	Other	b0935	b0935	1	0	applied
L-Arabinose	EX_arab__L_e	FDMO4	FMNH2-dependent monooxygenase (butanesulfonate)	Other	b0935	b0935	1	0	applied
L-Arabinose	EX_arab__L_e	ENTERES	Enterochelin Esterase	Other	b0585	b0585	1	0	applied
L-Arabinose	EX_arab__L_e	LYXI	Lyxose isomerase	Other	b3903	b3903	1	0	applied
L-Arabinose	EX_arab__L_e	BUTt2rpp	Butyrate transport via proton symport, reversible (periplasm)	Transport	b2223	b2223	1	0	applied
L-Arabinose	EX_arab__L_e	CADVtpp	Lysine/Cadaverine antiporter (periplasm)	Transport	b4132	b4132	1	0	applied
L-Arabinose	EX_arab__L_e	LADGMDH	L-alanyl-gamma-D-glutamyl-meso-diaminopimelate hydrolase	Amino acid metabolism	b1326	b1326	1	0	applied
L-Arabinose	EX_arab__L_e	ALAGLUE	L-alanyl-gamma-glutamate epimerase	Other	b1325	b1325	1	0	applied
L-Arabinose	EX_arab__L_e	GGGABAH	Gamma-glutamyl-gamma-aminobutyric acid hydrolase	Amino acid metabolism	b1298	b1298	1	0	applied
L-Arabinose	EX_arab__L_e	FRULYSK	Fructoselysine Kinase	Amino acid metabolism	b3374	b3374	1	0	applied
L-Arabinose	EX_arab__L_e	FDMO6	FMNH2-dependent monooxygenase (sulfoacetate)	Glyoxylate/Acetate	b0935	b0935	1	0	applied
L-Arabinose	EX_arab__L_e	GALM2pp	Aldose-1-epimerase	Other	b0756	b0756	1	0	applied
L-Arabinose	EX_arab__L_e	LA4NTpp	4-amino-4-deoxy-L-arabinotransferase (LPS lipid A modification, periplasmic face of membrane))	Transport	b2257	b2257	1	0	applied
L-Arabinose	EX_arab__L_e	CRNt8pp	L-carnitine/D-carnitine antiporter (periplasm)	Transport	b0040	b0040	1	0	applied
L-Arabinose	EX_arab__L_e	CRNt2rpp	L-carnitine outward transport (H+ antiport)	Transport	b4111	b4111	1	0	applied
L-Arabinose	EX_arab__L_e	CRNDt2rpp	D-carnitine outward transport (H+ antiport)	Transport	b4111	b4111	1	0	applied
L-Arabinose	EX_arab__L_e	CTBTt2rpp	Cronobetaine outward transport (H+ antiport)	Transport	b4111	b4111	1	0	applied
L-Arabinose	EX_arab__L_e	GPDDA1pp	Glycerophosphodiester phosphodiesterase (Glycerophosphocholine)	Other	b2239	b2239	1	0	applied
L-Arabinose	EX_arab__L_e	GPDDA5pp	Glycerophosphodiester phosphodiesterase (Glycerophosphoinositol)	Other	b2239	b2239	1	0	applied
L-Arabinose	EX_arab__L_e	FEOXAMR1	Ferroxamine reductase	Other	b4367	b4367	1	0	applied
L-Arabinose	EX_arab__L_e	FEOXAMR2	Ferroxamine reductase	Other	b4367	b4367	1	0	applied
L-Arabinose	EX_arab__L_e	FEOXAMR3	Ferroxamine reductase	Other	b4367	b4367	1	0	applied
L-Arabinose	EX_arab__L_e	FDMO2	FMNH2-dependent monooxygenase (methanesulfonate)	Other	b0935	b0935	1	0	applied
L-Arabinose	EX_arab__L_e	LALGP	L-alanyl-gamma-L-glutamate peptidase	Other	b0237	b0237	1	0	applied
L-Arabinose	EX_arab__L_e	ARABDI	L-fucose isomerase	Sugar catabolism	b2802	b2802	1	0	applied
L-Arabinose	EX_arab__L_e	SKMt2pp	Shikimate transport in via proton symport (periplasm)	Transport	b1981	b1981	1	0	applied
L-Arabinose	EX_arab__L_e	FE2t2pp	Iron (II) transport in via proton symport (periplasm)	Transport	b2392	b2392	1	0	applied
L-Arabinose	EX_arab__L_e	R15BPK	Ribose-1,5-bisphosphokinase	Other	b4094	b4094	1	0	applied
L-Arabinose	EX_arab__L_e	MALt2_2pp	Malate transport via proton symport (2 H) (periplasm)	Transport	b3528	b3528	1	0	applied
L-Arabinose	EX_arab__L_e	DDCAtexi	Fatty acid (dodecanoate) transport via facilitated irreversible diffusion (extracellular to periplasm)	Transport	b2344	b2344	1	0	applied
L-Arabinose	EX_arab__L_e	TTDCAtexi	Tetradecanoate transport via facilitated irreversible diffusion (extracellular to periplasm)	Transport	b2344	b2344	1	0	applied
L-Arabinose	EX_arab__L_e	HDCAtexi	Hexadecanoate transport via facilitated irreversible diffusion (extracellular to periplasm)	Transport	b2344	b2344	1	0	applied
L-Arabinose	EX_arab__L_e	RMNtpp	L-rhamnose transport via proton symport (periplasm)	Transport	b3907	b3907	1	0	applied
L-Arabinose	EX_arab__L_e	NAt3_2pp	Sodium proton antiporter (H:NA is 2) (periplasm)	Transport	b0019	b0019	1	0	applied
L-Arabinose	EX_arab__L_e	FRULYSDG	Fructoselysine phosphate deglycase	Amino acid metabolism	b3371	b3371	1	0	applied
L-Arabinose	EX_arab__L_e	IDONt2rpp	L-idonate transport via proton symport, reversible (periplasm)	Transport	b4265	b4265	1	0	applied
L-Arabinose	EX_arab__L_e	LYXt2pp	L-Lyxose transport via proton symport (periplasm)	Transport	b3907	b3907	1	0	applied
L-Arabinose	EX_arab__L_e	OCDCAtexi	Octadecanoate transport via facilitated irreversible diffusion (extracellular to periplasm)	Transport	b2344	b2344	1	0	applied
L-Arabinose	EX_arab__L_e	OCDCEAtexi	Octadecenoate (n-C18:1) transport via facilitated irreversible diffusion (extracellular to periplasm)	Transport	b2344	b2344	1	0	applied
L-Arabinose	EX_arab__L_e	ASNNpp	L-asparaginase	Other	b2957	b2957	1	0	applied
L-Arabinose	EX_arab__L_e	GLUNpp	Glutaminase	Other	b2957	b2957	1	0	applied
L-Arabinose	EX_arab__L_e	ALLPI	Allose 6-phosphate isomerase	Inorganic ion	b4090	b4090	1	0	applied
L-Arabinose	EX_arab__L_e	GPDDA3pp	Glycerophosphodiester phosphodiesterase (Glycerophosphoserine)	Amino acid metabolism	b2239	b2239	1	0	applied
L-Arabinose	EX_arab__L_e	GPDDA4pp	Glycerophosphodiester phosphodiesterase (Glycerophosphoglycerol)	Other	b2239	b2239	1	0	applied
L-Arabinose	EX_arab__L_e	GPDDA2pp	Glycerophosphodiester phosphodiesterase (Glycerophosphoethanolamine)	Other	b2239	b2239	1	0	applied
L-Arabinose	EX_arab__L_e	MG2uabcpp	Magnesium (Mg+2) ABC transporter (ubtake, periplasm)	Transport	b4242	b4242	1	0	applied
L-Arabinose	EX_arab__L_e	GLYC3Pt6pp	Glycerol-3-phosphate : phosphate antiporter (periplasm)	Transport	b2240	b2240	1	0	applied
L-Arabinose	EX_arab__L_e	GLYCLTt4pp	Glycolate transport via sodium symport (periplasm)	Transport	b4067	b4067	1	0	applied
L-Arabinose	EX_arab__L_e	GLUt4pp	Na+/glutamate symport (periplasm)	Transport	b3653	b3653	1	0	applied
L-Arabinose	EX_arab__L_e	14GLUCANtexi	1,4-alpha-D-glucan transport via diffusion (extracellular to periplasm) irreversible	Transport	b4036	b4036	1	0	applied
L-Arabinose	EX_arab__L_e	RMK	Rhamnulokinase	Other	b3904	b3904	1	0	applied
L-Arabinose	EX_arab__L_e	DAAD	D-Amino acid dehydrogenase	Amino acid metabolism	b1189	b1189	1	0	applied
L-Arabinose	EX_arab__L_e	ACONMT	Trans-aconitate methyltransferase	Other	b1519	b1519	1	0	applied
L-Arabinose	EX_arab__L_e	NAMNPP	Nicotinic acid mononucleotide pyrophosphorylase	Nucleotide metabolism	b0931	b0931	1	0	applied
L-Arabinose	EX_arab__L_e	CRNCAR	Carnitine-CoA racemase	Other	b0036	b0036	1	0	applied
L-Arabinose	EX_arab__L_e	NNDMBRT	Nicotinate-nucleotide dimethylbenzimidazole phosphoribosyltransferase	Nucleotide metabolism	b1991	b1991	1	0	applied
L-Arabinose	EX_arab__L_e	SADH	Succinylarginine dihydrolase	Amino acid metabolism	b1745	b1745	1	0	applied
L-Arabinose	EX_arab__L_e	ABUTD	Aminobutyraldehyde dehydrogenase	Amino acid metabolism	b1444	b1444	1	0	applied
L-Arabinose	EX_arab__L_e	NTP5	Nucleoside-triphosphatase (CTP)	Nucleotide metabolism	b4161	b4161	1	0	applied
L-Arabinose	EX_arab__L_e	GALCTD	Galactarate dehydratase	Other	b3128	b3128	1	0	applied
L-Arabinose	EX_arab__L_e	MLTG4	Maltodextrin glucosidase (maltohexaose)	Other	b0403	b0403	1	0	applied
L-Arabinose	EX_arab__L_e	UDPGDC	UDP-glucuronate C-4'' decarboxylase	Sugar catabolism	b2255	b2255	1	0	applied
L-Arabinose	EX_arab__L_e	UDPKAAT	UDP-4''-ketopentose:UDP-4-amino-4-deoxy-L-arabinose aminotransferase	Amino acid metabolism	b2253	b2253	1	0	applied
L-Arabinose	EX_arab__L_e	ULA4NFT	UDP-L-Ara4N formyltransferase	Other	b2255	b2255	1	0	applied
L-Arabinose	EX_arab__L_e	UPLA4FNT	Undecaprenyl phosphate-L-Ara4FN transferase	Inorganic ion	b2254	b2254	1	0	applied
L-Arabinose	EX_arab__L_e	UPLA4FNF	Undecaprenyl phosphate-L-Ara4FN formylase	Inorganic ion	b2256	b2256	1	0	applied
L-Arabinose	EX_arab__L_e	MCITD	2-methylcitrate dehydratase	Other	b0334	b0334	1	0	applied
L-Arabinose	EX_arab__L_e	AMALT2	Amylomaltase (maltotetraose)	Other	b3416	b3416	1	0	applied
L-Arabinose	EX_arab__L_e	MLTP1	Maltodextrin phosphorylase (maltopentaose)	Other	b3417	b3417	1	0	applied
L-Arabinose	EX_arab__L_e	MNt2pp	Manganese (Mn+2) transport in via proton symport (periplasm)	Transport	b2392	b2392	1	0	applied
L-Arabinose	EX_arab__L_e	CYSDDS	D-cysteine desulfhydrase	Amino acid metabolism	b1919	b1919	1	0	applied
L-Arabinose	EX_arab__L_e	GALKr	Galactokinase	Other	b0757	b0757	1	0	applied
L-Arabinose	EX_arab__L_e	GALCTND	Galactonate dehydratase	Sugar catabolism	b4478	b4478	1	0	applied
L-Arabinose	EX_arab__L_e	AMALT4	Amylomaltase (maltohexaose)	Other	b3416	b3416	1	0	applied
L-Arabinose	EX_arab__L_e	CFAS160G	Cyclopropane fatty acid synthase (Phosphatidylglycerol, n-C16:0)	Fatty acid metabolism	b1661	b1661	1	0	applied
L-Arabinose	EX_arab__L_e	TTDCEAtexi	Tetradecenoate transport via facilitated irreversible diffusion (extracellular to periplasm)	Transport	b2344	b2344	1	0	applied
L-Arabinose	EX_arab__L_e	HDCEAtexi	Hexadecenoate transport via facilitated irreversible diffusion (extracellular to periplasm)	Transport	b2344	b2344	1	0	applied
L-Arabinose	EX_arab__L_e	HEXt2rpp	Hexanoate transport via proton symport, reversible (periplasm)	Transport	b2223	b2223	1	0	applied
L-Arabinose	EX_arab__L_e	SERD_D	D-serine deaminase	Amino acid metabolism	b2366	b2366	1	0	applied
L-Arabinose	EX_arab__L_e	GGPTRCO	Gamma glutamyl putrescine oxidase	Oxidative phosphorylation	b1301	b1301	1	0	applied
L-Arabinose	EX_arab__L_e	MALTHXtexi	Maltohexaose transport via diffusion (extracellular to periplasm) irreversible	Transport	b4036	b4036	1	0	applied
L-Arabinose	EX_arab__L_e	TPRDCOAS	Triphosphoribosyl-dephospho-CoA synthase	Nucleotide metabolism	b0613	b0613	1	0	applied
L-Arabinose	EX_arab__L_e	DHBS	2,3-dihydroxybenzoate adenylate synthase	Other	b0594	b0594	1	0	applied
L-Arabinose	EX_arab__L_e	MLTG5	Maltodextrin glucosidase (maltoheptaose)	Other	b0403	b0403	1	0	applied
L-Arabinose	EX_arab__L_e	DSBGGT	DsbG:glutathione thiotransferase	Oxidative stress	b0604	b0604	1	0	applied
L-Arabinose	EX_arab__L_e	CFAS160E	Cyclopropane fatty acid synthase (Phosphatidylethanolamine, n-C16:0)	Fatty acid metabolism	b1661	b1661	1	0	applied
L-Arabinose	EX_arab__L_e	CFAS180E	Cyclopropane fatty acid synthase (Phosphatidylethanolamine, n-C18:0)	Fatty acid metabolism	b1661	b1661	1	0	applied
L-Arabinose	EX_arab__L_e	CFAS180G	Cyclopropane fatty acid synthase (Phosphatidylglycerol, n-C18:0)	Fatty acid metabolism	b1661	b1661	1	0	applied
L-Arabinose	EX_arab__L_e	UM4PL	UDP-N-acetylmuramate:L-alanyl-gamma-D-glutamyl-meso-diaminopimelate-D-alanine ligase	Amino acid metabolism	b4233	b4233	1	0	applied
L-Arabinose	EX_arab__L_e	5DGLCNt2rpp	5-Dehydro-D-gluconate transport via proton symport, reversible (periplasm)	Transport	b4265	b4265	1	0	applied
L-Arabinose	EX_arab__L_e	GALCTNt2pp	D-galactonate transport via proton symport (periplasm)	Transport	b3691	b3691	1	0	applied
L-Arabinose	EX_arab__L_e	OROTt2_2pp	Orotate transport via proton symport (2 H) (periplasm)	Transport	b3528	b3528	1	0	applied
L-Arabinose	EX_arab__L_e	MALDt2_2pp	D-Malate transport via proton symport (2 H) (periplasm)	Transport	b3528	b3528	1	0	applied
L-Arabinose	EX_arab__L_e	FRULYSE	Fructoselysine 3-epimerase	Amino acid metabolism	b4474	b4474	1	0	applied
L-Arabinose	EX_arab__L_e	FRULYSt2pp	Fructoselysine transport via proton symport (periplasm)	Transport	b3370	b3370	1	0	applied
L-Arabinose	EX_arab__L_e	PSCLYSt2pp	Psicoselysine transport via proton symport (periplasm)	Transport	b3370	b3370	1	0	applied
L-Arabinose	EX_arab__L_e	OXCDC	Oxalyl-CoA decarboxylase	Other	b2373	b2373	1	0	applied
L-Arabinose	EX_arab__L_e	UM3PL	UDP-N-acetylmuramate:L-alanyl-gamma-D-glutamyl-meso-diaminopimelate ligase	Amino acid metabolism	b4233	b4233	1	0	applied
L-Arabinose	EX_arab__L_e	GALCTLO	L-galactonate oxidoreductase	Sugar catabolism	b4358	b4358	1	0	applied
L-Arabinose	EX_arab__L_e	3AMACHYD	3-aminoacrylate hydrolase	Amino acid metabolism	b1009	b1009	1	0	applied
L-Arabinose	EX_arab__L_e	LDGUNPD	Linear diguanylate phosphodiesterase	Nucleotide metabolism	b1285	b1285	1	0	applied
L-Arabinose	EX_arab__L_e	BMOCOS	Bis-molybdenum cofactor synthase	Other	b0827	b0827	1	0	applied
L-Arabinose	EX_arab__L_e	BWCOS	Tungsten bispterin cofactor synthase	Other	b0827	b0827	1	0	applied
L-Arabinose	EX_arab__L_e	FESR	Iron-sulfur cluster repair	Iron acquisition	b4209	b4209	1	0	applied
L-Arabinose	EX_arab__L_e	FOMETRi	Aminomethyltransferase	Amino acid metabolism	b2912	b2912	1	0	applied
L-Arabinose	EX_arab__L_e	MPTSS	Molybdopterin synthase sulfurylase	Cofactor biosynthesis	b0826	b0826	1	0	applied
L-Arabinose	EX_arab__L_e	WCOS	Tungsten pterin cofactor synthase	Other	b0827	b0827	1	0	applied
L-Arabinose	EX_arab__L_e	URACPAH	Peroxyureidoacrylate hydrolase	Other	b1011	b1011	1	0	applied
L-Arabinose	EX_arab__L_e	FE3DHBZS3R	Fe(III)-(2,3-dihydroxybenzoylserine)3 reductase via NADPH	Amino acid metabolism	b3070	b3070	1	0	applied
L-Arabinose	EX_arab__L_e	AP4AS	Ap4A synthetase	Other	b4129	b4129	1	0	applied
L-Arabinose	EX_arab__L_e	ALLTAMH2	Allantoate amidinohydrolase	Other	b0516	b0516	1	0	applied
L-Arabinose	EX_arab__L_e	POAACR	Peroxyaminoacrylate reductase	Amino acid metabolism	b1010	b1010	1	0	applied
L-Arabinose	EX_arab__L_e	FEENTERES	Enterochelin Esterase (Fe containing)	Other	b0585	b0585	1	0	applied
L-Arabinose	EX_arab__L_e	FEENTERR4	Fe-enterobactin reduction via nadph	Iron acquisition	b3070	b3070	1	0	applied
L-Arabinose	EX_arab__L_e	TARTt2_3pp	D-tartrate transport via proton symport (3 H) (periplasm)	Transport	b4123	b4123	1	0	applied
L-Arabinose	EX_arab__L_e	SUCTARTtpp	Succinate:D-tartrate antiporter (periplasm)	Transport	b4123	b4123	1	0	applied
L-Arabinose	EX_arab__L_e	SQVOSI	Sulfoquinovose isomerase	Other	b3880	b3880	1	0	applied
L-Arabinose	EX_arab__L_e	6D6SPA	6-deoxy-6-sulfofructose-1-phosphate aldolase	Inorganic ion	b3881	b3881	1	0	applied
L-Arabinose	EX_arab__L_e	GHBDHx	Gamma-hydroxybutyrate dehydrogenase (NADH)	Other	b3882	b3882	1	0	applied
L-Arabinose	EX_arab__L_e	SHGO	S-2-hydroxyglutarate oxidase	Oxidative phosphorylation	b2660	b2660	1	0	applied
L-Arabinose	EX_arab__L_e	ACOXT	Acetyl-CoA:oxalate CoA-transferase	Other	b2371	b2371	1	0	applied
L-Arabinose	EX_arab__L_e	CHOLATEtpp	Cholate transport via proton antiport	Transport	b4337	b4337	1	0	applied
L-Arabinose	EX_arab__L_e	DC6PDA	Chito-oligosaccharide mono-deacetylase	Other	b1733	b1733	1	0	applied
L-Arabinose	EX_arab__L_e	5DGLCNR	5-dehydro-D-gluconate reductase	Sugar catabolism	b4266	b4266	1	0	applied
L-Arabinose	EX_arab__L_e	LCTStpp	Lactose transport via proton symport (periplasm)	Transport	b0343	b0343	1	0	applied
L-Arabinose	EX_arab__L_e	RU5PP	Ribulose-5-Phosphate Phosphatase	Inorganic ion	b2293	b2293	1	0	applied
L-Arabinose	EX_arab__L_e	6D6SFK	6-deoxy-6-sulfofructose kinase	Other	b3883	b3883	1	0	applied
L-Arabinose	EX_arab__L_e	3SLAR	3-sulfolactaldehyde reductase	Other	b3882	b3882	1	0	applied
L-Arabinose	EX_arab__L_e	CPL	Carbon-phosphorous lyase	Other	b4098	b4098	1	0	applied
L-Arabinose	EX_arab__L_e	FE3DCITR5	Ferric-dicitrate reductase via nadph	Other	b3070	b3070	1	0	applied
L-Arabinose	EX_arab__L_e	SERtpp	L-serine export via facilitated transport	Transport	b1533	b1533	1	0	applied
L-Arabinose	EX_arab__L_e	AMPNTAT	Aminoalkylphosphonate N-acetyltransferase	Amino acid metabolism	b4093	b4093	1	0	applied
L-Arabinose	EX_arab__L_e	RPNTPH	RPnTP hydrolase	Other	b4095	b4095	1	0	applied
L-Arabinose	EX_arab__L_e	PRCPD	5-phospho-?-D-ribosyl 1,2-cyclic phosphate phosphodiesterase	Inorganic ion	b4092	b4092	1	0	applied
L-Arabinose	EX_arab__L_e	ACP1p	Acid phosphatase (FMN)	Other	b0383	b0383	1	0	applied
L-Arabinose	EX_arab__L_e	MC6PH	Monoacetylchitobiose-6-phosphate hydrolase	Inorganic ion	b1734	b1734	1	0	applied
L-Arabinose	EX_arab__L_e	FORCT	Formyl-CoA Transferase	Other	b2374	b2374	1	0	applied
L-Arabinose	EX_arab__L_e	MOCOS	Molybdenum cofactor synthase	Other	b0827	b0827	1	0	applied
L-Arabinose	EX_arab__L_e	I4FE4SR	ISC [4Fe-4S] Reduction	Other	b2529	b2529	1	0.00016	applied
L-Arabinose	EX_arab__L_e	PPM	Phosphopentomutase	Other	b4383	b4383	1	-0.00041	applied
L-Arabinose	EX_arab__L_e	PUNP1	Purine-nucleoside phosphorylase (Adenosine)	Nucleotide metabolism	b4384	b4384	1	-0.00041	applied
L-Arabinose	EX_arab__L_e	TRPAS2	Tryptophanase (L-tryptophan)	Amino acid metabolism	b3708	b3708	1	-0.03482	applied
L-Arabinose	EX_arab__L_e	SHCHD2	Sirohydrochlorin dehydrogenase (NAD)	Other	b3368	b3368	1	0.00014	relaxed_FlagB
L-Arabinose	EX_arab__L_e	SHCHF	Sirohydrochlorin ferrochelatase	Other	b3368	b3368	1	0.00014	relaxed_FlagB
L-Arabinose	EX_arab__L_e	UPP3MT	Uroporphyrinogen methyltransferase	Cofactor biosynthesis	b3368	b3368	1	0.00014	relaxed_FlagB
L-Arabinose	EX_arab__L_e	ASPO4	L-aspartate oxidase	Oxidative phosphorylation	b2574	b2574	1	0.0014	relaxed_FlagB
L-Arabinose	EX_arab__L_e	BPNT	3',5'-bisphosphate nucleotidase	Inorganic ion	b4214	b4214	1	0.15162	relaxed_FlagB
L-Arabinose	EX_arab__L_e	RBK_L1	L-ribulokinase (L-ribulose)	Other	b0063	b0063	1	10	relaxed_FlagB
L-Arabinose	EX_arab__L_e	ARAI	L-arabinose isomerase	Sugar catabolism	b0062	b0062	1	10	relaxed_FlagB
beta-D-Allose	EX_all__D_e	ACS	Acetyl-CoA synthetase	Glyoxylate/Acetate	b4069	b4069	1	0	applied
beta-D-Allose	EX_all__D_e	RBK	Ribokinase	Other	b3752	b3752	1	0	applied
beta-D-Allose	EX_all__D_e	GLYK	Glycerol kinase	Other	b3926	b3926	1	0	applied
beta-D-Allose	EX_all__D_e	CDPPH	CDP phosphohydrolase	Other	b3614	b3614	1	0	applied
beta-D-Allose	EX_all__D_e	NDP7	Nucleoside diphosphatase UDP	Nucleotide metabolism	b3614	b3614	1	0	applied
beta-D-Allose	EX_all__D_e	GTHOr	Glutathione oxidoreductase	Oxidative stress	b3500	b3500	1	0	applied
beta-D-Allose	EX_all__D_e	POX	Pyruvate oxidase	Oxidative phosphorylation	b0871	b0871	1	0	applied
beta-D-Allose	EX_all__D_e	TMDPP	Thymidine phosphorylase	Nucleotide metabolism	b4382	b4382	1	0	applied
beta-D-Allose	EX_all__D_e	PUNP2	Purine-nucleoside phosphorylase (Deoxyadenosine)	Nucleotide metabolism	b4384	b4384	1	0	applied
beta-D-Allose	EX_all__D_e	PUNP7	Purine-nucleoside phosphorylase (Xanthosine)	Nucleotide metabolism	b2407	b2407	1	0	applied
beta-D-Allose	EX_all__D_e	G6PDA	Glucosamine-6-phosphate deaminase	Inorganic ion	b0678	b0678	1	0	applied
beta-D-Allose	EX_all__D_e	RMI	L-rhamnose isomerase	Sugar catabolism	b3903	b3903	1	0	applied
beta-D-Allose	EX_all__D_e	EDD	6-phosphogluconate dehydratase	Sugar catabolism	b1851	b1851	1	0	applied
beta-D-Allose	EX_all__D_e	DHBD	2,3-dihydro-2,3-dihydroxybenzoate dehydrogenase	Other	b0596	b0596	1	0	applied
beta-D-Allose	EX_all__D_e	ICHORT	Isochorismatase	Other	b0595	b0595	1	0	applied
beta-D-Allose	EX_all__D_e	RBK_L1	L-ribulokinase (L-ribulose)	Other	b0063	b0063	1	0	applied
beta-D-Allose	EX_all__D_e	GLCRAL	5-dehydro-4-deoxyglucarate aldolase	Other	b3126	b3126	1	0	applied
beta-D-Allose	EX_all__D_e	ARGDC	Arginine decarboxylase	Amino acid metabolism	b4117	b4117	1	0	applied
beta-D-Allose	EX_all__D_e	UGLT	UDPglucose--hexose-1-phosphate uridylyltransferase	Inorganic ion	b0758	b0758	1	0	applied
beta-D-Allose	EX_all__D_e	MNNH	D-mannonate hydrolyase	Other	b4322	b4322	1	0	applied
beta-D-Allose	EX_all__D_e	DDGLK	2-dehydro-3-deoxygluconokinase	Other	b3526	b3526	1	0	applied
beta-D-Allose	EX_all__D_e	XYLI2	Xylose isomerase	Sugar catabolism	b3565	b3565	1	0	applied
beta-D-Allose	EX_all__D_e	ICL	Isocitrate lyase	TCA cycle	b4015	b4015	1	0	applied
beta-D-Allose	EX_all__D_e	UDPG4E	UDPglucose 4-epimerase	Other	b0759	b0759	1	0	applied
beta-D-Allose	EX_all__D_e	LACZ	B-galactosidase	Other	b0344	b0344	1	0	applied
beta-D-Allose	EX_all__D_e	TRE6PH	Trehalose-6-phosphate hydrolase	Inorganic ion	b4239	b4239	1	0	applied
beta-D-Allose	EX_all__D_e	XYLI1	Xylose isomerase	Sugar catabolism	b3565	b3565	1	0	applied
beta-D-Allose	EX_all__D_e	ICHORS_copy1	Isochorismate synthase	Other	b0593	b0593	1	0	applied
beta-D-Allose	EX_all__D_e	DHPPD	2,3-dihydroxyphenylpropionate dehydrogenase	Other	b2541	b2541	1	0	applied
beta-D-Allose	EX_all__D_e	DHCIND	2,3-dihydroxycinnamate dehydrogenase	Other	b2541	b2541	1	0	applied
beta-D-Allose	EX_all__D_e	LCARS	Lacaldehyde reductase (S-propane-1,2-diol forming)	Other	b2799	b2799	1	0	applied
beta-D-Allose	EX_all__D_e	RMPA	Rhamnulose-1-phosphate aldolase	Inorganic ion	b3902	b3902	1	0	applied
beta-D-Allose	EX_all__D_e	GLTPD	Galactitol-1-phosphate dehydrogenase	Inorganic ion	b2091	b2091	1	0	applied
beta-D-Allose	EX_all__D_e	MANAO	Mannonate oxidoreductase	Other	b4323	b4323	1	0	applied
beta-D-Allose	EX_all__D_e	DDPGALA	2-dehydro-3-deoxy-6-phosphogalactonate aldolase	Sugar catabolism	b4477	b4477	1	0	applied
beta-D-Allose	EX_all__D_e	GLYAT	Glycine C-acetyltransferase	Amino acid metabolism	b3617	b3617	1	0	applied
beta-D-Allose	EX_all__D_e	CRNBTCT	Gamma-butyrobetainyl-CoA: carnitine CoA transferase	Other	b0038	b0038	1	0	applied
beta-D-Allose	EX_all__D_e	CRNCBCT	Crotonobetainyl-CoA: carnitine CoA transferase	Other	b0038	b0038	1	0	applied
beta-D-Allose	EX_all__D_e	CRNCDH	Carnityl-CoA dehydratse	Other	b0036	b0036	1	0	applied
beta-D-Allose	EX_all__D_e	IDOND	L-idonate 5-dehydrogenase	Other	b4267	b4267	1	0	applied
beta-D-Allose	EX_all__D_e	IDOND2	L-indonate 5-dehydrogenase (NADP)	Other	b4267	b4267	1	0	applied
beta-D-Allose	EX_all__D_e	ADA	Adenosine deaminase	Other	b1623	b1623	1	0	applied
beta-D-Allose	EX_all__D_e	DADA	Deoxyadenosine deaminase	Other	b1623	b1623	1	0	applied
beta-D-Allose	EX_all__D_e	AGDC	N-acetylglucosamine-6-phosphate deacetylase	Inorganic ion	b0677	b0677	1	0	applied
beta-D-Allose	EX_all__D_e	AST	Arginine succinyltransferase	Amino acid metabolism	b1747	b1747	1	0	applied
beta-D-Allose	EX_all__D_e	SGDS	Succinylglutamate desuccinylase	Other	b1744	b1744	1	0	applied
beta-D-Allose	EX_all__D_e	CYNTAH	Cyanate aminohydrolase	Amino acid metabolism	b0340	b0340	1	0	applied
beta-D-Allose	EX_all__D_e	FRUK	Fructose-1-phosphate kinase	Inorganic ion	b2168	b2168	1	0	applied
beta-D-Allose	EX_all__D_e	DOGULNR	2,3 dioxo-L-gulonate reductase	Other	b3575	b3575	1	0	applied
beta-D-Allose	EX_all__D_e	TRE6PP	Trehalose-phosphatase	Other	b1897	b1897	1	0	applied
beta-D-Allose	EX_all__D_e	MLTG3	Maltodextrin glucosidase (maltopentaose)	Other	b0403	b0403	1	0	applied
beta-D-Allose	EX_all__D_e	ARAI	L-arabinose isomerase	Sugar catabolism	b0062	b0062	1	0	applied
beta-D-Allose	EX_all__D_e	M1PD	Mannitol-1-phosphate 5-dehydrogenase	Sugar catabolism	b3600	b3600	1	0	applied
beta-D-Allose	EX_all__D_e	GALS3	A-galactosidase (melibiose)	Other	b4119	b4119	1	0	applied
beta-D-Allose	EX_all__D_e	FCI	L-fucose isomerase	Sugar catabolism	b2802	b2802	1	0	applied
beta-D-Allose	EX_all__D_e	FCLK	L-fuculokinase	Other	b2803	b2803	1	0	applied
beta-D-Allose	EX_all__D_e	OP4ENH	2-oxopent-4-enoate hydratase	Other	b0350	b0350	1	0	applied
beta-D-Allose	EX_all__D_e	HOPNTAL	4-hydroxy-2-oxopentanoate aldolase	Other	b0352	b0352	1	0	applied
beta-D-Allose	EX_all__D_e	3HPPPNH	3-(3-hydroxy-phenyl)propionate hydroxylase	Other	b0347	b0347	1	0	applied
beta-D-Allose	EX_all__D_e	ASCBPL	L-ascorbate 6-phosphate lactonase	Inorganic ion	b4192	b4192	1	0	applied
beta-D-Allose	EX_all__D_e	ACBIPGT	Adenosyl cobinamide phosphate guanyltransferase	Inorganic ion	b1993	b1993	1	0	applied
beta-D-Allose	EX_all__D_e	ADOCBLS	Adenosylcobalamin 5'-phosphate synthase	Cofactor biosynthesis	b1992	b1992	1	0	applied
beta-D-Allose	EX_all__D_e	ADOCBIK	Adenosyl cobinamide kinase	Other	b1993	b1993	1	0	applied
beta-D-Allose	EX_all__D_e	HPPPNDO	2,3-dihydroxypheylpropionate 1,2-dioxygenase	Other	b0348	b0348	1	0	applied
beta-D-Allose	EX_all__D_e	MCITL2	Methylisocitrate lyase	TCA cycle	b0331	b0331	1	0	applied
beta-D-Allose	EX_all__D_e	DXYLK	1-Deoxy-D-xylulose kinase	Other	b3564	b3564	1	0	applied
beta-D-Allose	EX_all__D_e	SOTA	Succinylornithine transaminase	Other	b1748	b1748	1	0	applied
beta-D-Allose	EX_all__D_e	DHCINDO	2,3-dihydroxycinnamate 1,2-dioxygenase	Other	b0348	b0348	1	0	applied
beta-D-Allose	EX_all__D_e	SGSAD	Succinylglutamic semialdehyde dehydrogenase	Other	b1746	b1746	1	0	applied
beta-D-Allose	EX_all__D_e	HKNDDH	2-hydroxy-6-ketonona-2,4-dienedioic acid hydrolase	Other	b0349	b0349	1	0	applied
beta-D-Allose	EX_all__D_e	HKNTDH	2-hydroxy-6-ketononotrienedioate hydrolase	Other	b0349	b0349	1	0	applied
beta-D-Allose	EX_all__D_e	GLYCK2	Glycerate kinase	Other	b3124	b3124	1	0	applied
beta-D-Allose	EX_all__D_e	ENTCS	Enterochelin synthase	Other	b0583	b0583	1	0	applied
beta-D-Allose	EX_all__D_e	MANPGH	2-O-alpha-mannosyl-6-phosphate-D-glycerate hydrolase	Inorganic ion	b0732	b0732	1	0	applied
beta-D-Allose	EX_all__D_e	ACM6PH	N-acetylmuramate 6-phosphate hydrolase	Inorganic ion	b2428	b2428	1	0	applied
beta-D-Allose	EX_all__D_e	ADNCYC	Adenylate cyclase	Other	b3806	b3806	1	0	applied
beta-D-Allose	EX_all__D_e	MCITS	2-methylcitrate synthase	TCA cycle	b0333	b0333	1	0	applied
beta-D-Allose	EX_all__D_e	TAUDO	Taurine dioxygenase	Other	b0368	b0368	1	0	applied
beta-D-Allose	EX_all__D_e	PPM2	Phosphopentomutase 2 (deoxyribose)	Nucleotide metabolism	b4383	b4383	1	0	applied
beta-D-Allose	EX_all__D_e	MLTG2	Maltodextrin glucosidase (maltotetraose)	Other	b0403	b0403	1	0	applied
beta-D-Allose	EX_all__D_e	MLTG1	Maltodextrin glucosidase (maltotriose)	Other	b0403	b0403	1	0	applied
beta-D-Allose	EX_all__D_e	AMALT3	Amylomaltase (maltopentaose)	Other	b3416	b3416	1	0	applied
beta-D-Allose	EX_all__D_e	MLTP3	Maltodextrin phosphorylase (maltoheptaose)	Other	b3417	b3417	1	0	applied
beta-D-Allose	EX_all__D_e	DDGALK	2-dehydro-3-deoxygalactonokinase	Other	b3693	b3693	1	0	applied
beta-D-Allose	EX_all__D_e	AMALT1	Amylomaltase (maltotriose)	Other	b3416	b3416	1	0	applied
beta-D-Allose	EX_all__D_e	MLTP2	Maltodextrin phosphorylase (maltohexaose)	Other	b3417	b3417	1	0	applied
beta-D-Allose	EX_all__D_e	3HCINNMH	3-hydroxycinnamate hydroxylase	Other	b0347	b0347	1	0	applied
beta-D-Allose	EX_all__D_e	XYLt2pp	D-xylose transport in via proton symport (periplasm)	Transport	b4031	b4031	1	0	applied
beta-D-Allose	EX_all__D_e	SPODMpp	Superoxide dismutase	Oxidative stress	b1646	b1646	1	0	applied
beta-D-Allose	EX_all__D_e	PHYTSpp	Phytase (periplasm)	Other	b0980	b0980	1	0	applied
beta-D-Allose	EX_all__D_e	PPTHpp	Phosphonate hydrogenase (periplasm)	Other	b0383	b0383	1	0	applied
beta-D-Allose	EX_all__D_e	NTP3pp	Nucleoside-triphosphatase (GTP) (periplasm)	Nucleotide metabolism	b0980	b0980	1	0	applied
beta-D-Allose	EX_all__D_e	THMDt2pp_copy2	Thymidine transport in via proton symport (periplasm)	Transport	b2406	b2406	1	0	applied
beta-D-Allose	EX_all__D_e	URIt2pp_copy2	Uridine transport in via proton symport (periplasm)	Transport	b2406	b2406	1	0	applied
beta-D-Allose	EX_all__D_e	XTSNt2rpp	Xanthosine transport via proton symport (periplasm)	Transport	b2406	b2406	1	0	applied
beta-D-Allose	EX_all__D_e	FDMO	FMNH2-dependent monooxygenase	Other	b0935	b0935	1	0	applied
beta-D-Allose	EX_all__D_e	ACACt2pp	Acetoacetate transport via proton symport (periplasm)	Transport	b2223	b2223	1	0	applied
beta-D-Allose	EX_all__D_e	TRE6PS	Alpha,alpha-trehalose-phosphate synthase (UDP-forming)	Inorganic ion	b1896	b1896	1	0	applied
[truncated: 10,272 more rows]
