# Supplementary material for: Systematic design of auxotrophic strains and media conditions to probe metabolic functions in E. coli
Source: PLoS Comput Biol. 2026 Jun 29;22(6):e1014469. doi: 10.1371/journal.pcbi.1014469 (PMC13345470; doi:10.1371/journal.pcbi.1014469)
Supplement: S3 Table — Deduplicated list of the 97 unique conditionally essential SKO designs and their rescue reactions from the digital reaction library, with match key (EC, BiGG, or MetaNetX), percent wild-type biomass restored, and number of equivalent rescue variants. (XLSX) [file pcbi.1014469.s003.xlsx]

## Sheet: Sheet1
substrate	ko_gene	ko_gene_name	ko_type	ko_reaction	rescue_reaction	rescue_rxn_name	match_key	rescue_gene_rule	rescued_biomass	wt_biomass	pct_rescue	n_rescue_variants	n_ko_reactions
2-DeoxyAdenosine	b0411	tsx	single	DADNtex	DADNt4	Deoxyadenosine transport via diffusion	mnx:MNXR97081		0.83273	0.83273	100	1	1
2-DeoxyAdenosine	b4381	deoC	single	DRPA	MNXR50871	rhea:12821	ec:4.1.2.4		0.83273	0.83273	100	1	1
2-DeoxyAdenosine	b4383	deoB	single	PPM2	MNXR4396; PPM; PPMh	Phosphopentomutase; rhea:25205; Phosphopentosemutase	ec:5.4.2.7	b4383	0.82986	0.83273	99.7	3	1
2-DeoxyAdenosine	b4384	deoD	single	PUNP2	PUNP2_1	Purine-nucleoside phosphorylase (Deoxyadenosine)	bigg:PUNP2		0.83069	0.83273	99.8	1	1
2-DeoxyAdenosine	b4384	deoD	single	PUNP2	DURIPP; MNXR3856; MNXR4522; MNXR4523; MNXR7993; MNXR86034; NP1; PNP; PUNP1; PUNP1m; PUNP3; PUNP3m; PUNP4; PUNP5; PUNP6; PUNP7; PUNP8	Deoxyuridine phosphorylase; Purine-nucleoside phosphorylase (Adenosine); Purine-nucleoside phosphorylase (Guanosine); Purine-nucleoside phosphorylase (Inosine); Purine-nucleoside phosphorylase (Deoxyinosine); Purine-nucleoside phosphorylase (Xanthosine); Purine-nucleoside phosphorylase (Deoxyguanosine); kegg:R02295; rhea:27742; rhea:27642; rhea:36431; rhea:19805; Purine nucleoside phosphorylase G…	ec:2.4.2.1	b4382 or b4384	0.83069	0.83273	99.8	17	1
5-Keto-D-Gluconate	b2029	gnd	single	GND	GNDer; PGDHh	Phosphogluconate dehydrogenase, endoplasmic reticulum; 6-phosphogluconate dehydrogenase	ec:1.1.1.351		0.72349	0.72349	100	2	1
5-Keto-D-Gluconate	b4265	idnT	single	5DGLCNt2rpp	5DGLCNt2rpp	5-Dehydro-D-gluconate transport via proton symport, reversible (periplasm)	direct_restore	b4265	0.72349	0.72349	100	1	1
Adenosine	b0411	tsx	single	ADNtex	ADNt; ADNtl; ADNtm	Adenosine facilated transport from lysosome; Adenosine facilated transport in cytosol; Equilibrative nucleoside transporter, mitochondrial	mnx:MNXR95460		0.7942	0.7942	100	3	1
D-Alanine	b1702	ppsA	single	PPS	MNXR4414	rhea:11364	ec:2.7.9.2		0.36994	0.36994	100	1	1
D-Alanine	b1779	gapA	single	GAPD	GAPD_1	Glyceraldehyde-3-phosphate dehydrogenase	bigg:GAPD		0.36994	0.36994	100	1	1
D-Alanine	b1779	gapA	single	GAPD	GAPDHf; GAPDHh; GAPDHm	Glyceraldehyde-3-phosphate dehydrogenase (NAD). flagellar; Glyceraldehyde 3-phosphate dehydrogenase (NAD), mitochondria; Glyceraldehyde 3-phosphate dehydrogenase (NAD)	ec:1.2.1.12		0.36994	0.36994	100	3	1
D-Alanine	b1779	gapA	single	GAPD	GAPDH_nadp_hi; GAPDi_nadp	Glyceraldehyde-3-phosphate dehydrogenase (NAD(P)+) (phosphorylating); Glyceraldehyde-3-phosphate dehydrogenase (NADP+) (phosphorylating)	ec:1.2.1.59		0.36994	0.36994	100	2	1
D-Alanine	b2779	eno	single	ENO	ENOf; ENOm; MNXR1898; MNXR74234	kegg:R04206; rhea:10164; Enolase, mitochondria; Enolase, flagellar	ec:4.2.1.11		0.36994	0.36994	100	4	1
D-Alanine	b2926	pgk	single	PGK	MNXR4189; PGKf; PGKh; PGKm	rhea:14801; Phosphoglycerate kinase, mitochondrial; Phosphoglycerate kinase, flagellar; Phosphoglycerate kinase, chloroplast	ec:2.7.2.3		0.36994	0.36994	100	4	1
D-Alanine	b3731	atpC	single	ATPS4rpp	ATPS4rpp_1	ATP synthase (four protons for one ATP) (periplasm)	bigg:ATPS4rpp		0.36994	0.36994	100	1	1
D-Alanine	b3731	atpC	single	ATPS4rpp	ATPPHm; ATPS; ATPS3g; ATPS3m; ATPS3v; ATPS4m; ATPS4m_cho; ATPS4r; ATPSh; ATPasel; NTP1	Nucleoside-triphosphatase (ATP); ATP synthase (four protons for one ATP); ATP synthase mitochondrial; V-type ATPase, H+ transporting, lysosomal; ATP phosphohydrolase, mitochondria; ATPase cytosolic; ATP synthase Golgi Apparatus; ATP synthase vacuole; ATP synthase	ec:3.6.3.14	b0650 or b4161	0.36994	0.36994	100	11	1
D-Alanine	b3732	atpD	single	ATPS4rpp	ATPS4rpp_1	ATP synthase (four protons for one ATP) (periplasm)	bigg:ATPS4rpp		0.36994	0.36994	100	1	1
D-Alanine	b3732	atpD	single	ATPS4rpp	ATPPHm; ATPS; ATPS3g; ATPS3m; ATPS3v; ATPS4m; ATPS4m_cho; ATPS4r; ATPSh; ATPasel; NTP1	Nucleoside-triphosphatase (ATP); ATP synthase (four protons for one ATP); ATP synthase mitochondrial; V-type ATPase, H+ transporting, lysosomal; ATP phosphohydrolase, mitochondria; ATPase cytosolic; ATP synthase Golgi Apparatus; ATP synthase vacuole; ATP synthase	ec:3.6.3.14	b0650 or b4161	0.36994	0.36994	100	11	1
D-Alanine	b3733	atpG	single	ATPS4rpp	ATPS4rpp_1	ATP synthase (four protons for one ATP) (periplasm)	bigg:ATPS4rpp		0.36994	0.36994	100	1	1
D-Alanine	b3733	atpG	single	ATPS4rpp	ATPPHm; ATPS; ATPS3g; ATPS3m; ATPS3v; ATPS4m; ATPS4m_cho; ATPS4r; ATPSh; ATPasel; NTP1	Nucleoside-triphosphatase (ATP); ATP synthase (four protons for one ATP); ATP synthase mitochondrial; V-type ATPase, H+ transporting, lysosomal; ATP phosphohydrolase, mitochondria; ATPase cytosolic; ATP synthase Golgi Apparatus; ATP synthase vacuole; ATP synthase	ec:3.6.3.14	b0650 or b4161	0.36994	0.36994	100	11	1
D-Alanine	b3734	atpA	single	ATPS4rpp	ATPS4rpp_1	ATP synthase (four protons for one ATP) (periplasm)	bigg:ATPS4rpp		0.36994	0.36994	100	1	1
D-Alanine	b3734	atpA	single	ATPS4rpp	ATPPHm; ATPS; ATPS3g; ATPS3m; ATPS3v; ATPS4m; ATPS4m_cho; ATPS4r; ATPSh; ATPasel; NTP1	Nucleoside-triphosphatase (ATP); ATP synthase (four protons for one ATP); ATP synthase mitochondrial; V-type ATPase, H+ transporting, lysosomal; ATP phosphohydrolase, mitochondria; ATPase cytosolic; ATP synthase Golgi Apparatus; ATP synthase vacuole; ATP synthase	ec:3.6.3.14	b0650 or b4161	0.36994	0.36994	100	11	1
D-Alanine	b3735	atpH	single	ATPS4rpp	ATPS4rpp_1	ATP synthase (four protons for one ATP) (periplasm)	bigg:ATPS4rpp		0.36994	0.36994	100	1	1
D-Alanine	b3735	atpH	single	ATPS4rpp	ATPPHm; ATPS; ATPS3g; ATPS3m; ATPS3v; ATPS4m; ATPS4m_cho; ATPS4r; ATPSh; ATPasel; NTP1	Nucleoside-triphosphatase (ATP); ATP synthase (four protons for one ATP); ATP synthase mitochondrial; V-type ATPase, H+ transporting, lysosomal; ATP phosphohydrolase, mitochondria; ATPase cytosolic; ATP synthase Golgi Apparatus; ATP synthase vacuole; ATP synthase	ec:3.6.3.14	b0650 or b4161	0.36994	0.36994	100	11	1
D-Alanine	b3736	atpF	single	ATPS4rpp	ATPS4rpp_1	ATP synthase (four protons for one ATP) (periplasm)	bigg:ATPS4rpp		0.36994	0.36994	100	1	1
D-Alanine	b3736	atpF	single	ATPS4rpp	ATPPHm; ATPS; ATPS3g; ATPS3m; ATPS3v; ATPS4m; ATPS4m_cho; ATPS4r; ATPSh; ATPasel; NTP1	Nucleoside-triphosphatase (ATP); ATP synthase (four protons for one ATP); ATP synthase mitochondrial; V-type ATPase, H+ transporting, lysosomal; ATP phosphohydrolase, mitochondria; ATPase cytosolic; ATP synthase Golgi Apparatus; ATP synthase vacuole; ATP synthase	ec:3.6.3.14	b0650 or b4161	0.36994	0.36994	100	11	1
D-Alanine	b3737	atpE	single	ATPS4rpp	ATPS4rpp_1	ATP synthase (four protons for one ATP) (periplasm)	bigg:ATPS4rpp		0.36994	0.36994	100	1	1
D-Alanine	b3737	atpE	single	ATPS4rpp	ATPPHm; ATPS; ATPS3g; ATPS3m; ATPS3v; ATPS4m; ATPS4m_cho; ATPS4r; ATPSh; ATPasel; NTP1	Nucleoside-triphosphatase (ATP); ATP synthase (four protons for one ATP); ATP synthase mitochondrial; V-type ATPase, H+ transporting, lysosomal; ATP phosphohydrolase, mitochondria; ATPase cytosolic; ATP synthase Golgi Apparatus; ATP synthase vacuole; ATP synthase	ec:3.6.3.14	b0650 or b4161	0.36994	0.36994	100	11	1
D-Alanine	b3738	atpB	single	ATPS4rpp	ATPS4rpp_1	ATP synthase (four protons for one ATP) (periplasm)	bigg:ATPS4rpp		0.36994	0.36994	100	1	1
D-Alanine	b3738	atpB	single	ATPS4rpp	ATPPHm; ATPS; ATPS3g; ATPS3m; ATPS3v; ATPS4m; ATPS4m_cho; ATPS4r; ATPSh; ATPasel; NTP1	Nucleoside-triphosphatase (ATP); ATP synthase (four protons for one ATP); ATP synthase mitochondrial; V-type ATPase, H+ transporting, lysosomal; ATP phosphohydrolase, mitochondria; ATPase cytosolic; ATP synthase Golgi Apparatus; ATP synthase vacuole; ATP synthase	ec:3.6.3.14	b0650 or b4161	0.36994	0.36994	100	11	1
D-Alanine	b4208	cycA	single	DALAt2pp	DALAt2r; DALAt2rL	D-alanine transport via proton symport; D-alanine transport via proton symport (lysosome)	mnx:MNXR97135	b4208	0.36994	0.36994	100	2	1
D-Fructose	b1779	gapA	single	GAPD	GAPD_1	Glyceraldehyde-3-phosphate dehydrogenase	bigg:GAPD		0.80914	0.80914	100	1	1
D-Fructose	b1779	gapA	single	GAPD	GAPDHf; GAPDHh; GAPDHm	Glyceraldehyde-3-phosphate dehydrogenase (NAD). flagellar; Glyceraldehyde 3-phosphate dehydrogenase (NAD), mitochondria; Glyceraldehyde 3-phosphate dehydrogenase (NAD)	ec:1.2.1.12		0.80914	0.80914	100	3	1
D-Fructose	b1779	gapA	single	GAPD	GAPDH_nadp_hi; GAPDi_nadp	Glyceraldehyde-3-phosphate dehydrogenase (NAD(P)+) (phosphorylating); Glyceraldehyde-3-phosphate dehydrogenase (NADP+) (phosphorylating)	ec:1.2.1.59		0.80914	0.80914	100	2	1
D-Fructose	b2415	ptsH	single	FRUpts2pp	FRUpts2	Fructose transport via PEP:Pyr PTS (f6p generating)	mnx:MNXR99662	b2415 and b2416 and b1818 and b1819 and b1817	0.80914	0.80914	100	1	1
D-Fructose	b2415	ptsH	single	FRUptspp	FRUpts	D-fructose transport via PEP:Pyr PTS	mnx:MNXR99661	b2415 and b2416 and b2167 and b2169	0.79633	0.80914	98.4	1	1
D-Fructose	b2416	ptsI	single	FRUpts2pp	FRUpts2	Fructose transport via PEP:Pyr PTS (f6p generating)	mnx:MNXR99662	b2415 and b2416 and b1818 and b1819 and b1817	0.80914	0.80914	100	1	1
D-Fructose	b2416	ptsI	single	FRUptspp	FRUpts	D-fructose transport via PEP:Pyr PTS	mnx:MNXR99661	b2415 and b2416 and b2167 and b2169	0.79633	0.80914	98.4	1	1
D-Fructose	b2779	eno	single	ENO	ENOf; ENOm; MNXR1898; MNXR74234	kegg:R04206; rhea:10164; Enolase, mitochondria; Enolase, flagellar	ec:4.2.1.11		0.80914	0.80914	100	4	1
D-Fructose	b2926	pgk	single	PGK	MNXR4189; PGKf; PGKh; PGKm	rhea:14801; Phosphoglycerate kinase, mitochondrial; Phosphoglycerate kinase, flagellar; Phosphoglycerate kinase, chloroplast	ec:2.7.2.3		0.80914	0.80914	100	4	1
D-Fructose	b3919	tpiA	single	TPI	MNXR51088; TPIh	rhea:18585; Triosephosphate isomerase	ec:5.3.1.1		0.80914	0.80914	100	2	1
D-Galactonic Acid	b3691	dgoT	single	GALCTNt2pp	GALCTNt2r	D-galactonate transport via proton symport, reversible	mnx:MNXR99960	b3691	0.71209	0.71209	100	1	1
D-Galactonic Acid	b3693	dgoK	single	DDGALK	DDGLK	2-dehydro-3-deoxygluconokinase	ec:2.7.1.178	b3526	0.71209	0.71209	100	1	1
D-Galactonic Acid	b4477	dgoA	single	DDPGALA	EDA	2-dehydro-3-deoxy-phosphogluconate aldolase	ec:4.1.2.55	b1850	0.71209	0.71209	100	1	1
D-Galactonic Acid	b4478	dgoD	single	GALCTND	GALCTND	Galactonate dehydratase	direct_restore	b4478	0.71209	0.71209	100	1	1
D-Galactose	b0757	galK	single	GALKr	GALKh; MNXR20373; MNXR32659	rhea:13553; seed:rxn00808; Galactokinase, chloroplast	ec:2.7.1.6		0.78923	0.78923	100	3	1
D-Galactose	b0758	galT	single	UGLT	MNXR70038	rhea:13989	ec:2.7.7.12		0.78923	0.78923	100	1	1
D-Galactose	b0759	galE	single	UDPG4E	MNXR6118; MNXR70029; UAG4E; UAG4Ei	kegg:R02984; rhea:22168; UDP-N-acetylglucosamine 4-epimerase; UDP N acetylglucosamine 4 epimerase	ec:5.1.3.2		0.78923	0.78923	100	4	1
D-Glucuronic Acid	b1850	eda	single	EDA	DDPGALA	2-dehydro-3-deoxy-6-phosphogalactonate aldolase	ec:4.1.2.55	b4477	0.69863	0.69863	100	1	1
D-Glucuronic Acid	b3092	uxaC	single	GUI1	GUI2; MNXR2849; MNXR2850; MNXR84894	Glucuronate isomerase (D-galacturonate); rhea:13049; rhea:27702; kegg:R01983	ec:5.3.1.12	b3092	0.69863	0.69863	100	4	1
D-Glucuronic Acid	b3526	kdgK	single	DDGLK	DDGALK	2-dehydro-3-deoxygalactonokinase	ec:2.7.1.178	b3693	0.69863	0.69863	100	1	1
D-Glucuronic Acid	b4322	uxuA	single	MNNH	MNXR3617	rhea:20097	ec:4.2.1.8		0.69863	0.69863	100	1	1
D-Glucuronic Acid	b4323	uxuB	single	MANAO	MNXR3421	rhea:15729	ec:1.1.1.57		0.69863	0.69863	100	1	1
D-Malic Acid	b1702	ppsA	single	PPS	MNXR4414	rhea:11364	ec:2.7.9.2		0.36974	0.36974	100	1	1
D-Malic Acid	b1779	gapA	single	GAPD	GAPD_1	Glyceraldehyde-3-phosphate dehydrogenase	bigg:GAPD		0.36974	0.36974	100	1	1
D-Malic Acid	b1779	gapA	single	GAPD	GAPDHf; GAPDHh; GAPDHm	Glyceraldehyde-3-phosphate dehydrogenase (NAD). flagellar; Glyceraldehyde 3-phosphate dehydrogenase (NAD), mitochondria; Glyceraldehyde 3-phosphate dehydrogenase (NAD)	ec:1.2.1.12		0.36974	0.36974	100	3	1
D-Malic Acid	b1779	gapA	single	GAPD	GAPDH_nadp_hi; GAPDi_nadp	Glyceraldehyde-3-phosphate dehydrogenase (NAD(P)+) (phosphorylating); Glyceraldehyde-3-phosphate dehydrogenase (NADP+) (phosphorylating)	ec:1.2.1.59		0.36974	0.36974	100	2	1
D-Malic Acid	b1800	dmlA	single	MALDDH	MNXR3382	rhea:18365	ec:1.1.1.83		0.36974	0.36974	100	1	1
D-Malic Acid	b2779	eno	single	ENO	ENOf; ENOm; MNXR1898; MNXR74234	kegg:R04206; rhea:10164; Enolase, mitochondria; Enolase, flagellar	ec:4.2.1.11		0.36974	0.36974	100	4	1
D-Malic Acid	b2926	pgk	single	PGK	MNXR4189; PGKf; PGKh; PGKm	rhea:14801; Phosphoglycerate kinase, mitochondrial; Phosphoglycerate kinase, flagellar; Phosphoglycerate kinase, chloroplast	ec:2.7.2.3		0.36974	0.36974	100	4	1
D-Malic Acid	b3528	dctA	single	MALDt2_2pp	MALDt2_2pp	D-Malate transport via proton symport (2 H) (periplasm)	direct_restore	b3528	0.36974	0.36974	100	1	1
D-Malic Acid	b3731	atpC	single	ATPS4rpp	ATPS4rpp_1	ATP synthase (four protons for one ATP) (periplasm)	bigg:ATPS4rpp		0.36974	0.36974	100	1	1
D-Malic Acid	b3731	atpC	single	ATPS4rpp	ATPPHm; ATPS; ATPS3g; ATPS3m; ATPS3v; ATPS4m; ATPS4m_cho; ATPS4r; ATPSh; ATPasel; NTP1	Nucleoside-triphosphatase (ATP); ATP synthase (four protons for one ATP); ATP synthase mitochondrial; V-type ATPase, H+ transporting, lysosomal; ATP phosphohydrolase, mitochondria; ATPase cytosolic; ATP synthase Golgi Apparatus; ATP synthase vacuole; ATP synthase	ec:3.6.3.14	b0650 or b4161	0.36974	0.36974	100	11	1
D-Malic Acid	b3732	atpD	single	ATPS4rpp	ATPS4rpp_1	ATP synthase (four protons for one ATP) (periplasm)	bigg:ATPS4rpp		0.36974	0.36974	100	1	1
D-Malic Acid	b3732	atpD	single	ATPS4rpp	ATPPHm; ATPS; ATPS3g; ATPS3m; ATPS3v; ATPS4m; ATPS4m_cho; ATPS4r; ATPSh; ATPasel; NTP1	Nucleoside-triphosphatase (ATP); ATP synthase (four protons for one ATP); ATP synthase mitochondrial; V-type ATPase, H+ transporting, lysosomal; ATP phosphohydrolase, mitochondria; ATPase cytosolic; ATP synthase Golgi Apparatus; ATP synthase vacuole; ATP synthase	ec:3.6.3.14	b0650 or b4161	0.36974	0.36974	100	11	1
D-Malic Acid	b3733	atpG	single	ATPS4rpp	ATPS4rpp_1	ATP synthase (four protons for one ATP) (periplasm)	bigg:ATPS4rpp		0.36974	0.36974	100	1	1
D-Malic Acid	b3733	atpG	single	ATPS4rpp	ATPPHm; ATPS; ATPS3g; ATPS3m; ATPS3v; ATPS4m; ATPS4m_cho; ATPS4r; ATPSh; ATPasel; NTP1	Nucleoside-triphosphatase (ATP); ATP synthase (four protons for one ATP); ATP synthase mitochondrial; V-type ATPase, H+ transporting, lysosomal; ATP phosphohydrolase, mitochondria; ATPase cytosolic; ATP synthase Golgi Apparatus; ATP synthase vacuole; ATP synthase	ec:3.6.3.14	b0650 or b4161	0.36974	0.36974	100	11	1
D-Malic Acid	b3734	atpA	single	ATPS4rpp	ATPS4rpp_1	ATP synthase (four protons for one ATP) (periplasm)	bigg:ATPS4rpp		0.36974	0.36974	100	1	1
D-Malic Acid	b3734	atpA	single	ATPS4rpp	ATPPHm; ATPS; ATPS3g; ATPS3m; ATPS3v; ATPS4m; ATPS4m_cho; ATPS4r; ATPSh; ATPasel; NTP1	Nucleoside-triphosphatase (ATP); ATP synthase (four protons for one ATP); ATP synthase mitochondrial; V-type ATPase, H+ transporting, lysosomal; ATP phosphohydrolase, mitochondria; ATPase cytosolic; ATP synthase Golgi Apparatus; ATP synthase vacuole; ATP synthase	ec:3.6.3.14	b0650 or b4161	0.36974	0.36974	100	11	1
D-Malic Acid	b3735	atpH	single	ATPS4rpp	ATPS4rpp_1	ATP synthase (four protons for one ATP) (periplasm)	bigg:ATPS4rpp		0.36974	0.36974	100	1	1
D-Malic Acid	b3735	atpH	single	ATPS4rpp	ATPPHm; ATPS; ATPS3g; ATPS3m; ATPS3v; ATPS4m; ATPS4m_cho; ATPS4r; ATPSh; ATPasel; NTP1	Nucleoside-triphosphatase (ATP); ATP synthase (four protons for one ATP); ATP synthase mitochondrial; V-type ATPase, H+ transporting, lysosomal; ATP phosphohydrolase, mitochondria; ATPase cytosolic; ATP synthase Golgi Apparatus; ATP synthase vacuole; ATP synthase	ec:3.6.3.14	b0650 or b4161	0.36974	0.36974	100	11	1
D-Malic Acid	b3736	atpF	single	ATPS4rpp	ATPS4rpp_1	ATP synthase (four protons for one ATP) (periplasm)	bigg:ATPS4rpp		0.36974	0.36974	100	1	1
D-Malic Acid	b3736	atpF	single	ATPS4rpp	ATPPHm; ATPS; ATPS3g; ATPS3m; ATPS3v; ATPS4m; ATPS4m_cho; ATPS4r; ATPSh; ATPasel; NTP1	Nucleoside-triphosphatase (ATP); ATP synthase (four protons for one ATP); ATP synthase mitochondrial; V-type ATPase, H+ transporting, lysosomal; ATP phosphohydrolase, mitochondria; ATPase cytosolic; ATP synthase Golgi Apparatus; ATP synthase vacuole; ATP synthase	ec:3.6.3.14	b0650 or b4161	0.36974	0.36974	100	11	1
D-Malic Acid	b3737	atpE	single	ATPS4rpp	ATPS4rpp_1	ATP synthase (four protons for one ATP) (periplasm)	bigg:ATPS4rpp		0.36974	0.36974	100	1	1
D-Malic Acid	b3737	atpE	single	ATPS4rpp	ATPPHm; ATPS; ATPS3g; ATPS3m; ATPS3v; ATPS4m; ATPS4m_cho; ATPS4r; ATPSh; ATPasel; NTP1	Nucleoside-triphosphatase (ATP); ATP synthase (four protons for one ATP); ATP synthase mitochondrial; V-type ATPase, H+ transporting, lysosomal; ATP phosphohydrolase, mitochondria; ATPase cytosolic; ATP synthase Golgi Apparatus; ATP synthase vacuole; ATP synthase	ec:3.6.3.14	b0650 or b4161	0.36974	0.36974	100	11	1
D-Malic Acid	b3738	atpB	single	ATPS4rpp	ATPS4rpp_1	ATP synthase (four protons for one ATP) (periplasm)	bigg:ATPS4rpp		0.36974	0.36974	100	1	1
D-Malic Acid	b3738	atpB	single	ATPS4rpp	ATPPHm; ATPS; ATPS3g; ATPS3m; ATPS3v; ATPS4m; ATPS4m_cho; ATPS4r; ATPSh; ATPasel; NTP1	Nucleoside-triphosphatase (ATP); ATP synthase (four protons for one ATP); ATP synthase mitochondrial; V-type ATPase, H+ transporting, lysosomal; ATP phosphohydrolase, mitochondria; ATPase cytosolic; ATP synthase Golgi Apparatus; ATP synthase vacuole; ATP synthase	ec:3.6.3.14	b0650 or b4161	0.36974	0.36974	100	11	1
D-Mannitol	b1779	gapA	single	GAPD	GAPD_1	Glyceraldehyde-3-phosphate dehydrogenase	bigg:GAPD		0.8191	0.8191	100	1	1
D-Mannitol	b1779	gapA	single	GAPD	GAPDHf; GAPDHh; GAPDHm	Glyceraldehyde-3-phosphate dehydrogenase (NAD). flagellar; Glyceraldehyde 3-phosphate dehydrogenase (NAD), mitochondria; Glyceraldehyde 3-phosphate dehydrogenase (NAD)	ec:1.2.1.12		0.8191	0.8191	100	3	1
D-Mannitol	b1779	gapA	single	GAPD	GAPDH_nadp_hi; GAPDi_nadp	Glyceraldehyde-3-phosphate dehydrogenase (NAD(P)+) (phosphorylating); Glyceraldehyde-3-phosphate dehydrogenase (NADP+) (phosphorylating)	ec:1.2.1.59		0.8191	0.8191	100	2	1
D-Mannitol	b2415	ptsH	single	MNLptspp	MNLpts	Mannitol transport via PEP:Pyr PTS	mnx:MNXR101677	b2415 and b2416 and b3599	0.8191	0.8191	100	1	1
D-Mannitol	b2416	ptsI	single	MNLptspp	MNLpts	Mannitol transport via PEP:Pyr PTS	mnx:MNXR101677	b2415 and b2416 and b3599	0.8191	0.8191	100	1	1
D-Mannitol	b2779	eno	single	ENO	ENOf; ENOm; MNXR1898; MNXR74234	kegg:R04206; rhea:10164; Enolase, mitochondria; Enolase, flagellar	ec:4.2.1.11		0.8191	0.8191	100	4	1
D-Mannitol	b2926	pgk	single	PGK	MNXR4189; PGKf; PGKh; PGKm	rhea:14801; Phosphoglycerate kinase, mitochondrial; Phosphoglycerate kinase, flagellar; Phosphoglycerate kinase, chloroplast	ec:2.7.2.3		0.8191	0.8191	100	4	1
D-Mannitol	b3600	mtlD	single	M1PD	MNXR37190; MNXR83262	kegg:R00758; rhea:19661	ec:1.1.1.17		0.8191	0.8191	100	2	1
D-Mannitol	b3919	tpiA	single	TPI	MNXR51088; TPIh	rhea:18585; Triosephosphate isomerase	ec:5.3.1.1		0.8191	0.8191	100	2	1
D-Mannose	b1613	manA	single	MAN6PI	MNXR35641; MNXR83276; MPAKI	metacyc:MANNPISOM-RXN; rhea:12356; D-mannose-6-phosphate aldose-ketose-isomerase	ec:5.3.1.8		0.80914	0.80914	100	3	1
D-Mannose	b1817	manX	single	MANptspp	MANpts	D-mannose transport via PEP:Pyr PTS	mnx:MNXR101401	b2415 and b2416 and b1818 and b1819 and b1817	0.80914	0.80914	100	1	1
D-Mannose	b1818	manY	single	MANptspp	MANpts	D-mannose transport via PEP:Pyr PTS	mnx:MNXR101401	b2415 and b2416 and b1818 and b1819 and b1817	0.80914	0.80914	100	1	1
D-Mannose	b1819	manZ	single	MANptspp	MANpts	D-mannose transport via PEP:Pyr PTS	mnx:MNXR101401	b2415 and b2416 and b1818 and b1819 and b1817	0.80914	0.80914	100	1	1
D-Mannose	b2415	ptsH	single	MANptspp	MANpts	D-mannose transport via PEP:Pyr PTS	mnx:MNXR101401	b2415 and b2416 and b1818 and b1819 and b1817	0.80914	0.80914	100	1	1
D-Mannose	b2416	ptsI	single	MANptspp	MANpts	D-mannose transport via PEP:Pyr PTS	mnx:MNXR101401	b2415 and b2416 and b1818 and b1819 and b1817	0.80914	0.80914	100	1	1
D-Melibiose	b0757	galK	single	GALKr	GALKh; MNXR20373; MNXR32659	rhea:13553; seed:rxn00808; Galactokinase, chloroplast	ec:2.7.1.6		1.08608	1.08608	100	3	1
D-Melibiose	b0758	galT	single	UGLT	MNXR70038	rhea:13989	ec:2.7.7.12		1.08608	1.08608	100	1	1
D-Melibiose	b0759	galE	single	UDPG4E	MNXR6118; MNXR70029; UAG4E; UAG4Ei	kegg:R02984; rhea:22168; UDP-N-acetylglucosamine 4-epimerase; UDP N acetylglucosamine 4 epimerase	ec:5.1.3.2		1.08608	1.08608	100	4	1
D-Melibiose	b2388	glk	single	HEX1	HEX1_1	Hexokinase (D-glucose:ATP)	bigg:HEX1		1.08608	1.08608	100	1	1
D-Melibiose	b2388	glk	single	HEX1	ABFPT; ABFPTh; AM6PTh; GLUKA; GLUKAh; HEX10; HEX7; MNXR11794; MNXR15182; MNXR59240; MNXR59300; MNXR59413; MNXR59417; MNXR73684; MNXR73729; MNXR73755; MNXR73821; MNXR73976; MNXR73980; MNXR84820; MNXR84834; r0354; r0355; r0360; r0361; r0363; r0364	Hexokinase (D-fructose:ATP); kegg:R01139; kegg:R02868; kegg:R01140; kegg:R01964; kegg:R02865; kegg:R00725; kegg:R01327; kegg:R01965; metacyc:HEXOKINASE-RXN; kegg:R02850; kegg:R02849; kegg:R01330; kegg:R00876; kegg:R02867; Hexokinase (D-glucosamine:ATP); ATP:D-mannose 6-phosphotransferase, chloroplast; Glucokinase/hexokinase (glc-A); Glucokinase/hexokinase, chloroplast (glc-A); Glycolysis / Glycon…	ec:2.7.1.1	b0394	1.08608	1.08608	100	27	1
D-Melibiose	b2388	glk	single	HEX1	GLUK	Glucokinase	ec:2.7.1.2		1.08608	1.08608	100	1	1
D-Melibiose	b4119	melA	single	GALS3	DGGH; EMGH; EPMGH; GALIGH; GALS1; GALS2; GALS4; GGGH; GGLGH; MELTGH; MGHB; MLGH; MNXR26679; MNXR31035; MNXR31508; MNXR32322; MNXR35877; MNXR68809; MNXR69130; MNXR69430; MNXR74198; MNXR79744; MTGH; OAGMIG; RAFGH; RGH; STACHGALACT; SYGH; r0627	kegg:R02926; kegg:R01104; kegg:R04019; kegg:R01194; kegg:R03634; kegg:R01103; kegg:R01101; kegg:R05549; kegg:R01329; rhea:28663; Alpha D glucoside glucohydrase; 1 alpha D Galactosyl myo inositol galactohydrolase; Melibiitol galactohydrolase; Galactosylglycerol galactohydrolase; 3-O-alpha-D-Galactosyl-1D-myo-inositol galactohydrolase; Raffinose galactohydrolase; A galactosidase galactomannan ; A g…	ec:3.2.1.22		1.08608	1.08608	100	29	1
D-Ribose	b3752	rbsK	single	RBK	DRBK; MNXR34453; MNXR69847; MNXR71263; MNXR82393	rhea:30871; kegg:R02750; rhea:13697; seed:rxn00772; Deoxyribokinase	ec:2.7.1.15		0.66979	0.66979	100	5	1
D-Saccharic Acid	b1779	gapA	single	GAPD	GAPD_1	Glyceraldehyde-3-phosphate dehydrogenase	bigg:GAPD		0.60246	0.60246	100	1	1
D-Saccharic Acid	b1779	gapA	single	GAPD	GAPDHf; GAPDHh; GAPDHm	Glyceraldehyde-3-phosphate dehydrogenase (NAD). flagellar; Glyceraldehyde 3-phosphate dehydrogenase (NAD), mitochondria; Glyceraldehyde 3-phosphate dehydrogenase (NAD)	ec:1.2.1.12		0.60246	0.60246	100	3	1
D-Saccharic Acid	b1779	gapA	single	GAPD	GAPDH_nadp_hi; GAPDi_nadp	Glyceraldehyde-3-phosphate dehydrogenase (NAD(P)+) (phosphorylating); Glyceraldehyde-3-phosphate dehydrogenase (NADP+) (phosphorylating)	ec:1.2.1.59		0.60246	0.60246	100	2	1
D-Saccharic Acid	b2779	eno	single	ENO	ENOf; ENOm; MNXR1898; MNXR74234	kegg:R04206; rhea:10164; Enolase, mitochondria; Enolase, flagellar	ec:4.2.1.11		0.60246	0.60246	100	4	1
D-Saccharic Acid	b2926	pgk	single	PGK	MNXR4189; PGKf; PGKh; PGKm	rhea:14801; Phosphoglycerate kinase, mitochondrial; Phosphoglycerate kinase, flagellar; Phosphoglycerate kinase, chloroplast	ec:2.7.2.3		0.60246	0.60246	100	4	1
D-Saccharic Acid	b3126	garL	single	GLCRAL	GLCRAL_1; MNXR2674; MNXR6097	rhea:27726; rhea:10268; 5 dehydro 4 deoxyglucarate aldolase	ec:4.1.2.20		0.60246	0.60246	100	3	1
D-Serine	b1702	ppsA	single	PPS	MNXR4414	rhea:11364	ec:2.7.9.2		0.30869	0.30869	100	1	1
D-Serine	b1779	gapA	single	GAPD	GAPD_1	Glyceraldehyde-3-phosphate dehydrogenase	bigg:GAPD		0.30869	0.30869	100	1	1
D-Serine	b1779	gapA	single	GAPD	GAPDHf; GAPDHh; GAPDHm	Glyceraldehyde-3-phosphate dehydrogenase (NAD). flagellar; Glyceraldehyde 3-phosphate dehydrogenase (NAD), mitochondria; Glyceraldehyde 3-phosphate dehydrogenase (NAD)	ec:1.2.1.12		0.30869	0.30869	100	3	1
D-Serine	b1779	gapA	single	GAPD	GAPDH_nadp_hi; GAPDi_nadp	Glyceraldehyde-3-phosphate dehydrogenase (NAD(P)+) (phosphorylating); Glyceraldehyde-3-phosphate dehydrogenase (NADP+) (phosphorylating)	ec:1.2.1.59		0.30869	0.30869	100	2	1
D-Serine	b2779	eno	single	ENO	ENOf; ENOm; MNXR1898; MNXR74234	kegg:R04206; rhea:10164; Enolase, mitochondria; Enolase, flagellar	ec:4.2.1.11		0.30869	0.30869	100	4	1
D-Serine	b2926	pgk	single	PGK	MNXR4189; PGKf; PGKh; PGKm	rhea:14801; Phosphoglycerate kinase, mitochondrial; Phosphoglycerate kinase, flagellar; Phosphoglycerate kinase, chloroplast	ec:2.7.2.3		0.30869	0.30869	100	4	1
D-Serine	b3731	atpC	single	ATPS4rpp	ATPS4rpp_1	ATP synthase (four protons for one ATP) (periplasm)	bigg:ATPS4rpp		0.30869	0.30869	100	1	1
D-Serine	b3731	atpC	single	ATPS4rpp	ATPPHm; ATPS; ATPS3g; ATPS3m; ATPS3v; ATPS4m; ATPS4m_cho; ATPS4r; ATPSh; ATPasel; NTP1	Nucleoside-triphosphatase (ATP); ATP synthase (four protons for one ATP); ATP synthase mitochondrial; V-type ATPase, H+ transporting, lysosomal; ATP phosphohydrolase, mitochondria; ATPase cytosolic; ATP synthase Golgi Apparatus; ATP synthase vacuole; ATP synthase	ec:3.6.3.14	b0650 or b4161	0.30869	0.30869	100	11	1
D-Serine	b3732	atpD	single	ATPS4rpp	ATPS4rpp_1	ATP synthase (four protons for one ATP) (periplasm)	bigg:ATPS4rpp		0.30869	0.30869	100	1	1
D-Serine	b3732	atpD	single	ATPS4rpp	ATPPHm; ATPS; ATPS3g; ATPS3m; ATPS3v; ATPS4m; ATPS4m_cho; ATPS4r; ATPSh; ATPasel; NTP1	Nucleoside-triphosphatase (ATP); ATP synthase (four protons for one ATP); ATP synthase mitochondrial; V-type ATPase, H+ transporting, lysosomal; ATP phosphohydrolase, mitochondria; ATPase cytosolic; ATP synthase Golgi Apparatus; ATP synthase vacuole; ATP synthase	ec:3.6.3.14	b0650 or b4161	0.30869	0.30869	100	11	1
D-Serine	b3733	atpG	single	ATPS4rpp	ATPS4rpp_1	ATP synthase (four protons for one ATP) (periplasm)	bigg:ATPS4rpp		0.30869	0.30869	100	1	1
D-Serine	b3733	atpG	single	ATPS4rpp	ATPPHm; ATPS; ATPS3g; ATPS3m; ATPS3v; ATPS4m; ATPS4m_cho; ATPS4r; ATPSh; ATPasel; NTP1	Nucleoside-triphosphatase (ATP); ATP synthase (four protons for one ATP); ATP synthase mitochondrial; V-type ATPase, H+ transporting, lysosomal; ATP phosphohydrolase, mitochondria; ATPase cytosolic; ATP synthase Golgi Apparatus; ATP synthase vacuole; ATP synthase	ec:3.6.3.14	b0650 or b4161	0.30869	0.30869	100	11	1
D-Serine	b3734	atpA	single	ATPS4rpp	ATPS4rpp_1	ATP synthase (four protons for one ATP) (periplasm)	bigg:ATPS4rpp		0.30869	0.30869	100	1	1
D-Serine	b3734	atpA	single	ATPS4rpp	ATPPHm; ATPS; ATPS3g; ATPS3m; ATPS3v; ATPS4m; ATPS4m_cho; ATPS4r; ATPSh; ATPasel; NTP1	Nucleoside-triphosphatase (ATP); ATP synthase (four protons for one ATP); ATP synthase mitochondrial; V-type ATPase, H+ transporting, lysosomal; ATP phosphohydrolase, mitochondria; ATPase cytosolic; ATP synthase Golgi Apparatus; ATP synthase vacuole; ATP synthase	ec:3.6.3.14	b0650 or b4161	0.30869	0.30869	100	11	1
D-Serine	b3735	atpH	single	ATPS4rpp	ATPS4rpp_1	ATP synthase (four protons for one ATP) (periplasm)	bigg:ATPS4rpp		0.30869	0.30869	100	1	1
D-Serine	b3735	atpH	single	ATPS4rpp	ATPPHm; ATPS; ATPS3g; ATPS3m; ATPS3v; ATPS4m; ATPS4m_cho; ATPS4r; ATPSh; ATPasel; NTP1	Nucleoside-triphosphatase (ATP); ATP synthase (four protons for one ATP); ATP synthase mitochondrial; V-type ATPase, H+ transporting, lysosomal; ATP phosphohydrolase, mitochondria; ATPase cytosolic; ATP synthase Golgi Apparatus; ATP synthase vacuole; ATP synthase	ec:3.6.3.14	b0650 or b4161	0.30869	0.30869	100	11	1
D-Serine	b3736	atpF	single	ATPS4rpp	ATPS4rpp_1	ATP synthase (four protons for one ATP) (periplasm)	bigg:ATPS4rpp		0.30869	0.30869	100	1	1
D-Serine	b3736	atpF	single	ATPS4rpp	ATPPHm; ATPS; ATPS3g; ATPS3m; ATPS3v; ATPS4m; ATPS4m_cho; ATPS4r; ATPSh; ATPasel; NTP1	Nucleoside-triphosphatase (ATP); ATP synthase (four protons for one ATP); ATP synthase mitochondrial; V-type ATPase, H+ transporting, lysosomal; ATP phosphohydrolase, mitochondria; ATPase cytosolic; ATP synthase Golgi Apparatus; ATP synthase vacuole; ATP synthase	ec:3.6.3.14	b0650 or b4161	0.30869	0.30869	100	11	1
D-Serine	b3737	atpE	single	ATPS4rpp	ATPS4rpp_1	ATP synthase (four protons for one ATP) (periplasm)	bigg:ATPS4rpp		0.30869	0.30869	100	1	1
D-Serine	b3737	atpE	single	ATPS4rpp	ATPPHm; ATPS; ATPS3g; ATPS3m; ATPS3v; ATPS4m; ATPS4m_cho; ATPS4r; ATPSh; ATPasel; NTP1	Nucleoside-triphosphatase (ATP); ATP synthase (four protons for one ATP); ATP synthase mitochondrial; V-type ATPase, H+ transporting, lysosomal; ATP phosphohydrolase, mitochondria; ATPase cytosolic; ATP synthase Golgi Apparatus; ATP synthase vacuole; ATP synthase	ec:3.6.3.14	b0650 or b4161	0.30869	0.30869	100	11	1
D-Serine	b3738	atpB	single	ATPS4rpp	ATPS4rpp_1	ATP synthase (four protons for one ATP) (periplasm)	bigg:ATPS4rpp		0.30869	0.30869	100	1	1
D-Serine	b3738	atpB	single	ATPS4rpp	ATPPHm; ATPS; ATPS3g; ATPS3m; ATPS3v; ATPS4m; ATPS4m_cho; ATPS4r; ATPSh; ATPasel; NTP1	Nucleoside-triphosphatase (ATP); ATP synthase (four protons for one ATP); ATP synthase mitochondrial; V-type ATPase, H+ transporting, lysosomal; ATP phosphohydrolase, mitochondria; ATPase cytosolic; ATP synthase Golgi Apparatus; ATP synthase vacuole; ATP synthase	ec:3.6.3.14	b0650 or b4161	0.30869	0.30869	100	11	1
D-Serine	b4208	cycA	single	DSERt2pp	DSERt2	D-serine transport via proton symport	mnx:MNXR97798	b4208	0.30852	0.30869	99.9	1	1
D-Sorbitol	b2415	ptsH	single	SBTptspp	SBTpts	D-sorbitol transport via PEP:Pyr PTS	mnx:MNXR104290	b2703 and b2415 and b2702 and b2416 and b2704	0.8191	0.8191	100	1	1
D-Sorbitol	b2416	ptsI	single	SBTptspp	SBTpts	D-sorbitol transport via PEP:Pyr PTS	mnx:MNXR104290	b2703 and b2415 and b2702 and b2416 and b2704	0.8191	0.8191	100	1	1
D-Sorbitol	b2702	srlA	single	SBTptspp	SBTpts	D-sorbitol transport via PEP:Pyr PTS	mnx:MNXR104290	b2703 and b2415 and b2702 and b2416 and b2704	0.8191	0.8191	100	1	1
D-Sorbitol	b2703	srlE	single	SBTptspp	SBTpts	D-sorbitol transport via PEP:Pyr PTS	mnx:MNXR104290	b2703 and b2415 and b2702 and b2416 and b2704	0.8191	0.8191	100	1	1
D-Sorbitol	b2704	srlB	single	SBTptspp	SBTpts	D-sorbitol transport via PEP:Pyr PTS	mnx:MNXR104290	b2703 and b2415 and b2702 and b2416 and b2704	0.8191	0.8191	100	1	1
D-Sorbitol	b2705	srlD	single	SBTPD	MNXR36195; MNXR84172	metacyc:SORB6PDEHYDROG-RXN; rhea:19837	ec:1.1.1.140		0.8191	0.8191	100	2	1
D-Trehalose	b2388	glk	single	HEX1	HEX1_1	Hexokinase (D-glucose:ATP)	bigg:HEX1		1.10711	1.10711	100	1	1
D-Trehalose	b2388	glk	single	HEX1	ABFPT; ABFPTh; AM6PTh; GLUKA; GLUKAh; HEX10; HEX7; MNXR11794; MNXR15182; MNXR59240; MNXR59300; MNXR59413; MNXR59417; MNXR73684; MNXR73729; MNXR73755; MNXR73821; MNXR73976; MNXR73980; MNXR84820; MNXR84834; r0354; r0355; r0360; r0361; r0363; r0364	Hexokinase (D-fructose:ATP); kegg:R01139; kegg:R02868; kegg:R01140; kegg:R01964; kegg:R02865; kegg:R00725; kegg:R01327; kegg:R01965; metacyc:HEXOKINASE-RXN; kegg:R02850; kegg:R02849; kegg:R01330; kegg:R00876; kegg:R02867; Hexokinase (D-glucosamine:ATP); ATP:D-mannose 6-phosphotransferase, chloroplast; Glucokinase/hexokinase (glc-A); Glucokinase/hexokinase, chloroplast (glc-A); Glycolysis / Glycon…	ec:2.7.1.1	b0394	1.10711	1.10711	100	27	1
D-Trehalose	b2388	glk	single	HEX1	GLUK	Glucokinase	ec:2.7.1.2		1.10711	1.10711	100	1	1
D-Trehalose	b2415	ptsH	single	TREptspp	MNXR5126; MNXR92351; MNXR93116; MNXR93119; MNXR93120; TREpts	Trehalose transport via PEP:Pyr PTS; rhea:42400; rhea:42484; rhea:42436; rhea:37359; seed:rxn02005	ec:2.7.1.69	b2415 and b2417 and b2416 and b4240	1.10711	1.10711	100	6	1
D-Trehalose	b2416	ptsI	single	TREptspp	MNXR5126; MNXR92351; MNXR93116; MNXR93119; MNXR93120; TREpts	Trehalose transport via PEP:Pyr PTS; rhea:42400; rhea:42484; rhea:42436; rhea:37359; seed:rxn02005	ec:2.7.1.69	b2415 and b2417 and b2416 and b4240	1.10711	1.10711	100	6	1
D-Trehalose	b2417	crr	single	TREptspp	MNXR5126; MNXR92351; MNXR93116; MNXR93119; MNXR93120; TREpts	Trehalose transport via PEP:Pyr PTS; rhea:42400; rhea:42484; rhea:42436; rhea:37359; seed:rxn02005	ec:2.7.1.69	b2415 and b2417 and b2416 and b4240	1.10711	1.10711	100	6	1
D-Trehalose	b4239	treC	single	TRE6PH	MAL6PG; MNXR71380	rhea:20421; Maltose 6 phosphate glucosidase	ec:3.2.1.122		1.10711	1.10711	100	2	1
D-Trehalose	b4240	treB	single	TREptspp	MNXR5126; MNXR92351; MNXR93116; MNXR93119; MNXR93120; TREpts	Trehalose transport via PEP:Pyr PTS; rhea:42400; rhea:42484; rhea:42436; rhea:37359; seed:rxn02005	ec:2.7.1.69	b2415 and b2417 and b2416 and b4240	1.10711	1.10711	100	6	1
D-Xylose	b3565	xylA	single	XYLI1	ARAI; MNXR79324; MNXR84422; MNXR84821; XYLI2	Xylose isomerase; L-arabinose isomerase; rhea:22816; kegg:R00878; rhea:28546	ec:5.3.1.5	b3565	0.71116	0.71116	100	5	1
Fructose-6-Phosphate	b3666	uhpT	single	F6Pt6_2pp	F6Pt6_2	Fructose 6 phosphate transport via phosphate antiport	mnx:MNXR99079		0.86887	0.86887	100	1	1
Fumaric Acid	b1779	gapA	single	GAPD	GAPD_1	Glyceraldehyde-3-phosphate dehydrogenase	bigg:GAPD		0.40511	0.40511	100	1	1
Fumaric Acid	b1779	gapA	single	GAPD	GAPDHf; GAPDHh; GAPDHm	Glyceraldehyde-3-phosphate dehydrogenase (NAD). flagellar; Glyceraldehyde 3-phosphate dehydrogenase (NAD), mitochondria; Glyceraldehyde 3-phosphate dehydrogenase (NAD)	ec:1.2.1.12		0.40511	0.40511	100	3	1
Fumaric Acid	b1779	gapA	single	GAPD	GAPDH_nadp_hi; GAPDi_nadp	Glyceraldehyde-3-phosphate dehydrogenase (NAD(P)+) (phosphorylating); Glyceraldehyde-3-phosphate dehydrogenase (NADP+) (phosphorylating)	ec:1.2.1.59		0.40511	0.40511	100	2	1
Fumaric Acid	b2779	eno	single	ENO	ENOf; ENOm; MNXR1898; MNXR74234	kegg:R04206; rhea:10164; Enolase, mitochondria; Enolase, flagellar	ec:4.2.1.11		0.40511	0.40511	100	4	1
Fumaric Acid	b2926	pgk	single	PGK	MNXR4189; PGKf; PGKh; PGKm	rhea:14801; Phosphoglycerate kinase, mitochondrial; Phosphoglycerate kinase, flagellar; Phosphoglycerate kinase, chloroplast	ec:2.7.2.3		0.40511	0.40511	100	4	1
Fumaric Acid	b3731	atpC	single	ATPS4rpp	ATPS4rpp_1	ATP synthase (four protons for one ATP) (periplasm)	bigg:ATPS4rpp		0.40511	0.40511	100	1	1
Fumaric Acid	b3731	atpC	single	ATPS4rpp	ATPPHm; ATPS; ATPS3g; ATPS3m; ATPS3v; ATPS4m; ATPS4m_cho; ATPS4r; ATPSh; ATPasel; NTP1	Nucleoside-triphosphatase (ATP); ATP synthase (four protons for one ATP); ATP synthase mitochondrial; V-type ATPase, H+ transporting, lysosomal; ATP phosphohydrolase, mitochondria; ATPase cytosolic; ATP synthase Golgi Apparatus; ATP synthase vacuole; ATP synthase	ec:3.6.3.14	b0650 or b4161	0.40511	0.40511	100	11	1
Fumaric Acid	b3732	atpD	single	ATPS4rpp	ATPS4rpp_1	ATP synthase (four protons for one ATP) (periplasm)	bigg:ATPS4rpp		0.40511	0.40511	100	1	1
Fumaric Acid	b3732	atpD	single	ATPS4rpp	ATPPHm; ATPS; ATPS3g; ATPS3m; ATPS3v; ATPS4m; ATPS4m_cho; ATPS4r; ATPSh; ATPasel; NTP1	Nucleoside-triphosphatase (ATP); ATP synthase (four protons for one ATP); ATP synthase mitochondrial; V-type ATPase, H+ transporting, lysosomal; ATP phosphohydrolase, mitochondria; ATPase cytosolic; ATP synthase Golgi Apparatus; ATP synthase vacuole; ATP synthase	ec:3.6.3.14	b0650 or b4161	0.40511	0.40511	100	11	1
Fumaric Acid	b3733	atpG	single	ATPS4rpp	ATPS4rpp_1	ATP synthase (four protons for one ATP) (periplasm)	bigg:ATPS4rpp		0.40511	0.40511	100	1	1
Fumaric Acid	b3733	atpG	single	ATPS4rpp	ATPPHm; ATPS; ATPS3g; ATPS3m; ATPS3v; ATPS4m; ATPS4m_cho; ATPS4r; ATPSh; ATPasel; NTP1	Nucleoside-triphosphatase (ATP); ATP synthase (four protons for one ATP); ATP synthase mitochondrial; V-type ATPase, H+ transporting, lysosomal; ATP phosphohydrolase, mitochondria; ATPase cytosolic; ATP synthase Golgi Apparatus; ATP synthase vacuole; ATP synthase	ec:3.6.3.14	b0650 or b4161	0.40511	0.40511	100	11	1
Fumaric Acid	b3734	atpA	single	ATPS4rpp	ATPS4rpp_1	ATP synthase (four protons for one ATP) (periplasm)	bigg:ATPS4rpp		0.40511	0.40511	100	1	1
Fumaric Acid	b3734	atpA	single	ATPS4rpp	ATPPHm; ATPS; ATPS3g; ATPS3m; ATPS3v; ATPS4m; ATPS4m_cho; ATPS4r; ATPSh; ATPasel; NTP1	Nucleoside-triphosphatase (ATP); ATP synthase (four protons for one ATP); ATP synthase mitochondrial; V-type ATPase, H+ transporting, lysosomal; ATP phosphohydrolase, mitochondria; ATPase cytosolic; ATP synthase Golgi Apparatus; ATP synthase vacuole; ATP synthase	ec:3.6.3.14	b0650 or b4161	0.40511	0.40511	100	11	1
Fumaric Acid	b3735	atpH	single	ATPS4rpp	ATPS4rpp_1	ATP synthase (four protons for one ATP) (periplasm)	bigg:ATPS4rpp		0.40511	0.40511	100	1	1
Fumaric Acid	b3735	atpH	single	ATPS4rpp	ATPPHm; ATPS; ATPS3g; ATPS3m; ATPS3v; ATPS4m; ATPS4m_cho; ATPS4r; ATPSh; ATPasel; NTP1	Nucleoside-triphosphatase (ATP); ATP synthase (four protons for one ATP); ATP synthase mitochondrial; V-type ATPase, H+ transporting, lysosomal; ATP phosphohydrolase, mitochondria; ATPase cytosolic; ATP synthase Golgi Apparatus; ATP synthase vacuole; ATP synthase	ec:3.6.3.14	b0650 or b4161	0.40511	0.40511	100	11	1
Fumaric Acid	b3736	atpF	single	ATPS4rpp	ATPS4rpp_1	ATP synthase (four protons for one ATP) (periplasm)	bigg:ATPS4rpp		0.40511	0.40511	100	1	1
Fumaric Acid	b3736	atpF	single	ATPS4rpp	ATPPHm; ATPS; ATPS3g; ATPS3m; ATPS3v; ATPS4m; ATPS4m_cho; ATPS4r; ATPSh; ATPasel; NTP1	Nucleoside-triphosphatase (ATP); ATP synthase (four protons for one ATP); ATP synthase mitochondrial; V-type ATPase, H+ transporting, lysosomal; ATP phosphohydrolase, mitochondria; ATPase cytosolic; ATP synthase Golgi Apparatus; ATP synthase vacuole; ATP synthase	ec:3.6.3.14	b0650 or b4161	0.40511	0.40511	100	11	1
Fumaric Acid	b3737	atpE	single	ATPS4rpp	ATPS4rpp_1	ATP synthase (four protons for one ATP) (periplasm)	bigg:ATPS4rpp		0.40511	0.40511	100	1	1
Fumaric Acid	b3737	atpE	single	ATPS4rpp	ATPPHm; ATPS; ATPS3g; ATPS3m; ATPS3v; ATPS4m; ATPS4m_cho; ATPS4r; ATPSh; ATPasel; NTP1	Nucleoside-triphosphatase (ATP); ATP synthase (four protons for one ATP); ATP synthase mitochondrial; V-type ATPase, H+ transporting, lysosomal; ATP phosphohydrolase, mitochondria; ATPase cytosolic; ATP synthase Golgi Apparatus; ATP synthase vacuole; ATP synthase	ec:3.6.3.14	b0650 or b4161	0.40511	0.40511	100	11	1
Fumaric Acid	b3738	atpB	single	ATPS4rpp	ATPS4rpp_1	ATP synthase (four protons for one ATP) (periplasm)	bigg:ATPS4rpp		0.40511	0.40511	100	1	1
Fumaric Acid	b3738	atpB	single	ATPS4rpp	ATPPHm; ATPS; ATPS3g; ATPS3m; ATPS3v; ATPS4m; ATPS4m_cho; ATPS4r; ATPSh; ATPasel; NTP1	Nucleoside-triphosphatase (ATP); ATP synthase (four protons for one ATP); ATP synthase mitochondrial; V-type ATPase, H+ transporting, lysosomal; ATP phosphohydrolase, mitochondria; ATPase cytosolic; ATP synthase Golgi Apparatus; ATP synthase vacuole; ATP synthase	ec:3.6.3.14	b0650 or b4161	0.40511	0.40511	100	11	1
Glucose-6-Phosphate	b3666	uhpT	single	G6Pt6_2pp	G6Pt6_2	Glucose-6-phosphate transport via phosphate antiport	mnx:MNXR99913	b3666	0.86887	0.86887	100	1	1
Glycerol	b1779	gapA	single	GAPD	GAPD_1	Glyceraldehyde-3-phosphate dehydrogenase	bigg:GAPD		0.48553	0.48553	100	1	1
Glycerol	b1779	gapA	single	GAPD	GAPDHf; GAPDHh; GAPDHm	Glyceraldehyde-3-phosphate dehydrogenase (NAD). flagellar; Glyceraldehyde 3-phosphate dehydrogenase (NAD), mitochondria; Glyceraldehyde 3-phosphate dehydrogenase (NAD)	ec:1.2.1.12		0.48553	0.48553	100	3	1
Glycerol	b1779	gapA	single	GAPD	GAPDH_nadp_hi; GAPDi_nadp	Glyceraldehyde-3-phosphate dehydrogenase (NAD(P)+) (phosphorylating); Glyceraldehyde-3-phosphate dehydrogenase (NADP+) (phosphorylating)	ec:1.2.1.59		0.48553	0.48553	100	2	1
Glycerol	b2779	eno	single	ENO	ENOf; ENOm; MNXR1898; MNXR74234	kegg:R04206; rhea:10164; Enolase, mitochondria; Enolase, flagellar	ec:4.2.1.11		0.48553	0.48553	100	4	1
Glycerol	b2926	pgk	single	PGK	MNXR4189; PGKf; PGKh; PGKm	rhea:14801; Phosphoglycerate kinase, mitochondrial; Phosphoglycerate kinase, flagellar; Phosphoglycerate kinase, chloroplast	ec:2.7.2.3		0.48553	0.48553	100	4	1
Glycerol	b3919	tpiA	single	TPI	MNXR51088; TPIh	rhea:18585; Triosephosphate isomerase	ec:5.3.1.1		0.48553	0.48553	100	2	1
Glycerol	b3945	gldA	single	GLYCDx	ALCD22_L; MNXR69172; MNXR86334	kegg:R10717; rhea:13769; Alcohol dehydrogenase (L-lactaldehyde)	ec:1.1.1.6		0.48553	0.48553	100	3	1
Inosine	b0411	tsx	single	INStex	INSt; INStl; INStm	Inosine facilated transport in mitochondria; Inosine transport (diffusion); Inosine facilated transport from lysosome	mnx:MNXR100849		0.84503	0.84503	100	3	1
L-Arabinose	b0062	araA	single	ARAI	MNXR5440	rhea:14821	ec:5.3.1.4		0.71116	0.71116	100	1	1
L-Arabinose	b0062	araA	single	ARAI	MNXR79324; MNXR84422; MNXR84821; XYLI1; XYLI2	Xylose isomerase; rhea:22816; kegg:R00878; rhea:28546	ec:5.3.1.5	b3565	0.71116	0.71116	100	5	1
L-Arabinose	b0063	araB	single	RBK_L1	MNXR5448; RBK_Dr	rhea:22072; D-ribulokinase (D-ribulose)	ec:2.7.1.16		0.71116	0.71116	100	2	1
L-Aspartic Acid	b1779	gapA	single	GAPD	GAPD_1	Glyceraldehyde-3-phosphate dehydrogenase	bigg:GAPD		0.40511	0.40511	100	1	1
L-Aspartic Acid	b1779	gapA	single	GAPD	GAPDHf; GAPDHh; GAPDHm	Glyceraldehyde-3-phosphate dehydrogenase (NAD). flagellar; Glyceraldehyde 3-phosphate dehydrogenase (NAD), mitochondria; Glyceraldehyde 3-phosphate dehydrogenase (NAD)	ec:1.2.1.12		0.40511	0.40511	100	3	1
L-Aspartic Acid	b1779	gapA	single	GAPD	GAPDH_nadp_hi; GAPDi_nadp	Glyceraldehyde-3-phosphate dehydrogenase (NAD(P)+) (phosphorylating); Glyceraldehyde-3-phosphate dehydrogenase (NADP+) (phosphorylating)	ec:1.2.1.59		0.40511	0.40511	100	2	1
L-Aspartic Acid	b2779	eno	single	ENO	ENOf; ENOm; MNXR1898; MNXR74234	kegg:R04206; rhea:10164; Enolase, mitochondria; Enolase, flagellar	ec:4.2.1.11		0.40511	0.40511	100	4	1
L-Aspartic Acid	b2926	pgk	single	PGK	MNXR4189; PGKf; PGKh; PGKm	rhea:14801; Phosphoglycerate kinase, mitochondrial; Phosphoglycerate kinase, flagellar; Phosphoglycerate kinase, chloroplast	ec:2.7.2.3		0.40511	0.40511	100	4	1
L-Aspartic Acid	b3403	pck	single	PPCK	MNXR4383; PPCKm	rhea:18617; Phosphoenolpyruvate carboxykinase, mitochondria	ec:4.1.1.49		0.40511	0.40511	100	2	1
L-Aspartic Acid	b3731	atpC	single	ATPS4rpp	ATPS4rpp_1	ATP synthase (four protons for one ATP) (periplasm)	bigg:ATPS4rpp		0.40511	0.40511	100	1	1
L-Aspartic Acid	b3731	atpC	single	ATPS4rpp	ATPPHm; ATPS; ATPS3g; ATPS3m; ATPS3v; ATPS4m; ATPS4m_cho; ATPS4r; ATPSh; ATPasel; NTP1	Nucleoside-triphosphatase (ATP); ATP synthase (four protons for one ATP); ATP synthase mitochondrial; V-type ATPase, H+ transporting, lysosomal; ATP phosphohydrolase, mitochondria; ATPase cytosolic; ATP synthase Golgi Apparatus; ATP synthase vacuole; ATP synthase	ec:3.6.3.14	b0650 or b4161	0.40511	0.40511	100	11	1
L-Aspartic Acid	b3732	atpD	single	ATPS4rpp	ATPS4rpp_1	ATP synthase (four protons for one ATP) (periplasm)	bigg:ATPS4rpp		0.40511	0.40511	100	1	1
L-Aspartic Acid	b3732	atpD	single	ATPS4rpp	ATPPHm; ATPS; ATPS3g; ATPS3m; ATPS3v; ATPS4m; ATPS4m_cho; ATPS4r; ATPSh; ATPasel; NTP1	Nucleoside-triphosphatase (ATP); ATP synthase (four protons for one ATP); ATP synthase mitochondrial; V-type ATPase, H+ transporting, lysosomal; ATP phosphohydrolase, mitochondria; ATPase cytosolic; ATP synthase Golgi Apparatus; ATP synthase vacuole; ATP synthase	ec:3.6.3.14	b0650 or b4161	0.40511	0.40511	100	11	1
L-Aspartic Acid	b3733	atpG	single	ATPS4rpp	ATPS4rpp_1	ATP synthase (four protons for one ATP) (periplasm)	bigg:ATPS4rpp		0.40511	0.40511	100	1	1
L-Aspartic Acid	b3733	atpG	single	ATPS4rpp	ATPPHm; ATPS; ATPS3g; ATPS3m; ATPS3v; ATPS4m; ATPS4m_cho; ATPS4r; ATPSh; ATPasel; NTP1	Nucleoside-triphosphatase (ATP); ATP synthase (four protons for one ATP); ATP synthase mitochondrial; V-type ATPase, H+ transporting, lysosomal; ATP phosphohydrolase, mitochondria; ATPase cytosolic; ATP synthase Golgi Apparatus; ATP synthase vacuole; ATP synthase	ec:3.6.3.14	b0650 or b4161	0.40511	0.40511	100	11	1
L-Aspartic Acid	b3734	atpA	single	ATPS4rpp	ATPS4rpp_1	ATP synthase (four protons for one ATP) (periplasm)	bigg:ATPS4rpp		0.40511	0.40511	100	1	1
L-Aspartic Acid	b3734	atpA	single	ATPS4rpp	ATPPHm; ATPS; ATPS3g; ATPS3m; ATPS3v; ATPS4m; ATPS4m_cho; ATPS4r; ATPSh; ATPasel; NTP1	Nucleoside-triphosphatase (ATP); ATP synthase (four protons for one ATP); ATP synthase mitochondrial; V-type ATPase, H+ transporting, lysosomal; ATP phosphohydrolase, mitochondria; ATPase cytosolic; ATP synthase Golgi Apparatus; ATP synthase vacuole; ATP synthase	ec:3.6.3.14	b0650 or b4161	0.40511	0.40511	100	11	1
L-Aspartic Acid	b3735	atpH	single	ATPS4rpp	ATPS4rpp_1	ATP synthase (four protons for one ATP) (periplasm)	bigg:ATPS4rpp		0.40511	0.40511	100	1	1
L-Aspartic Acid	b3735	atpH	single	ATPS4rpp	ATPPHm; ATPS; ATPS3g; ATPS3m; ATPS3v; ATPS4m; ATPS4m_cho; ATPS4r; ATPSh; ATPasel; NTP1	Nucleoside-triphosphatase (ATP); ATP synthase (four protons for one ATP); ATP synthase mitochondrial; V-type ATPase, H+ transporting, lysosomal; ATP phosphohydrolase, mitochondria; ATPase cytosolic; ATP synthase Golgi Apparatus; ATP synthase vacuole; ATP synthase	ec:3.6.3.14	b0650 or b4161	0.40511	0.40511	100	11	1
L-Aspartic Acid	b3736	atpF	single	ATPS4rpp	ATPS4rpp_1	ATP synthase (four protons for one ATP) (periplasm)	bigg:ATPS4rpp		0.40511	0.40511	100	1	1
L-Aspartic Acid	b3736	atpF	single	ATPS4rpp	ATPPHm; ATPS; ATPS3g; ATPS3m; ATPS3v; ATPS4m; ATPS4m_cho; ATPS4r; ATPSh; ATPasel; NTP1	Nucleoside-triphosphatase (ATP); ATP synthase (four protons for one ATP); ATP synthase mitochondrial; V-type ATPase, H+ transporting, lysosomal; ATP phosphohydrolase, mitochondria; ATPase cytosolic; ATP synthase Golgi Apparatus; ATP synthase vacuole; ATP synthase	ec:3.6.3.14	b0650 or b4161	0.40511	0.40511	100	11	1
L-Aspartic Acid	b3737	atpE	single	ATPS4rpp	ATPS4rpp_1	ATP synthase (four protons for one ATP) (periplasm)	bigg:ATPS4rpp		0.40511	0.40511	100	1	1
L-Aspartic Acid	b3737	atpE	single	ATPS4rpp	ATPPHm; ATPS; ATPS3g; ATPS3m; ATPS3v; ATPS4m; ATPS4m_cho; ATPS4r; ATPSh; ATPasel; NTP1	Nucleoside-triphosphatase (ATP); ATP synthase (four protons for one ATP); ATP synthase mitochondrial; V-type ATPase, H+ transporting, lysosomal; ATP phosphohydrolase, mitochondria; ATPase cytosolic; ATP synthase Golgi Apparatus; ATP synthase vacuole; ATP synthase	ec:3.6.3.14	b0650 or b4161	0.40511	0.40511	100	11	1
L-Aspartic Acid	b3738	atpB	single	ATPS4rpp	ATPS4rpp_1	ATP synthase (four protons for one ATP) (periplasm)	bigg:ATPS4rpp		0.40511	0.40511	100	1	1
L-Aspartic Acid	b3738	atpB	single	ATPS4rpp	ATPPHm; ATPS; ATPS3g; ATPS3m; ATPS3v; ATPS4m; ATPS4m_cho; ATPS4r; ATPSh; ATPasel; NTP1	Nucleoside-triphosphatase (ATP); ATP synthase (four protons for one ATP); ATP synthase mitochondrial; V-type ATPase, H+ transporting, lysosomal; ATP phosphohydrolase, mitochondria; ATPase cytosolic; ATP synthase Golgi Apparatus; ATP synthase vacuole; ATP synthase	ec:3.6.3.14	b0650 or b4161	0.40511	0.40511	100	11	1
L-Fucose	b1779	gapA	single	GAPD	GAPD_1	Glyceraldehyde-3-phosphate dehydrogenase	bigg:GAPD		0.64547	0.64547	100	1	1
L-Fucose	b1779	gapA	single	GAPD	GAPDHf; GAPDHh; GAPDHm	Glyceraldehyde-3-phosphate dehydrogenase (NAD). flagellar; Glyceraldehyde 3-phosphate dehydrogenase (NAD), mitochondria; Glyceraldehyde 3-phosphate dehydrogenase (NAD)	ec:1.2.1.12		0.64547	0.64547	100	3	1
L-Fucose	b1779	gapA	single	GAPD	GAPDH_nadp_hi; GAPDi_nadp	Glyceraldehyde-3-phosphate dehydrogenase (NAD(P)+) (phosphorylating); Glyceraldehyde-3-phosphate dehydrogenase (NADP+) (phosphorylating)	ec:1.2.1.59		0.64547	0.64547	100	2	1
L-Fucose	b2779	eno	single	ENO	ENOf; ENOm; MNXR1898; MNXR74234	kegg:R04206; rhea:10164; Enolase, mitochondria; Enolase, flagellar	ec:4.2.1.11		0.64547	0.64547	100	4	1
L-Fucose	b2801	fucP	single	FUCtpp	FUCt	L-fucose transport via proton symport	mnx:MNXR99703	b2801	0.64547	0.64547	100	1	1
L-Fucose	b2802	fucI	single	FCI	ARABDI; MNXR81718; r0598	L-fucose isomerase; rhea:13849; L-Fucose ketol-isomerase Fructose and mannose metabolism EC:5.3.1.25	ec:5.3.1.3	b2802	0.64547	0.64547	100	3	1
L-Fucose	b2803	fucK	single	FCLK	MNXR2193	rhea:12376	ec:2.7.1.51		0.64547	0.64547	100	1	1
L-Fucose	b2926	pgk	single	PGK	MNXR4189; PGKf; PGKh; PGKm	rhea:14801; Phosphoglycerate kinase, mitochondrial; Phosphoglycerate kinase, flagellar; Phosphoglycerate kinase, chloroplast	ec:2.7.2.3		0.64547	0.64547	100	4	1
L-Fucose	b3919	tpiA	single	TPI	MNXR51088; TPIh	rhea:18585; Triosephosphate isomerase	ec:5.3.1.1		0.64547	0.64547	100	2	1
L-Galactonic Acid	b1521	uxaB	single	TAGURr	MNXR4977	rhea:17813	ec:1.1.1.58		0.71209	0.71209	100	1	1
L-Galactonic Acid	b1850	eda	single	EDA	DDPGALA	2-dehydro-3-deoxy-6-phosphogalactonate aldolase	ec:4.1.2.55	b4477	0.71209	0.71209	100	1	1
L-Galactonic Acid	b3091	uxaA	single	ALTRH	MNXR686	rhea:15957	ec:4.2.1.7		0.71209	0.71209	100	1	1
L-Galactonic Acid	b3526	kdgK	single	DDGLK	DDGALK	2-dehydro-3-deoxygalactonokinase	ec:2.7.1.178	b3693	0.71209	0.71209	100	1	1
L-Galactonic Acid	b4356	lgoT	single	GALCTNLt2pp	GALCTNLt2pp	L-galactonate transport via proton symport (periplasm)	direct_restore	b4356	0.71209	0.71209	100	1	1
L-Galactonic Acid	b4358	lgoD	single	GALCTLO	GALCTLO	L-galactonate oxidoreductase	direct_restore	b4358	0.71209	0.71209	100	1	1
L-Lactic Acid	b1702	ppsA	single	PPS	MNXR4414	rhea:11364	ec:2.7.9.2		0.34195	0.34195	100	1	1
L-Lactic Acid	b1779	gapA	single	GAPD	GAPD_1	Glyceraldehyde-3-phosphate dehydrogenase	bigg:GAPD		0.34195	0.34195	100	1	1
L-Lactic Acid	b1779	gapA	single	GAPD	GAPDHf; GAPDHh; GAPDHm	Glyceraldehyde-3-phosphate dehydrogenase (NAD). flagellar; Glyceraldehyde 3-phosphate dehydrogenase (NAD), mitochondria; Glyceraldehyde 3-phosphate dehydrogenase (NAD)	ec:1.2.1.12		0.34195	0.34195	100	3	1
L-Lactic Acid	b1779	gapA	single	GAPD	GAPDH_nadp_hi; GAPDi_nadp	Glyceraldehyde-3-phosphate dehydrogenase (NAD(P)+) (phosphorylating); Glyceraldehyde-3-phosphate dehydrogenase (NADP+) (phosphorylating)	ec:1.2.1.59		0.34195	0.34195	100	2	1
L-Lactic Acid	b2779	eno	single	ENO	ENOf; ENOm; MNXR1898; MNXR74234	kegg:R04206; rhea:10164; Enolase, mitochondria; Enolase, flagellar	ec:4.2.1.11		0.34195	0.34195	100	4	1
L-Lactic Acid	b2926	pgk	single	PGK	MNXR4189; PGKf; PGKh; PGKm	rhea:14801; Phosphoglycerate kinase, mitochondrial; Phosphoglycerate kinase, flagellar; Phosphoglycerate kinase, chloroplast	ec:2.7.2.3		0.34195	0.34195	100	4	1
L-Lactic Acid	b3731	atpC	single	ATPS4rpp	ATPS4rpp_1	ATP synthase (four protons for one ATP) (periplasm)	bigg:ATPS4rpp		0.34195	0.34195	100	1	1
L-Lactic Acid	b3731	atpC	single	ATPS4rpp	ATPPHm; ATPS; ATPS3g; ATPS3m; ATPS3v; ATPS4m; ATPS4m_cho; ATPS4r; ATPSh; ATPasel; NTP1	Nucleoside-triphosphatase (ATP); ATP synthase (four protons for one ATP); ATP synthase mitochondrial; V-type ATPase, H+ transporting, lysosomal; ATP phosphohydrolase, mitochondria; ATPase cytosolic; ATP synthase Golgi Apparatus; ATP synthase vacuole; ATP synthase	ec:3.6.3.14	b0650 or b4161	0.34195	0.34195	100	11	1
L-Lactic Acid	b3732	atpD	single	ATPS4rpp	ATPS4rpp_1	ATP synthase (four protons for one ATP) (periplasm)	bigg:ATPS4rpp		0.34195	0.34195	100	1	1
L-Lactic Acid	b3732	atpD	single	ATPS4rpp	ATPPHm; ATPS; ATPS3g; ATPS3m; ATPS3v; ATPS4m; ATPS4m_cho; ATPS4r; ATPSh; ATPasel; NTP1	Nucleoside-triphosphatase (ATP); ATP synthase (four protons for one ATP); ATP synthase mitochondrial; V-type ATPase, H+ transporting, lysosomal; ATP phosphohydrolase, mitochondria; ATPase cytosolic; ATP synthase Golgi Apparatus; ATP synthase vacuole; ATP synthase	ec:3.6.3.14	b0650 or b4161	0.34195	0.34195	100	11	1
L-Lactic Acid	b3733	atpG	single	ATPS4rpp	ATPS4rpp_1	ATP synthase (four protons for one ATP) (periplasm)	bigg:ATPS4rpp		0.34195	0.34195	100	1	1
L-Lactic Acid	b3733	atpG	single	ATPS4rpp	ATPPHm; ATPS; ATPS3g; ATPS3m; ATPS3v; ATPS4m; ATPS4m_cho; ATPS4r; ATPSh; ATPasel; NTP1	Nucleoside-triphosphatase (ATP); ATP synthase (four protons for one ATP); ATP synthase mitochondrial; V-type ATPase, H+ transporting, lysosomal; ATP phosphohydrolase, mitochondria; ATPase cytosolic; ATP synthase Golgi Apparatus; ATP synthase vacuole; ATP synthase	ec:3.6.3.14	b0650 or b4161	0.34195	0.34195	100	11	1
L-Lactic Acid	b3734	atpA	single	ATPS4rpp	ATPS4rpp_1	ATP synthase (four protons for one ATP) (periplasm)	bigg:ATPS4rpp		0.34195	0.34195	100	1	1
L-Lactic Acid	b3734	atpA	single	ATPS4rpp	ATPPHm; ATPS; ATPS3g; ATPS3m; ATPS3v; ATPS4m; ATPS4m_cho; ATPS4r; ATPSh; ATPasel; NTP1	Nucleoside-triphosphatase (ATP); ATP synthase (four protons for one ATP); ATP synthase mitochondrial; V-type ATPase, H+ transporting, lysosomal; ATP phosphohydrolase, mitochondria; ATPase cytosolic; ATP synthase Golgi Apparatus; ATP synthase vacuole; ATP synthase	ec:3.6.3.14	b0650 or b4161	0.34195	0.34195	100	11	1
L-Lactic Acid	b3735	atpH	single	ATPS4rpp	ATPS4rpp_1	ATP synthase (four protons for one ATP) (periplasm)	bigg:ATPS4rpp		0.34195	0.34195	100	1	1
L-Lactic Acid	b3735	atpH	single	ATPS4rpp	ATPPHm; ATPS; ATPS3g; ATPS3m; ATPS3v; ATPS4m; ATPS4m_cho; ATPS4r; ATPSh; ATPasel; NTP1	Nucleoside-triphosphatase (ATP); ATP synthase (four protons for one ATP); ATP synthase mitochondrial; V-type ATPase, H+ transporting, lysosomal; ATP phosphohydrolase, mitochondria; ATPase cytosolic; ATP synthase Golgi Apparatus; ATP synthase vacuole; ATP synthase	ec:3.6.3.14	b0650 or b4161	0.34195	0.34195	100	11	1
L-Lactic Acid	b3736	atpF	single	ATPS4rpp	ATPS4rpp_1	ATP synthase (four protons for one ATP) (periplasm)	bigg:ATPS4rpp		0.34195	0.34195	100	1	1
L-Lactic Acid	b3736	atpF	single	ATPS4rpp	ATPPHm; ATPS; ATPS3g; ATPS3m; ATPS3v; ATPS4m; ATPS4m_cho; ATPS4r; ATPSh; ATPasel; NTP1	Nucleoside-triphosphatase (ATP); ATP synthase (four protons for one ATP); ATP synthase mitochondrial; V-type ATPase, H+ transporting, lysosomal; ATP phosphohydrolase, mitochondria; ATPase cytosolic; ATP synthase Golgi Apparatus; ATP synthase vacuole; ATP synthase	ec:3.6.3.14	b0650 or b4161	0.34195	0.34195	100	11	1
L-Lactic Acid	b3737	atpE	single	ATPS4rpp	ATPS4rpp_1	ATP synthase (four protons for one ATP) (periplasm)	bigg:ATPS4rpp		0.34195	0.34195	100	1	1
L-Lactic Acid	b3737	atpE	single	ATPS4rpp	ATPPHm; ATPS; ATPS3g; ATPS3m; ATPS3v; ATPS4m; ATPS4m_cho; ATPS4r; ATPSh; ATPasel; NTP1	Nucleoside-triphosphatase (ATP); ATP synthase (four protons for one ATP); ATP synthase mitochondrial; V-type ATPase, H+ transporting, lysosomal; ATP phosphohydrolase, mitochondria; ATPase cytosolic; ATP synthase Golgi Apparatus; ATP synthase vacuole; ATP synthase	ec:3.6.3.14	b0650 or b4161	0.34195	0.34195	100	11	1
L-Lactic Acid	b3738	atpB	single	ATPS4rpp	ATPS4rpp_1	ATP synthase (four protons for one ATP) (periplasm)	bigg:ATPS4rpp		0.34195	0.34195	100	1	1
L-Lactic Acid	b3738	atpB	single	ATPS4rpp	ATPPHm; ATPS; ATPS3g; ATPS3m; ATPS3v; ATPS4m; ATPS4m_cho; ATPS4r; ATPSh; ATPasel; NTP1	Nucleoside-triphosphatase (ATP); ATP synthase (four protons for one ATP); ATP synthase mitochondrial; V-type ATPase, H+ transporting, lysosomal; ATP phosphohydrolase, mitochondria; ATPase cytosolic; ATP synthase Golgi Apparatus; ATP synthase vacuole; ATP synthase	ec:3.6.3.14	b0650 or b4161	0.34195	0.34195	100	11	1
L-Malic Acid	b1779	gapA	single	GAPD	GAPD_1	Glyceraldehyde-3-phosphate dehydrogenase	bigg:GAPD		0.40511	0.40511	100	1	1
L-Malic Acid	b1779	gapA	single	GAPD	GAPDHf; GAPDHh; GAPDHm	Glyceraldehyde-3-phosphate dehydrogenase (NAD). flagellar; Glyceraldehyde 3-phosphate dehydrogenase (NAD), mitochondria; Glyceraldehyde 3-phosphate dehydrogenase (NAD)	ec:1.2.1.12		0.40511	0.40511	100	3	1
L-Malic Acid	b1779	gapA	single	GAPD	GAPDH_nadp_hi; GAPDi_nadp	Glyceraldehyde-3-phosphate dehydrogenase (NAD(P)+) (phosphorylating); Glyceraldehyde-3-phosphate dehydrogenase (NADP+) (phosphorylating)	ec:1.2.1.59		0.40511	0.40511	100	2	1
L-Malic Acid	b2779	eno	single	ENO	ENOf; ENOm; MNXR1898; MNXR74234	kegg:R04206; rhea:10164; Enolase, mitochondria; Enolase, flagellar	ec:4.2.1.11		0.40511	0.40511	100	4	1
L-Malic Acid	b2926	pgk	single	PGK	MNXR4189; PGKf; PGKh; PGKm	rhea:14801; Phosphoglycerate kinase, mitochondrial; Phosphoglycerate kinase, flagellar; Phosphoglycerate kinase, chloroplast	ec:2.7.2.3		0.40511	0.40511	100	4	1
L-Malic Acid	b3731	atpC	single	ATPS4rpp	ATPS4rpp_1	ATP synthase (four protons for one ATP) (periplasm)	bigg:ATPS4rpp		0.40511	0.40511	100	1	1
L-Malic Acid	b3731	atpC	single	ATPS4rpp	ATPPHm; ATPS; ATPS3g; ATPS3m; ATPS3v; ATPS4m; ATPS4m_cho; ATPS4r; ATPSh; ATPasel; NTP1	Nucleoside-triphosphatase (ATP); ATP synthase (four protons for one ATP); ATP synthase mitochondrial; V-type ATPase, H+ transporting, lysosomal; ATP phosphohydrolase, mitochondria; ATPase cytosolic; ATP synthase Golgi Apparatus; ATP synthase vacuole; ATP synthase	ec:3.6.3.14	b0650 or b4161	0.40511	0.40511	100	11	1
L-Malic Acid	b3732	atpD	single	ATPS4rpp	ATPS4rpp_1	ATP synthase (four protons for one ATP) (periplasm)	bigg:ATPS4rpp		0.40511	0.40511	100	1	1
L-Malic Acid	b3732	atpD	single	ATPS4rpp	ATPPHm; ATPS; ATPS3g; ATPS3m; ATPS3v; ATPS4m; ATPS4m_cho; ATPS4r; ATPSh; ATPasel; NTP1	Nucleoside-triphosphatase (ATP); ATP synthase (four protons for one ATP); ATP synthase mitochondrial; V-type ATPase, H+ transporting, lysosomal; ATP phosphohydrolase, mitochondria; ATPase cytosolic; ATP synthase Golgi Apparatus; ATP synthase vacuole; ATP synthase	ec:3.6.3.14	b0650 or b4161	0.40511	0.40511	100	11	1
L-Malic Acid	b3733	atpG	single	ATPS4rpp	ATPS4rpp_1	ATP synthase (four protons for one ATP) (periplasm)	bigg:ATPS4rpp		0.40511	0.40511	100	1	1
L-Malic Acid	b3733	atpG	single	ATPS4rpp	ATPPHm; ATPS; ATPS3g; ATPS3m; ATPS3v; ATPS4m; ATPS4m_cho; ATPS4r; ATPSh; ATPasel; NTP1	Nucleoside-triphosphatase (ATP); ATP synthase (four protons for one ATP); ATP synthase mitochondrial; V-type ATPase, H+ transporting, lysosomal; ATP phosphohydrolase, mitochondria; ATPase cytosolic; ATP synthase Golgi Apparatus; ATP synthase vacuole; ATP synthase	ec:3.6.3.14	b0650 or b4161	0.40511	0.40511	100	11	1
L-Malic Acid	b3734	atpA	single	ATPS4rpp	ATPS4rpp_1	ATP synthase (four protons for one ATP) (periplasm)	bigg:ATPS4rpp		0.40511	0.40511	100	1	1
L-Malic Acid	b3734	atpA	single	ATPS4rpp	ATPPHm; ATPS; ATPS3g; ATPS3m; ATPS3v; ATPS4m; ATPS4m_cho; ATPS4r; ATPSh; ATPasel; NTP1	Nucleoside-triphosphatase (ATP); ATP synthase (four protons for one ATP); ATP synthase mitochondrial; V-type ATPase, H+ transporting, lysosomal; ATP phosphohydrolase, mitochondria; ATPase cytosolic; ATP synthase Golgi Apparatus; ATP synthase vacuole; ATP synthase	ec:3.6.3.14	b0650 or b4161	0.40511	0.40511	100	11	1
L-Malic Acid	b3735	atpH	single	ATPS4rpp	ATPS4rpp_1	ATP synthase (four protons for one ATP) (periplasm)	bigg:ATPS4rpp		0.40511	0.40511	100	1	1
L-Malic Acid	b3735	atpH	single	ATPS4rpp	ATPPHm; ATPS; ATPS3g; ATPS3m; ATPS3v; ATPS4m; ATPS4m_cho; ATPS4r; ATPSh; ATPasel; NTP1	Nucleoside-triphosphatase (ATP); ATP synthase (four protons for one ATP); ATP synthase mitochondrial; V-type ATPase, H+ transporting, lysosomal; ATP phosphohydrolase, mitochondria; ATPase cytosolic; ATP synthase Golgi Apparatus; ATP synthase vacuole; ATP synthase	ec:3.6.3.14	b0650 or b4161	0.40511	0.40511	100	11	1
L-Malic Acid	b3736	atpF	single	ATPS4rpp	ATPS4rpp_1	ATP synthase (four protons for one ATP) (periplasm)	bigg:ATPS4rpp		0.40511	0.40511	100	1	1
L-Malic Acid	b3736	atpF	single	ATPS4rpp	ATPPHm; ATPS; ATPS3g; ATPS3m; ATPS3v; ATPS4m; ATPS4m_cho; ATPS4r; ATPSh; ATPasel; NTP1	Nucleoside-triphosphatase (ATP); ATP synthase (four protons for one ATP); ATP synthase mitochondrial; V-type ATPase, H+ transporting, lysosomal; ATP phosphohydrolase, mitochondria; ATPase cytosolic; ATP synthase Golgi Apparatus; ATP synthase vacuole; ATP synthase	ec:3.6.3.14	b0650 or b4161	0.40511	0.40511	100	11	1
L-Malic Acid	b3737	atpE	single	ATPS4rpp	ATPS4rpp_1	ATP synthase (four protons for one ATP) (periplasm)	bigg:ATPS4rpp		0.40511	0.40511	100	1	1
L-Malic Acid	b3737	atpE	single	ATPS4rpp	ATPPHm; ATPS; ATPS3g; ATPS3m; ATPS3v; ATPS4m; ATPS4m_cho; ATPS4r; ATPSh; ATPasel; NTP1	Nucleoside-triphosphatase (ATP); ATP synthase (four protons for one ATP); ATP synthase mitochondrial; V-type ATPase, H+ transporting, lysosomal; ATP phosphohydrolase, mitochondria; ATPase cytosolic; ATP synthase Golgi Apparatus; ATP synthase vacuole; ATP synthase	ec:3.6.3.14	b0650 or b4161	0.40511	0.40511	100	11	1
L-Malic Acid	b3738	atpB	single	ATPS4rpp	ATPS4rpp_1	ATP synthase (four protons for one ATP) (periplasm)	bigg:ATPS4rpp		0.40511	0.40511	100	1	1
L-Malic Acid	b3738	atpB	single	ATPS4rpp	ATPPHm; ATPS; ATPS3g; ATPS3m; ATPS3v; ATPS4m; ATPS4m_cho; ATPS4r; ATPSh; ATPasel; NTP1	Nucleoside-triphosphatase (ATP); ATP synthase (four protons for one ATP); ATP synthase mitochondrial; V-type ATPase, H+ transporting, lysosomal; ATP phosphohydrolase, mitochondria; ATPase cytosolic; ATP synthase Golgi Apparatus; ATP synthase vacuole; ATP synthase	ec:3.6.3.14	b0650 or b4161	0.40511	0.40511	100	11	1
L-Rhamnose	b1779	gapA	single	GAPD	GAPD_1	Glyceraldehyde-3-phosphate dehydrogenase	bigg:GAPD		0.64547	0.64547	100	1	1
L-Rhamnose	b1779	gapA	single	GAPD	GAPDHf; GAPDHh; GAPDHm	Glyceraldehyde-3-phosphate dehydrogenase (NAD). flagellar; Glyceraldehyde 3-phosphate dehydrogenase (NAD), mitochondria; Glyceraldehyde 3-phosphate dehydrogenase (NAD)	ec:1.2.1.12		0.64547	0.64547	100	3	1
L-Rhamnose	b1779	gapA	single	GAPD	GAPDH_nadp_hi; GAPDi_nadp	Glyceraldehyde-3-phosphate dehydrogenase (NAD(P)+) (phosphorylating); Glyceraldehyde-3-phosphate dehydrogenase (NADP+) (phosphorylating)	ec:1.2.1.59		0.64547	0.64547	100	2	1
L-Rhamnose	b2779	eno	single	ENO	ENOf; ENOm; MNXR1898; MNXR74234	kegg:R04206; rhea:10164; Enolase, mitochondria; Enolase, flagellar	ec:4.2.1.11		0.64547	0.64547	100	4	1
L-Rhamnose	b2926	pgk	single	PGK	MNXR4189; PGKf; PGKh; PGKm	rhea:14801; Phosphoglycerate kinase, mitochondrial; Phosphoglycerate kinase, flagellar; Phosphoglycerate kinase, chloroplast	ec:2.7.2.3		0.64547	0.64547	100	4	1
L-Rhamnose	b3902	rhaD	single	RMPA	FBA4; MNXR55400; MNXR84117	rhea:19689; metacyc:DARABALDOL-RXN; D-Fructose 1-phosphate D-glyceraldehyde-3-phosphate-lyase	ec:4.1.2.19		0.64547	0.64547	100	3	1
L-Rhamnose	b3903	rhaA	single	RMI	MNXR4630	rhea:23160	ec:5.3.1.14		0.64547	0.64547	100	1	1
L-Rhamnose	b3904	rhaB	single	RMK	MNXR4631; MNXR73818	kegg:R01902; rhea:20117	ec:2.7.1.5		0.64547	0.64547	100	2	1
L-Rhamnose	b3907	rhaT	single	RMNtpp	RMNt	L-rhamnose transport via proton symport	mnx:MNXR104041	b3907	0.64547	0.64547	100	1	1
L-Rhamnose	b3919	tpiA	single	TPI	MNXR51088; TPIh	rhea:18585; Triosephosphate isomerase	ec:5.3.1.1		0.64547	0.64547	100	2	1
L-Serine	b1702	ppsA	single	PPS	MNXR4414	rhea:11364	ec:2.7.9.2		0.30869	0.30869	100	1	1
L-Serine	b1779	gapA	single	GAPD	GAPD_1	Glyceraldehyde-3-phosphate dehydrogenase	bigg:GAPD		0.30869	0.30869	100	1	1
L-Serine	b1779	gapA	single	GAPD	GAPDHf; GAPDHh; GAPDHm	Glyceraldehyde-3-phosphate dehydrogenase (NAD). flagellar; Glyceraldehyde 3-phosphate dehydrogenase (NAD), mitochondria; Glyceraldehyde 3-phosphate dehydrogenase (NAD)	ec:1.2.1.12		0.30869	0.30869	100	3	1
L-Serine	b1779	gapA	single	GAPD	GAPDH_nadp_hi; GAPDi_nadp	Glyceraldehyde-3-phosphate dehydrogenase (NAD(P)+) (phosphorylating); Glyceraldehyde-3-phosphate dehydrogenase (NADP+) (phosphorylating)	ec:1.2.1.59		0.30869	0.30869	100	2	1
L-Serine	b2779	eno	single	ENO	ENOf; ENOm; MNXR1898; MNXR74234	kegg:R04206; rhea:10164; Enolase, mitochondria; Enolase, flagellar	ec:4.2.1.11		0.30869	0.30869	100	4	1
L-Serine	b2926	pgk	single	PGK	MNXR4189; PGKf; PGKh; PGKm	rhea:14801; Phosphoglycerate kinase, mitochondrial; Phosphoglycerate kinase, flagellar; Phosphoglycerate kinase, chloroplast	ec:2.7.2.3		0.30869	0.30869	100	4	1
L-Serine	b3731	atpC	single	ATPS4rpp	ATPS4rpp_1	ATP synthase (four protons for one ATP) (periplasm)	bigg:ATPS4rpp		0.30869	0.30869	100	1	1
L-Serine	b3731	atpC	single	ATPS4rpp	ATPPHm; ATPS; ATPS3g; ATPS3m; ATPS3v; ATPS4m; ATPS4m_cho; ATPS4r; ATPSh; ATPasel; NTP1	Nucleoside-triphosphatase (ATP); ATP synthase (four protons for one ATP); ATP synthase mitochondrial; V-type ATPase, H+ transporting, lysosomal; ATP phosphohydrolase, mitochondria; ATPase cytosolic; ATP synthase Golgi Apparatus; ATP synthase vacuole; ATP synthase	ec:3.6.3.14	b0650 or b4161	0.30869	0.30869	100	11	1
L-Serine	b3732	atpD	single	ATPS4rpp	ATPS4rpp_1	ATP synthase (four protons for one ATP) (periplasm)	bigg:ATPS4rpp		0.30869	0.30869	100	1	1
L-Serine	b3732	atpD	single	ATPS4rpp	ATPPHm; ATPS; ATPS3g; ATPS3m; ATPS3v; ATPS4m; ATPS4m_cho; ATPS4r; ATPSh; ATPasel; NTP1	Nucleoside-triphosphatase (ATP); ATP synthase (four protons for one ATP); ATP synthase mitochondrial; V-type ATPase, H+ transporting, lysosomal; ATP phosphohydrolase, mitochondria; ATPase cytosolic; ATP synthase Golgi Apparatus; ATP synthase vacuole; ATP synthase	ec:3.6.3.14	b0650 or b4161	0.30869	0.30869	100	11	1
L-Serine	b3733	atpG	single	ATPS4rpp	ATPS4rpp_1	ATP synthase (four protons for one ATP) (periplasm)	bigg:ATPS4rpp		0.30869	0.30869	100	1	1
L-Serine	b3733	atpG	single	ATPS4rpp	ATPPHm; ATPS; ATPS3g; ATPS3m; ATPS3v; ATPS4m; ATPS4m_cho; ATPS4r; ATPSh; ATPasel; NTP1	Nucleoside-triphosphatase (ATP); ATP synthase (four protons for one ATP); ATP synthase mitochondrial; V-type ATPase, H+ transporting, lysosomal; ATP phosphohydrolase, mitochondria; ATPase cytosolic; ATP synthase Golgi Apparatus; ATP synthase vacuole; ATP synthase	ec:3.6.3.14	b0650 or b4161	0.30869	0.30869	100	11	1
L-Serine	b3734	atpA	single	ATPS4rpp	ATPS4rpp_1	ATP synthase (four protons for one ATP) (periplasm)	bigg:ATPS4rpp		0.30869	0.30869	100	1	1
L-Serine	b3734	atpA	single	ATPS4rpp	ATPPHm; ATPS; ATPS3g; ATPS3m; ATPS3v; ATPS4m; ATPS4m_cho; ATPS4r; ATPSh; ATPasel; NTP1	Nucleoside-triphosphatase (ATP); ATP synthase (four protons for one ATP); ATP synthase mitochondrial; V-type ATPase, H+ transporting, lysosomal; ATP phosphohydrolase, mitochondria; ATPase cytosolic; ATP synthase Golgi Apparatus; ATP synthase vacuole; ATP synthase	ec:3.6.3.14	b0650 or b4161	0.30869	0.30869	100	11	1
L-Serine	b3735	atpH	single	ATPS4rpp	ATPS4rpp_1	ATP synthase (four protons for one ATP) (periplasm)	bigg:ATPS4rpp		0.30869	0.30869	100	1	1
L-Serine	b3735	atpH	single	ATPS4rpp	ATPPHm; ATPS; ATPS3g; ATPS3m; ATPS3v; ATPS4m; ATPS4m_cho; ATPS4r; ATPSh; ATPasel; NTP1	Nucleoside-triphosphatase (ATP); ATP synthase (four protons for one ATP); ATP synthase mitochondrial; V-type ATPase, H+ transporting, lysosomal; ATP phosphohydrolase, mitochondria; ATPase cytosolic; ATP synthase Golgi Apparatus; ATP synthase vacuole; ATP synthase	ec:3.6.3.14	b0650 or b4161	0.30869	0.30869	100	11	1
L-Serine	b3736	atpF	single	ATPS4rpp	ATPS4rpp_1	ATP synthase (four protons for one ATP) (periplasm)	bigg:ATPS4rpp		0.30869	0.30869	100	1	1
L-Serine	b3736	atpF	single	ATPS4rpp	ATPPHm; ATPS; ATPS3g; ATPS3m; ATPS3v; ATPS4m; ATPS4m_cho; ATPS4r; ATPSh; ATPasel; NTP1	Nucleoside-triphosphatase (ATP); ATP synthase (four protons for one ATP); ATP synthase mitochondrial; V-type ATPase, H+ transporting, lysosomal; ATP phosphohydrolase, mitochondria; ATPase cytosolic; ATP synthase Golgi Apparatus; ATP synthase vacuole; ATP synthase	ec:3.6.3.14	b0650 or b4161	0.30869	0.30869	100	11	1
L-Serine	b3737	atpE	single	ATPS4rpp	ATPS4rpp_1	ATP synthase (four protons for one ATP) (periplasm)	bigg:ATPS4rpp		0.30869	0.30869	100	1	1
L-Serine	b3737	atpE	single	ATPS4rpp	ATPPHm; ATPS; ATPS3g; ATPS3m; ATPS3v; ATPS4m; ATPS4m_cho; ATPS4r; ATPSh; ATPasel; NTP1	Nucleoside-triphosphatase (ATP); ATP synthase (four protons for one ATP); ATP synthase mitochondrial; V-type ATPase, H+ transporting, lysosomal; ATP phosphohydrolase, mitochondria; ATPase cytosolic; ATP synthase Golgi Apparatus; ATP synthase vacuole; ATP synthase	ec:3.6.3.14	b0650 or b4161	0.30869	0.30869	100	11	1
L-Serine	b3738	atpB	single	ATPS4rpp	ATPS4rpp_1	ATP synthase (four protons for one ATP) (periplasm)	bigg:ATPS4rpp		0.30869	0.30869	100	1	1
L-Serine	b3738	atpB	single	ATPS4rpp	ATPPHm; ATPS; ATPS3g; ATPS3m; ATPS3v; ATPS4m; ATPS4m_cho; ATPS4r; ATPSh; ATPasel; NTP1	Nucleoside-triphosphatase (ATP); ATP synthase (four protons for one ATP); ATP synthase mitochondrial; V-type ATPase, H+ transporting, lysosomal; ATP phosphohydrolase, mitochondria; ATPase cytosolic; ATP synthase Golgi Apparatus; ATP synthase vacuole; ATP synthase	ec:3.6.3.14	b0650 or b4161	0.30869	0.30869	100	11	1
Lactose	b2132	bglX	single	LACZpp	LACZ; LACZe; LACZly; LCGH	B-galactosidase; B-galactosidase, extracellular; B-galactosidase,lysosomal; Lactose galactohydrolase	ec:3.2.1.108	b0344	0.80914	0.80914	100	4	1
Lactose	b2132	bglX	single	LACZpp	MNXR36150; MNXR59478; MNXR59713; MNXR85260; r0737	rhea:33787; kegg:R05112; kegg:R04633; kegg:R03355; 3-Ketolactose galactohydrolase Galactose metabolism EC:3.2.1.23	ec:3.2.1.23		0.80914	0.80914	100	5	1
Maltose	b2388	glk	single	HEX1	HEX1_1	Hexokinase (D-glucose:ATP)	bigg:HEX1		1.10711	1.10711	100	1	1
Maltose	b2388	glk	single	HEX1	ABFPT; ABFPTh; AM6PTh; GLUKA; GLUKAh; HEX10; HEX7; MNXR11794; MNXR15182; MNXR59240; MNXR59300; MNXR59413; MNXR59417; MNXR73684; MNXR73729; MNXR73755; MNXR73821; MNXR73976; MNXR73980; MNXR84820; MNXR84834; r0354; r0355; r0360; r0361; r0363; r0364	Hexokinase (D-fructose:ATP); kegg:R01139; kegg:R02868; kegg:R01140; kegg:R01964; kegg:R02865; kegg:R00725; kegg:R01327; kegg:R01965; metacyc:HEXOKINASE-RXN; kegg:R02850; kegg:R02849; kegg:R01330; kegg:R00876; kegg:R02867; Hexokinase (D-glucosamine:ATP); ATP:D-mannose 6-phosphotransferase, chloroplast; Glucokinase/hexokinase (glc-A); Glucokinase/hexokinase, chloroplast (glc-A); Glycolysis / Glycon…	ec:2.7.1.1	b0394	1.10711	1.10711	100	27	1
Maltose	b2388	glk	single	HEX1	GLUK	Glucokinase	ec:2.7.1.2		1.10711	1.10711	100	1	1
Maltose	b3416	malQ	single	AMALT1; AMALT2; AMALT3; AMALT4	AMALT1; AMALT2; AMALT3; AMALT4; MNXR81670; MNXR81671	Amylomaltase (maltotriose); Amylomaltase (maltotetraose); Amylomaltase (maltohexaose); metacyc:AMYLOMALT-RXN; metacyc:RXN-14260; Amylomaltase (maltopentaose)	ec:2.4.1.25	b3416	1.10711	1.10711	100	6	4
Maltose	b4032	malG	single	MALTabcpp	ATPPHm; ATPS; MALTabc; NTP1	Nucleoside-triphosphatase (ATP); Maltose transport via ABC system; ATP phosphohydrolase, mitochondria; ATPase cytosolic	ec:3.6.3.19	b0650 or b4161	1.10711	1.10711	100	4	1
Maltose	b4033	malF	single	MALTabcpp	ATPPHm; ATPS; MALTabc; NTP1	Nucleoside-triphosphatase (ATP); Maltose transport via ABC system; ATP phosphohydrolase, mitochondria; ATPase cytosolic	ec:3.6.3.19	b0650 or b4161	1.10711	1.10711	100	4	1
Maltose	b4034	malE	single	MALTabcpp	ATPPHm; ATPS; MALTabc; NTP1	Nucleoside-triphosphatase (ATP); Maltose transport via ABC system; ATP phosphohydrolase, mitochondria; ATPase cytosolic	ec:3.6.3.19	b0650 or b4161	1.10711	1.10711	100	4	1
Maltose	b4035	malK	single	MALTabcpp	ATPPHm; ATPS; MALTabc; NTP1	Nucleoside-triphosphatase (ATP); Maltose transport via ABC system; ATP phosphohydrolase, mitochondria; ATPase cytosolic	ec:3.6.3.19	b0650 or b4161	1.10711	1.10711	100	4	1
Maltose	b4036	lamB	single	MALTtexi	MALTt1r	Maltose transport (uniport)	mnx:MNXR101364		1.10711	1.10711	100	1	1
Maltotriose	b0403	malZ	single	MLTG1	AATHA; DGGH; MALT; MALTe; MALTly; MLTG1e; MLTG1ly; MLTG3; MLTG4; MLTG5; MNXR14508; MNXR26726; MNXR26727; MNXR55721; RE0926E; RE0935E; RE0944E; SAGH; SGHA; SUCR; SUCRe	Maltodextrin glucosidase (maltopentaose); Maltodextrin glucosidase (maltohexaose); Maltodextrin glucosidase (maltoheptaose); metacyc:RXN0-5183; kegg:R00028; rhea:29643; rhea:29639; Alpha D glucoside glucohydrase; Sucrose hydrolyzing enxyme extracellular; Alpha-glucosidase, lysosomal; Maltodextrin glucosidase (maltotriose), lysosome; Sucrose glucohydrolase (glc-A); Alpha-Amylase; Alpha glucosidase…	ec:3.2.1.20	b0403	1.35947	1.35947	100	21	1
Maltotriose	b2388	glk	single	HEX1	HEX1_1	Hexokinase (D-glucose:ATP)	bigg:HEX1		1.35947	1.35947	100	1	1
Maltotriose	b2388	glk	single	HEX1	ABFPT; ABFPTh; AM6PTh; GLUKA; GLUKAh; HEX10; HEX7; MNXR11794; MNXR15182; MNXR59240; MNXR59300; MNXR59413; MNXR59417; MNXR73684; MNXR73729; MNXR73755; MNXR73821; MNXR73976; MNXR73980; MNXR84820; MNXR84834; r0354; r0355; r0360; r0361; r0363; r0364	Hexokinase (D-fructose:ATP); kegg:R01139; kegg:R02868; kegg:R01140; kegg:R01964; kegg:R02865; kegg:R00725; kegg:R01327; kegg:R01965; metacyc:HEXOKINASE-RXN; kegg:R02850; kegg:R02849; kegg:R01330; kegg:R00876; kegg:R02867; Hexokinase (D-glucosamine:ATP); ATP:D-mannose 6-phosphotransferase, chloroplast; Glucokinase/hexokinase (glc-A); Glucokinase/hexokinase, chloroplast (glc-A); Glycolysis / Glycon…	ec:2.7.1.1	b0394	1.35947	1.35947	100	27	1
Maltotriose	b2388	glk	single	HEX1	GLUK	Glucokinase	ec:2.7.1.2		1.35947	1.35947	100	1	1
Maltotriose	b3416	malQ	single	AMALT1; AMALT2; AMALT3; AMALT4	AMALT1; AMALT2; AMALT3; AMALT4; MNXR81670; MNXR81671	Amylomaltase (maltotriose); Amylomaltase (maltotetraose); Amylomaltase (maltohexaose); metacyc:AMYLOMALT-RXN; metacyc:RXN-14260; Amylomaltase (maltopentaose)	ec:2.4.1.25	b3416	1.35947	1.35947	100	6	4
Maltotriose	b4032	malG	single	MALTTRabcpp	CA2abc; CA2abc1; CA2abc1pp; CA2abcpp; CU2abcpp; CU2abcu_syn; Cut1; IDONt2r; IDONt2rpp; MALTTRabc; MALTTTRabc; MALTTTRabcpp	Maltotetraose transport via ABC system (periplasm); L-idonate transport via proton symport, reversible (periplasm); Copper (Cu+2) ABC transporter (periplasm); L-idonate transport via proton symport, reversible; Maltotriose transport via ABC system; Maltotetraose transport via ABC system; Calcium transport via ABC system; Copper export via ATPase; Calcium transport via ABC system (periplasm); Calc…	ec:3.6.3	b4033 and b4032 and b4034 and b4035	1.35947	1.35947	100	12	1
Maltotriose	b4033	malF	single	MALTTRabcpp	CA2abc; CA2abc1; CA2abc1pp; CA2abcpp; CU2abcpp; CU2abcu_syn; Cut1; IDONt2r; IDONt2rpp; MALTTRabc; MALTTTRabc; MALTTTRabcpp	Maltotetraose transport via ABC system (periplasm); L-idonate transport via proton symport, reversible (periplasm); Copper (Cu+2) ABC transporter (periplasm); L-idonate transport via proton symport, reversible; Maltotriose transport via ABC system; Maltotetraose transport via ABC system; Calcium transport via ABC system; Copper export via ATPase; Calcium transport via ABC system (periplasm); Calc…	ec:3.6.3	b4033 and b4032 and b4034 and b4035	1.35947	1.35947	100	12	1
Maltotriose	b4034	malE	single	MALTTRabcpp	CA2abc; CA2abc1; CA2abc1pp; CA2abcpp; CU2abcpp; CU2abcu_syn; Cut1; IDONt2r; IDONt2rpp; MALTTRabc; MALTTTRabc; MALTTTRabcpp	Maltotetraose transport via ABC system (periplasm); L-idonate transport via proton symport, reversible (periplasm); Copper (Cu+2) ABC transporter (periplasm); L-idonate transport via proton symport, reversible; Maltotriose transport via ABC system; Maltotetraose transport via ABC system; Calcium transport via ABC system; Copper export via ATPase; Calcium transport via ABC system (periplasm); Calc…	ec:3.6.3	b4033 and b4032 and b4034 and b4035	1.35947	1.35947	100	12	1
Maltotriose	b4035	malK	single	MALTTRabcpp	CA2abc; CA2abc1; CA2abc1pp; CA2abcpp; CU2abcpp; CU2abcu_syn; Cut1; IDONt2r; IDONt2rpp; MALTTRabc; MALTTTRabc; MALTTTRabcpp	Maltotetraose transport via ABC system (periplasm); L-idonate transport via proton symport, reversible (periplasm); Copper (Cu+2) ABC transporter (periplasm); L-idonate transport via proton symport, reversible; Maltotriose transport via ABC system; Maltotetraose transport via ABC system; Calcium transport via ABC system; Copper export via ATPase; Calcium transport via ABC system (periplasm); Calc…	ec:3.6.3	b4033 and b4032 and b4034 and b4035	1.35947	1.35947	100	12	1
Maltotriose	b4036	lamB	single	MALTTRtexi	MALTTRtexi	Maltotriose transport via diffusion (extracellular to periplasm) irreversible	direct_restore	b4036	1.35947	1.35947	100	1	1
Mucic Acid	b0514	glxK	single	GLYCK	GLYCK_1	Glycerate kinase	bigg:GLYCK		0.60246	0.60246	100	1	1
Mucic Acid	b0514	glxK	single	GLYCK	GLYCK2; GLYPT; MNXR2756; r0340	Glycerate kinase; rhea:23516; ATP:(R)-glycerate 3-phosphotransferase; ATP:(R)-glycerate 3-phosphotransferase Glycine, serine and threonine metabolism EC:2.7.1.31	ec:2.7.1.31	b3124	0.60246	0.60246	100	4	1
Mucic Acid	b1779	gapA	single	GAPD	GAPD_1	Glyceraldehyde-3-phosphate dehydrogenase	bigg:GAPD		0.60246	0.60246	100	1	1
Mucic Acid	b1779	gapA	single	GAPD	GAPDHf; GAPDHh; GAPDHm	Glyceraldehyde-3-phosphate dehydrogenase (NAD). flagellar; Glyceraldehyde 3-phosphate dehydrogenase (NAD), mitochondria; Glyceraldehyde 3-phosphate dehydrogenase (NAD)	ec:1.2.1.12		0.60246	0.60246	100	3	1
Mucic Acid	b1779	gapA	single	GAPD	GAPDH_nadp_hi; GAPDi_nadp	Glyceraldehyde-3-phosphate dehydrogenase (NAD(P)+) (phosphorylating); Glyceraldehyde-3-phosphate dehydrogenase (NADP+) (phosphorylating)	ec:1.2.1.59		0.60246	0.60246	100	2	1
Mucic Acid	b2779	eno	single	ENO	ENOf; ENOm; MNXR1898; MNXR74234	kegg:R04206; rhea:10164; Enolase, mitochondria; Enolase, flagellar	ec:4.2.1.11		0.60246	0.60246	100	4	1
Mucic Acid	b2926	pgk	single	PGK	MNXR4189; PGKf; PGKh; PGKm	rhea:14801; Phosphoglycerate kinase, mitochondrial; Phosphoglycerate kinase, flagellar; Phosphoglycerate kinase, chloroplast	ec:2.7.2.3		0.60246	0.60246	100	4	1
Mucic Acid	b3126	garL	single	GLCRAL	GLCRAL_1; MNXR2674; MNXR6097	rhea:27726; rhea:10268; 5 dehydro 4 deoxyglucarate aldolase	ec:4.1.2.20		0.60246	0.60246	100	3	1
Mucic Acid	b3128	garD	single	GALCTD	GALCTD_1; MNXR2498	rhea:16005; Galactarate dehydratase	ec:4.2.1.42		0.60246	0.60246	100	2	1
N-Acetyl-D-Glucosamine	b0677	nagA	single	AGDC	MNXR59797; MNXR81575	rhea:18149; rhea:22936	ec:3.5.1.25		0.82967	0.82967	100	2	1
N-Acetyl-D-Glucosamine	b0678	nagB	single	G6PDA	G6PDA_1; MNXR37125; MNXR82944; MNXR84795	kegg:R00765; seed:rxn00552; rhea:12172; D-glucosamine-6-phosphate aminohydrolase (ketol isomerizing)	ec:3.5.99.6		0.82967	0.82967	100	4	1
N-Acetyl-D-Glucosamine	b2415	ptsH	single	ACGAptspp	ACGApts	N-Acetyl-D-glucosamine transport via PEP:Pyr PTS	mnx:MNXR95253	(b2415 and b2417 and b2416 and b1101) or (b2415 and b2416 and b0679)	0.82967	0.82967	100	1	1
N-Acetyl-D-Glucosamine	b2416	ptsI	single	ACGAptspp	ACGApts	N-Acetyl-D-glucosamine transport via PEP:Pyr PTS	mnx:MNXR95253	(b2415 and b2417 and b2416 and b1101) or (b2415 and b2416 and b0679)	0.82967	0.82967	100	1	1
N-Acetyl-Neuraminic	b0677	nagA	single	AGDC	MNXR59797; MNXR81575	rhea:18149; rhea:22936	ec:3.5.1.25		0.91933	0.91933	100	2	1
N-Acetyl-Neuraminic	b0678	nagB	single	G6PDA	G6PDA_1; MNXR37125; MNXR82944; MNXR84795	kegg:R00765; seed:rxn00552; rhea:12172; D-glucosamine-6-phosphate aminohydrolase (ketol isomerizing)	ec:3.5.99.6		0.91933	0.91933	100	4	1
N-Acetyl-Neuraminic	b3222	nanK	single	AMANK	AMANK_1	N-acetyl-D-mannosamine kinase	bigg:AMANK		0.91933	0.91933	100	1	1
N-Acetyl-Neuraminic	b3222	nanK	single	AMANK	MNXR26512; MNXR26557	rhea:25253; rhea:23832	ec:2.7.1.60		0.91933	0.91933	100	2	1
N-Acetyl-Neuraminic	b3223	nanE	single	AMANAPEr	MNXR26513; MNXR81674	rhea:23932; rhea:25257	ec:5.1.3.9		0.91933	0.91933	100	2	1
N-Acetyl-Neuraminic	b3224	nanT	single	ACNAMt2pp	ACNAMlt; ACNAMt2	N-acetylneuraminate proton symport; N-acetylneuraminate transport into lysososme	mnx:MNXR95291	b3224	0.91933	0.91933	100	2	1
N-Acetyl-Neuraminic	b3225	nanA	single	ACNML	MNXR26498	rhea:23296	ec:4.1.3.3		0.91933	0.91933	100	1	1
Pyruvic Acid	b1702	ppsA	single	PPS	MNXR4414	rhea:11364	ec:2.7.9.2		0.30462	0.30462	100	1	1
Pyruvic Acid	b1779	gapA	single	GAPD	GAPD_1	Glyceraldehyde-3-phosphate dehydrogenase	bigg:GAPD		0.30462	0.30462	100	1	1
Pyruvic Acid	b1779	gapA	single	GAPD	GAPDHf; GAPDHh; GAPDHm	Glyceraldehyde-3-phosphate dehydrogenase (NAD). flagellar; Glyceraldehyde 3-phosphate dehydrogenase (NAD), mitochondria; Glyceraldehyde 3-phosphate dehydrogenase (NAD)	ec:1.2.1.12		0.30462	0.30462	100	3	1
Pyruvic Acid	b1779	gapA	single	GAPD	GAPDH_nadp_hi; GAPDi_nadp	Glyceraldehyde-3-phosphate dehydrogenase (NAD(P)+) (phosphorylating); Glyceraldehyde-3-phosphate dehydrogenase (NADP+) (phosphorylating)	ec:1.2.1.59		0.30462	0.30462	100	2	1
Pyruvic Acid	b2779	eno	single	ENO	ENOf; ENOm; MNXR1898; MNXR74234	kegg:R04206; rhea:10164; Enolase, mitochondria; Enolase, flagellar	ec:4.2.1.11		0.30462	0.30462	100	4	1
Pyruvic Acid	b2926	pgk	single	PGK	MNXR4189; PGKf; PGKh; PGKm	rhea:14801; Phosphoglycerate kinase, mitochondrial; Phosphoglycerate kinase, flagellar; Phosphoglycerate kinase, chloroplast	ec:2.7.2.3		0.30462	0.30462	100	4	1
Pyruvic Acid	b3731	atpC	single	ATPS4rpp	ATPS4rpp_1	ATP synthase (four protons for one ATP) (periplasm)	bigg:ATPS4rpp		0.30462	0.30462	100	1	1
Pyruvic Acid	b3731	atpC	single	ATPS4rpp	ATPPHm; ATPS; ATPS3g; ATPS3m; ATPS3v; ATPS4m; ATPS4m_cho; ATPS4r; ATPSh; ATPasel; NTP1	Nucleoside-triphosphatase (ATP); ATP synthase (four protons for one ATP); ATP synthase mitochondrial; V-type ATPase, H+ transporting, lysosomal; ATP phosphohydrolase, mitochondria; ATPase cytosolic; ATP synthase Golgi Apparatus; ATP synthase vacuole; ATP synthase	ec:3.6.3.14	b0650 or b4161	0.30462	0.30462	100	11	1
Pyruvic Acid	b3732	atpD	single	ATPS4rpp	ATPS4rpp_1	ATP synthase (four protons for one ATP) (periplasm)	bigg:ATPS4rpp		0.30462	0.30462	100	1	1
Pyruvic Acid	b3732	atpD	single	ATPS4rpp	ATPPHm; ATPS; ATPS3g; ATPS3m; ATPS3v; ATPS4m; ATPS4m_cho; ATPS4r; ATPSh; ATPasel; NTP1	Nucleoside-triphosphatase (ATP); ATP synthase (four protons for one ATP); ATP synthase mitochondrial; V-type ATPase, H+ transporting, lysosomal; ATP phosphohydrolase, mitochondria; ATPase cytosolic; ATP synthase Golgi Apparatus; ATP synthase vacuole; ATP synthase	ec:3.6.3.14	b0650 or b4161	0.30462	0.30462	100	11	1
Pyruvic Acid	b3733	atpG	single	ATPS4rpp	ATPS4rpp_1	ATP synthase (four protons for one ATP) (periplasm)	bigg:ATPS4rpp		0.30462	0.30462	100	1	1
Pyruvic Acid	b3733	atpG	single	ATPS4rpp	ATPPHm; ATPS; ATPS3g; ATPS3m; ATPS3v; ATPS4m; ATPS4m_cho; ATPS4r; ATPSh; ATPasel; NTP1	Nucleoside-triphosphatase (ATP); ATP synthase (four protons for one ATP); ATP synthase mitochondrial; V-type ATPase, H+ transporting, lysosomal; ATP phosphohydrolase, mitochondria; ATPase cytosolic; ATP synthase Golgi Apparatus; ATP synthase vacuole; ATP synthase	ec:3.6.3.14	b0650 or b4161	0.30462	0.30462	100	11	1
Pyruvic Acid	b3734	atpA	single	ATPS4rpp	ATPS4rpp_1	ATP synthase (four protons for one ATP) (periplasm)	bigg:ATPS4rpp		0.30462	0.30462	100	1	1
Pyruvic Acid	b3734	atpA	single	ATPS4rpp	ATPPHm; ATPS; ATPS3g; ATPS3m; ATPS3v; ATPS4m; ATPS4m_cho; ATPS4r; ATPSh; ATPasel; NTP1	Nucleoside-triphosphatase (ATP); ATP synthase (four protons for one ATP); ATP synthase mitochondrial; V-type ATPase, H+ transporting, lysosomal; ATP phosphohydrolase, mitochondria; ATPase cytosolic; ATP synthase Golgi Apparatus; ATP synthase vacuole; ATP synthase	ec:3.6.3.14	b0650 or b4161	0.30462	0.30462	100	11	1
Pyruvic Acid	b3735	atpH	single	ATPS4rpp	ATPS4rpp_1	ATP synthase (four protons for one ATP) (periplasm)	bigg:ATPS4rpp		0.30462	0.30462	100	1	1
Pyruvic Acid	b3735	atpH	single	ATPS4rpp	ATPPHm; ATPS; ATPS3g; ATPS3m; ATPS3v; ATPS4m; ATPS4m_cho; ATPS4r; ATPSh; ATPasel; NTP1	Nucleoside-triphosphatase (ATP); ATP synthase (four protons for one ATP); ATP synthase mitochondrial; V-type ATPase, H+ transporting, lysosomal; ATP phosphohydrolase, mitochondria; ATPase cytosolic; ATP synthase Golgi Apparatus; ATP synthase vacuole; ATP synthase	ec:3.6.3.14	b0650 or b4161	0.30462	0.30462	100	11	1
Pyruvic Acid	b3736	atpF	single	ATPS4rpp	ATPS4rpp_1	ATP synthase (four protons for one ATP) (periplasm)	bigg:ATPS4rpp		0.30462	0.30462	100	1	1
Pyruvic Acid	b3736	atpF	single	ATPS4rpp	ATPPHm; ATPS; ATPS3g; ATPS3m; ATPS3v; ATPS4m; ATPS4m_cho; ATPS4r; ATPSh; ATPasel; NTP1	Nucleoside-triphosphatase (ATP); ATP synthase (four protons for one ATP); ATP synthase mitochondrial; V-type ATPase, H+ transporting, lysosomal; ATP phosphohydrolase, mitochondria; ATPase cytosolic; ATP synthase Golgi Apparatus; ATP synthase vacuole; ATP synthase	ec:3.6.3.14	b0650 or b4161	0.30462	0.30462	100	11	1
Pyruvic Acid	b3737	atpE	single	ATPS4rpp	ATPS4rpp_1	ATP synthase (four protons for one ATP) (periplasm)	bigg:ATPS4rpp		0.30462	0.30462	100	1	1
Pyruvic Acid	b3737	atpE	single	ATPS4rpp	ATPPHm; ATPS; ATPS3g; ATPS3m; ATPS3v; ATPS4m; ATPS4m_cho; ATPS4r; ATPSh; ATPasel; NTP1	Nucleoside-triphosphatase (ATP); ATP synthase (four protons for one ATP); ATP synthase mitochondrial; V-type ATPase, H+ transporting, lysosomal; ATP phosphohydrolase, mitochondria; ATPase cytosolic; ATP synthase Golgi Apparatus; ATP synthase vacuole; ATP synthase	ec:3.6.3.14	b0650 or b4161	0.30462	0.30462	100	11	1
Pyruvic Acid	b3738	atpB	single	ATPS4rpp	ATPS4rpp_1	ATP synthase (four protons for one ATP) (periplasm)	bigg:ATPS4rpp		0.30462	0.30462	100	1	1
Pyruvic Acid	b3738	atpB	single	ATPS4rpp	ATPPHm; ATPS; ATPS3g; ATPS3m; ATPS3v; ATPS4m; ATPS4m_cho; ATPS4r; ATPSh; ATPasel; NTP1	Nucleoside-triphosphatase (ATP); ATP synthase (four protons for one ATP); ATP synthase mitochondrial; V-type ATPase, H+ transporting, lysosomal; ATP phosphohydrolase, mitochondria; ATPase cytosolic; ATP synthase Golgi Apparatus; ATP synthase vacuole; ATP synthase	ec:3.6.3.14	b0650 or b4161	0.30462	0.30462	100	11	1
Succinic Acid	b0721	sdhC	single	SUCDi	FRD7; SUCDH_q8_m	Fumarate reductase; Succinate dehydrogenase (ubiquinone)	mnx:MNXR99641		0.44402	0.44402	100	2	1
Succinic Acid	b0722	sdhD	single	SUCDi	FRD7; SUCDH_q8_m	Fumarate reductase; Succinate dehydrogenase (ubiquinone)	mnx:MNXR99641		0.44402	0.44402	100	2	1
Succinic Acid	b0723	sdhA	single	SUCDi	FRD7; SUCDH_q8_m	Fumarate reductase; Succinate dehydrogenase (ubiquinone)	mnx:MNXR99641		0.44402	0.44402	100	2	1
Succinic Acid	b0724	sdhB	single	SUCDi	FRD7; SUCDH_q8_m	Fumarate reductase; Succinate dehydrogenase (ubiquinone)	mnx:MNXR99641		0.44402	0.44402	100	2	1
Succinic Acid	b1779	gapA	single	GAPD	GAPD_1	Glyceraldehyde-3-phosphate dehydrogenase	bigg:GAPD		0.44402	0.44402	100	1	1
Succinic Acid	b1779	gapA	single	GAPD	GAPDHf; GAPDHh; GAPDHm	Glyceraldehyde-3-phosphate dehydrogenase (NAD). flagellar; Glyceraldehyde 3-phosphate dehydrogenase (NAD), mitochondria; Glyceraldehyde 3-phosphate dehydrogenase (NAD)	ec:1.2.1.12		0.44402	0.44402	100	3	1
Succinic Acid	b1779	gapA	single	GAPD	GAPDH_nadp_hi; GAPDi_nadp	Glyceraldehyde-3-phosphate dehydrogenase (NAD(P)+) (phosphorylating); Glyceraldehyde-3-phosphate dehydrogenase (NADP+) (phosphorylating)	ec:1.2.1.59		0.44402	0.44402	100	2	1
Succinic Acid	b2779	eno	single	ENO	ENOf; ENOm; MNXR1898; MNXR74234	kegg:R04206; rhea:10164; Enolase, mitochondria; Enolase, flagellar	ec:4.2.1.11		0.44402	0.44402	100	4	1
Succinic Acid	b2926	pgk	single	PGK	MNXR4189; PGKf; PGKh; PGKm	rhea:14801; Phosphoglycerate kinase, mitochondrial; Phosphoglycerate kinase, flagellar; Phosphoglycerate kinase, chloroplast	ec:2.7.2.3		0.44402	0.44402	100	4	1
Succinic Acid	b3403	pck	single	PPCK	MNXR4383; PPCKm	rhea:18617; Phosphoenolpyruvate carboxykinase, mitochondria	ec:4.1.1.49		0.44402	0.44402	100	2	1
Succinic Acid	b3731	atpC	single	ATPS4rpp	ATPS4rpp_1	ATP synthase (four protons for one ATP) (periplasm)	bigg:ATPS4rpp		0.44402	0.44402	100	1	1
Succinic Acid	b3731	atpC	single	ATPS4rpp	ATPPHm; ATPS; ATPS3g; ATPS3m; ATPS3v; ATPS4m; ATPS4m_cho; ATPS4r; ATPSh; ATPasel; NTP1	Nucleoside-triphosphatase (ATP); ATP synthase (four protons for one ATP); ATP synthase mitochondrial; V-type ATPase, H+ transporting, lysosomal; ATP phosphohydrolase, mitochondria; ATPase cytosolic; ATP synthase Golgi Apparatus; ATP synthase vacuole; ATP synthase	ec:3.6.3.14	b0650 or b4161	0.44402	0.44402	100	11	1
Succinic Acid	b3732	atpD	single	ATPS4rpp	ATPS4rpp_1	ATP synthase (four protons for one ATP) (periplasm)	bigg:ATPS4rpp		0.44402	0.44402	100	1	1
Succinic Acid	b3732	atpD	single	ATPS4rpp	ATPPHm; ATPS; ATPS3g; ATPS3m; ATPS3v; ATPS4m; ATPS4m_cho; ATPS4r; ATPSh; ATPasel; NTP1	Nucleoside-triphosphatase (ATP); ATP synthase (four protons for one ATP); ATP synthase mitochondrial; V-type ATPase, H+ transporting, lysosomal; ATP phosphohydrolase, mitochondria; ATPase cytosolic; ATP synthase Golgi Apparatus; ATP synthase vacuole; ATP synthase	ec:3.6.3.14	b0650 or b4161	0.44402	0.44402	100	11	1
Succinic Acid	b3733	atpG	single	ATPS4rpp	ATPS4rpp_1	ATP synthase (four protons for one ATP) (periplasm)	bigg:ATPS4rpp		0.44402	0.44402	100	1	1
Succinic Acid	b3733	atpG	single	ATPS4rpp	ATPPHm; ATPS; ATPS3g; ATPS3m; ATPS3v; ATPS4m; ATPS4m_cho; ATPS4r; ATPSh; ATPasel; NTP1	Nucleoside-triphosphatase (ATP); ATP synthase (four protons for one ATP); ATP synthase mitochondrial; V-type ATPase, H+ transporting, lysosomal; ATP phosphohydrolase, mitochondria; ATPase cytosolic; ATP synthase Golgi Apparatus; ATP synthase vacuole; ATP synthase	ec:3.6.3.14	b0650 or b4161	0.44402	0.44402	100	11	1
Succinic Acid	b3734	atpA	single	ATPS4rpp	ATPS4rpp_1	ATP synthase (four protons for one ATP) (periplasm)	bigg:ATPS4rpp		0.44402	0.44402	100	1	1
Succinic Acid	b3734	atpA	single	ATPS4rpp	ATPPHm; ATPS; ATPS3g; ATPS3m; ATPS3v; ATPS4m; ATPS4m_cho; ATPS4r; ATPSh; ATPasel; NTP1	Nucleoside-triphosphatase (ATP); ATP synthase (four protons for one ATP); ATP synthase mitochondrial; V-type ATPase, H+ transporting, lysosomal; ATP phosphohydrolase, mitochondria; ATPase cytosolic; ATP synthase Golgi Apparatus; ATP synthase vacuole; ATP synthase	ec:3.6.3.14	b0650 or b4161	0.44402	0.44402	100	11	1
Succinic Acid	b3735	atpH	single	ATPS4rpp	ATPS4rpp_1	ATP synthase (four protons for one ATP) (periplasm)	bigg:ATPS4rpp		0.44402	0.44402	100	1	1
Succinic Acid	b3735	atpH	single	ATPS4rpp	ATPPHm; ATPS; ATPS3g; ATPS3m; ATPS3v; ATPS4m; ATPS4m_cho; ATPS4r; ATPSh; ATPasel; NTP1	Nucleoside-triphosphatase (ATP); ATP synthase (four protons for one ATP); ATP synthase mitochondrial; V-type ATPase, H+ transporting, lysosomal; ATP phosphohydrolase, mitochondria; ATPase cytosolic; ATP synthase Golgi Apparatus; ATP synthase vacuole; ATP synthase	ec:3.6.3.14	b0650 or b4161	0.44402	0.44402	100	11	1
Succinic Acid	b3736	atpF	single	ATPS4rpp	ATPS4rpp_1	ATP synthase (four protons for one ATP) (periplasm)	bigg:ATPS4rpp		0.44402	0.44402	100	1	1
Succinic Acid	b3736	atpF	single	ATPS4rpp	ATPPHm; ATPS; ATPS3g; ATPS3m; ATPS3v; ATPS4m; ATPS4m_cho; ATPS4r; ATPSh; ATPasel; NTP1	Nucleoside-triphosphatase (ATP); ATP synthase (four protons for one ATP); ATP synthase mitochondrial; V-type ATPase, H+ transporting, lysosomal; ATP phosphohydrolase, mitochondria; ATPase cytosolic; ATP synthase Golgi Apparatus; ATP synthase vacuole; ATP synthase	ec:3.6.3.14	b0650 or b4161	0.44402	0.44402	100	11	1
Succinic Acid	b3737	atpE	single	ATPS4rpp	ATPS4rpp_1	ATP synthase (four protons for one ATP) (periplasm)	bigg:ATPS4rpp		0.44402	0.44402	100	1	1
Succinic Acid	b3737	atpE	single	ATPS4rpp	ATPPHm; ATPS; ATPS3g; ATPS3m; ATPS3v; ATPS4m; ATPS4m_cho; ATPS4r; ATPSh; ATPasel; NTP1	Nucleoside-triphosphatase (ATP); ATP synthase (four protons for one ATP); ATP synthase mitochondrial; V-type ATPase, H+ transporting, lysosomal; ATP phosphohydrolase, mitochondria; ATPase cytosolic; ATP synthase Golgi Apparatus; ATP synthase vacuole; ATP synthase	ec:3.6.3.14	b0650 or b4161	0.44402	0.44402	100	11	1
Succinic Acid	b3738	atpB	single	ATPS4rpp	ATPS4rpp_1	ATP synthase (four protons for one ATP) (periplasm)	bigg:ATPS4rpp		0.44402	0.44402	100	1	1
Succinic Acid	b3738	atpB	single	ATPS4rpp	ATPPHm; ATPS; ATPS3g; ATPS3m; ATPS3v; ATPS4m; ATPS4m_cho; ATPS4r; ATPSh; ATPasel; NTP1	Nucleoside-triphosphatase (ATP); ATP synthase (four protons for one ATP); ATP synthase mitochondrial; V-type ATPase, H+ transporting, lysosomal; ATP phosphohydrolase, mitochondria; ATPase cytosolic; ATP synthase Golgi Apparatus; ATP synthase vacuole; ATP synthase	ec:3.6.3.14	b0650 or b4161	0.44402	0.44402	100	11	1
Thymidine	b4381	deoC	single	DRPA	MNXR50871	rhea:12821	ec:4.1.2.4		0.75295	0.75295	100	1	1
Thymidine	b4382	deoA	single	TMDPP	DURIPP; MNXR15011; MNXR4547; PYNP1; PYNP2r	Pyrimidine-nucleoside phosphorylase (uracil); Deoxyuridine phosphorylase; kegg:R02298; kegg:R02296; Pyrimidine-nucleoside phosphorylase (cytosine)	ec:2.4.2.2	b3831	0.75295	0.75295	100	5	1
Thymidine	b4382	deoA	single	TMDPP	MNXR73276; MNXR75323; PUNP4; PUNP6	Purine-nucleoside phosphorylase (Deoxyinosine); Purine-nucleoside phosphorylase (Deoxyguanosine); kegg:R08230; kegg:R08222	ec:2.4.2.4	b4384 or b2407	0.75295	0.75295	100	4	1
Thymidine	b4383	deoB	single	PPM2	MNXR4396; PPM; PPMh	Phosphopentomutase; rhea:25205; Phosphopentosemutase	ec:5.4.2.7	b4383	0.75295	0.75295	100	3	1
Uridine	b0411	tsx	single	URItex	URIt; Uritl; Uritm; Uritn	Uridine facilated transport from lysosome; Uridine transport in nucleus; Uridine facilated transport in cytosol; Uridine facilated transport in mitochondria	mnx:MNXR105165		0.64346	0.64346	100	4	1
alpha-Keto-Glutaric	b1779	gapA	single	GAPD	GAPD_1	Glyceraldehyde-3-phosphate dehydrogenase	bigg:GAPD		0.5413	0.5413	100	1	1
alpha-Keto-Glutaric	b1779	gapA	single	GAPD	GAPDHf; GAPDHh; GAPDHm	Glyceraldehyde-3-phosphate dehydrogenase (NAD). flagellar; Glyceraldehyde 3-phosphate dehydrogenase (NAD), mitochondria; Glyceraldehyde 3-phosphate dehydrogenase (NAD)	ec:1.2.1.12		0.5413	0.5413	100	3	1
alpha-Keto-Glutaric	b1779	gapA	single	GAPD	GAPDH_nadp_hi; GAPDi_nadp	Glyceraldehyde-3-phosphate dehydrogenase (NAD(P)+) (phosphorylating); Glyceraldehyde-3-phosphate dehydrogenase (NADP+) (phosphorylating)	ec:1.2.1.59		0.5413	0.5413	100	2	1
alpha-Keto-Glutaric	b2587	kgtP	single	AKGt2rpp	AKGt2n; AKGt2r	2 oxoglutarate reversible transport via symport; 2 oxoglutarate nuclear transport via proton symport	mnx:MNXR95661	b2587	0.5413	0.5413	100	2	1
alpha-Keto-Glutaric	b2779	eno	single	ENO	ENOf; ENOm; MNXR1898; MNXR74234	kegg:R04206; rhea:10164; Enolase, mitochondria; Enolase, flagellar	ec:4.2.1.11		0.5413	0.5413	100	4	1
alpha-Keto-Glutaric	b2926	pgk	single	PGK	MNXR4189; PGKf; PGKh; PGKm	rhea:14801; Phosphoglycerate kinase, mitochondrial; Phosphoglycerate kinase, flagellar; Phosphoglycerate kinase, chloroplast	ec:2.7.2.3		0.5413	0.5413	100	4	1
alpha-Keto-Glutaric	b3403	pck	single	PPCK	MNXR4383; PPCKm	rhea:18617; Phosphoenolpyruvate carboxykinase, mitochondria	ec:4.1.1.49		0.5413	0.5413	100	2	1
beta-D-Allose	b4084	alsK	single	ALLK	MNXR68337; MNXR91811	metacyc:ALLOSE-KINASE-RXN; rhea:14805	ec:2.7.1.55		0.72951	0.72951	100	2	1
beta-D-Allose	b4085	alsE	single	ALLULPE	MNXR39746; MNXR60992; MNXR60996; MNXR74792	metacyc:RXN-15226; rhea:30827; metacyc:RXN-13219; metacyc:RXN-13205	ec:5.1.3		0.72951	0.72951	100	4	1
beta-D-Allose	b4085	alsE	single	ALLULPE	MNXR85815	metacyc:RXN-9188	ec:5.1.3.-		0.72951	0.72951	100	1	1
beta-D-Allose	b4086	alsC	single	ALLabcpp	ALLabcpp	D-allose transport via ABC system (periplasm)	direct_restore	b4087 and b4088 and b4086	0.72951	0.72951	100	1	1
beta-D-Allose	b4087	alsA	single	ALLabcpp	ALLabcpp	D-allose transport via ABC system (periplasm)	direct_restore	b4087 and b4088 and b4086	0.72951	0.72951	100	1	1
beta-D-Allose	b4088	alsB	single	ALLabcpp	ALLabcpp	D-allose transport via ABC system (periplasm)	direct_restore	b4087 and b4088 and b4086	0.72951	0.72951	100	1	1
beta-D-Allose	b4090	rpiB	single	ALLPI	MNXR4654; RPI; RPIh; r0249	Ribose-5-phosphate isomerase; rhea:14657; D-Ribose-5-phosphate ketol-isomerase Pentose phosphate pathway EC:5.3.1.6	ec:5.3.1.6	b2914 or b4090	0.72951	0.72951	100	4	1
