# Supplementary material for: Systematic design of auxotrophic strains and media conditions to probe metabolic functions in E. coli
Source: PLoS Comput Biol. 2026 Jun 29;22(6):e1014469. doi: 10.1371/journal.pcbi.1014469 (PMC13345470; doi:10.1371/journal.pcbi.1014469)
Supplement: S4 Table — All 3,823 conditionally essential gene pairs across the 46 substrates, including pairs without an identified rescue function (rescuable pairs are in S5 Table). (XLSX) [file pcbi.1014469.s004.xlsx]

## Sheet: Sheet1
substrate	gene1	gene2	gene1_name	gene2_name	ko_type	wt_growth
Maltotriose	b0388	b3390	aroL	aroK	double	1.3595
Maltotriose	b0765	b2422	modC	cysA	double	1.3595
Maltotriose	b0928	b4054	aspC	tyrB	double	1.3595
Maltotriose	b3117	b3772	tdcB	ilvA	double	1.3595
Maltotriose	b2508	b2868	guaB	xdhC	double	1.3595
Maltotriose	b0048	b1606	folA	folM	double	1.3595
Maltotriose	b1779	b3738	gapA	atpB	double	1.3595
Maltotriose	b2926	b3732	pgk	atpD	double	1.3595
Maltotriose	b0764	b2423	modB	cysW	double	1.3595
Maltotriose	b2414	b2421	cysK	cysM	double	1.3595
Maltotriose	b1692	b3281	ydiB	aroE	double	1.3595
Maltotriose	b2926	b3734	pgk	atpA	double	1.3595
Maltotriose	b0155	b1592	clcA	clcB	double	1.3595
Maltotriose	b2465	b2935	tktB	tktA	double	1.3595
Maltotriose	b1779	b3731	gapA	atpC	double	1.3595
Maltotriose	b0907	b2551	serC	glyA	double	1.3595
Maltotriose	b1779	b3736	gapA	atpF	double	1.3595
Maltotriose	b0870	b0907	ltaE	serC	double	1.3595
Maltotriose	b1779	b3737	gapA	atpE	double	1.3595
Maltotriose	b1702	b2779	ppsA	eno	double	1.3595
Maltotriose	b0684	b2895	fldA	fldB	double	1.3595
Maltotriose	b2926	b3738	pgk	atpB	double	1.3595
Maltotriose	b0126	b0339	can	cynT	double	1.3595
Maltotriose	b1779	b3732	gapA	atpD	double	1.3595
Maltotriose	b0954	b2836	fabA	aas	double	1.3595
Maltotriose	b0149	b3396	mrcB	mrcA	double	1.3595
Maltotriose	b0099	b1865	mutT	nudB	double	1.3595
Maltotriose	b1622	b3008	malY	metC	double	1.3595
Maltotriose	b2508	b2867	guaB	xdhB	double	1.3595
Maltotriose	b0032	b0521	carA	ybcF	double	1.3595
Maltotriose	b1779	b3733	gapA	atpG	double	1.3595
Maltotriose	b3829	b4019	metE	metH	double	1.3595
Maltotriose	b2551	b2913	glyA	serA	double	1.3595
Maltotriose	b0954	b3846	fabA	fadB	double	1.3595
Maltotriose	b2508	b2866	guaB	xdhA	double	1.3595
Maltotriose	b2029	b3386	gnd	rpe	double	1.3595
Maltotriose	b0763	b2422	modA	cysA	double	1.3595
Maltotriose	b0870	b2551	ltaE	glyA	double	1.3595
Maltotriose	b0767	b4025	pgl	pgi	double	1.3595
Maltotriose	b0073	b1800	leuB	dmlA	double	1.3595
Maltotriose	b0002	b3940	thrA	metL	double	1.3595
Maltotriose	b0238	b2508	gpt	guaB	double	1.3595
Maltotriose	b2926	b3735	pgk	atpH	double	1.3595
Maltotriose	b0077	b3671	ilvI	ilvB	double	1.3595
Maltotriose	b0171	b0910	pyrH	cmk	double	1.3595
Maltotriose	b1190	b4053	dadX	alr	double	1.3595
Maltotriose	b0118	b1276	acnB	acnA	double	1.3595
Maltotriose	b0764	b2422	modB	cysA	double	1.3595
Maltotriose	b1852	b3386	zwf	rpe	double	1.3595
Maltotriose	b0763	b2424	modA	cysU	double	1.3595
Maltotriose	b1761	b3213	gdhA	gltD	double	1.3595
Maltotriose	b1702	b1779	ppsA	gapA	double	1.3595
Maltotriose	b0033	b0521	carB	ybcF	double	1.3595
Maltotriose	b0092	b0381	ddlB	ddlA	double	1.3595
Maltotriose	b1096	b4039	pabC	ubiC	double	1.3595
Maltotriose	b0764	b2424	modB	cysU	double	1.3595
Maltotriose	b0273	b4254	argF	argI	double	1.3595
Maltotriose	b0763	b2423	modA	cysW	double	1.3595
Maltotriose	b2926	b3737	pgk	atpE	double	1.3595
Maltotriose	b0765	b2423	modC	cysW	double	1.3595
Maltotriose	b2926	b3736	pgk	atpF	double	1.3595
Maltotriose	b2926	b3731	pgk	atpC	double	1.3595
Maltotriose	b1779	b3734	gapA	atpA	double	1.3595
Maltotriose	b1849	b2500	purT	purN	double	1.3595
Maltotriose	b2029	b4025	gnd	pgi	double	1.3595
Maltotriose	b0767	b3386	pgl	rpe	double	1.3595
Maltotriose	b0078	b3670	ilvH	ilvN	double	1.3595
Maltotriose	b1702	b2926	ppsA	pgk	double	1.3595
Maltotriose	b2436	b3867	hemF	hemN	double	1.3595
Maltotriose	b0077	b3670	ilvI	ilvN	double	1.3595
Maltotriose	b2235	b4238	nrdB	nrdD	double	1.3595
Maltotriose	b1090	b4041	plsX	plsB	double	1.3595
Maltotriose	b1852	b4025	zwf	pgi	double	1.3595
Maltotriose	b1761	b3212	gdhA	gltB	double	1.3595
Maltotriose	b2234	b4238	nrdA	nrdD	double	1.3595
Maltotriose	b1779	b3735	gapA	atpH	double	1.3595
Maltotriose	b3059	b4041	plsY	plsB	double	1.3595
Maltotriose	b0674	b3744	asnB	asnA	double	1.3595
Maltotriose	b0765	b2424	modC	cysU	double	1.3595
Maltotriose	b0844	b3812	ybjI	yigB	double	1.3595
Maltotriose	b0078	b3671	ilvH	ilvB	double	1.3595
Maltotriose	b1378	b3924	pfo	fpr	double	1.3595
Maltotriose	b0870	b2320	ltaE	pdxB	double	1.3595
Maltotriose	b2551	b4388	glyA	serB	double	1.3595
Maltotriose	b2926	b3733	pgk	atpG	double	1.3595
Maltotriose	b0452	b0954	tesB	fabA	double	1.3595
Maltotriose	b2708	b3197	srlQ	kdsD	double	1.3595
Maltotriose	b2582	b3781	trxC	trxA	double	1.3595
D-Trehalose	b0388	b3390	aroL	aroK	double	1.1071
D-Trehalose	b0765	b2422	modC	cysA	double	1.1071
D-Trehalose	b0928	b4054	aspC	tyrB	double	1.1071
D-Trehalose	b3117	b3772	tdcB	ilvA	double	1.1071
D-Trehalose	b2508	b2868	guaB	xdhC	double	1.1071
D-Trehalose	b0048	b1606	folA	folM	double	1.1071
D-Trehalose	b1779	b3738	gapA	atpB	double	1.1071
D-Trehalose	b2926	b3732	pgk	atpD	double	1.1071
D-Trehalose	b0764	b2423	modB	cysW	double	1.1071
D-Trehalose	b2414	b2421	cysK	cysM	double	1.1071
D-Trehalose	b0155	b1592	clcA	clcB	double	1.1071
D-Trehalose	b2926	b3734	pgk	atpA	double	1.1071
D-Trehalose	b1779	b3731	gapA	atpC	double	1.1071
D-Trehalose	b2465	b2935	tktB	tktA	double	1.1071
D-Trehalose	b0907	b2551	serC	glyA	double	1.1071
D-Trehalose	b1779	b3736	gapA	atpF	double	1.1071
D-Trehalose	b0870	b0907	ltaE	serC	double	1.1071
D-Trehalose	b1779	b3737	gapA	atpE	double	1.1071
D-Trehalose	b1702	b2779	ppsA	eno	double	1.1071
D-Trehalose	b0126	b0339	can	cynT	double	1.1071
D-Trehalose	b1779	b3732	gapA	atpD	double	1.1071
D-Trehalose	b0684	b2895	fldA	fldB	double	1.1071
D-Trehalose	b2926	b3738	pgk	atpB	double	1.1071
D-Trehalose	b2708	b3197	srlQ	kdsD	double	1.1071
D-Trehalose	b0954	b2836	fabA	aas	double	1.1071
D-Trehalose	b0149	b3396	mrcB	mrcA	double	1.1071
D-Trehalose	b0099	b1865	mutT	nudB	double	1.1071
D-Trehalose	b1622	b3008	malY	metC	double	1.1071
D-Trehalose	b2508	b2867	guaB	xdhB	double	1.1071
D-Trehalose	b0032	b0521	carA	ybcF	double	1.1071
D-Trehalose	b1779	b3733	gapA	atpG	double	1.1071
D-Trehalose	b3829	b4019	metE	metH	double	1.1071
D-Trehalose	b2551	b2913	glyA	serA	double	1.1071
D-Trehalose	b0954	b3846	fabA	fadB	double	1.1071
D-Trehalose	b2508	b2866	guaB	xdhA	double	1.1071
D-Trehalose	b2029	b3386	gnd	rpe	double	1.1071
D-Trehalose	b0763	b2422	modA	cysA	double	1.1071
D-Trehalose	b0870	b2551	ltaE	glyA	double	1.1071
D-Trehalose	b0767	b4025	pgl	pgi	double	1.1071
D-Trehalose	b0002	b3940	thrA	metL	double	1.1071
D-Trehalose	b0238	b2508	gpt	guaB	double	1.1071
D-Trehalose	b0073	b1800	leuB	dmlA	double	1.1071
D-Trehalose	b2926	b3735	pgk	atpH	double	1.1071
D-Trehalose	b0077	b3671	ilvI	ilvB	double	1.1071
D-Trehalose	b0171	b0910	pyrH	cmk	double	1.1071
D-Trehalose	b1190	b4053	dadX	alr	double	1.1071
D-Trehalose	b0118	b1276	acnB	acnA	double	1.1071
D-Trehalose	b0764	b2422	modB	cysA	double	1.1071
D-Trehalose	b1852	b3386	zwf	rpe	double	1.1071
D-Trehalose	b0763	b2424	modA	cysU	double	1.1071
D-Trehalose	b1702	b1779	ppsA	gapA	double	1.1071
D-Trehalose	b1761	b3213	gdhA	gltD	double	1.1071
D-Trehalose	b0033	b0521	carB	ybcF	double	1.1071
D-Trehalose	b0092	b0381	ddlB	ddlA	double	1.1071
D-Trehalose	b1096	b4039	pabC	ubiC	double	1.1071
D-Trehalose	b0764	b2424	modB	cysU	double	1.1071
D-Trehalose	b0273	b4254	argF	argI	double	1.1071
D-Trehalose	b0763	b2423	modA	cysW	double	1.1071
D-Trehalose	b2926	b3737	pgk	atpE	double	1.1071
D-Trehalose	b0765	b2423	modC	cysW	double	1.1071
D-Trehalose	b2926	b3736	pgk	atpF	double	1.1071
D-Trehalose	b2926	b3731	pgk	atpC	double	1.1071
D-Trehalose	b1779	b3734	gapA	atpA	double	1.1071
D-Trehalose	b1849	b2500	purT	purN	double	1.1071
D-Trehalose	b2029	b4025	gnd	pgi	double	1.1071
D-Trehalose	b0767	b3386	pgl	rpe	double	1.1071
D-Trehalose	b0078	b3670	ilvH	ilvN	double	1.1071
D-Trehalose	b1702	b2926	ppsA	pgk	double	1.1071
D-Trehalose	b2436	b3867	hemF	hemN	double	1.1071
D-Trehalose	b0077	b3670	ilvI	ilvN	double	1.1071
D-Trehalose	b2235	b4238	nrdB	nrdD	double	1.1071
D-Trehalose	b1090	b4041	plsX	plsB	double	1.1071
D-Trehalose	b1852	b4025	zwf	pgi	double	1.1071
D-Trehalose	b1761	b3212	gdhA	gltB	double	1.1071
D-Trehalose	b2234	b4238	nrdA	nrdD	double	1.1071
D-Trehalose	b1779	b3735	gapA	atpH	double	1.1071
D-Trehalose	b3059	b4041	plsY	plsB	double	1.1071
D-Trehalose	b0674	b3744	asnB	asnA	double	1.1071
D-Trehalose	b0765	b2424	modC	cysU	double	1.1071
D-Trehalose	b0844	b3812	ybjI	yigB	double	1.1071
D-Trehalose	b0078	b3671	ilvH	ilvB	double	1.1071
D-Trehalose	b1378	b3924	pfo	fpr	double	1.1071
D-Trehalose	b0870	b2320	ltaE	pdxB	double	1.1071
D-Trehalose	b2926	b3733	pgk	atpG	double	1.1071
D-Trehalose	b2551	b4388	glyA	serB	double	1.1071
D-Trehalose	b0452	b0954	tesB	fabA	double	1.1071
D-Trehalose	b1692	b3281	ydiB	aroE	double	1.1071
D-Trehalose	b2582	b3781	trxC	trxA	double	1.1071
Maltose	b0388	b3390	aroL	aroK	double	1.1071
Maltose	b0765	b2422	modC	cysA	double	1.1071
Maltose	b0928	b4054	aspC	tyrB	double	1.1071
Maltose	b3117	b3772	tdcB	ilvA	double	1.1071
Maltose	b2508	b2868	guaB	xdhC	double	1.1071
Maltose	b0048	b1606	folA	folM	double	1.1071
Maltose	b1779	b3738	gapA	atpB	double	1.1071
Maltose	b2926	b3732	pgk	atpD	double	1.1071
Maltose	b0764	b2423	modB	cysW	double	1.1071
Maltose	b2414	b2421	cysK	cysM	double	1.1071
Maltose	b1692	b3281	ydiB	aroE	double	1.1071
Maltose	b2926	b3734	pgk	atpA	double	1.1071
Maltose	b0155	b1592	clcA	clcB	double	1.1071
Maltose	b2465	b2935	tktB	tktA	double	1.1071
Maltose	b1779	b3731	gapA	atpC	double	1.1071
Maltose	b0907	b2551	serC	glyA	double	1.1071
Maltose	b1779	b3736	gapA	atpF	double	1.1071
Maltose	b0870	b0907	ltaE	serC	double	1.1071
Maltose	b1779	b3737	gapA	atpE	double	1.1071
Maltose	b1702	b2779	ppsA	eno	double	1.1071
Maltose	b0684	b2895	fldA	fldB	double	1.1071
Maltose	b2926	b3738	pgk	atpB	double	1.1071
Maltose	b0126	b0339	can	cynT	double	1.1071
Maltose	b1779	b3732	gapA	atpD	double	1.1071
Maltose	b0403	b3417	malZ	malP	double	1.1071
Maltose	b0954	b2836	fabA	aas	double	1.1071
Maltose	b0149	b3396	mrcB	mrcA	double	1.1071
Maltose	b0099	b1865	mutT	nudB	double	1.1071
Maltose	b1622	b3008	malY	metC	double	1.1071
Maltose	b2508	b2867	guaB	xdhB	double	1.1071
Maltose	b0032	b0521	carA	ybcF	double	1.1071
Maltose	b1779	b3733	gapA	atpG	double	1.1071
Maltose	b3829	b4019	metE	metH	double	1.1071
Maltose	b2551	b2913	glyA	serA	double	1.1071
Maltose	b0954	b3846	fabA	fadB	double	1.1071
Maltose	b2508	b2866	guaB	xdhA	double	1.1071
Maltose	b2029	b3386	gnd	rpe	double	1.1071
Maltose	b0763	b2422	modA	cysA	double	1.1071
Maltose	b0870	b2551	ltaE	glyA	double	1.1071
Maltose	b0767	b4025	pgl	pgi	double	1.1071
Maltose	b0073	b1800	leuB	dmlA	double	1.1071
Maltose	b0002	b3940	thrA	metL	double	1.1071
Maltose	b0238	b2508	gpt	guaB	double	1.1071
Maltose	b2926	b3735	pgk	atpH	double	1.1071
Maltose	b0077	b3671	ilvI	ilvB	double	1.1071
Maltose	b0171	b0910	pyrH	cmk	double	1.1071
Maltose	b1190	b4053	dadX	alr	double	1.1071
Maltose	b0118	b1276	acnB	acnA	double	1.1071
Maltose	b0764	b2422	modB	cysA	double	1.1071
Maltose	b1852	b3386	zwf	rpe	double	1.1071
Maltose	b0763	b2424	modA	cysU	double	1.1071
Maltose	b1761	b3213	gdhA	gltD	double	1.1071
Maltose	b1702	b1779	ppsA	gapA	double	1.1071
Maltose	b0033	b0521	carB	ybcF	double	1.1071
Maltose	b0092	b0381	ddlB	ddlA	double	1.1071
Maltose	b1096	b4039	pabC	ubiC	double	1.1071
Maltose	b0764	b2424	modB	cysU	double	1.1071
Maltose	b0273	b4254	argF	argI	double	1.1071
Maltose	b0763	b2423	modA	cysW	double	1.1071
Maltose	b2926	b3737	pgk	atpE	double	1.1071
Maltose	b0765	b2423	modC	cysW	double	1.1071
Maltose	b2926	b3736	pgk	atpF	double	1.1071
Maltose	b2926	b3731	pgk	atpC	double	1.1071
Maltose	b1779	b3734	gapA	atpA	double	1.1071
Maltose	b1849	b2500	purT	purN	double	1.1071
Maltose	b2029	b4025	gnd	pgi	double	1.1071
Maltose	b0767	b3386	pgl	rpe	double	1.1071
Maltose	b0078	b3670	ilvH	ilvN	double	1.1071
Maltose	b1702	b2926	ppsA	pgk	double	1.1071
Maltose	b2436	b3867	hemF	hemN	double	1.1071
Maltose	b0077	b3670	ilvI	ilvN	double	1.1071
Maltose	b2235	b4238	nrdB	nrdD	double	1.1071
Maltose	b1090	b4041	plsX	plsB	double	1.1071
Maltose	b1852	b4025	zwf	pgi	double	1.1071
Maltose	b1761	b3212	gdhA	gltB	double	1.1071
Maltose	b2234	b4238	nrdA	nrdD	double	1.1071
Maltose	b1779	b3735	gapA	atpH	double	1.1071
Maltose	b3059	b4041	plsY	plsB	double	1.1071
Maltose	b0674	b3744	asnB	asnA	double	1.1071
Maltose	b0765	b2424	modC	cysU	double	1.1071
Maltose	b0844	b3812	ybjI	yigB	double	1.1071
Maltose	b0078	b3671	ilvH	ilvB	double	1.1071
Maltose	b1378	b3924	pfo	fpr	double	1.1071
Maltose	b0870	b2320	ltaE	pdxB	double	1.1071
Maltose	b2551	b4388	glyA	serB	double	1.1071
Maltose	b2926	b3733	pgk	atpG	double	1.1071
Maltose	b0452	b0954	tesB	fabA	double	1.1071
Maltose	b2708	b3197	srlQ	kdsD	double	1.1071
Maltose	b2582	b3781	trxC	trxA	double	1.1071
Lactose	b0388	b3390	aroL	aroK	double	0.8091
Lactose	b0765	b2422	modC	cysA	double	0.8091
Lactose	b0928	b4054	aspC	tyrB	double	0.8091
Lactose	b3117	b3772	tdcB	ilvA	double	0.8091
Lactose	b2508	b2868	guaB	xdhC	double	0.8091
Lactose	b0048	b1606	folA	folM	double	0.8091
Lactose	b1779	b3738	gapA	atpB	double	0.8091
Lactose	b2926	b3732	pgk	atpD	double	0.8091
Lactose	b0764	b2423	modB	cysW	double	0.8091
Lactose	b2414	b2421	cysK	cysM	double	0.8091
Lactose	b1692	b3281	ydiB	aroE	double	0.8091
Lactose	b2926	b3734	pgk	atpA	double	0.8091
Lactose	b0155	b1592	clcA	clcB	double	0.8091
Lactose	b2465	b2935	tktB	tktA	double	0.8091
Lactose	b1779	b3731	gapA	atpC	double	0.8091
Lactose	b0907	b2551	serC	glyA	double	0.8091
Lactose	b1779	b3736	gapA	atpF	double	0.8091
Lactose	b0870	b0907	ltaE	serC	double	0.8091
Lactose	b1779	b3737	gapA	atpE	double	0.8091
Lactose	b1702	b2779	ppsA	eno	double	0.8091
Lactose	b0684	b2895	fldA	fldB	double	0.8091
Lactose	b2926	b3738	pgk	atpB	double	0.8091
Lactose	b0126	b0339	can	cynT	double	0.8091
Lactose	b1779	b3732	gapA	atpD	double	0.8091
Lactose	b0954	b2836	fabA	aas	double	0.8091
Lactose	b0149	b3396	mrcB	mrcA	double	0.8091
Lactose	b0099	b1865	mutT	nudB	double	0.8091
Lactose	b1622	b3008	malY	metC	double	0.8091
Lactose	b2508	b2867	guaB	xdhB	double	0.8091
Lactose	b0032	b0521	carA	ybcF	double	0.8091
Lactose	b1779	b3733	gapA	atpG	double	0.8091
Lactose	b3829	b4019	metE	metH	double	0.8091
Lactose	b2551	b2913	glyA	serA	double	0.8091
Lactose	b0954	b3846	fabA	fadB	double	0.8091
Lactose	b2508	b2866	guaB	xdhA	double	0.8091
Lactose	b2029	b3386	gnd	rpe	double	0.8091
Lactose	b0763	b2422	modA	cysA	double	0.8091
Lactose	b0870	b2551	ltaE	glyA	double	0.8091
Lactose	b0073	b1800	leuB	dmlA	double	0.8091
Lactose	b0002	b3940	thrA	metL	double	0.8091
Lactose	b0238	b2508	gpt	guaB	double	0.8091
Lactose	b2926	b3735	pgk	atpH	double	0.8091
Lactose	b0077	b3671	ilvI	ilvB	double	0.8091
Lactose	b0171	b0910	pyrH	cmk	double	0.8091
Lactose	b1190	b4053	dadX	alr	double	0.8091
Lactose	b0118	b1276	acnB	acnA	double	0.8091
Lactose	b0764	b2422	modB	cysA	double	0.8091
Lactose	b0763	b2424	modA	cysU	double	0.8091
Lactose	b1761	b3213	gdhA	gltD	double	0.8091
Lactose	b1702	b1779	ppsA	gapA	double	0.8091
Lactose	b0033	b0521	carB	ybcF	double	0.8091
Lactose	b0092	b0381	ddlB	ddlA	double	0.8091
Lactose	b1096	b4039	pabC	ubiC	double	0.8091
Lactose	b0764	b2424	modB	cysU	double	0.8091
Lactose	b0273	b4254	argF	argI	double	0.8091
Lactose	b0763	b2423	modA	cysW	double	0.8091
Lactose	b2926	b3737	pgk	atpE	double	0.8091
Lactose	b0765	b2423	modC	cysW	double	0.8091
Lactose	b2926	b3736	pgk	atpF	double	0.8091
Lactose	b2926	b3731	pgk	atpC	double	0.8091
Lactose	b1779	b3734	gapA	atpA	double	0.8091
Lactose	b1849	b2500	purT	purN	double	0.8091
Lactose	b2029	b4025	gnd	pgi	double	0.8091
Lactose	b0078	b3670	ilvH	ilvN	double	0.8091
Lactose	b1702	b2926	ppsA	pgk	double	0.8091
Lactose	b2436	b3867	hemF	hemN	double	0.8091
Lactose	b0077	b3670	ilvI	ilvN	double	0.8091
Lactose	b2235	b4238	nrdB	nrdD	double	0.8091
Lactose	b1090	b4041	plsX	plsB	double	0.8091
Lactose	b1761	b3212	gdhA	gltB	double	0.8091
Lactose	b2234	b4238	nrdA	nrdD	double	0.8091
Lactose	b1779	b3735	gapA	atpH	double	0.8091
Lactose	b3059	b4041	plsY	plsB	double	0.8091
Lactose	b0674	b3744	asnB	asnA	double	0.8091
Lactose	b0765	b2424	modC	cysU	double	0.8091
Lactose	b0844	b3812	ybjI	yigB	double	0.8091
Lactose	b0078	b3671	ilvH	ilvB	double	0.8091
Lactose	b1378	b3924	pfo	fpr	double	0.8091
Lactose	b0870	b2320	ltaE	pdxB	double	0.8091
Lactose	b2551	b4388	glyA	serB	double	0.8091
Lactose	b2926	b3733	pgk	atpG	double	0.8091
Lactose	b0452	b0954	tesB	fabA	double	0.8091
Lactose	b2708	b3197	srlQ	kdsD	double	0.8091
Lactose	b2582	b3781	trxC	trxA	double	0.8091
D-Melibiose	b0388	b3390	aroL	aroK	double	1.0861
D-Melibiose	b0765	b2422	modC	cysA	double	1.0861
D-Melibiose	b0928	b4054	aspC	tyrB	double	1.0861
D-Melibiose	b3117	b3772	tdcB	ilvA	double	1.0861
D-Melibiose	b2508	b2868	guaB	xdhC	double	1.0861
D-Melibiose	b0048	b1606	folA	folM	double	1.0861
D-Melibiose	b1779	b3738	gapA	atpB	double	1.0861
D-Melibiose	b2926	b3732	pgk	atpD	double	1.0861
D-Melibiose	b0764	b2423	modB	cysW	double	1.0861
D-Melibiose	b2414	b2421	cysK	cysM	double	1.0861
D-Melibiose	b1692	b3281	ydiB	aroE	double	1.0861
D-Melibiose	b2926	b3734	pgk	atpA	double	1.0861
D-Melibiose	b0155	b1592	clcA	clcB	double	1.0861
D-Melibiose	b2465	b2935	tktB	tktA	double	1.0861
D-Melibiose	b1779	b3731	gapA	atpC	double	1.0861
D-Melibiose	b0907	b2551	serC	glyA	double	1.0861
D-Melibiose	b1779	b3736	gapA	atpF	double	1.0861
D-Melibiose	b0870	b0907	ltaE	serC	double	1.0861
D-Melibiose	b1779	b3737	gapA	atpE	double	1.0861
D-Melibiose	b1702	b2779	ppsA	eno	double	1.0861
D-Melibiose	b0126	b0339	can	cynT	double	1.0861
D-Melibiose	b2926	b3738	pgk	atpB	double	1.0861
D-Melibiose	b1779	b3732	gapA	atpD	double	1.0861
D-Melibiose	b0684	b2895	fldA	fldB	double	1.0861
D-Melibiose	b0954	b2836	fabA	aas	double	1.0861
D-Melibiose	b0149	b3396	mrcB	mrcA	double	1.0861
D-Melibiose	b0099	b1865	mutT	nudB	double	1.0861
D-Melibiose	b1622	b3008	malY	metC	double	1.0861
D-Melibiose	b2508	b2867	guaB	xdhB	double	1.0861
D-Melibiose	b0032	b0521	carA	ybcF	double	1.0861
D-Melibiose	b1779	b3733	gapA	atpG	double	1.0861
D-Melibiose	b3829	b4019	metE	metH	double	1.0861
D-Melibiose	b2551	b2913	glyA	serA	double	1.0861
D-Melibiose	b0954	b3846	fabA	fadB	double	1.0861
D-Melibiose	b2508	b2866	guaB	xdhA	double	1.0861
D-Melibiose	b2029	b3386	gnd	rpe	double	1.0861
D-Melibiose	b0763	b2422	modA	cysA	double	1.0861
D-Melibiose	b0870	b2551	ltaE	glyA	double	1.0861
D-Melibiose	b0767	b4025	pgl	pgi	double	1.0861
D-Melibiose	b0073	b1800	leuB	dmlA	double	1.0861
D-Melibiose	b0002	b3940	thrA	metL	double	1.0861
D-Melibiose	b0238	b2508	gpt	guaB	double	1.0861
D-Melibiose	b2926	b3735	pgk	atpH	double	1.0861
D-Melibiose	b0077	b3671	ilvI	ilvB	double	1.0861
D-Melibiose	b0171	b0910	pyrH	cmk	double	1.0861
D-Melibiose	b1190	b4053	dadX	alr	double	1.0861
D-Melibiose	b0118	b1276	acnB	acnA	double	1.0861
D-Melibiose	b0764	b2422	modB	cysA	double	1.0861
D-Melibiose	b1852	b3386	zwf	rpe	double	1.0861
D-Melibiose	b0763	b2424	modA	cysU	double	1.0861
D-Melibiose	b1761	b3213	gdhA	gltD	double	1.0861
D-Melibiose	b1702	b1779	ppsA	gapA	double	1.0861
D-Melibiose	b0033	b0521	carB	ybcF	double	1.0861
D-Melibiose	b0092	b0381	ddlB	ddlA	double	1.0861
D-Melibiose	b1096	b4039	pabC	ubiC	double	1.0861
D-Melibiose	b0764	b2424	modB	cysU	double	1.0861
D-Melibiose	b0273	b4254	argF	argI	double	1.0861
D-Melibiose	b0763	b2423	modA	cysW	double	1.0861
D-Melibiose	b2926	b3737	pgk	atpE	double	1.0861
D-Melibiose	b0765	b2423	modC	cysW	double	1.0861
D-Melibiose	b2926	b3736	pgk	atpF	double	1.0861
D-Melibiose	b2926	b3731	pgk	atpC	double	1.0861
D-Melibiose	b1779	b3734	gapA	atpA	double	1.0861
D-Melibiose	b0343	b4120	lacY	melB	double	1.0861
D-Melibiose	b1849	b2500	purT	purN	double	1.0861
D-Melibiose	b2029	b4025	gnd	pgi	double	1.0861
D-Melibiose	b0767	b3386	pgl	rpe	double	1.0861
D-Melibiose	b0078	b3670	ilvH	ilvN	double	1.0861
D-Melibiose	b1702	b2926	ppsA	pgk	double	1.0861
D-Melibiose	b2436	b3867	hemF	hemN	double	1.0861
D-Melibiose	b0077	b3670	ilvI	ilvN	double	1.0861
D-Melibiose	b2235	b4238	nrdB	nrdD	double	1.0861
D-Melibiose	b1090	b4041	plsX	plsB	double	1.0861
D-Melibiose	b1852	b4025	zwf	pgi	double	1.0861
D-Melibiose	b1761	b3212	gdhA	gltB	double	1.0861
D-Melibiose	b2234	b4238	nrdA	nrdD	double	1.0861
D-Melibiose	b1779	b3735	gapA	atpH	double	1.0861
D-Melibiose	b3059	b4041	plsY	plsB	double	1.0861
D-Melibiose	b0674	b3744	asnB	asnA	double	1.0861
D-Melibiose	b0765	b2424	modC	cysU	double	1.0861
D-Melibiose	b0844	b3812	ybjI	yigB	double	1.0861
D-Melibiose	b0078	b3671	ilvH	ilvB	double	1.0861
D-Melibiose	b1378	b3924	pfo	fpr	double	1.0861
D-Melibiose	b0870	b2320	ltaE	pdxB	double	1.0861
D-Melibiose	b2926	b3733	pgk	atpG	double	1.0861
D-Melibiose	b2551	b4388	glyA	serB	double	1.0861
D-Melibiose	b0452	b0954	tesB	fabA	double	1.0861
D-Melibiose	b2708	b3197	srlQ	kdsD	double	1.0861
D-Melibiose	b2582	b3781	trxC	trxA	double	1.0861
N-Acetyl-Neuraminic	b0388	b3390	aroL	aroK	double	0.9193
N-Acetyl-Neuraminic	b0765	b2422	modC	cysA	double	0.9193
N-Acetyl-Neuraminic	b0928	b4054	aspC	tyrB	double	0.9193
N-Acetyl-Neuraminic	b3117	b3772	tdcB	ilvA	double	0.9193
N-Acetyl-Neuraminic	b2508	b2868	guaB	xdhC	double	0.9193
N-Acetyl-Neuraminic	b0048	b1606	folA	folM	double	0.9193
N-Acetyl-Neuraminic	b1779	b3738	gapA	atpB	double	0.9193
N-Acetyl-Neuraminic	b2926	b3732	pgk	atpD	double	0.9193
N-Acetyl-Neuraminic	b0764	b2423	modB	cysW	double	0.9193
N-Acetyl-Neuraminic	b2414	b2421	cysK	cysM	double	0.9193
N-Acetyl-Neuraminic	b0155	b1592	clcA	clcB	double	0.9193
N-Acetyl-Neuraminic	b2926	b3734	pgk	atpA	double	0.9193
N-Acetyl-Neuraminic	b1779	b3731	gapA	atpC	double	0.9193
N-Acetyl-Neuraminic	b2465	b2935	tktB	tktA	double	0.9193
N-Acetyl-Neuraminic	b0907	b2551	serC	glyA	double	0.9193
N-Acetyl-Neuraminic	b1779	b3736	gapA	atpF	double	0.9193
N-Acetyl-Neuraminic	b0870	b0907	ltaE	serC	double	0.9193
N-Acetyl-Neuraminic	b1779	b3737	gapA	atpE	double	0.9193
N-Acetyl-Neuraminic	b1702	b2779	ppsA	eno	double	0.9193
N-Acetyl-Neuraminic	b0126	b0339	can	cynT	double	0.9193
N-Acetyl-Neuraminic	b1779	b3732	gapA	atpD	double	0.9193
N-Acetyl-Neuraminic	b0684	b2895	fldA	fldB	double	0.9193
N-Acetyl-Neuraminic	b2926	b3738	pgk	atpB	double	0.9193
N-Acetyl-Neuraminic	b2708	b3197	srlQ	kdsD	double	0.9193
N-Acetyl-Neuraminic	b0954	b2836	fabA	aas	double	0.9193
N-Acetyl-Neuraminic	b0149	b3396	mrcB	mrcA	double	0.9193
N-Acetyl-Neuraminic	b0099	b1865	mutT	nudB	double	0.9193
N-Acetyl-Neuraminic	b1622	b3008	malY	metC	double	0.9193
N-Acetyl-Neuraminic	b2508	b2867	guaB	xdhB	double	0.9193
N-Acetyl-Neuraminic	b0032	b0521	carA	ybcF	double	0.9193
N-Acetyl-Neuraminic	b1779	b3733	gapA	atpG	double	0.9193
N-Acetyl-Neuraminic	b3829	b4019	metE	metH	double	0.9193
N-Acetyl-Neuraminic	b2551	b2913	glyA	serA	double	0.9193
N-Acetyl-Neuraminic	b3386	b4025	rpe	pgi	double	0.9193
N-Acetyl-Neuraminic	b0954	b3846	fabA	fadB	double	0.9193
N-Acetyl-Neuraminic	b2508	b2866	guaB	xdhA	double	0.9193
N-Acetyl-Neuraminic	b2029	b3386	gnd	rpe	double	0.9193
N-Acetyl-Neuraminic	b0763	b2422	modA	cysA	double	0.9193
N-Acetyl-Neuraminic	b0870	b2551	ltaE	glyA	double	0.9193
N-Acetyl-Neuraminic	b0002	b3940	thrA	metL	double	0.9193
N-Acetyl-Neuraminic	b0238	b2508	gpt	guaB	double	0.9193
N-Acetyl-Neuraminic	b0073	b1800	leuB	dmlA	double	0.9193
N-Acetyl-Neuraminic	b2926	b3735	pgk	atpH	double	0.9193
N-Acetyl-Neuraminic	b0077	b3671	ilvI	ilvB	double	0.9193
N-Acetyl-Neuraminic	b0171	b0910	pyrH	cmk	double	0.9193
N-Acetyl-Neuraminic	b1190	b4053	dadX	alr	double	0.9193
N-Acetyl-Neuraminic	b0118	b1276	acnB	acnA	double	0.9193
N-Acetyl-Neuraminic	b0764	b2422	modB	cysA	double	0.9193
N-Acetyl-Neuraminic	b1852	b3386	zwf	rpe	double	0.9193
N-Acetyl-Neuraminic	b0763	b2424	modA	cysU	double	0.9193
N-Acetyl-Neuraminic	b1702	b1779	ppsA	gapA	double	0.9193
N-Acetyl-Neuraminic	b1761	b3213	gdhA	gltD	double	0.9193
N-Acetyl-Neuraminic	b0033	b0521	carB	ybcF	double	0.9193
N-Acetyl-Neuraminic	b0092	b0381	ddlB	ddlA	double	0.9193
N-Acetyl-Neuraminic	b1096	b4039	pabC	ubiC	double	0.9193
N-Acetyl-Neuraminic	b0764	b2424	modB	cysU	double	0.9193
N-Acetyl-Neuraminic	b0273	b4254	argF	argI	double	0.9193
N-Acetyl-Neuraminic	b0763	b2423	modA	cysW	double	0.9193
N-Acetyl-Neuraminic	b2926	b3737	pgk	atpE	double	0.9193
N-Acetyl-Neuraminic	b0765	b2423	modC	cysW	double	0.9193
N-Acetyl-Neuraminic	b2926	b3736	pgk	atpF	double	0.9193
N-Acetyl-Neuraminic	b2926	b3731	pgk	atpC	double	0.9193
N-Acetyl-Neuraminic	b1779	b3734	gapA	atpA	double	0.9193
N-Acetyl-Neuraminic	b1849	b2500	purT	purN	double	0.9193
N-Acetyl-Neuraminic	b0767	b3386	pgl	rpe	double	0.9193
N-Acetyl-Neuraminic	b0078	b3670	ilvH	ilvN	double	0.9193
N-Acetyl-Neuraminic	b1702	b2926	ppsA	pgk	double	0.9193
N-Acetyl-Neuraminic	b2436	b3867	hemF	hemN	double	0.9193
N-Acetyl-Neuraminic	b0077	b3670	ilvI	ilvN	double	0.9193
N-Acetyl-Neuraminic	b2235	b4238	nrdB	nrdD	double	0.9193
N-Acetyl-Neuraminic	b1090	b4041	plsX	plsB	double	0.9193
N-Acetyl-Neuraminic	b1761	b3212	gdhA	gltB	double	0.9193
N-Acetyl-Neuraminic	b2234	b4238	nrdA	nrdD	double	0.9193
N-Acetyl-Neuraminic	b1779	b3735	gapA	atpH	double	0.9193
N-Acetyl-Neuraminic	b3059	b4041	plsY	plsB	double	0.9193
N-Acetyl-Neuraminic	b0674	b3744	asnB	asnA	double	0.9193
N-Acetyl-Neuraminic	b0765	b2424	modC	cysU	double	0.9193
N-Acetyl-Neuraminic	b0844	b3812	ybjI	yigB	double	0.9193
N-Acetyl-Neuraminic	b0078	b3671	ilvH	ilvB	double	0.9193
N-Acetyl-Neuraminic	b1378	b3924	pfo	fpr	double	0.9193
N-Acetyl-Neuraminic	b0870	b2320	ltaE	pdxB	double	0.9193
N-Acetyl-Neuraminic	b2926	b3733	pgk	atpG	double	0.9193
N-Acetyl-Neuraminic	b2551	b4388	glyA	serB	double	0.9193
N-Acetyl-Neuraminic	b0452	b0954	tesB	fabA	double	0.9193
N-Acetyl-Neuraminic	b1692	b3281	ydiB	aroE	double	0.9193
N-Acetyl-Neuraminic	b2582	b3781	trxC	trxA	double	0.9193
Adenosine	b0388	b3390	aroL	aroK	double	0.7942
Adenosine	b0765	b2422	modC	cysA	double	0.7942
Adenosine	b0928	b4054	aspC	tyrB	double	0.7942
Adenosine	b3117	b3772	tdcB	ilvA	double	0.7942
Adenosine	b1982	b3738	amn	atpB	double	0.7942
Adenosine	b2508	b2868	guaB	xdhC	double	0.7942
Adenosine	b0048	b1606	folA	folM	double	0.7942
Adenosine	b2926	b3732	pgk	atpD	double	0.7942
Adenosine	b1779	b3738	gapA	atpB	double	0.7942
Adenosine	b0764	b2423	modB	cysW	double	0.7942
Adenosine	b2414	b2421	cysK	cysM	double	0.7942
Adenosine	b3386	b3736	rpe	atpF	double	0.7942
Adenosine	b1692	b3281	ydiB	aroE	double	0.7942
Adenosine	b0155	b1592	clcA	clcB	double	0.7942
Adenosine	b1982	b3736	amn	atpF	double	0.7942
Adenosine	b2926	b3734	pgk	atpA	double	0.7942
Adenosine	b1779	b3731	gapA	atpC	double	0.7942
Adenosine	b2465	b2935	tktB	tktA	double	0.7942
Adenosine	b0907	b2551	serC	glyA	double	0.7942
Adenosine	b1779	b3736	gapA	atpF	double	0.7942
Adenosine	b0870	b0907	ltaE	serC	double	0.7942
Adenosine	b1779	b3737	gapA	atpE	double	0.7942
Adenosine	b1702	b2779	ppsA	eno	double	0.7942
Adenosine	b0684	b2895	fldA	fldB	double	0.7942
Adenosine	b0126	b0339	can	cynT	double	0.7942
Adenosine	b1779	b3732	gapA	atpD	double	0.7942
Adenosine	b2926	b3738	pgk	atpB	double	0.7942
Adenosine	b2779	b3735	eno	atpH	double	0.7942
Adenosine	b2779	b3733	eno	atpG	double	0.7942
Adenosine	b1982	b3732	amn	atpD	double	0.7942
Adenosine	b2779	b3737	eno	atpE	double	0.7942
Adenosine	b2779	b3731	eno	atpC	double	0.7942
Adenosine	b0954	b2836	fabA	aas	double	0.7942
Adenosine	b0149	b3396	mrcB	mrcA	double	0.7942
Adenosine	b0099	b1865	mutT	nudB	double	0.7942
Adenosine	b1622	b3008	malY	metC	double	0.7942
Adenosine	b2508	b2867	guaB	xdhB	double	0.7942
Adenosine	b0032	b0521	carA	ybcF	double	0.7942
Adenosine	b1779	b3733	gapA	atpG	double	0.7942
Adenosine	b3829	b4019	metE	metH	double	0.7942
Adenosine	b2551	b2913	glyA	serA	double	0.7942
Adenosine	b3386	b3735	rpe	atpH	double	0.7942
Adenosine	b0954	b3846	fabA	fadB	double	0.7942
Adenosine	b2393	b2964	nupC	nupG	double	0.7942
Adenosine	b3386	b3738	rpe	atpB	double	0.7942
Adenosine	b2508	b2866	guaB	xdhA	double	0.7942
Adenosine	b0763	b2422	modA	cysA	double	0.7942
Adenosine	b0870	b2551	ltaE	glyA	double	0.7942
Adenosine	b1517	b3386	lsrF	rpe	double	0.7942
Adenosine	b0002	b3940	thrA	metL	double	0.7942
Adenosine	b0238	b2508	gpt	guaB	double	0.7942
Adenosine	b0073	b1800	leuB	dmlA	double	0.7942
Adenosine	b2926	b3735	pgk	atpH	double	0.7942
Adenosine	b0077	b3671	ilvI	ilvB	double	0.7942
Adenosine	b3386	b3732	rpe	atpD	double	0.7942
Adenosine	b0171	b0910	pyrH	cmk	double	0.7942
Adenosine	b1190	b4053	dadX	alr	double	0.7942
Adenosine	b0118	b1276	acnB	acnA	double	0.7942
Adenosine	b0764	b2422	modB	cysA	double	0.7942
Adenosine	b1982	b3735	amn	atpH	double	0.7942
Adenosine	b2779	b3732	eno	atpD	double	0.7942
Adenosine	b0763	b2424	modA	cysU	double	0.7942
Adenosine	b1702	b1779	ppsA	gapA	double	0.7942
Adenosine	b1761	b3213	gdhA	gltD	double	0.7942
Adenosine	b0033	b0521	carB	ybcF	double	0.7942
Adenosine	b0092	b0381	ddlB	ddlA	double	0.7942
Adenosine	b1982	b3731	amn	atpC	double	0.7942
Adenosine	b1096	b4039	pabC	ubiC	double	0.7942
Adenosine	b0764	b2424	modB	cysU	double	0.7942
Adenosine	b0273	b4254	argF	argI	double	0.7942
Adenosine	b0763	b2423	modA	cysW	double	0.7942
Adenosine	b2926	b3737	pgk	atpE	double	0.7942
Adenosine	b0765	b2423	modC	cysW	double	0.7942
Adenosine	b1982	b3734	amn	atpA	double	0.7942
Adenosine	b2926	b3736	pgk	atpF	double	0.7942
Adenosine	b2926	b3731	pgk	atpC	double	0.7942
Adenosine	b1779	b3734	gapA	atpA	double	0.7942
Adenosine	b1849	b2500	purT	purN	double	0.7942
Adenosine	b3386	b3731	rpe	atpC	double	0.7942
Adenosine	b3386	b3733	rpe	atpG	double	0.7942
Adenosine	b1518	b3386	lsrG	rpe	double	0.7942
Adenosine	b1511	b3386	lsrK	rpe	double	0.7942
Adenosine	b0078	b3670	ilvH	ilvN	double	0.7942
Adenosine	b1702	b2926	ppsA	pgk	double	0.7942
Adenosine	b2779	b3738	eno	atpB	double	0.7942
Adenosine	b2436	b3867	hemF	hemN	double	0.7942
Adenosine	b0077	b3670	ilvI	ilvN	double	0.7942
Adenosine	b2235	b4238	nrdB	nrdD	double	0.7942
Adenosine	b3386	b3734	rpe	atpA	double	0.7942
Adenosine	b1090	b4041	plsX	plsB	double	0.7942
Adenosine	b2779	b3736	eno	atpF	double	0.7942
Adenosine	b1761	b3212	gdhA	gltB	double	0.7942
Adenosine	b2234	b4238	nrdA	nrdD	double	0.7942
Adenosine	b1779	b3735	gapA	atpH	double	0.7942
Adenosine	b3059	b4041	plsY	plsB	double	0.7942
Adenosine	b0261	b3386	mmuM	rpe	double	0.7942
Adenosine	b3386	b3737	rpe	atpE	double	0.7942
Adenosine	b1982	b3733	amn	atpG	double	0.7942
Adenosine	b0674	b3744	asnB	asnA	double	0.7942
Adenosine	b0765	b2424	modC	cysU	double	0.7942
Adenosine	b0844	b3812	ybjI	yigB	double	0.7942
Adenosine	b1982	b3737	amn	atpE	double	0.7942
Adenosine	b2779	b3734	eno	atpA	double	0.7942
Adenosine	b0078	b3671	ilvH	ilvB	double	0.7942
Adenosine	b1378	b3924	pfo	fpr	double	0.7942
Adenosine	b0870	b2320	ltaE	pdxB	double	0.7942
Adenosine	b2551	b4388	glyA	serB	double	0.7942
Adenosine	b2926	b3733	pgk	atpG	double	0.7942
Adenosine	b0452	b0954	tesB	fabA	double	0.7942
Adenosine	b2708	b3197	srlQ	kdsD	double	0.7942
Adenosine	b2582	b3781	trxC	trxA	double	0.7942
Glucose-6-Phosphate	b0388	b3390	aroL	aroK	double	0.8689
Glucose-6-Phosphate	b0765	b2422	modC	cysA	double	0.8689
Glucose-6-Phosphate	b0928	b4054	aspC	tyrB	double	0.8689
Glucose-6-Phosphate	b3117	b3772	tdcB	ilvA	double	0.8689
Glucose-6-Phosphate	b2508	b2868	guaB	xdhC	double	0.8689
Glucose-6-Phosphate	b0048	b1606	folA	folM	double	0.8689
Glucose-6-Phosphate	b1779	b3738	gapA	atpB	double	0.8689
Glucose-6-Phosphate	b2926	b3732	pgk	atpD	double	0.8689
Glucose-6-Phosphate	b0764	b2423	modB	cysW	double	0.8689
Glucose-6-Phosphate	b2414	b2421	cysK	cysM	double	0.8689
Glucose-6-Phosphate	b1692	b3281	ydiB	aroE	double	0.8689
Glucose-6-Phosphate	b0155	b1592	clcA	clcB	double	0.8689
Glucose-6-Phosphate	b2926	b3734	pgk	atpA	double	0.8689
Glucose-6-Phosphate	b2465	b2935	tktB	tktA	double	0.8689
Glucose-6-Phosphate	b1779	b3731	gapA	atpC	double	0.8689
Glucose-6-Phosphate	b0907	b2551	serC	glyA	double	0.8689
Glucose-6-Phosphate	b1779	b3736	gapA	atpF	double	0.8689
Glucose-6-Phosphate	b0870	b0907	ltaE	serC	double	0.8689
Glucose-6-Phosphate	b1779	b3737	gapA	atpE	double	0.8689
Glucose-6-Phosphate	b1702	b2779	ppsA	eno	double	0.8689
Glucose-6-Phosphate	b0684	b2895	fldA	fldB	double	0.8689
Glucose-6-Phosphate	b2926	b3738	pgk	atpB	double	0.8689
Glucose-6-Phosphate	b0126	b0339	can	cynT	double	0.8689
Glucose-6-Phosphate	b1779	b3732	gapA	atpD	double	0.8689
Glucose-6-Phosphate	b0954	b2836	fabA	aas	double	0.8689
Glucose-6-Phosphate	b0149	b3396	mrcB	mrcA	double	0.8689
Glucose-6-Phosphate	b0099	b1865	mutT	nudB	double	0.8689
Glucose-6-Phosphate	b1622	b3008	malY	metC	double	0.8689
Glucose-6-Phosphate	b2508	b2867	guaB	xdhB	double	0.8689
Glucose-6-Phosphate	b0032	b0521	carA	ybcF	double	0.8689
Glucose-6-Phosphate	b1779	b3733	gapA	atpG	double	0.8689
Glucose-6-Phosphate	b3829	b4019	metE	metH	double	0.8689
Glucose-6-Phosphate	b2551	b2913	glyA	serA	double	0.8689
Glucose-6-Phosphate	b0954	b3846	fabA	fadB	double	0.8689
Glucose-6-Phosphate	b2508	b2866	guaB	xdhA	double	0.8689
Glucose-6-Phosphate	b2029	b3386	gnd	rpe	double	0.8689
Glucose-6-Phosphate	b0763	b2422	modA	cysA	double	0.8689
Glucose-6-Phosphate	b0870	b2551	ltaE	glyA	double	0.8689
Glucose-6-Phosphate	b0767	b4025	pgl	pgi	double	0.8689
Glucose-6-Phosphate	b0002	b3940	thrA	metL	double	0.8689
Glucose-6-Phosphate	b0238	b2508	gpt	guaB	double	0.8689
Glucose-6-Phosphate	b0073	b1800	leuB	dmlA	double	0.8689
Glucose-6-Phosphate	b2926	b3735	pgk	atpH	double	0.8689
Glucose-6-Phosphate	b0077	b3671	ilvI	ilvB	double	0.8689
Glucose-6-Phosphate	b0171	b0910	pyrH	cmk	double	0.8689
Glucose-6-Phosphate	b1190	b4053	dadX	alr	double	0.8689
Glucose-6-Phosphate	b0118	b1276	acnB	acnA	double	0.8689
Glucose-6-Phosphate	b0764	b2422	modB	cysA	double	0.8689
Glucose-6-Phosphate	b1852	b3386	zwf	rpe	double	0.8689
Glucose-6-Phosphate	b0763	b2424	modA	cysU	double	0.8689
Glucose-6-Phosphate	b1761	b3213	gdhA	gltD	double	0.8689
Glucose-6-Phosphate	b1702	b1779	ppsA	gapA	double	0.8689
Glucose-6-Phosphate	b0033	b0521	carB	ybcF	double	0.8689
Glucose-6-Phosphate	b0092	b0381	ddlB	ddlA	double	0.8689
Glucose-6-Phosphate	b1096	b4039	pabC	ubiC	double	0.8689
Glucose-6-Phosphate	b0764	b2424	modB	cysU	double	0.8689
Glucose-6-Phosphate	b0273	b4254	argF	argI	double	0.8689
Glucose-6-Phosphate	b0763	b2423	modA	cysW	double	0.8689
Glucose-6-Phosphate	b2926	b3737	pgk	atpE	double	0.8689
Glucose-6-Phosphate	b0765	b2423	modC	cysW	double	0.8689
Glucose-6-Phosphate	b2926	b3736	pgk	atpF	double	0.8689
Glucose-6-Phosphate	b2926	b3731	pgk	atpC	double	0.8689
Glucose-6-Phosphate	b1779	b3734	gapA	atpA	double	0.8689
Glucose-6-Phosphate	b1849	b2500	purT	purN	double	0.8689
Glucose-6-Phosphate	b2029	b4025	gnd	pgi	double	0.8689
Glucose-6-Phosphate	b0767	b3386	pgl	rpe	double	0.8689
Glucose-6-Phosphate	b0078	b3670	ilvH	ilvN	double	0.8689
Glucose-6-Phosphate	b1702	b2926	ppsA	pgk	double	0.8689
Glucose-6-Phosphate	b2436	b3867	hemF	hemN	double	0.8689
Glucose-6-Phosphate	b0077	b3670	ilvI	ilvN	double	0.8689
Glucose-6-Phosphate	b2235	b4238	nrdB	nrdD	double	0.8689
Glucose-6-Phosphate	b1090	b4041	plsX	plsB	double	0.8689
Glucose-6-Phosphate	b1852	b4025	zwf	pgi	double	0.8689
Glucose-6-Phosphate	b1761	b3212	gdhA	gltB	double	0.8689
Glucose-6-Phosphate	b2234	b4238	nrdA	nrdD	double	0.8689
Glucose-6-Phosphate	b1779	b3735	gapA	atpH	double	0.8689
Glucose-6-Phosphate	b3059	b4041	plsY	plsB	double	0.8689
Glucose-6-Phosphate	b0674	b3744	asnB	asnA	double	0.8689
Glucose-6-Phosphate	b0765	b2424	modC	cysU	double	0.8689
Glucose-6-Phosphate	b0844	b3812	ybjI	yigB	double	0.8689
Glucose-6-Phosphate	b0078	b3671	ilvH	ilvB	double	0.8689
Glucose-6-Phosphate	b1378	b3924	pfo	fpr	double	0.8689
Glucose-6-Phosphate	b0870	b2320	ltaE	pdxB	double	0.8689
Glucose-6-Phosphate	b2551	b4388	glyA	serB	double	0.8689
Glucose-6-Phosphate	b2926	b3733	pgk	atpG	double	0.8689
Glucose-6-Phosphate	b0452	b0954	tesB	fabA	double	0.8689
Glucose-6-Phosphate	b2708	b3197	srlQ	kdsD	double	0.8689
Glucose-6-Phosphate	b2582	b3781	trxC	trxA	double	0.8689
Fructose-6-Phosphate	b0388	b3390	aroL	aroK	double	0.8689
Fructose-6-Phosphate	b0765	b2422	modC	cysA	double	0.8689
Fructose-6-Phosphate	b0928	b4054	aspC	tyrB	double	0.8689
Fructose-6-Phosphate	b3117	b3772	tdcB	ilvA	double	0.8689
Fructose-6-Phosphate	b2508	b2868	guaB	xdhC	double	0.8689
Fructose-6-Phosphate	b0048	b1606	folA	folM	double	0.8689
Fructose-6-Phosphate	b1779	b3738	gapA	atpB	double	0.8689
Fructose-6-Phosphate	b2926	b3732	pgk	atpD	double	0.8689
Fructose-6-Phosphate	b0764	b2423	modB	cysW	double	0.8689
Fructose-6-Phosphate	b2414	b2421	cysK	cysM	double	0.8689
Fructose-6-Phosphate	b1692	b3281	ydiB	aroE	double	0.8689
Fructose-6-Phosphate	b2926	b3734	pgk	atpA	double	0.8689
Fructose-6-Phosphate	b0155	b1592	clcA	clcB	double	0.8689
Fructose-6-Phosphate	b2465	b2935	tktB	tktA	double	0.8689
Fructose-6-Phosphate	b1779	b3731	gapA	atpC	double	0.8689
Fructose-6-Phosphate	b0907	b2551	serC	glyA	double	0.8689
Fructose-6-Phosphate	b1779	b3736	gapA	atpF	double	0.8689
Fructose-6-Phosphate	b0870	b0907	ltaE	serC	double	0.8689
Fructose-6-Phosphate	b1779	b3737	gapA	atpE	double	0.8689
Fructose-6-Phosphate	b1702	b2779	ppsA	eno	double	0.8689
Fructose-6-Phosphate	b0126	b0339	can	cynT	double	0.8689
Fructose-6-Phosphate	b1779	b3732	gapA	atpD	double	0.8689
Fructose-6-Phosphate	b2926	b3738	pgk	atpB	double	0.8689
Fructose-6-Phosphate	b0684	b2895	fldA	fldB	double	0.8689
Fructose-6-Phosphate	b0954	b2836	fabA	aas	double	0.8689
Fructose-6-Phosphate	b0149	b3396	mrcB	mrcA	double	0.8689
Fructose-6-Phosphate	b0099	b1865	mutT	nudB	double	0.8689
Fructose-6-Phosphate	b1622	b3008	malY	metC	double	0.8689
Fructose-6-Phosphate	b2508	b2867	guaB	xdhB	double	0.8689
Fructose-6-Phosphate	b0032	b0521	carA	ybcF	double	0.8689
Fructose-6-Phosphate	b1779	b3733	gapA	atpG	double	0.8689
Fructose-6-Phosphate	b3829	b4019	metE	metH	double	0.8689
Fructose-6-Phosphate	b2551	b2913	glyA	serA	double	0.8689
Fructose-6-Phosphate	b3386	b4025	rpe	pgi	double	0.8689
Fructose-6-Phosphate	b0954	b3846	fabA	fadB	double	0.8689
Fructose-6-Phosphate	b2508	b2866	guaB	xdhA	double	0.8689
Fructose-6-Phosphate	b2029	b3386	gnd	rpe	double	0.8689
Fructose-6-Phosphate	b0763	b2422	modA	cysA	double	0.8689
Fructose-6-Phosphate	b0870	b2551	ltaE	glyA	double	0.8689
Fructose-6-Phosphate	b0073	b1800	leuB	dmlA	double	0.8689
Fructose-6-Phosphate	b0002	b3940	thrA	metL	double	0.8689
Fructose-6-Phosphate	b0238	b2508	gpt	guaB	double	0.8689
Fructose-6-Phosphate	b2926	b3735	pgk	atpH	double	0.8689
Fructose-6-Phosphate	b0077	b3671	ilvI	ilvB	double	0.8689
Fructose-6-Phosphate	b0171	b0910	pyrH	cmk	double	0.8689
Fructose-6-Phosphate	b1190	b4053	dadX	alr	double	0.8689
Fructose-6-Phosphate	b0118	b1276	acnB	acnA	double	0.8689
Fructose-6-Phosphate	b0764	b2422	modB	cysA	double	0.8689
Fructose-6-Phosphate	b1852	b3386	zwf	rpe	double	0.8689
Fructose-6-Phosphate	b0763	b2424	modA	cysU	double	0.8689
Fructose-6-Phosphate	b1761	b3213	gdhA	gltD	double	0.8689
Fructose-6-Phosphate	b1702	b1779	ppsA	gapA	double	0.8689
Fructose-6-Phosphate	b0033	b0521	carB	ybcF	double	0.8689
Fructose-6-Phosphate	b0092	b0381	ddlB	ddlA	double	0.8689
Fructose-6-Phosphate	b1096	b4039	pabC	ubiC	double	0.8689
Fructose-6-Phosphate	b0764	b2424	modB	cysU	double	0.8689
Fructose-6-Phosphate	b0273	b4254	argF	argI	double	0.8689
Fructose-6-Phosphate	b0763	b2423	modA	cysW	double	0.8689
Fructose-6-Phosphate	b2926	b3737	pgk	atpE	double	0.8689
Fructose-6-Phosphate	b0765	b2423	modC	cysW	double	0.8689
Fructose-6-Phosphate	b2926	b3736	pgk	atpF	double	0.8689
Fructose-6-Phosphate	b2926	b3731	pgk	atpC	double	0.8689
Fructose-6-Phosphate	b1779	b3734	gapA	atpA	double	0.8689
Fructose-6-Phosphate	b1849	b2500	purT	purN	double	0.8689
Fructose-6-Phosphate	b0767	b3386	pgl	rpe	double	0.8689
Fructose-6-Phosphate	b0078	b3670	ilvH	ilvN	double	0.8689
Fructose-6-Phosphate	b1702	b2926	ppsA	pgk	double	0.8689
Fructose-6-Phosphate	b2436	b3867	hemF	hemN	double	0.8689
Fructose-6-Phosphate	b0077	b3670	ilvI	ilvN	double	0.8689
Fructose-6-Phosphate	b2235	b4238	nrdB	nrdD	double	0.8689
Fructose-6-Phosphate	b1090	b4041	plsX	plsB	double	0.8689
Fructose-6-Phosphate	b1761	b3212	gdhA	gltB	double	0.8689
Fructose-6-Phosphate	b2234	b4238	nrdA	nrdD	double	0.8689
Fructose-6-Phosphate	b1779	b3735	gapA	atpH	double	0.8689
Fructose-6-Phosphate	b3059	b4041	plsY	plsB	double	0.8689
Fructose-6-Phosphate	b0674	b3744	asnB	asnA	double	0.8689
Fructose-6-Phosphate	b0765	b2424	modC	cysU	double	0.8689
Fructose-6-Phosphate	b0844	b3812	ybjI	yigB	double	0.8689
Fructose-6-Phosphate	b0078	b3671	ilvH	ilvB	double	0.8689
Fructose-6-Phosphate	b1378	b3924	pfo	fpr	double	0.8689
Fructose-6-Phosphate	b0870	b2320	ltaE	pdxB	double	0.8689
Fructose-6-Phosphate	b2926	b3733	pgk	atpG	double	0.8689
Fructose-6-Phosphate	b2551	b4388	glyA	serB	double	0.8689
Fructose-6-Phosphate	b0452	b0954	tesB	fabA	double	0.8689
Fructose-6-Phosphate	b2708	b3197	srlQ	kdsD	double	0.8689
Fructose-6-Phosphate	b2582	b3781	trxC	trxA	double	0.8689
Inosine	b0388	b3390	aroL	aroK	double	0.845
Inosine	b0765	b2422	modC	cysA	double	0.845
Inosine	b0928	b4054	aspC	tyrB	double	0.845
Inosine	b3117	b3772	tdcB	ilvA	double	0.845
Inosine	b2508	b2868	guaB	xdhC	double	0.845
Inosine	b0048	b1606	folA	folM	double	0.845
Inosine	b1779	b3738	gapA	atpB	double	0.845
Inosine	b2926	b3732	pgk	atpD	double	0.845
Inosine	b0764	b2423	modB	cysW	double	0.845
Inosine	b2414	b2421	cysK	cysM	double	0.845
Inosine	b3386	b3736	rpe	atpF	double	0.845
Inosine	b1692	b3281	ydiB	aroE	double	0.845
Inosine	b2926	b3734	pgk	atpA	double	0.845
Inosine	b0155	b1592	clcA	clcB	double	0.845
Inosine	b2465	b2935	tktB	tktA	double	0.845
Inosine	b1779	b3731	gapA	atpC	double	0.845
Inosine	b0907	b2551	serC	glyA	double	0.845
Inosine	b1779	b3736	gapA	atpF	double	0.845
Inosine	b0870	b0907	ltaE	serC	double	0.845
Inosine	b1779	b3737	gapA	atpE	double	0.845
Inosine	b1702	b2779	ppsA	eno	double	0.845
Inosine	b0126	b0339	can	cynT	double	0.845
Inosine	b1779	b3732	gapA	atpD	double	0.845
Inosine	b2926	b3738	pgk	atpB	double	0.845
Inosine	b0684	b2895	fldA	fldB	double	0.845
Inosine	b0954	b2836	fabA	aas	double	0.845
Inosine	b0149	b3396	mrcB	mrcA	double	0.845
Inosine	b0099	b1865	mutT	nudB	double	0.845
Inosine	b1622	b3008	malY	metC	double	0.845
Inosine	b2508	b2867	guaB	xdhB	double	0.845
Inosine	b0032	b0521	carA	ybcF	double	0.845
Inosine	b1779	b3733	gapA	atpG	double	0.845
Inosine	b3829	b4019	metE	metH	double	0.845
Inosine	b2551	b2913	glyA	serA	double	0.845
Inosine	b3386	b3735	rpe	atpH	double	0.845
Inosine	b0954	b3846	fabA	fadB	double	0.845
Inosine	b3386	b3738	rpe	atpB	double	0.845
Inosine	b2508	b2866	guaB	xdhA	double	0.845
Inosine	b0763	b2422	modA	cysA	double	0.845
Inosine	b0870	b2551	ltaE	glyA	double	0.845
Inosine	b1517	b3386	lsrF	rpe	double	0.845
Inosine	b0073	b1800	leuB	dmlA	double	0.845
Inosine	b0002	b3940	thrA	metL	double	0.845
Inosine	b0238	b2508	gpt	guaB	double	0.845
Inosine	b2926	b3735	pgk	atpH	double	0.845
Inosine	b0077	b3671	ilvI	ilvB	double	0.845
Inosine	b3386	b3732	rpe	atpD	double	0.845
Inosine	b0171	b0910	pyrH	cmk	double	0.845
Inosine	b1190	b4053	dadX	alr	double	0.845
Inosine	b0118	b1276	acnB	acnA	double	0.845
Inosine	b0764	b2422	modB	cysA	double	0.845
Inosine	b0763	b2424	modA	cysU	double	0.845
Inosine	b1761	b3213	gdhA	gltD	double	0.845
Inosine	b1702	b1779	ppsA	gapA	double	0.845
Inosine	b0033	b0521	carB	ybcF	double	0.845
Inosine	b0092	b0381	ddlB	ddlA	double	0.845
Inosine	b1096	b4039	pabC	ubiC	double	0.845
Inosine	b0764	b2424	modB	cysU	double	0.845
Inosine	b0273	b4254	argF	argI	double	0.845
Inosine	b0763	b2423	modA	cysW	double	0.845
Inosine	b2926	b3737	pgk	atpE	double	0.845
Inosine	b0765	b2423	modC	cysW	double	0.845
Inosine	b2926	b3736	pgk	atpF	double	0.845
Inosine	b2926	b3731	pgk	atpC	double	0.845
Inosine	b1779	b3734	gapA	atpA	double	0.845
Inosine	b1849	b2500	purT	purN	double	0.845
Inosine	b3386	b3731	rpe	atpC	double	0.845
Inosine	b3386	b3733	rpe	atpG	double	0.845
Inosine	b1518	b3386	lsrG	rpe	double	0.845
Inosine	b0078	b3670	ilvH	ilvN	double	0.845
Inosine	b1511	b3386	lsrK	rpe	double	0.845
Inosine	b1702	b2926	ppsA	pgk	double	0.845
Inosine	b2436	b3867	hemF	hemN	double	0.845
Inosine	b0077	b3670	ilvI	ilvN	double	0.845
Inosine	b2235	b4238	nrdB	nrdD	double	0.845
Inosine	b3386	b3734	rpe	atpA	double	0.845
Inosine	b1090	b4041	plsX	plsB	double	0.845
Inosine	b1761	b3212	gdhA	gltB	double	0.845
Inosine	b2234	b4238	nrdA	nrdD	double	0.845
Inosine	b1779	b3735	gapA	atpH	double	0.845
Inosine	b3059	b4041	plsY	plsB	double	0.845
Inosine	b0261	b3386	mmuM	rpe	double	0.845
Inosine	b3386	b3737	rpe	atpE	double	0.845
Inosine	b0674	b3744	asnB	asnA	double	0.845
Inosine	b0765	b2424	modC	cysU	double	0.845
Inosine	b0844	b3812	ybjI	yigB	double	0.845
Inosine	b0078	b3671	ilvH	ilvB	double	0.845
Inosine	b1378	b3924	pfo	fpr	double	0.845
Inosine	b0870	b2320	ltaE	pdxB	double	0.845
Inosine	b2926	b3733	pgk	atpG	double	0.845
Inosine	b2551	b4388	glyA	serB	double	0.845
Inosine	b0452	b0954	tesB	fabA	double	0.845
Inosine	b2708	b3197	srlQ	kdsD	double	0.845
Inosine	b2582	b3781	trxC	trxA	double	0.845
2-DeoxyAdenosine	b0092	b0381	ddlB	ddlA	double	0.8327
2-DeoxyAdenosine	b1702	b2926	ppsA	pgk	double	0.8327
2-DeoxyAdenosine	b0388	b3390	aroL	aroK	double	0.8327
2-DeoxyAdenosine	b2436	b3867	hemF	hemN	double	0.8327
2-DeoxyAdenosine	b0077	b3670	ilvI	ilvN	double	0.8327
2-DeoxyAdenosine	b0765	b2422	modC	cysA	double	0.8327
2-DeoxyAdenosine	b2235	b4238	nrdB	nrdD	double	0.8327
2-DeoxyAdenosine	b3829	b4019	metE	metH	double	0.8327
2-DeoxyAdenosine	b0928	b4054	aspC	tyrB	double	0.8327
2-DeoxyAdenosine	b2551	b2913	glyA	serA	double	0.8327
2-DeoxyAdenosine	b1096	b4039	pabC	ubiC	double	0.8327
2-DeoxyAdenosine	b3117	b3772	tdcB	ilvA	double	0.8327
2-DeoxyAdenosine	b3386	b4025	rpe	pgi	double	0.8327
2-DeoxyAdenosine	b1090	b4041	plsX	plsB	double	0.8327
2-DeoxyAdenosine	b2508	b2868	guaB	xdhC	double	0.8327
2-DeoxyAdenosine	b0048	b1606	folA	folM	double	0.8327
2-DeoxyAdenosine	b1761	b3212	gdhA	gltB	double	0.8327
2-DeoxyAdenosine	b0954	b3846	fabA	fadB	double	0.8327
2-DeoxyAdenosine	b0764	b2423	modB	cysW	double	0.8327
2-DeoxyAdenosine	b2414	b2421	cysK	cysM	double	0.8327
2-DeoxyAdenosine	b0764	b2424	modB	cysU	double	0.8327
2-DeoxyAdenosine	b2393	b2964	nupC	nupG	double	0.8327
2-DeoxyAdenosine	b0273	b4254	argF	argI	double	0.8327
2-DeoxyAdenosine	b0763	b2423	modA	cysW	double	0.8327
2-DeoxyAdenosine	b2508	b2866	guaB	xdhA	double	0.8327
2-DeoxyAdenosine	b1692	b3281	ydiB	aroE	double	0.8327
2-DeoxyAdenosine	b0765	b2423	modC	cysW	double	0.8327
2-DeoxyAdenosine	b2029	b3386	gnd	rpe	double	0.8327
2-DeoxyAdenosine	b2234	b4238	nrdA	nrdD	double	0.8327
2-DeoxyAdenosine	b0763	b2422	modA	cysA	double	0.8327
2-DeoxyAdenosine	b0870	b2551	ltaE	glyA	double	0.8327
2-DeoxyAdenosine	b3059	b4041	plsY	plsB	double	0.8327
2-DeoxyAdenosine	b0155	b1592	clcA	clcB	double	0.8327
2-DeoxyAdenosine	b2465	b2935	tktB	tktA	double	0.8327
2-DeoxyAdenosine	b0002	b3940	thrA	metL	double	0.8327
2-DeoxyAdenosine	b0907	b2551	serC	glyA	double	0.8327
2-DeoxyAdenosine	b0238	b2508	gpt	guaB	double	0.8327
2-DeoxyAdenosine	b0073	b1800	leuB	dmlA	double	0.8327
2-DeoxyAdenosine	b0870	b0907	ltaE	serC	double	0.8327
2-DeoxyAdenosine	b0674	b3744	asnB	asnA	double	0.8327
2-DeoxyAdenosine	b0077	b3671	ilvI	ilvB	double	0.8327
2-DeoxyAdenosine	b0765	b2424	modC	cysU	double	0.8327
2-DeoxyAdenosine	b0763	b2424	modA	cysU	double	0.8327
2-DeoxyAdenosine	b0844	b3812	ybjI	yigB	double	0.8327
2-DeoxyAdenosine	b1761	b3213	gdhA	gltD	double	0.8327
2-DeoxyAdenosine	b1702	b2779	ppsA	eno	double	0.8327
2-DeoxyAdenosine	b0171	b0910	pyrH	cmk	double	0.8327
2-DeoxyAdenosine	b0126	b0339	can	cynT	double	0.8327
2-DeoxyAdenosine	b0684	b2895	fldA	fldB	double	0.8327
2-DeoxyAdenosine	b0078	b3671	ilvH	ilvB	double	0.8327
2-DeoxyAdenosine	b1378	b3924	pfo	fpr	double	0.8327
2-DeoxyAdenosine	b1190	b4053	dadX	alr	double	0.8327
2-DeoxyAdenosine	b0032	b0521	carA	ybcF	double	0.8327
2-DeoxyAdenosine	b0118	b1276	acnB	acnA	double	0.8327
2-DeoxyAdenosine	b1849	b2500	purT	purN	double	0.8327
2-DeoxyAdenosine	b0870	b2320	ltaE	pdxB	double	0.8327
2-DeoxyAdenosine	b0764	b2422	modB	cysA	double	0.8327
2-DeoxyAdenosine	b1852	b3386	zwf	rpe	double	0.8327
2-DeoxyAdenosine	b0954	b2836	fabA	aas	double	0.8327
2-DeoxyAdenosine	b0767	b3386	pgl	rpe	double	0.8327
2-DeoxyAdenosine	b0149	b3396	mrcB	mrcA	double	0.8327
2-DeoxyAdenosine	b0099	b1865	mutT	nudB	double	0.8327
2-DeoxyAdenosine	b2551	b4388	glyA	serB	double	0.8327
2-DeoxyAdenosine	b1622	b3008	malY	metC	double	0.8327
2-DeoxyAdenosine	b0452	b0954	tesB	fabA	double	0.8327
2-DeoxyAdenosine	b1702	b1779	ppsA	gapA	double	0.8327
2-DeoxyAdenosine	b2508	b2867	guaB	xdhB	double	0.8327
2-DeoxyAdenosine	b2708	b3197	srlQ	kdsD	double	0.8327
2-DeoxyAdenosine	b0078	b3670	ilvH	ilvN	double	0.8327
2-DeoxyAdenosine	b0033	b0521	carB	ybcF	double	0.8327
2-DeoxyAdenosine	b2582	b3781	trxC	trxA	double	0.8327
N-Acetyl-D-Glucosamine	b0388	b3390	aroL	aroK	double	0.8297
N-Acetyl-D-Glucosamine	b0765	b2422	modC	cysA	double	0.8297
N-Acetyl-D-Glucosamine	b0928	b4054	aspC	tyrB	double	0.8297
N-Acetyl-D-Glucosamine	b3117	b3772	tdcB	ilvA	double	0.8297
N-Acetyl-D-Glucosamine	b2508	b2868	guaB	xdhC	double	0.8297
N-Acetyl-D-Glucosamine	b0048	b1606	folA	folM	double	0.8297
N-Acetyl-D-Glucosamine	b1779	b3738	gapA	atpB	double	0.8297
N-Acetyl-D-Glucosamine	b2926	b3732	pgk	atpD	double	0.8297
N-Acetyl-D-Glucosamine	b0764	b2423	modB	cysW	double	0.8297
N-Acetyl-D-Glucosamine	b2414	b2421	cysK	cysM	double	0.8297
N-Acetyl-D-Glucosamine	b1692	b3281	ydiB	aroE	double	0.8297
N-Acetyl-D-Glucosamine	b2926	b3734	pgk	atpA	double	0.8297
N-Acetyl-D-Glucosamine	b0155	b1592	clcA	clcB	double	0.8297
N-Acetyl-D-Glucosamine	b2465	b2935	tktB	tktA	double	0.8297
N-Acetyl-D-Glucosamine	b1779	b3731	gapA	atpC	double	0.8297
N-Acetyl-D-Glucosamine	b0907	b2551	serC	glyA	double	0.8297
N-Acetyl-D-Glucosamine	b1779	b3736	gapA	atpF	double	0.8297
N-Acetyl-D-Glucosamine	b0870	b0907	ltaE	serC	double	0.8297
N-Acetyl-D-Glucosamine	b1779	b3737	gapA	atpE	double	0.8297
N-Acetyl-D-Glucosamine	b1702	b3919	ppsA	tpiA	double	0.8297
N-Acetyl-D-Glucosamine	b1702	b2779	ppsA	eno	double	0.8297
N-Acetyl-D-Glucosamine	b0126	b0339	can	cynT	double	0.8297
N-Acetyl-D-Glucosamine	b1779	b3732	gapA	atpD	double	0.8297
N-Acetyl-D-Glucosamine	b2926	b3738	pgk	atpB	double	0.8297
N-Acetyl-D-Glucosamine	b0684	b2895	fldA	fldB	double	0.8297
N-Acetyl-D-Glucosamine	b2779	b3735	eno	atpH	double	0.8297
N-Acetyl-D-Glucosamine	b2779	b3733	eno	atpG	double	0.8297
N-Acetyl-D-Glucosamine	b2779	b3737	eno	atpE	double	0.8297
N-Acetyl-D-Glucosamine	b2779	b3731	eno	atpC	double	0.8297
N-Acetyl-D-Glucosamine	b0954	b2836	fabA	aas	double	0.8297
N-Acetyl-D-Glucosamine	b0149	b3396	mrcB	mrcA	double	0.8297
N-Acetyl-D-Glucosamine	b0099	b1865	mutT	nudB	double	0.8297
N-Acetyl-D-Glucosamine	b1622	b3008	malY	metC	double	0.8297
N-Acetyl-D-Glucosamine	b2508	b2867	guaB	xdhB	double	0.8297
N-Acetyl-D-Glucosamine	b0032	b0521	carA	ybcF	double	0.8297
N-Acetyl-D-Glucosamine	b1779	b3733	gapA	atpG	double	0.8297
N-Acetyl-D-Glucosamine	b3829	b4019	metE	metH	double	0.8297
N-Acetyl-D-Glucosamine	b2551	b2913	glyA	serA	double	0.8297
N-Acetyl-D-Glucosamine	b3386	b4025	rpe	pgi	double	0.8297
N-Acetyl-D-Glucosamine	b0954	b3846	fabA	fadB	double	0.8297
N-Acetyl-D-Glucosamine	b2508	b2866	guaB	xdhA	double	0.8297
N-Acetyl-D-Glucosamine	b2029	b3386	gnd	rpe	double	0.8297
N-Acetyl-D-Glucosamine	b0763	b2422	modA	cysA	double	0.8297
N-Acetyl-D-Glucosamine	b0870	b2551	ltaE	glyA	double	0.8297
N-Acetyl-D-Glucosamine	b0073	b1800	leuB	dmlA	double	0.8297
N-Acetyl-D-Glucosamine	b0002	b3940	thrA	metL	double	0.8297
N-Acetyl-D-Glucosamine	b0238	b2508	gpt	guaB	double	0.8297
N-Acetyl-D-Glucosamine	b2926	b3735	pgk	atpH	double	0.8297
N-Acetyl-D-Glucosamine	b0077	b3671	ilvI	ilvB	double	0.8297
N-Acetyl-D-Glucosamine	b0171	b0910	pyrH	cmk	double	0.8297
N-Acetyl-D-Glucosamine	b1190	b4053	dadX	alr	double	0.8297
N-Acetyl-D-Glucosamine	b0118	b1276	acnB	acnA	double	0.8297
N-Acetyl-D-Glucosamine	b0764	b2422	modB	cysA	double	0.8297
N-Acetyl-D-Glucosamine	b1852	b3386	zwf	rpe	double	0.8297
N-Acetyl-D-Glucosamine	b2779	b3732	eno	atpD	double	0.8297
N-Acetyl-D-Glucosamine	b0763	b2424	modA	cysU	double	0.8297
N-Acetyl-D-Glucosamine	b1761	b3213	gdhA	gltD	double	0.8297
N-Acetyl-D-Glucosamine	b1702	b1779	ppsA	gapA	double	0.8297
N-Acetyl-D-Glucosamine	b0033	b0521	carB	ybcF	double	0.8297
N-Acetyl-D-Glucosamine	b0092	b0381	ddlB	ddlA	double	0.8297
N-Acetyl-D-Glucosamine	b1096	b4039	pabC	ubiC	double	0.8297
N-Acetyl-D-Glucosamine	b0764	b2424	modB	cysU	double	0.8297
N-Acetyl-D-Glucosamine	b0273	b4254	argF	argI	double	0.8297
N-Acetyl-D-Glucosamine	b0763	b2423	modA	cysW	double	0.8297
N-Acetyl-D-Glucosamine	b2926	b3737	pgk	atpE	double	0.8297
N-Acetyl-D-Glucosamine	b0765	b2423	modC	cysW	double	0.8297
N-Acetyl-D-Glucosamine	b2926	b3736	pgk	atpF	double	0.8297
N-Acetyl-D-Glucosamine	b2926	b3731	pgk	atpC	double	0.8297
N-Acetyl-D-Glucosamine	b1779	b3734	gapA	atpA	double	0.8297
N-Acetyl-D-Glucosamine	b0679	b1101	nagE	ptsG	double	0.8297
N-Acetyl-D-Glucosamine	b1849	b2500	purT	purN	double	0.8297
N-Acetyl-D-Glucosamine	b0767	b3386	pgl	rpe	double	0.8297
N-Acetyl-D-Glucosamine	b0078	b3670	ilvH	ilvN	double	0.8297
N-Acetyl-D-Glucosamine	b1702	b2926	ppsA	pgk	double	0.8297
N-Acetyl-D-Glucosamine	b2436	b3867	hemF	hemN	double	0.8297
N-Acetyl-D-Glucosamine	b2779	b3738	eno	atpB	double	0.8297
N-Acetyl-D-Glucosamine	b0077	b3670	ilvI	ilvN	double	0.8297
N-Acetyl-D-Glucosamine	b2235	b4238	nrdB	nrdD	double	0.8297
N-Acetyl-D-Glucosamine	b0679	b2417	nagE	crr	double	0.8297
N-Acetyl-D-Glucosamine	b1090	b4041	plsX	plsB	double	0.8297
N-Acetyl-D-Glucosamine	b2779	b3736	eno	atpF	double	0.8297
N-Acetyl-D-Glucosamine	b1761	b3212	gdhA	gltB	double	0.8297
N-Acetyl-D-Glucosamine	b2234	b4238	nrdA	nrdD	double	0.8297
N-Acetyl-D-Glucosamine	b1779	b3735	gapA	atpH	double	0.8297
N-Acetyl-D-Glucosamine	b3059	b4041	plsY	plsB	double	0.8297
N-Acetyl-D-Glucosamine	b0674	b3744	asnB	asnA	double	0.8297
N-Acetyl-D-Glucosamine	b0765	b2424	modC	cysU	double	0.8297
N-Acetyl-D-Glucosamine	b0844	b3812	ybjI	yigB	double	0.8297
N-Acetyl-D-Glucosamine	b2779	b3734	eno	atpA	double	0.8297
N-Acetyl-D-Glucosamine	b0078	b3671	ilvH	ilvB	double	0.8297
N-Acetyl-D-Glucosamine	b1378	b3924	pfo	fpr	double	0.8297
N-Acetyl-D-Glucosamine	b0870	b2320	ltaE	pdxB	double	0.8297
N-Acetyl-D-Glucosamine	b2926	b3733	pgk	atpG	double	0.8297
N-Acetyl-D-Glucosamine	b2551	b4388	glyA	serB	double	0.8297
N-Acetyl-D-Glucosamine	b0452	b0954	tesB	fabA	double	0.8297
N-Acetyl-D-Glucosamine	b2708	b3197	srlQ	kdsD	double	0.8297
N-Acetyl-D-Glucosamine	b2582	b3781	trxC	trxA	double	0.8297
Uridine	b3665	b3731	adeD	atpC	double	0.6435
Uridine	b0388	b3390	aroL	aroK	double	0.6435
Uridine	b0765	b2422	modC	cysA	double	0.6435
Uridine	b0928	b4054	aspC	tyrB	double	0.6435
Uridine	b2066	b3831	udk	udp	double	0.6435
Uridine	b3732	b3831	atpD	udp	double	0.6435
Uridine	b3117	b3772	tdcB	ilvA	double	0.6435
Uridine	b0477	b3732	gsk	atpD	double	0.6435
Uridine	b0477	b2066	gsk	udk	double	0.6435
Uridine	b3731	b3831	atpC	udp	double	0.6435
Uridine	b1982	b3738	amn	atpB	double	0.6435
Uridine	b2508	b2868	guaB	xdhC	double	0.6435
Uridine	b0048	b1606	folA	folM	double	0.6435
Uridine	b1779	b3738	gapA	atpB	double	0.6435
Uridine	b2926	b3732	pgk	atpD	double	0.6435
Uridine	b0764	b2423	modB	cysW	double	0.6435
Uridine	b2414	b2421	cysK	cysM	double	0.6435
Uridine	b3386	b3736	rpe	atpF	double	0.6435
Uridine	b2926	b3734	pgk	atpA	double	0.6435
Uridine	b0155	b1592	clcA	clcB	double	0.6435
Uridine	b1982	b3736	amn	atpF	double	0.6435
Uridine	b2465	b2935	tktB	tktA	double	0.6435
Uridine	b1779	b3731	gapA	atpC	double	0.6435
Uridine	b0907	b2551	serC	glyA	double	0.6435
Uridine	b1779	b3736	gapA	atpF	double	0.6435
Uridine	b0337	b3665	codA	adeD	double	0.6435
Uridine	b0870	b0907	ltaE	serC	double	0.6435
Uridine	b1779	b3737	gapA	atpE	double	0.6435
Uridine	b1702	b2779	ppsA	eno	double	0.6435
Uridine	b0684	b2895	fldA	fldB	double	0.6435
Uridine	b2926	b3738	pgk	atpB	double	0.6435
Uridine	b0126	b0339	can	cynT	double	0.6435
Uridine	b1779	b3732	gapA	atpD	double	0.6435
Uridine	b2779	b3735	eno	atpH	double	0.6435
Uridine	b2779	b3733	eno	atpG	double	0.6435
Uridine	b1982	b3732	amn	atpD	double	0.6435
Uridine	b3733	b3919	atpG	tpiA	double	0.6435
Uridine	b3735	b3919	atpH	tpiA	double	0.6435
Uridine	b0477	b3738	gsk	atpB	double	0.6435
Uridine	b2708	b3197	srlQ	kdsD	double	0.6435
Uridine	b3737	b3919	atpE	tpiA	double	0.6435
Uridine	b2779	b3737	eno	atpE	double	0.6435
Uridine	b3665	b3737	adeD	atpE	double	0.6435
Uridine	b2779	b3731	eno	atpC	double	0.6435
Uridine	b3731	b3919	atpC	tpiA	double	0.6435
Uridine	b0954	b2836	fabA	aas	double	0.6435
Uridine	b0149	b3396	mrcB	mrcA	double	0.6435
Uridine	b0099	b1865	mutT	nudB	double	0.6435
Uridine	b1622	b3008	malY	metC	double	0.6435
Uridine	b2508	b2867	guaB	xdhB	double	0.6435
Uridine	b0032	b0521	carA	ybcF	double	0.6435
Uridine	b3737	b3831	atpE	udp	double	0.6435
Uridine	b1779	b3733	gapA	atpG	double	0.6435
Uridine	b3829	b4019	metE	metH	double	0.6435
Uridine	b2066	b3665	udk	adeD	double	0.6435
Uridine	b2551	b2913	glyA	serA	double	0.6435
Uridine	b3386	b3735	rpe	atpH	double	0.6435
Uridine	b0954	b3846	fabA	fadB	double	0.6435
Uridine	b3733	b3831	atpG	udp	double	0.6435
Uridine	b2393	b2964	nupC	nupG	double	0.6435
Uridine	b0477	b3734	gsk	atpA	double	0.6435
Uridine	b3386	b3738	rpe	atpB	double	0.6435
Uridine	b2508	b2866	guaB	xdhA	double	0.6435
Uridine	b0477	b3735	gsk	atpH	double	0.6435
Uridine	b0763	b2422	modA	cysA	double	0.6435
Uridine	b0870	b2551	ltaE	glyA	double	0.6435
Uridine	b1517	b3386	lsrF	rpe	double	0.6435
Uridine	b0073	b1800	leuB	dmlA	double	0.6435
Uridine	b0002	b3940	thrA	metL	double	0.6435
Uridine	b0238	b2508	gpt	guaB	double	0.6435
Uridine	b2926	b3735	pgk	atpH	double	0.6435
Uridine	b0337	b3831	codA	udp	double	0.6435
Uridine	b0077	b3671	ilvI	ilvB	double	0.6435
Uridine	b3386	b3732	rpe	atpD	double	0.6435
Uridine	b0171	b0910	pyrH	cmk	double	0.6435
Uridine	b1190	b4053	dadX	alr	double	0.6435
Uridine	b0118	b1276	acnB	acnA	double	0.6435
Uridine	b3736	b3831	atpF	udp	double	0.6435
Uridine	b0764	b2422	modB	cysA	double	0.6435
Uridine	b1982	b3735	amn	atpH	double	0.6435
Uridine	b2779	b3732	eno	atpD	double	0.6435
Uridine	b3732	b3919	atpD	tpiA	double	0.6435
Uridine	b1761	b3213	gdhA	gltD	double	0.6435
Uridine	b1702	b1779	ppsA	gapA	double	0.6435
Uridine	b0763	b2424	modA	cysU	double	0.6435
Uridine	b0033	b0521	carB	ybcF	double	0.6435
Uridine	b0092	b0381	ddlB	ddlA	double	0.6435
Uridine	b1982	b3731	amn	atpC	double	0.6435
Uridine	b1096	b4039	pabC	ubiC	double	0.6435
Uridine	b3735	b3831	atpH	udp	double	0.6435
Uridine	b3734	b3831	atpA	udp	double	0.6435
Uridine	b3665	b3738	adeD	atpB	double	0.6435
Uridine	b0764	b2424	modB	cysU	double	0.6435
Uridine	b3665	b3733	adeD	atpG	double	0.6435
Uridine	b0273	b4254	argF	argI	double	0.6435
Uridine	b0763	b2423	modA	cysW	double	0.6435
Uridine	b2926	b3737	pgk	atpE	double	0.6435
Uridine	b0765	b2423	modC	cysW	double	0.6435
Uridine	b2926	b3736	pgk	atpF	double	0.6435
Uridine	b1982	b3734	amn	atpA	double	0.6435
Uridine	b2926	b3731	pgk	atpC	double	0.6435
Uridine	b1779	b3734	gapA	atpA	double	0.6435
Uridine	b0477	b3736	gsk	atpF	double	0.6435
Uridine	b3665	b3732	adeD	atpD	double	0.6435
Uridine	b1849	b2500	purT	purN	double	0.6435
Uridine	b3386	b3731	rpe	atpC	double	0.6435
Uridine	b3386	b3733	rpe	atpG	double	0.6435
Uridine	b0337	b0477	codA	gsk	double	0.6435
Uridine	b3738	b3831	atpB	udp	double	0.6435
Uridine	b1518	b3386	lsrG	rpe	double	0.6435
Uridine	b1511	b3386	lsrK	rpe	double	0.6435
Uridine	b0078	b3670	ilvH	ilvN	double	0.6435
Uridine	b0477	b3733	gsk	atpG	double	0.6435
Uridine	b1702	b2926	ppsA	pgk	double	0.6435
Uridine	b2436	b3867	hemF	hemN	double	0.6435
Uridine	b3738	b3919	atpB	tpiA	double	0.6435
Uridine	b0077	b3670	ilvI	ilvN	double	0.6435
Uridine	b2779	b3738	eno	atpB	double	0.6435
Uridine	b3665	b3735	adeD	atpH	double	0.6435
Uridine	b2235	b4238	nrdB	nrdD	double	0.6435
Uridine	b3386	b3734	rpe	atpA	double	0.6435
Uridine	b1090	b4041	plsX	plsB	double	0.6435
Uridine	b3665	b3736	adeD	atpF	double	0.6435
Uridine	b2779	b3736	eno	atpF	double	0.6435
Uridine	b0477	b3737	gsk	atpE	double	0.6435
Uridine	b1761	b3212	gdhA	gltB	double	0.6435
Uridine	b3736	b3919	atpF	tpiA	double	0.6435
Uridine	b0477	b3731	gsk	atpC	double	0.6435
Uridine	b2234	b4238	nrdA	nrdD	double	0.6435
Uridine	b1779	b3735	gapA	atpH	double	0.6435
Uridine	b3059	b4041	plsY	plsB	double	0.6435
Uridine	b3386	b3737	rpe	atpE	double	0.6435
Uridine	b0261	b3386	mmuM	rpe	double	0.6435
Uridine	b1982	b3733	amn	atpG	double	0.6435
Uridine	b0674	b3744	asnB	asnA	double	0.6435
Uridine	b0765	b2424	modC	cysU	double	0.6435
Uridine	b0844	b3812	ybjI	yigB	double	0.6435
Uridine	b1982	b3737	amn	atpE	double	0.6435
Uridine	b3734	b3919	atpA	tpiA	double	0.6435
Uridine	b2779	b3734	eno	atpA	double	0.6435
Uridine	b3665	b3734	adeD	atpA	double	0.6435
Uridine	b0078	b3671	ilvH	ilvB	double	0.6435
Uridine	b1378	b3924	pfo	fpr	double	0.6435
Uridine	b0870	b2320	ltaE	pdxB	double	0.6435
Uridine	b2551	b4388	glyA	serB	double	0.6435
Uridine	b2926	b3733	pgk	atpG	double	0.6435
Uridine	b0452	b0954	tesB	fabA	double	0.6435
Uridine	b1692	b3281	ydiB	aroE	double	0.6435
Uridine	b2582	b3781	trxC	trxA	double	0.6435
D-Mannose	b0388	b3390	aroL	aroK	double	0.8091
D-Mannose	b0765	b2422	modC	cysA	double	0.8091
D-Mannose	b0928	b4054	aspC	tyrB	double	0.8091
D-Mannose	b3117	b3772	tdcB	ilvA	double	0.8091
D-Mannose	b2508	b2868	guaB	xdhC	double	0.8091
D-Mannose	b0048	b1606	folA	folM	double	0.8091
D-Mannose	b1779	b3738	gapA	atpB	double	0.8091
D-Mannose	b2926	b3732	pgk	atpD	double	0.8091
D-Mannose	b0764	b2423	modB	cysW	double	0.8091
D-Mannose	b2414	b2421	cysK	cysM	double	0.8091
D-Mannose	b1692	b3281	ydiB	aroE	double	0.8091
D-Mannose	b0155	b1592	clcA	clcB	double	0.8091
D-Mannose	b2926	b3734	pgk	atpA	double	0.8091
D-Mannose	b1779	b3731	gapA	atpC	double	0.8091
D-Mannose	b2465	b2935	tktB	tktA	double	0.8091
D-Mannose	b0907	b2551	serC	glyA	double	0.8091
D-Mannose	b1779	b3736	gapA	atpF	double	0.8091
D-Mannose	b0870	b0907	ltaE	serC	double	0.8091
D-Mannose	b1779	b3737	gapA	atpE	double	0.8091
D-Mannose	b1702	b3919	ppsA	tpiA	double	0.8091
D-Mannose	b1702	b2779	ppsA	eno	double	0.8091
D-Mannose	b0684	b2895	fldA	fldB	double	0.8091
D-Mannose	b0126	b0339	can	cynT	double	0.8091
D-Mannose	b1779	b3732	gapA	atpD	double	0.8091
D-Mannose	b2926	b3738	pgk	atpB	double	0.8091
D-Mannose	b2779	b3735	eno	atpH	double	0.8091
D-Mannose	b2779	b3733	eno	atpG	double	0.8091
D-Mannose	b2779	b3737	eno	atpE	double	0.8091
D-Mannose	b2779	b3731	eno	atpC	double	0.8091
D-Mannose	b0954	b2836	fabA	aas	double	0.8091
D-Mannose	b0149	b3396	mrcB	mrcA	double	0.8091
D-Mannose	b0099	b1865	mutT	nudB	double	0.8091
D-Mannose	b1622	b3008	malY	metC	double	0.8091
D-Mannose	b2508	b2867	guaB	xdhB	double	0.8091
D-Mannose	b0032	b0521	carA	ybcF	double	0.8091
D-Mannose	b1779	b3733	gapA	atpG	double	0.8091
D-Mannose	b3829	b4019	metE	metH	double	0.8091
D-Mannose	b2551	b2913	glyA	serA	double	0.8091
D-Mannose	b3386	b4025	rpe	pgi	double	0.8091
D-Mannose	b0954	b3846	fabA	fadB	double	0.8091
D-Mannose	b2508	b2866	guaB	xdhA	double	0.8091
D-Mannose	b2029	b3386	gnd	rpe	double	0.8091
D-Mannose	b0763	b2422	modA	cysA	double	0.8091
D-Mannose	b0870	b2551	ltaE	glyA	double	0.8091
D-Mannose	b0002	b3940	thrA	metL	double	0.8091
D-Mannose	b0238	b2508	gpt	guaB	double	0.8091
D-Mannose	b0073	b1800	leuB	dmlA	double	0.8091
D-Mannose	b2926	b3735	pgk	atpH	double	0.8091
D-Mannose	b0077	b3671	ilvI	ilvB	double	0.8091
D-Mannose	b0171	b0910	pyrH	cmk	double	0.8091
D-Mannose	b1190	b4053	dadX	alr	double	0.8091
D-Mannose	b0118	b1276	acnB	acnA	double	0.8091
D-Mannose	b0764	b2422	modB	cysA	double	0.8091
D-Mannose	b1852	b3386	zwf	rpe	double	0.8091
D-Mannose	b2779	b3732	eno	atpD	double	0.8091
D-Mannose	b0763	b2424	modA	cysU	double	0.8091
D-Mannose	b1702	b1779	ppsA	gapA	double	0.8091
D-Mannose	b1761	b3213	gdhA	gltD	double	0.8091
D-Mannose	b0033	b0521	carB	ybcF	double	0.8091
D-Mannose	b0092	b0381	ddlB	ddlA	double	0.8091
D-Mannose	b1096	b4039	pabC	ubiC	double	0.8091
D-Mannose	b0764	b2424	modB	cysU	double	0.8091
D-Mannose	b0273	b4254	argF	argI	double	0.8091
D-Mannose	b0763	b2423	modA	cysW	double	0.8091
D-Mannose	b2926	b3737	pgk	atpE	double	0.8091
D-Mannose	b0765	b2423	modC	cysW	double	0.8091
D-Mannose	b2926	b3736	pgk	atpF	double	0.8091
D-Mannose	b2926	b3731	pgk	atpC	double	0.8091
D-Mannose	b1779	b3734	gapA	atpA	double	0.8091
D-Mannose	b1849	b2500	purT	purN	double	0.8091
D-Mannose	b0767	b3386	pgl	rpe	double	0.8091
D-Mannose	b0078	b3670	ilvH	ilvN	double	0.8091
D-Mannose	b1702	b2926	ppsA	pgk	double	0.8091
D-Mannose	b2436	b3867	hemF	hemN	double	0.8091
D-Mannose	b2779	b3738	eno	atpB	double	0.8091
D-Mannose	b0077	b3670	ilvI	ilvN	double	0.8091
D-Mannose	b2235	b4238	nrdB	nrdD	double	0.8091
D-Mannose	b1090	b4041	plsX	plsB	double	0.8091
D-Mannose	b2779	b3736	eno	atpF	double	0.8091
D-Mannose	b1761	b3212	gdhA	gltB	double	0.8091
D-Mannose	b2234	b4238	nrdA	nrdD	double	0.8091
D-Mannose	b1779	b3735	gapA	atpH	double	0.8091
D-Mannose	b3059	b4041	plsY	plsB	double	0.8091
D-Mannose	b0674	b3744	asnB	asnA	double	0.8091
D-Mannose	b0765	b2424	modC	cysU	double	0.8091
D-Mannose	b0844	b3812	ybjI	yigB	double	0.8091
D-Mannose	b2779	b3734	eno	atpA	double	0.8091
D-Mannose	b0078	b3671	ilvH	ilvB	double	0.8091
D-Mannose	b1378	b3924	pfo	fpr	double	0.8091
D-Mannose	b0870	b2320	ltaE	pdxB	double	0.8091
D-Mannose	b2551	b4388	glyA	serB	double	0.8091
D-Mannose	b2926	b3733	pgk	atpG	double	0.8091
D-Mannose	b0452	b0954	tesB	fabA	double	0.8091
D-Mannose	b2708	b3197	srlQ	kdsD	double	0.8091
D-Mannose	b2582	b3781	trxC	trxA	double	0.8091
D-Fructose	b0092	b0381	ddlB	ddlA	double	0.8091
D-Fructose	b0388	b3390	aroL	aroK	double	0.8091
D-Fructose	b2436	b3867	hemF	hemN	double	0.8091
D-Fructose	b0077	b3670	ilvI	ilvN	double	0.8091
D-Fructose	b0765	b2422	modC	cysA	double	0.8091
D-Fructose	b2235	b4238	nrdB	nrdD	double	0.8091
D-Fructose	b3829	b4019	metE	metH	double	0.8091
D-Fructose	b0928	b4054	aspC	tyrB	double	0.8091
D-Fructose	b2551	b2913	glyA	serA	double	0.8091
D-Fructose	b1096	b4039	pabC	ubiC	double	0.8091
D-Fructose	b3117	b3772	tdcB	ilvA	double	0.8091
D-Fructose	b0033	b0521	carB	ybcF	double	0.8091
D-Fructose	b3386	b4025	rpe	pgi	double	0.8091
D-Fructose	b1090	b4041	plsX	plsB	double	0.8091
D-Fructose	b2508	b2868	guaB	xdhC	double	0.8091
D-Fructose	b0048	b1606	folA	folM	double	0.8091
D-Fructose	b1761	b3212	gdhA	gltB	double	0.8091
D-Fructose	b0954	b3846	fabA	fadB	double	0.8091
D-Fructose	b0764	b2423	modB	cysW	double	0.8091
D-Fructose	b1817	b2167	manX	fruA	double	0.8091
D-Fructose	b2414	b2421	cysK	cysM	double	0.8091
D-Fructose	b0764	b2424	modB	cysU	double	0.8091
D-Fructose	b1819	b2167	manZ	fruA	double	0.8091
D-Fructose	b0273	b4254	argF	argI	double	0.8091
D-Fructose	b0763	b2423	modA	cysW	double	0.8091
D-Fructose	b2508	b2866	guaB	xdhA	double	0.8091
D-Fructose	b1817	b2169	manX	fruB	double	0.8091
D-Fructose	b1692	b3281	ydiB	aroE	double	0.8091
D-Fructose	b0765	b2423	modC	cysW	double	0.8091
D-Fructose	b2029	b3386	gnd	rpe	double	0.8091
D-Fructose	b2234	b4238	nrdA	nrdD	double	0.8091
D-Fructose	b0763	b2422	modA	cysA	double	0.8091
D-Fructose	b0870	b2551	ltaE	glyA	double	0.8091
D-Fructose	b3059	b4041	plsY	plsB	double	0.8091
D-Fructose	b0155	b1592	clcA	clcB	double	0.8091
D-Fructose	b2465	b2935	tktB	tktA	double	0.8091
D-Fructose	b0073	b1800	leuB	dmlA	double	0.8091
D-Fructose	b0907	b2551	serC	glyA	double	0.8091
D-Fructose	b0002	b3940	thrA	metL	double	0.8091
D-Fructose	b0238	b2508	gpt	guaB	double	0.8091
D-Fructose	b0870	b0907	ltaE	serC	double	0.8091
D-Fructose	b0674	b3744	asnB	asnA	double	0.8091
D-Fructose	b0077	b3671	ilvI	ilvB	double	0.8091
D-Fructose	b0765	b2424	modC	cysU	double	0.8091
D-Fructose	b0763	b2424	modA	cysU	double	0.8091
D-Fructose	b1818	b2167	manY	fruA	double	0.8091
D-Fructose	b0844	b3812	ybjI	yigB	double	0.8091
D-Fructose	b1761	b3213	gdhA	gltD	double	0.8091
D-Fructose	b0126	b0339	can	cynT	double	0.8091
D-Fructose	b0171	b0910	pyrH	cmk	double	0.8091
D-Fructose	b1819	b2169	manZ	fruB	double	0.8091
D-Fructose	b1190	b4053	dadX	alr	double	0.8091
D-Fructose	b1378	b3924	pfo	fpr	double	0.8091
D-Fructose	b0684	b2895	fldA	fldB	double	0.8091
D-Fructose	b0078	b3671	ilvH	ilvB	double	0.8091
D-Fructose	b0118	b1276	acnB	acnA	double	0.8091
D-Fructose	b1849	b2500	purT	purN	double	0.8091
D-Fructose	b0870	b2320	ltaE	pdxB	double	0.8091
D-Fructose	b0764	b2422	modB	cysA	double	0.8091
D-Fructose	b1852	b3386	zwf	rpe	double	0.8091
D-Fructose	b0767	b3386	pgl	rpe	double	0.8091
D-Fructose	b0954	b2836	fabA	aas	double	0.8091
D-Fructose	b0149	b3396	mrcB	mrcA	double	0.8091
D-Fructose	b0099	b1865	mutT	nudB	double	0.8091
D-Fructose	b2551	b4388	glyA	serB	double	0.8091
D-Fructose	b1818	b2169	manY	fruB	double	0.8091
D-Fructose	b2582	b3781	trxC	trxA	double	0.8091
D-Fructose	b0452	b0954	tesB	fabA	double	0.8091
D-Fructose	b1622	b3008	malY	metC	double	0.8091
D-Fructose	b2508	b2867	guaB	xdhB	double	0.8091
D-Fructose	b2708	b3197	srlQ	kdsD	double	0.8091
D-Fructose	b0078	b3670	ilvH	ilvN	double	0.8091
D-Fructose	b2097	b2925	fbaB	fbaA	double	0.8091
D-Fructose	b0755	b3612	gpmA	gpmM	double	0.8091
D-Fructose	b0032	b0521	carA	ybcF	double	0.8091
Glucose-1-Phosphate	b0388	b3390	aroL	aroK	double	0.8091
Glucose-1-Phosphate	b0765	b2422	modC	cysA	double	0.8091
Glucose-1-Phosphate	b0928	b4054	aspC	tyrB	double	0.8091
Glucose-1-Phosphate	b3117	b3772	tdcB	ilvA	double	0.8091
Glucose-1-Phosphate	b2508	b2868	guaB	xdhC	double	0.8091
Glucose-1-Phosphate	b0048	b1606	folA	folM	double	0.8091
Glucose-1-Phosphate	b1779	b3738	gapA	atpB	double	0.8091
Glucose-1-Phosphate	b2926	b3732	pgk	atpD	double	0.8091
Glucose-1-Phosphate	b0764	b2423	modB	cysW	double	0.8091
Glucose-1-Phosphate	b2414	b2421	cysK	cysM	double	0.8091
Glucose-1-Phosphate	b1692	b3281	ydiB	aroE	double	0.8091
Glucose-1-Phosphate	b0155	b1592	clcA	clcB	double	0.8091
Glucose-1-Phosphate	b2926	b3734	pgk	atpA	double	0.8091
Glucose-1-Phosphate	b2465	b2935	tktB	tktA	double	0.8091
Glucose-1-Phosphate	b1779	b3731	gapA	atpC	double	0.8091
Glucose-1-Phosphate	b0907	b2551	serC	glyA	double	0.8091
Glucose-1-Phosphate	b1779	b3736	gapA	atpF	double	0.8091
Glucose-1-Phosphate	b0870	b0907	ltaE	serC	double	0.8091
Glucose-1-Phosphate	b1779	b3737	gapA	atpE	double	0.8091
Glucose-1-Phosphate	b0383	b1002	phoA	agp	double	0.8091
Glucose-1-Phosphate	b1702	b2779	ppsA	eno	double	0.8091
Glucose-1-Phosphate	b0684	b2895	fldA	fldB	double	0.8091
Glucose-1-Phosphate	b2926	b3738	pgk	atpB	double	0.8091
Glucose-1-Phosphate	b0126	b0339	can	cynT	double	0.8091
Glucose-1-Phosphate	b1779	b3732	gapA	atpD	double	0.8091
Glucose-1-Phosphate	b0954	b2836	fabA	aas	double	0.8091
Glucose-1-Phosphate	b0149	b3396	mrcB	mrcA	double	0.8091
Glucose-1-Phosphate	b0099	b1865	mutT	nudB	double	0.8091
Glucose-1-Phosphate	b1622	b3008	malY	metC	double	0.8091
Glucose-1-Phosphate	b2508	b2867	guaB	xdhB	double	0.8091
Glucose-1-Phosphate	b0032	b0521	carA	ybcF	double	0.8091
Glucose-1-Phosphate	b1779	b3733	gapA	atpG	double	0.8091
Glucose-1-Phosphate	b3829	b4019	metE	metH	double	0.8091
Glucose-1-Phosphate	b2551	b2913	glyA	serA	double	0.8091
Glucose-1-Phosphate	b0954	b3846	fabA	fadB	double	0.8091
Glucose-1-Phosphate	b2508	b2866	guaB	xdhA	double	0.8091
Glucose-1-Phosphate	b2029	b3386	gnd	rpe	double	0.8091
Glucose-1-Phosphate	b0763	b2422	modA	cysA	double	0.8091
Glucose-1-Phosphate	b0870	b2551	ltaE	glyA	double	0.8091
Glucose-1-Phosphate	b0002	b3940	thrA	metL	double	0.8091
Glucose-1-Phosphate	b0238	b2508	gpt	guaB	double	0.8091
Glucose-1-Phosphate	b0073	b1800	leuB	dmlA	double	0.8091
Glucose-1-Phosphate	b2926	b3735	pgk	atpH	double	0.8091
Glucose-1-Phosphate	b0077	b3671	ilvI	ilvB	double	0.8091
Glucose-1-Phosphate	b0171	b0910	pyrH	cmk	double	0.8091
Glucose-1-Phosphate	b1190	b4053	dadX	alr	double	0.8091
Glucose-1-Phosphate	b0118	b1276	acnB	acnA	double	0.8091
Glucose-1-Phosphate	b0764	b2422	modB	cysA	double	0.8091
Glucose-1-Phosphate	b0763	b2424	modA	cysU	double	0.8091
Glucose-1-Phosphate	b1761	b3213	gdhA	gltD	double	0.8091
Glucose-1-Phosphate	b1702	b1779	ppsA	gapA	double	0.8091
Glucose-1-Phosphate	b0033	b0521	carB	ybcF	double	0.8091
Glucose-1-Phosphate	b0092	b0381	ddlB	ddlA	double	0.8091
Glucose-1-Phosphate	b1096	b4039	pabC	ubiC	double	0.8091
Glucose-1-Phosphate	b0764	b2424	modB	cysU	double	0.8091
Glucose-1-Phosphate	b0273	b4254	argF	argI	double	0.8091
Glucose-1-Phosphate	b0763	b2423	modA	cysW	double	0.8091
Glucose-1-Phosphate	b2926	b3737	pgk	atpE	double	0.8091
Glucose-1-Phosphate	b0765	b2423	modC	cysW	double	0.8091
Glucose-1-Phosphate	b2926	b3736	pgk	atpF	double	0.8091
Glucose-1-Phosphate	b2926	b3731	pgk	atpC	double	0.8091
Glucose-1-Phosphate	b1779	b3734	gapA	atpA	double	0.8091
Glucose-1-Phosphate	b1849	b2500	purT	purN	double	0.8091
Glucose-1-Phosphate	b2029	b4025	gnd	pgi	double	0.8091
Glucose-1-Phosphate	b0078	b3670	ilvH	ilvN	double	0.8091
Glucose-1-Phosphate	b1702	b2926	ppsA	pgk	double	0.8091
Glucose-1-Phosphate	b2436	b3867	hemF	hemN	double	0.8091
Glucose-1-Phosphate	b0077	b3670	ilvI	ilvN	double	0.8091
Glucose-1-Phosphate	b2235	b4238	nrdB	nrdD	double	0.8091
Glucose-1-Phosphate	b1090	b4041	plsX	plsB	double	0.8091
Glucose-1-Phosphate	b1761	b3212	gdhA	gltB	double	0.8091
Glucose-1-Phosphate	b2234	b4238	nrdA	nrdD	double	0.8091
Glucose-1-Phosphate	b1779	b3735	gapA	atpH	double	0.8091
Glucose-1-Phosphate	b3059	b4041	plsY	plsB	double	0.8091
Glucose-1-Phosphate	b0674	b3744	asnB	asnA	double	0.8091
Glucose-1-Phosphate	b0765	b2424	modC	cysU	double	0.8091
Glucose-1-Phosphate	b0844	b3812	ybjI	yigB	double	0.8091
Glucose-1-Phosphate	b0078	b3671	ilvH	ilvB	double	0.8091
Glucose-1-Phosphate	b1378	b3924	pfo	fpr	double	0.8091
Glucose-1-Phosphate	b0870	b2320	ltaE	pdxB	double	0.8091
Glucose-1-Phosphate	b2551	b4388	glyA	serB	double	0.8091
Glucose-1-Phosphate	b2926	b3733	pgk	atpG	double	0.8091
Glucose-1-Phosphate	b0452	b0954	tesB	fabA	double	0.8091
Glucose-1-Phosphate	b2708	b3197	srlQ	kdsD	double	0.8091
Glucose-1-Phosphate	b2582	b3781	trxC	trxA	double	0.8091
D-Sorbitol	b0388	b3390	aroL	aroK	double	0.8191
D-Sorbitol	b0765	b2422	modC	cysA	double	0.8191
D-Sorbitol	b0928	b4054	aspC	tyrB	double	0.8191
D-Sorbitol	b3117	b3772	tdcB	ilvA	double	0.8191
D-Sorbitol	b2508	b2868	guaB	xdhC	double	0.8191
D-Sorbitol	b0048	b1606	folA	folM	double	0.8191
D-Sorbitol	b1779	b3738	gapA	atpB	double	0.8191
D-Sorbitol	b2926	b3732	pgk	atpD	double	0.8191
D-Sorbitol	b0764	b2423	modB	cysW	double	0.8191
D-Sorbitol	b2414	b2421	cysK	cysM	double	0.8191
D-Sorbitol	b1692	b3281	ydiB	aroE	double	0.8191
D-Sorbitol	b2926	b3734	pgk	atpA	double	0.8191
D-Sorbitol	b0155	b1592	clcA	clcB	double	0.8191
D-Sorbitol	b2465	b2935	tktB	tktA	double	0.8191
D-Sorbitol	b1779	b3731	gapA	atpC	double	0.8191
D-Sorbitol	b1779	b3736	gapA	atpF	double	0.8191
D-Sorbitol	b0907	b2551	serC	glyA	double	0.8191
D-Sorbitol	b0870	b0907	ltaE	serC	double	0.8191
D-Sorbitol	b1779	b3737	gapA	atpE	double	0.8191
D-Sorbitol	b1702	b2779	ppsA	eno	double	0.8191
D-Sorbitol	b1702	b3919	ppsA	tpiA	double	0.8191
D-Sorbitol	b0126	b0339	can	cynT	double	0.8191
D-Sorbitol	b2926	b3738	pgk	atpB	double	0.8191
D-Sorbitol	b1779	b3732	gapA	atpD	double	0.8191
D-Sorbitol	b0684	b2895	fldA	fldB	double	0.8191
D-Sorbitol	b2779	b3735	eno	atpH	double	0.8191
D-Sorbitol	b2779	b3733	eno	atpG	double	0.8191
D-Sorbitol	b2779	b3737	eno	atpE	double	0.8191
D-Sorbitol	b2779	b3731	eno	atpC	double	0.8191
D-Sorbitol	b0954	b2836	fabA	aas	double	0.8191
D-Sorbitol	b0149	b3396	mrcB	mrcA	double	0.8191
D-Sorbitol	b0099	b1865	mutT	nudB	double	0.8191
D-Sorbitol	b1622	b3008	malY	metC	double	0.8191
D-Sorbitol	b2508	b2867	guaB	xdhB	double	0.8191
D-Sorbitol	b0032	b0521	carA	ybcF	double	0.8191
D-Sorbitol	b1779	b3733	gapA	atpG	double	0.8191
D-Sorbitol	b3829	b4019	metE	metH	double	0.8191
D-Sorbitol	b2551	b2913	glyA	serA	double	0.8191
D-Sorbitol	b3386	b4025	rpe	pgi	double	0.8191
D-Sorbitol	b0954	b3846	fabA	fadB	double	0.8191
D-Sorbitol	b2508	b2866	guaB	xdhA	double	0.8191
D-Sorbitol	b2029	b3386	gnd	rpe	double	0.8191
D-Sorbitol	b0763	b2422	modA	cysA	double	0.8191
D-Sorbitol	b0870	b2551	ltaE	glyA	double	0.8191
D-Sorbitol	b0073	b1800	leuB	dmlA	double	0.8191
D-Sorbitol	b0002	b3940	thrA	metL	double	0.8191
D-Sorbitol	b0238	b2508	gpt	guaB	double	0.8191
D-Sorbitol	b2926	b3735	pgk	atpH	double	0.8191
D-Sorbitol	b0077	b3671	ilvI	ilvB	double	0.8191
D-Sorbitol	b0171	b0910	pyrH	cmk	double	0.8191
D-Sorbitol	b1190	b4053	dadX	alr	double	0.8191
D-Sorbitol	b0118	b1276	acnB	acnA	double	0.8191
D-Sorbitol	b0764	b2422	modB	cysA	double	0.8191
D-Sorbitol	b1852	b3386	zwf	rpe	double	0.8191
D-Sorbitol	b2779	b3732	eno	atpD	double	0.8191
D-Sorbitol	b0763	b2424	modA	cysU	double	0.8191
D-Sorbitol	b1761	b3213	gdhA	gltD	double	0.8191
D-Sorbitol	b1702	b1779	ppsA	gapA	double	0.8191
D-Sorbitol	b0033	b0521	carB	ybcF	double	0.8191
D-Sorbitol	b0092	b0381	ddlB	ddlA	double	0.8191
D-Sorbitol	b1096	b4039	pabC	ubiC	double	0.8191
D-Sorbitol	b0764	b2424	modB	cysU	double	0.8191
D-Sorbitol	b0273	b4254	argF	argI	double	0.8191
D-Sorbitol	b0763	b2423	modA	cysW	double	0.8191
D-Sorbitol	b2926	b3737	pgk	atpE	double	0.8191
D-Sorbitol	b0765	b2423	modC	cysW	double	0.8191
D-Sorbitol	b2926	b3736	pgk	atpF	double	0.8191
D-Sorbitol	b2926	b3731	pgk	atpC	double	0.8191
D-Sorbitol	b1779	b3734	gapA	atpA	double	0.8191
D-Sorbitol	b1849	b2500	purT	purN	double	0.8191
D-Sorbitol	b0767	b3386	pgl	rpe	double	0.8191
D-Sorbitol	b0078	b3670	ilvH	ilvN	double	0.8191
D-Sorbitol	b1702	b2926	ppsA	pgk	double	0.8191
D-Sorbitol	b2436	b3867	hemF	hemN	double	0.8191
D-Sorbitol	b2779	b3738	eno	atpB	double	0.8191
D-Sorbitol	b0077	b3670	ilvI	ilvN	double	0.8191
D-Sorbitol	b2235	b4238	nrdB	nrdD	double	0.8191
D-Sorbitol	b1090	b4041	plsX	plsB	double	0.8191
D-Sorbitol	b2779	b3736	eno	atpF	double	0.8191
D-Sorbitol	b1761	b3212	gdhA	gltB	double	0.8191
D-Sorbitol	b2234	b4238	nrdA	nrdD	double	0.8191
D-Sorbitol	b1779	b3735	gapA	atpH	double	0.8191
D-Sorbitol	b3059	b4041	plsY	plsB	double	0.8191
D-Sorbitol	b0674	b3744	asnB	asnA	double	0.8191
D-Sorbitol	b0765	b2424	modC	cysU	double	0.8191
D-Sorbitol	b0844	b3812	ybjI	yigB	double	0.8191
D-Sorbitol	b2779	b3734	eno	atpA	double	0.8191
D-Sorbitol	b0078	b3671	ilvH	ilvB	double	0.8191
D-Sorbitol	b1378	b3924	pfo	fpr	double	0.8191
D-Sorbitol	b0870	b2320	ltaE	pdxB	double	0.8191
D-Sorbitol	b2926	b3733	pgk	atpG	double	0.8191
D-Sorbitol	b2551	b4388	glyA	serB	double	0.8191
D-Sorbitol	b0452	b0954	tesB	fabA	double	0.8191
D-Sorbitol	b2708	b3197	srlQ	kdsD	double	0.8191
D-Sorbitol	b2582	b3781	trxC	trxA	double	0.8191
D-Mannitol	b0092	b0381	ddlB	ddlA	double	0.8191
D-Mannitol	b0388	b3390	aroL	aroK	double	0.8191
D-Mannitol	b2436	b3867	hemF	hemN	double	0.8191
D-Mannitol	b0077	b3670	ilvI	ilvN	double	0.8191
D-Mannitol	b0765	b2422	modC	cysA	double	0.8191
D-Mannitol	b2235	b4238	nrdB	nrdD	double	0.8191
D-Mannitol	b3829	b4019	metE	metH	double	0.8191
D-Mannitol	b0928	b4054	aspC	tyrB	double	0.8191
D-Mannitol	b1096	b4039	pabC	ubiC	double	0.8191
D-Mannitol	b2551	b2913	glyA	serA	double	0.8191
D-Mannitol	b3117	b3772	tdcB	ilvA	double	0.8191
D-Mannitol	b0452	b0954	tesB	fabA	double	0.8191
D-Mannitol	b1723	b3916	pfkB	pfkA	double	0.8191
D-Mannitol	b3386	b4025	rpe	pgi	double	0.8191
D-Mannitol	b1090	b4041	plsX	plsB	double	0.8191
D-Mannitol	b2508	b2868	guaB	xdhC	double	0.8191
D-Mannitol	b0048	b1606	folA	folM	double	0.8191
D-Mannitol	b1761	b3212	gdhA	gltB	double	0.8191
D-Mannitol	b0954	b3846	fabA	fadB	double	0.8191
D-Mannitol	b0764	b2423	modB	cysW	double	0.8191
D-Mannitol	b0764	b2424	modB	cysU	double	0.8191
D-Mannitol	b2414	b2421	cysK	cysM	double	0.8191
D-Mannitol	b0273	b4254	argF	argI	double	0.8191
D-Mannitol	b0763	b2423	modA	cysW	double	0.8191
D-Mannitol	b2508	b2866	guaB	xdhA	double	0.8191
D-Mannitol	b2029	b3386	gnd	rpe	double	0.8191
D-Mannitol	b0765	b2423	modC	cysW	double	0.8191
D-Mannitol	b2234	b4238	nrdA	nrdD	double	0.8191
D-Mannitol	b0763	b2422	modA	cysA	double	0.8191
D-Mannitol	b0870	b2551	ltaE	glyA	double	0.8191
D-Mannitol	b0155	b1592	clcA	clcB	double	0.8191
D-Mannitol	b3059	b4041	plsY	plsB	double	0.8191
D-Mannitol	b2465	b2935	tktB	tktA	double	0.8191
D-Mannitol	b0002	b3940	thrA	metL	double	0.8191
D-Mannitol	b0238	b2508	gpt	guaB	double	0.8191
D-Mannitol	b0073	b1800	leuB	dmlA	double	0.8191
D-Mannitol	b0907	b2551	serC	glyA	double	0.8191
D-Mannitol	b0870	b0907	ltaE	serC	double	0.8191
D-Mannitol	b0674	b3744	asnB	asnA	double	0.8191
D-Mannitol	b0077	b3671	ilvI	ilvB	double	0.8191
D-Mannitol	b0765	b2424	modC	cysU	double	0.8191
D-Mannitol	b1761	b3213	gdhA	gltD	double	0.8191
D-Mannitol	b0844	b3812	ybjI	yigB	double	0.8191
D-Mannitol	b0684	b2895	fldA	fldB	double	0.8191
D-Mannitol	b0126	b0339	can	cynT	double	0.8191
D-Mannitol	b0078	b3671	ilvH	ilvB	double	0.8191
D-Mannitol	b1190	b4053	dadX	alr	double	0.8191
D-Mannitol	b1378	b3924	pfo	fpr	double	0.8191
D-Mannitol	b0171	b0910	pyrH	cmk	double	0.8191
D-Mannitol	b0118	b1276	acnB	acnA	double	0.8191
D-Mannitol	b0755	b3612	gpmA	gpmM	double	0.8191
D-Mannitol	b1849	b2500	purT	purN	double	0.8191
D-Mannitol	b2708	b3197	srlQ	kdsD	double	0.8191
D-Mannitol	b0870	b2320	ltaE	pdxB	double	0.8191
D-Mannitol	b0764	b2422	modB	cysA	double	0.8191
D-Mannitol	b1852	b3386	zwf	rpe	double	0.8191
D-Mannitol	b0767	b3386	pgl	rpe	double	0.8191
D-Mannitol	b0149	b3396	mrcB	mrcA	double	0.8191
D-Mannitol	b2551	b4388	glyA	serB	double	0.8191
D-Mannitol	b0099	b1865	mutT	nudB	double	0.8191
D-Mannitol	b0954	b2836	fabA	aas	double	0.8191
D-Mannitol	b1622	b3008	malY	metC	double	0.8191
D-Mannitol	b2097	b2925	fbaB	fbaA	double	0.8191
D-Mannitol	b0763	b2424	modA	cysU	double	0.8191
D-Mannitol	b2582	b3781	trxC	trxA	double	0.8191
D-Mannitol	b2508	b2867	guaB	xdhB	double	0.8191
D-Mannitol	b1692	b3281	ydiB	aroE	double	0.8191
D-Mannitol	b0078	b3670	ilvH	ilvN	double	0.8191
D-Mannitol	b0033	b0521	carB	ybcF	double	0.8191
D-Mannitol	b0032	b0521	carA	ybcF	double	0.8191
D-Galactose	b0388	b3390	aroL	aroK	double	0.7892
D-Galactose	b0765	b2422	modC	cysA	double	0.7892
D-Galactose	b0928	b4054	aspC	tyrB	double	0.7892
D-Galactose	b3117	b3772	tdcB	ilvA	double	0.7892
D-Galactose	b2508	b2868	guaB	xdhC	double	0.7892
D-Galactose	b0048	b1606	folA	folM	double	0.7892
D-Galactose	b1779	b3738	gapA	atpB	double	0.7892
D-Galactose	b2926	b3732	pgk	atpD	double	0.7892
D-Galactose	b0764	b2423	modB	cysW	double	0.7892
D-Galactose	b2414	b2421	cysK	cysM	double	0.7892
D-Galactose	b1692	b3281	ydiB	aroE	double	0.7892
D-Galactose	b0155	b1592	clcA	clcB	double	0.7892
D-Galactose	b2926	b3734	pgk	atpA	double	0.7892
D-Galactose	b1779	b3731	gapA	atpC	double	0.7892
D-Galactose	b2465	b2935	tktB	tktA	double	0.7892
D-Galactose	b0907	b2551	serC	glyA	double	0.7892
D-Galactose	b1779	b3736	gapA	atpF	double	0.7892
D-Galactose	b0870	b0907	ltaE	serC	double	0.7892
D-Galactose	b1779	b3737	gapA	atpE	double	0.7892
D-Galactose	b1702	b2779	ppsA	eno	double	0.7892
D-Galactose	b0684	b2895	fldA	fldB	double	0.7892
D-Galactose	b0126	b0339	can	cynT	double	0.7892
D-Galactose	b1779	b3732	gapA	atpD	double	0.7892
D-Galactose	b2926	b3738	pgk	atpB	double	0.7892
D-Galactose	b0954	b2836	fabA	aas	double	0.7892
D-Galactose	b0149	b3396	mrcB	mrcA	double	0.7892
D-Galactose	b0099	b1865	mutT	nudB	double	0.7892
D-Galactose	b1622	b3008	malY	metC	double	0.7892
D-Galactose	b2508	b2867	guaB	xdhB	double	0.7892
D-Galactose	b0032	b0521	carA	ybcF	double	0.7892
D-Galactose	b1779	b3733	gapA	atpG	double	0.7892
D-Galactose	b3829	b4019	metE	metH	double	0.7892
D-Galactose	b2551	b2913	glyA	serA	double	0.7892
D-Galactose	b0954	b3846	fabA	fadB	double	0.7892
D-Galactose	b2508	b2866	guaB	xdhA	double	0.7892
D-Galactose	b2029	b3386	gnd	rpe	double	0.7892
D-Galactose	b0763	b2422	modA	cysA	double	0.7892
D-Galactose	b0870	b2551	ltaE	glyA	double	0.7892
D-Galactose	b0767	b4025	pgl	pgi	double	0.7892
D-Galactose	b0002	b3940	thrA	metL	double	0.7892
D-Galactose	b0238	b2508	gpt	guaB	double	0.7892
D-Galactose	b0073	b1800	leuB	dmlA	double	0.7892
D-Galactose	b2926	b3735	pgk	atpH	double	0.7892
D-Galactose	b0077	b3671	ilvI	ilvB	double	0.7892
D-Galactose	b0171	b0910	pyrH	cmk	double	0.7892
D-Galactose	b1190	b4053	dadX	alr	double	0.7892
D-Galactose	b0118	b1276	acnB	acnA	double	0.7892
D-Galactose	b0764	b2422	modB	cysA	double	0.7892
D-Galactose	b1852	b3386	zwf	rpe	double	0.7892
D-Galactose	b0763	b2424	modA	cysU	double	0.7892
D-Galactose	b1702	b1779	ppsA	gapA	double	0.7892
D-Galactose	b1761	b3213	gdhA	gltD	double	0.7892
D-Galactose	b0033	b0521	carB	ybcF	double	0.7892
D-Galactose	b0092	b0381	ddlB	ddlA	double	0.7892
D-Galactose	b1096	b4039	pabC	ubiC	double	0.7892
D-Galactose	b0764	b2424	modB	cysU	double	0.7892
D-Galactose	b0273	b4254	argF	argI	double	0.7892
D-Galactose	b0763	b2423	modA	cysW	double	0.7892
D-Galactose	b2926	b3737	pgk	atpE	double	0.7892
D-Galactose	b0765	b2423	modC	cysW	double	0.7892
D-Galactose	b2926	b3736	pgk	atpF	double	0.7892
D-Galactose	b2926	b3731	pgk	atpC	double	0.7892
D-Galactose	b1779	b3734	gapA	atpA	double	0.7892
D-Galactose	b1849	b2500	purT	purN	double	0.7892
D-Galactose	b2029	b4025	gnd	pgi	double	0.7892
D-Galactose	b0767	b3386	pgl	rpe	double	0.7892
D-Galactose	b0078	b3670	ilvH	ilvN	double	0.7892
D-Galactose	b1702	b2926	ppsA	pgk	double	0.7892
D-Galactose	b2436	b3867	hemF	hemN	double	0.7892
D-Galactose	b0077	b3670	ilvI	ilvN	double	0.7892
D-Galactose	b2235	b4238	nrdB	nrdD	double	0.7892
D-Galactose	b1090	b4041	plsX	plsB	double	0.7892
D-Galactose	b1852	b4025	zwf	pgi	double	0.7892
D-Galactose	b1761	b3212	gdhA	gltB	double	0.7892
D-Galactose	b2234	b4238	nrdA	nrdD	double	0.7892
D-Galactose	b1779	b3735	gapA	atpH	double	0.7892
D-Galactose	b3059	b4041	plsY	plsB	double	0.7892
D-Galactose	b0674	b3744	asnB	asnA	double	0.7892
D-Galactose	b0765	b2424	modC	cysU	double	0.7892
D-Galactose	b0844	b3812	ybjI	yigB	double	0.7892
D-Galactose	b0078	b3671	ilvH	ilvB	double	0.7892
D-Galactose	b1378	b3924	pfo	fpr	double	0.7892
D-Galactose	b0870	b2320	ltaE	pdxB	double	0.7892
D-Galactose	b2551	b4388	glyA	serB	double	0.7892
D-Galactose	b2926	b3733	pgk	atpG	double	0.7892
D-Galactose	b0452	b0954	tesB	fabA	double	0.7892
D-Galactose	b2708	b3197	srlQ	kdsD	double	0.7892
D-Galactose	b2582	b3781	trxC	trxA	double	0.7892
D-Gluconic Acid	b0388	b3390	aroL	aroK	double	0.7698
D-Gluconic Acid	b0765	b2422	modC	cysA	double	0.7698
D-Gluconic Acid	b0928	b4054	aspC	tyrB	double	0.7698
D-Gluconic Acid	b3117	b3772	tdcB	ilvA	double	0.7698
D-Gluconic Acid	b2508	b2868	guaB	xdhC	double	0.7698
D-Gluconic Acid	b0048	b1606	folA	folM	double	0.7698
D-Gluconic Acid	b1779	b3738	gapA	atpB	double	0.7698
D-Gluconic Acid	b2926	b3732	pgk	atpD	double	0.7698
D-Gluconic Acid	b0764	b2423	modB	cysW	double	0.7698
D-Gluconic Acid	b2414	b2421	cysK	cysM	double	0.7698
D-Gluconic Acid	b3437	b4268	gntK	idnK	double	0.7698
D-Gluconic Acid	b0155	b1592	clcA	clcB	double	0.7698
D-Gluconic Acid	b2926	b3734	pgk	atpA	double	0.7698
D-Gluconic Acid	b2465	b2935	tktB	tktA	double	0.7698
D-Gluconic Acid	b1779	b3731	gapA	atpC	double	0.7698
D-Gluconic Acid	b0907	b2551	serC	glyA	double	0.7698
D-Gluconic Acid	b1779	b3736	gapA	atpF	double	0.7698
D-Gluconic Acid	b1851	b2029	edd	gnd	double	0.7698
D-Gluconic Acid	b0870	b0907	ltaE	serC	double	0.7698
D-Gluconic Acid	b1779	b3737	gapA	atpE	double	0.7698
D-Gluconic Acid	b1702	b2779	ppsA	eno	double	0.7698
D-Gluconic Acid	b0684	b2895	fldA	fldB	double	0.7698
D-Gluconic Acid	b2926	b3738	pgk	atpB	double	0.7698
D-Gluconic Acid	b0126	b0339	can	cynT	double	0.7698
D-Gluconic Acid	b1779	b3732	gapA	atpD	double	0.7698
D-Gluconic Acid	b2708	b3197	srlQ	kdsD	double	0.7698
D-Gluconic Acid	b0954	b2836	fabA	aas	double	0.7698
D-Gluconic Acid	b0149	b3396	mrcB	mrcA	double	0.7698
D-Gluconic Acid	b0099	b1865	mutT	nudB	double	0.7698
D-Gluconic Acid	b1622	b3008	malY	metC	double	0.7698
D-Gluconic Acid	b2508	b2867	guaB	xdhB	double	0.7698
D-Gluconic Acid	b0032	b0521	carA	ybcF	double	0.7698
D-Gluconic Acid	b1779	b3733	gapA	atpG	double	0.7698
D-Gluconic Acid	b3829	b4019	metE	metH	double	0.7698
D-Gluconic Acid	b2551	b2913	glyA	serA	double	0.7698
D-Gluconic Acid	b0954	b3846	fabA	fadB	double	0.7698
D-Gluconic Acid	b2508	b2866	guaB	xdhA	double	0.7698
D-Gluconic Acid	b2029	b3386	gnd	rpe	double	0.7698
D-Gluconic Acid	b0763	b2422	modA	cysA	double	0.7698
D-Gluconic Acid	b0870	b2551	ltaE	glyA	double	0.7698
D-Gluconic Acid	b0002	b3940	thrA	metL	double	0.7698
D-Gluconic Acid	b0007	b3089	yaaJ	sstT	double	0.7698
D-Gluconic Acid	b0238	b2508	gpt	guaB	double	0.7698
D-Gluconic Acid	b2926	b3735	pgk	atpH	double	0.7698
D-Gluconic Acid	b0073	b1800	leuB	dmlA	double	0.7698
D-Gluconic Acid	b0077	b3671	ilvI	ilvB	double	0.7698
D-Gluconic Acid	b0171	b0910	pyrH	cmk	double	0.7698
D-Gluconic Acid	b1190	b4053	dadX	alr	double	0.7698
D-Gluconic Acid	b0118	b1276	acnB	acnA	double	0.7698
D-Gluconic Acid	b0764	b2422	modB	cysA	double	0.7698
D-Gluconic Acid	b0763	b2424	modA	cysU	double	0.7698
D-Gluconic Acid	b1761	b3213	gdhA	gltD	double	0.7698
D-Gluconic Acid	b1702	b1779	ppsA	gapA	double	0.7698
D-Gluconic Acid	b0033	b0521	carB	ybcF	double	0.7698
D-Gluconic Acid	b0092	b0381	ddlB	ddlA	double	0.7698
D-Gluconic Acid	b1851	b3386	edd	rpe	double	0.7698
D-Gluconic Acid	b1096	b4039	pabC	ubiC	double	0.7698
D-Gluconic Acid	b0764	b2424	modB	cysU	double	0.7698
D-Gluconic Acid	b0273	b4254	argF	argI	double	0.7698
D-Gluconic Acid	b0763	b2423	modA	cysW	double	0.7698
D-Gluconic Acid	b2926	b3737	pgk	atpE	double	0.7698
D-Gluconic Acid	b0765	b2423	modC	cysW	double	0.7698
D-Gluconic Acid	b2926	b3736	pgk	atpF	double	0.7698
D-Gluconic Acid	b2926	b3731	pgk	atpC	double	0.7698
D-Gluconic Acid	b1779	b3734	gapA	atpA	double	0.7698
D-Gluconic Acid	b1850	b3386	eda	rpe	double	0.7698
D-Gluconic Acid	b1850	b2029	eda	gnd	double	0.7698
D-Gluconic Acid	b1849	b2500	purT	purN	double	0.7698
D-Gluconic Acid	b0078	b3670	ilvH	ilvN	double	0.7698
D-Gluconic Acid	b0337	b0910	codA	cmk	double	0.7698
D-Gluconic Acid	b1702	b2926	ppsA	pgk	double	0.7698
D-Gluconic Acid	b2436	b3867	hemF	hemN	double	0.7698
D-Gluconic Acid	b0077	b3670	ilvI	ilvN	double	0.7698
D-Gluconic Acid	b2235	b4238	nrdB	nrdD	double	0.7698
D-Gluconic Acid	b1090	b4041	plsX	plsB	double	0.7698
D-Gluconic Acid	b1761	b3212	gdhA	gltB	double	0.7698
D-Gluconic Acid	b2234	b4238	nrdA	nrdD	double	0.7698
D-Gluconic Acid	b1779	b3735	gapA	atpH	double	0.7698
D-Gluconic Acid	b3059	b4041	plsY	plsB	double	0.7698
D-Gluconic Acid	b0674	b3744	asnB	asnA	double	0.7698
D-Gluconic Acid	b0765	b2424	modC	cysU	double	0.7698
D-Gluconic Acid	b0844	b3812	ybjI	yigB	double	0.7698
D-Gluconic Acid	b0078	b3671	ilvH	ilvB	double	0.7698
D-Gluconic Acid	b1378	b3924	pfo	fpr	double	0.7698
D-Gluconic Acid	b0870	b2320	ltaE	pdxB	double	0.7698
D-Gluconic Acid	b2551	b4388	glyA	serB	double	0.7698
D-Gluconic Acid	b2926	b3733	pgk	atpG	double	0.7698
D-Gluconic Acid	b0452	b0954	tesB	fabA	double	0.7698
D-Gluconic Acid	b1692	b3281	ydiB	aroE	double	0.7698
D-Gluconic Acid	b2582	b3781	trxC	trxA	double	0.7698
5-Keto-D-Gluconate	b0388	b3390	aroL	aroK	double	0.7235
5-Keto-D-Gluconate	b0765	b2422	modC	cysA	double	0.7235
5-Keto-D-Gluconate	b0928	b4054	aspC	tyrB	double	0.7235
5-Keto-D-Gluconate	b3117	b3772	tdcB	ilvA	double	0.7235
5-Keto-D-Gluconate	b2508	b2868	guaB	xdhC	double	0.7235
5-Keto-D-Gluconate	b0048	b1606	folA	folM	double	0.7235
5-Keto-D-Gluconate	b1779	b3738	gapA	atpB	double	0.7235
5-Keto-D-Gluconate	b2926	b3732	pgk	atpD	double	0.7235
5-Keto-D-Gluconate	b0764	b2423	modB	cysW	double	0.7235
5-Keto-D-Gluconate	b2414	b2421	cysK	cysM	double	0.7235
5-Keto-D-Gluconate	b3386	b3736	rpe	atpF	double	0.7235
5-Keto-D-Gluconate	b3437	b4268	gntK	idnK	double	0.7235
5-Keto-D-Gluconate	b2926	b3734	pgk	atpA	double	0.7235
5-Keto-D-Gluconate	b0155	b1592	clcA	clcB	double	0.7235
5-Keto-D-Gluconate	b2465	b2935	tktB	tktA	double	0.7235
5-Keto-D-Gluconate	b1779	b3731	gapA	atpC	double	0.7235
5-Keto-D-Gluconate	b0907	b2551	serC	glyA	double	0.7235
5-Keto-D-Gluconate	b1779	b3736	gapA	atpF	double	0.7235
5-Keto-D-Gluconate	b0870	b0907	ltaE	serC	double	0.7235
5-Keto-D-Gluconate	b1779	b3737	gapA	atpE	double	0.7235
5-Keto-D-Gluconate	b1702	b2779	ppsA	eno	double	0.7235
5-Keto-D-Gluconate	b0684	b2895	fldA	fldB	double	0.7235
5-Keto-D-Gluconate	b2926	b3738	pgk	atpB	double	0.7235
5-Keto-D-Gluconate	b0126	b0339	can	cynT	double	0.7235
5-Keto-D-Gluconate	b1779	b3732	gapA	atpD	double	0.7235
5-Keto-D-Gluconate	b2779	b3735	eno	atpH	double	0.7235
5-Keto-D-Gluconate	b2779	b3733	eno	atpG	double	0.7235
5-Keto-D-Gluconate	b2708	b3197	srlQ	kdsD	double	0.7235
5-Keto-D-Gluconate	b2779	b3737	eno	atpE	double	0.7235
5-Keto-D-Gluconate	b2779	b3731	eno	atpC	double	0.7235
5-Keto-D-Gluconate	b0954	b2836	fabA	aas	double	0.7235
5-Keto-D-Gluconate	b0149	b3396	mrcB	mrcA	double	0.7235
5-Keto-D-Gluconate	b0099	b1865	mutT	nudB	double	0.7235
5-Keto-D-Gluconate	b1622	b3008	malY	metC	double	0.7235
5-Keto-D-Gluconate	b2508	b2867	guaB	xdhB	double	0.7235
5-Keto-D-Gluconate	b0032	b0521	carA	ybcF	double	0.7235
5-Keto-D-Gluconate	b1779	b3733	gapA	atpG	double	0.7235
5-Keto-D-Gluconate	b3829	b4019	metE	metH	double	0.7235
5-Keto-D-Gluconate	b2551	b2913	glyA	serA	double	0.7235
5-Keto-D-Gluconate	b3386	b3735	rpe	atpH	double	0.7235
5-Keto-D-Gluconate	b0954	b3846	fabA	fadB	double	0.7235
5-Keto-D-Gluconate	b3386	b3738	rpe	atpB	double	0.7235
5-Keto-D-Gluconate	b2508	b2866	guaB	xdhA	double	0.7235
5-Keto-D-Gluconate	b0763	b2422	modA	cysA	double	0.7235
5-Keto-D-Gluconate	b0870	b2551	ltaE	glyA	double	0.7235
5-Keto-D-Gluconate	b1517	b3386	lsrF	rpe	double	0.7235
5-Keto-D-Gluconate	b0073	b1800	leuB	dmlA	double	0.7235
5-Keto-D-Gluconate	b0002	b3940	thrA	metL	double	0.7235
5-Keto-D-Gluconate	b0238	b2508	gpt	guaB	double	0.7235
5-Keto-D-Gluconate	b2926	b3735	pgk	atpH	double	0.7235
5-Keto-D-Gluconate	b0077	b3671	ilvI	ilvB	double	0.7235
5-Keto-D-Gluconate	b3386	b3732	rpe	atpD	double	0.7235
5-Keto-D-Gluconate	b0171	b0910	pyrH	cmk	double	0.7235
5-Keto-D-Gluconate	b1190	b4053	dadX	alr	double	0.7235
5-Keto-D-Gluconate	b0118	b1276	acnB	acnA	double	0.7235
5-Keto-D-Gluconate	b0764	b2422	modB	cysA	double	0.7235
5-Keto-D-Gluconate	b2779	b3732	eno	atpD	double	0.7235
5-Keto-D-Gluconate	b1761	b3213	gdhA	gltD	double	0.7235
5-Keto-D-Gluconate	b1702	b1779	ppsA	gapA	double	0.7235
5-Keto-D-Gluconate	b0763	b2424	modA	cysU	double	0.7235
5-Keto-D-Gluconate	b0033	b0521	carB	ybcF	double	0.7235
5-Keto-D-Gluconate	b0092	b0381	ddlB	ddlA	double	0.7235
5-Keto-D-Gluconate	b1096	b4039	pabC	ubiC	double	0.7235
5-Keto-D-Gluconate	b0764	b2424	modB	cysU	double	0.7235
5-Keto-D-Gluconate	b0273	b4254	argF	argI	double	0.7235
5-Keto-D-Gluconate	b0763	b2423	modA	cysW	double	0.7235
5-Keto-D-Gluconate	b2926	b3737	pgk	atpE	double	0.7235
5-Keto-D-Gluconate	b0765	b2423	modC	cysW	double	0.7235
5-Keto-D-Gluconate	b2926	b3736	pgk	atpF	double	0.7235
5-Keto-D-Gluconate	b2926	b3731	pgk	atpC	double	0.7235
5-Keto-D-Gluconate	b1779	b3734	gapA	atpA	double	0.7235
5-Keto-D-Gluconate	b1849	b2500	purT	purN	double	0.7235
5-Keto-D-Gluconate	b3386	b3731	rpe	atpC	double	0.7235
5-Keto-D-Gluconate	b3386	b3733	rpe	atpG	double	0.7235
5-Keto-D-Gluconate	b1518	b3386	lsrG	rpe	double	0.7235
5-Keto-D-Gluconate	b2914	b4090	rpiA	rpiB	double	0.7235
5-Keto-D-Gluconate	b1511	b3386	lsrK	rpe	double	0.7235
5-Keto-D-Gluconate	b0078	b3670	ilvH	ilvN	double	0.7235
5-Keto-D-Gluconate	b1702	b2926	ppsA	pgk	double	0.7235
5-Keto-D-Gluconate	b2436	b3867	hemF	hemN	double	0.7235
5-Keto-D-Gluconate	b2779	b3738	eno	atpB	double	0.7235
5-Keto-D-Gluconate	b0077	b3670	ilvI	ilvN	double	0.7235
5-Keto-D-Gluconate	b2235	b4238	nrdB	nrdD	double	0.7235
5-Keto-D-Gluconate	b3386	b3734	rpe	atpA	double	0.7235
5-Keto-D-Gluconate	b1090	b4041	plsX	plsB	double	0.7235
5-Keto-D-Gluconate	b2779	b3736	eno	atpF	double	0.7235
5-Keto-D-Gluconate	b1761	b3212	gdhA	gltB	double	0.7235
5-Keto-D-Gluconate	b2234	b4238	nrdA	nrdD	double	0.7235
5-Keto-D-Gluconate	b1779	b3735	gapA	atpH	double	0.7235
5-Keto-D-Gluconate	b3059	b4041	plsY	plsB	double	0.7235
5-Keto-D-Gluconate	b3386	b3737	rpe	atpE	double	0.7235
5-Keto-D-Gluconate	b0261	b3386	mmuM	rpe	double	0.7235
5-Keto-D-Gluconate	b0674	b3744	asnB	asnA	double	0.7235
5-Keto-D-Gluconate	b0765	b2424	modC	cysU	double	0.7235
5-Keto-D-Gluconate	b0844	b3812	ybjI	yigB	double	0.7235
5-Keto-D-Gluconate	b2779	b3734	eno	atpA	double	0.7235
5-Keto-D-Gluconate	b2842	b4266	kduD	idnO	double	0.7235
5-Keto-D-Gluconate	b0078	b3671	ilvH	ilvB	double	0.7235
5-Keto-D-Gluconate	b1378	b3924	pfo	fpr	double	0.7235
5-Keto-D-Gluconate	b0870	b2320	ltaE	pdxB	double	0.7235
5-Keto-D-Gluconate	b2551	b4388	glyA	serB	double	0.7235
5-Keto-D-Gluconate	b2926	b3733	pgk	atpG	double	0.7235
5-Keto-D-Gluconate	b0452	b0954	tesB	fabA	double	0.7235
5-Keto-D-Gluconate	b1692	b3281	ydiB	aroE	double	0.7235
5-Keto-D-Gluconate	b2582	b3781	trxC	trxA	double	0.7235
Thymidine	b0092	b0381	ddlB	ddlA	double	0.753
Thymidine	b1702	b2926	ppsA	pgk	double	0.753
Thymidine	b0388	b3390	aroL	aroK	double	0.753
Thymidine	b2436	b3867	hemF	hemN	double	0.753
Thymidine	b0077	b3670	ilvI	ilvN	double	0.753
Thymidine	b0765	b2422	modC	cysA	double	0.753
Thymidine	b2235	b4238	nrdB	nrdD	double	0.753
Thymidine	b3829	b4019	metE	metH	double	0.753
Thymidine	b0928	b4054	aspC	tyrB	double	0.753
Thymidine	b2551	b2913	glyA	serA	double	0.753
Thymidine	b1096	b4039	pabC	ubiC	double	0.753
Thymidine	b3117	b3772	tdcB	ilvA	double	0.753
Thymidine	b0452	b0954	tesB	fabA	double	0.753
Thymidine	b3386	b4025	rpe	pgi	double	0.753
Thymidine	b1090	b4041	plsX	plsB	double	0.753
Thymidine	b2508	b2868	guaB	xdhC	double	0.753
Thymidine	b0048	b1606	folA	folM	double	0.753
Thymidine	b1761	b3212	gdhA	gltB	double	0.753
Thymidine	b0954	b3846	fabA	fadB	double	0.753
Thymidine	b0764	b2423	modB	cysW	double	0.753
Thymidine	b2414	b2421	cysK	cysM	double	0.753
Thymidine	b0764	b2424	modB	cysU	double	0.753
Thymidine	b2393	b2964	nupC	nupG	double	0.753
Thymidine	b0273	b4254	argF	argI	double	0.753
Thymidine	b0763	b2423	modA	cysW	double	0.753
Thymidine	b2508	b2866	guaB	xdhA	double	0.753
Thymidine	b1692	b3281	ydiB	aroE	double	0.753
Thymidine	b0765	b2423	modC	cysW	double	0.753
Thymidine	b2029	b3386	gnd	rpe	double	0.753
Thymidine	b2234	b4238	nrdA	nrdD	double	0.753
Thymidine	b0763	b2422	modA	cysA	double	0.753
Thymidine	b0870	b2551	ltaE	glyA	double	0.753
Thymidine	b3059	b4041	plsY	plsB	double	0.753
Thymidine	b0155	b1592	clcA	clcB	double	0.753
Thymidine	b2465	b2935	tktB	tktA	double	0.753
Thymidine	b0073	b1800	leuB	dmlA	double	0.753
Thymidine	b0907	b2551	serC	glyA	double	0.753
Thymidine	b0002	b3940	thrA	metL	double	0.753
Thymidine	b0238	b2508	gpt	guaB	double	0.753
Thymidine	b0870	b0907	ltaE	serC	double	0.753
Thymidine	b0674	b3744	asnB	asnA	double	0.753
Thymidine	b0077	b3671	ilvI	ilvB	double	0.753
Thymidine	b1702	b2779	ppsA	eno	double	0.753
Thymidine	b0763	b2424	modA	cysU	double	0.753
Thymidine	b0844	b3812	ybjI	yigB	double	0.753
Thymidine	b0765	b2424	modC	cysU	double	0.753
Thymidine	b0171	b0910	pyrH	cmk	double	0.753
Thymidine	b0126	b0339	can	cynT	double	0.753
Thymidine	b1190	b4053	dadX	alr	double	0.753
Thymidine	b0684	b2895	fldA	fldB	double	0.753
Thymidine	b1378	b3924	pfo	fpr	double	0.753
Thymidine	b0078	b3671	ilvH	ilvB	double	0.753
Thymidine	b0032	b0521	carA	ybcF	double	0.753
Thymidine	b0118	b1276	acnB	acnA	double	0.753
Thymidine	b1849	b2500	purT	purN	double	0.753
Thymidine	b0870	b2320	ltaE	pdxB	double	0.753
Thymidine	b0764	b2422	modB	cysA	double	0.753
Thymidine	b1852	b3386	zwf	rpe	double	0.753
Thymidine	b0954	b2836	fabA	aas	double	0.753
Thymidine	b0767	b3386	pgl	rpe	double	0.753
Thymidine	b0149	b3396	mrcB	mrcA	double	0.753
Thymidine	b0099	b1865	mutT	nudB	double	0.753
Thymidine	b2551	b4388	glyA	serB	double	0.753
Thymidine	b1622	b3008	malY	metC	double	0.753
Thymidine	b1761	b3213	gdhA	gltD	double	0.753
Thymidine	b1702	b1779	ppsA	gapA	double	0.753
Thymidine	b2508	b2867	guaB	xdhB	double	0.753
Thymidine	b2708	b3197	srlQ	kdsD	double	0.753
Thymidine	b0078	b3670	ilvH	ilvN	double	0.753
Thymidine	b0033	b0521	carB	ybcF	double	0.753
Thymidine	b2582	b3781	trxC	trxA	double	0.753
D-Xylose	b0388	b3390	aroL	aroK	double	0.7112
D-Xylose	b0765	b2422	modC	cysA	double	0.7112
D-Xylose	b0928	b4054	aspC	tyrB	double	0.7112
D-Xylose	b3117	b3772	tdcB	ilvA	double	0.7112
D-Xylose	b3568	b4031	xylH	xylE	double	0.7112
[truncated: 1,824 more rows]
