# Supplementary material for: Systematic design of auxotrophic strains and media conditions to probe metabolic functions in E. coli
Source: PLoS Comput Biol. 2026 Jun 29;22(6):e1014469. doi: 10.1371/journal.pcbi.1014469 (PMC13345470; doi:10.1371/journal.pcbi.1014469)
Supplement: S5 Table — Deduplicated list of the 142 unique rescuable DKO designs covering 4,203 (substrate, gene-pair, rescue) combinations from the digital reaction library. (XLSX) [file pcbi.1014469.s005.xlsx]

## Sheet: Sheet1
substrate	ko_gene1	ko_gene2	ko_type	ko_reaction	rescue_reaction	rescue_rxn_name	match_key	match_type	rescue_gene_rule	rescued_biomass	wt_biomass	pct_rescue	n_rescue_variants	n_ko_reactions
2-DeoxyAdenosine	b0002	b3940	double	HSDy	HSDH; HSDxi; MNXR3044; MNXR3045	rhea:15761; rhea:15757; Homoserine dehydrogenase NADH irreversible; Homoserine dehydrogenase	ec:1.1.1.3	ec		0.83273	0.83273	100	4	1
2-DeoxyAdenosine	b0032	b0521	double	CBMKr	MNXR1064	rhea:10152	ec:2.7.2.2	ec		0.83273	0.83273	100	1	1
2-DeoxyAdenosine	b0032	b0521	double	CBPS	CBPS_1	Carbamoyl-phosphate synthase (glutamine-hydrolysing)	bigg:CBPS	bigg		0.82426	0.83273	99	1	1
2-DeoxyAdenosine	b0032	b0521	double	CBPS	CBPSam; CBPSn; GAM; GLUN; GLUNm; GLUNpp; HCGALm; MNXR1067; MNXR33037; MNXR86517; MNXR86518	Glutaminase; rhea:18633; rhea:46744; rhea:18029; rhea:46748; Hydrogen-carbonate:L-glutamine amido-ligase, mitochondria; CBPSn; Carbamoyl-phosphate synthase (ammonia) (mitochondria; Glutaminase (mitochondrial)	ec:6.3.5.5	ec	b0485 or b1524	0.82426	0.83273	99	11	1
2-DeoxyAdenosine	b0033	b0521	double	CBMKr	MNXR1064	rhea:10152	ec:2.7.2.2	ec		0.83273	0.83273	100	1	1
2-DeoxyAdenosine	b0033	b0521	double	CBPS	CBPS_1	Carbamoyl-phosphate synthase (glutamine-hydrolysing)	bigg:CBPS	bigg		0.82426	0.83273	99	1	1
2-DeoxyAdenosine	b0033	b0521	double	CBPS	CBPSam; CBPSn; GAM; GLUN; GLUNm; GLUNpp; HCGALm; MNXR1067; MNXR33037; MNXR86517; MNXR86518	Glutaminase; rhea:18633; rhea:46744; rhea:18029; rhea:46748; Hydrogen-carbonate:L-glutamine amido-ligase, mitochondria; CBPSn; Carbamoyl-phosphate synthase (ammonia) (mitochondria; Glutaminase (mitochondrial)	ec:6.3.5.5	ec	b0485 or b1524	0.82426	0.83273	99	11	1
2-DeoxyAdenosine	b0048	b1606	double	DHFR	DHFOR; DHFR2i; DHFRim; FOLR2; FOLR2_1; MNXR14705; MNXR14706; MNXR14707; MNXR14999; MNXR1561; MNXR2269; THFOR1; THFOR2; r0512; r0514	kegg:R00937; kegg:R00940; rhea:31103; rhea:15009; kegg:R00936; kegg:R02235; Dihydrofolate reductase mitochondrial; Dihydrofolate reductase (NAD+); Folate reductase; Dihydrofolate:NAD+ oxidoreductase; 5,6,7,8-Tetrahydrofolate:NAD+ oxidoreductase; 5,6,7,8-Tetrahydrofolate:NADP+ oxidoreductase; Dihydrofolate:NAD+ oxidoreductase Folate biosynthesis EC:1.5.1.3; Dihydrofolate:NADP+ oxidoreductase One c…	ec:1.5.1.3	ec		0.83273	0.83273	100	15	1
2-DeoxyAdenosine	b0073	b1800	double	IPMD	IPMD_1	3-isopropylmalate dehydrogenase	bigg:IPMD	bigg		0.83273	0.83273	100	1	1
2-DeoxyAdenosine	b0073	b1800	double	IPMD	MNXR3132; MNXR3962; MNXR5662; OMCDC; OMCDCm	2-Oxo-4-methyl-3-carboxypentanoate decarboxylation; rhea:10892; rhea:32271; rhea:25078; 2 oxo 4 methyl 3 carboxypentanoate decarboxylation	ec:1.1.1.85	ec	s0001	0.83273	0.83273	100	5	1
2-DeoxyAdenosine	b0092	b0381	double	ALAALAr	MNXR614	rhea:11224	ec:6.3.2.4	ec		0.83273	0.83273	100	1	1
2-DeoxyAdenosine	b0099	b1865	double	DNTPPA	DNTPPA_1	Dihydroneopterin triphosphate pyrophosphatase	ec:3.6.1.67	ec		0.83273	0.83273	100	1	1
2-DeoxyAdenosine	b0126	b0339	double	HCO3E	HCO3Ee; HCO3Ehi; HCO3Em; HCO3En; MNXR2856	rhea:10748; HCO3 equilibrium reaction nuclear; HCO3 equilibration reaction, extracellular; HCO3 equilibration reaction; Carbonate dehydratase (HCO3 equilibration reaction), irreversible, chloroplast	ec:4.2.1.1	ec		0.83273	0.83273	100	5	1
2-DeoxyAdenosine	b0149	b3396	double	MCTP1App	MCTP1Aex	Murein crosslinking transpeptidase 1A:(A2pm->D-ala) (periplasm)	mnx:MNXR101426	mnx		0.83273	0.83273	100	1	1
2-DeoxyAdenosine	b0155	b1592	double	CLtipp	CLtipp	Chloride ion transport in via diffusion (periplasm)	direct_restore	direct_restore	b1592	0.83273	0.83273	100	1	1
2-DeoxyAdenosine	b0155	b1592	double	CLt3_2pp	CLt3r_2	Chloride transport via proton antiport (2:1) (periplasm)	mnx:MNXR96796	mnx		0.83273	0.83273	100	1	1
2-DeoxyAdenosine	b0171	b0910	double	UMPK	CYTK1; CYTK1m; CYTK1n; CYTK2; CYTK2m; CYTK2n; UMPKm; UMPKn	Cytidylate kinase (CMP); Cytidylate kinase (dCMP); Cytidylate kinase (CMP),mitochondrial; Cytidylate kinase (CMP),nuclear; UMP kinase (mitochondrial, ATP); UMP kinase nuclear; Cytidylate kinase (dCMP),nuclear; Cytidylate kinase (dCMP),mitochondrial	ec:2.7.4.14	ec	b0910	0.82922	0.83273	99.6	8	1
2-DeoxyAdenosine	b0171	b0910	double	UMPK	ADK3; ADK3m; MNXR68283; MNXR84761; URIDK2m; URIDK2r; URIDK2rn	Adentylate kinase (GTP); Uridylate kinase (dUMP); rhea:29863; metacyc:NUCLEOSIDE-PHOSPHATE-KINASE-RXN; Adentylate kinase GTP ; Uridylate kinase dUMP nuclear; Uridylate kinase (dUMP), mitochondrial	ec:2.7.4.4	ec	b0474	0.82922	0.83273	99.6	7	1
2-DeoxyAdenosine	b0238	b2508	double	IMPD	6TINS5MPOR; IMPDm; MNXR3100; MNXR75334	kegg:R08240; rhea:11708; IMP dehydrogenase, mitochondria; 6-thioinosine 5'-monophosphate:NAD oxidoreductase	ec:1.1.1.205	ec		0.83273	0.83273	100	4	1
2-DeoxyAdenosine	b0238	b2508	double	XPPT	GPAR; GUAPRT	Guanine phosphoribosyltransferase; GMP:diphosphate 5-phospho-alpha-D-ribosyltransferase	ec:2.4.2.22	ec	b0125 or b0238	0.83043	0.83273	99.7	2	1
2-DeoxyAdenosine	b0238	b2508	double	XPPT	6MPURPRT; ADPT; HXPRT; MNXR69265; MNXR75331; MNXR75332; MNXR75339; TGUAPRT; r0051	Hypoxanthine phosphoribosyltransferase (Hypoxanthine); Adenine phosphoribosyltransferase; kegg:R08237; kegg:R08238; rhea:17973; kegg:R08245; Thioguanine phosphoribosyltransferase; 6-mercaptopurine phosphoribosyltransferase; AMP:pyrophosphate phosphoribosyltransferase Purine metabolism EC:2.4.2.7	ec:2.4.2.8	ec	b0238 or b0125	0.83043	0.83273	99.7	9	1
2-DeoxyAdenosine	b0273	b4254	double	OCBT	OCBT_2	Ornithine carbamoyltransferase	bigg:OCBT	bigg		0.83273	0.83273	100	1	1
2-DeoxyAdenosine	b0273	b4254	double	OCBT	MNXR51003; OCBT_1; OCBTm; OCT; OCTh; OCTm	rhea:19513; Ornithine carbamoyltransferase, irreversible; Ornithine carbamoyltransferase, chloroplast; Ornithine carbamoyltransferase, mitochondrial; Ornithine carbamoyltransferase	ec:2.1.3.3	ec		0.83273	0.83273	100	6	1
2-DeoxyAdenosine	b0388	b3390	double	SHKK	SHKK_1	Shikimate kinase	bigg:SHKK	bigg		0.83273	0.83273	100	1	1
2-DeoxyAdenosine	b0388	b3390	double	SHKK	MNXR4842; SKK	rhea:13121; Shikimate kinase	ec:2.7.1.71	ec		0.83273	0.83273	100	2	1
2-DeoxyAdenosine	b0452	b0954	double	FACOAE141; FACOAE161; T2DECAI	FACOAE141; FACOAE161; T2DECAI	Trans-2-decenoyl-ACP isomerase; Fatty-acid-CoA thioesterase (tetradecenoate); Fatty-acid-CoA thioesterase (hexadecenoate)	direct_restore	direct_restore	b0452	0.82296	0.83273	98.8	3	3
2-DeoxyAdenosine	b0674	b3744	double	ASNS2	MNXR81756	seed:rxn00340	ec:6.3.1.1	ec		0.83273	0.83273	100	1	1
2-DeoxyAdenosine	b0674	b3744	double	ASNS1; ASNS2	ASNS1; ASNS2; GAM; GLUN; GLUNm; GLUNpp; MNXR33036	Glutaminase; Asparagine synthase (glutamine-hydrolysing); rhea:12228; Glutaminase (mitochondrial); Asparagine synthetase	ec:6.3.5.4	ec	b0485 or b1524	0.83273	0.83273	100	7	2
2-DeoxyAdenosine	b0763	b2423	double	MOBDabcpp	ATPPHm; ATPS; MOBDabc; NTP1	Nucleoside-triphosphatase (ATP); Molybdate transport via ABC system; ATP phosphohydrolase, mitochondria; ATPase cytosolic	ec:3.6.3.29	ec	b0650 or b4161	0.83273	0.83273	100	4	1
2-DeoxyAdenosine	b0764	b2423	double	MOBDabcpp	ATPPHm; ATPS; MOBDabc; NTP1	Nucleoside-triphosphatase (ATP); Molybdate transport via ABC system; ATP phosphohydrolase, mitochondria; ATPase cytosolic	ec:3.6.3.29	ec	b0650 or b4161	0.83273	0.83273	100	4	1
2-DeoxyAdenosine	b0765	b2422	double	MOBDabcpp	ATPPHm; ATPS; MOBDabc; NTP1	Nucleoside-triphosphatase (ATP); Molybdate transport via ABC system; ATP phosphohydrolase, mitochondria; ATPase cytosolic	ec:3.6.3.29	ec	b0650 or b4161	0.83273	0.83273	100	4	1
2-DeoxyAdenosine	b0767	b3386	double	PGL	MNXR4190; PGLer; PGLh	rhea:12556; 6-phosphogluconolactonase; 6-phosphogluconolactonase, endoplasmic reticulum	ec:3.1.1.31	ec		0.8317	0.83273	99.9	3	1
2-DeoxyAdenosine	b0767	b3386	double	RPE	MNXR4653; RPEh	rhea:13677; D-Ribulose-5-Phosphate 3-Epimerase	ec:5.1.3.1	ec		0.83105	0.83273	99.8	2	1
2-DeoxyAdenosine	b0844	b3812	double	PMDPHT	AUS; MNXR4086; MNXR4352; MNXR84819; MNXR84974; MNXR85582; NADPPPSm; NMNHYD; NMNR; NT5C; PAN4PP; PAN4PPe; SBPP1; SBPP1er	rhea:25197; rhea:36211; kegg:R02706; kegg:R10748; kegg:R00872; NADP phosphatase; Nmn hydrolysis; Sphinganine 1-phosphate phosphatase; Sphingoid base phosphate phosphatase sphinganine 1 phosphatase endoplasmic reticulum; Nicotinamide ribonucleotide phosphohydrolase; 5'-nucleotidase; Phosphatase (pan4p); 5-Amino-6-(1-D-ribitylamino)uracil synthase; Phosphatase, Extracellular	ec:3.1.3.-	ec		0.83273	0.83273	100	14	1
2-DeoxyAdenosine	b0870	b2320	double	4HTHRA; THRA2	4HTHRA; THRA2	L-allo-Threonine Aldolase; 4-hydroxy-L-threonine aldolase	direct_restore	direct_restore	b0870	0.83273	0.83273	100	2	2
2-DeoxyAdenosine	b0870	b2320	double	PERD	MNXR4160	rhea:18829	ec:1.1.1.290	ec		0.83273	0.83273	100	1	1
2-DeoxyAdenosine	b0870	b2551	double	GHMT2r	GHMT2rm; MNXR2619	rhea:15481; Glycine hydroxymethyltransferase reversible mitochondrial	ec:2.1.2.1	ec		0.83273	0.83273	100	2	1
2-DeoxyAdenosine	b0870	b2551	double	THRA	THRA_1	Threonine aldolase	ec:4.1.2.48	ec		0.82068	0.83273	98.6	1	1
2-DeoxyAdenosine	b0870	b0907	double	OHPBAT	MNXR32039; MNXR32268; PSAT; PSERT	Phosphoserine transaminase; rhea:16573; rhea:14329; Phosphoserine aminotransferase	ec:2.6.1.52	ec	b0907	0.80451	0.83273	96.6	4	1
2-DeoxyAdenosine	b0907	b2551	double	PSERT	MNXR32039; MNXR32268; OHPBAT; PSAT	O-Phospho-4-hydroxy-L-threonine:2-oxoglutarate aminotransferase; rhea:16573; rhea:14329; Phosphoserine aminotransferase	ec:2.6.1.52	ec	b0907	0.82068	0.83273	98.6	4	1
2-DeoxyAdenosine	b0907	b2551	double	GHMT2r	GHMT2rm; MNXR2619	rhea:15481; Glycine hydroxymethyltransferase reversible mitochondrial	ec:2.1.2.1	ec		0.80451	0.83273	96.6	2	1
2-DeoxyAdenosine	b0928	b4054	double	ASPTA	3SALATAi; 3SALATAim; AATC; AATG; AATGm; ASPATh; ASPTAm; ASPTAp; CYSAT; CYSATm; CYSTA; CYSTAm; LCYSTAT; LCYSTATm; MNXR1357; MNXR31786; MNXR32641; PHETA1; PHETA1m; POATh; TYRTA; TYRTAh; TYRTAi; TYRTAim; TYRTAip	Phenylalanine transaminase; Tyrosine transaminase; Cysteine transaminase; metacyc:RXN-11737; rhea:21824; kegg:R00896; Aspartate transaminase; 3-sulfino-alanine transaminase (irreversible), mitochondrial; L-Phenylalanine:2-oxoglutarate aminotransferase, mitochondria; Aspartate aminotransferase, chloroplast; Aspartate aminotransferase, cysteate forming; L-Phenylalanine:2-oxoglutarate aminotransfera…	ec:2.6.1.1	ec	b4054 or b0928 or b3770	0.83273	0.83273	100	25	1
2-DeoxyAdenosine	b0954	b3846	double	CTECOAI6; CTECOAI7	CTECOAI6; CTECOAI7; CTECOAI8; MNXR69222; MNXR74325; MNXR80399; MNXR9719	3-cis-2-trans-enoyl-CoA isomerase; seed:rxn08706; kegg:R04756; seed:rxn09038; rhea:23716	ec:5.3.3.8	ec	b3846	0.83273	0.83273	100	7	2
2-DeoxyAdenosine	b0954	b3846	double	T2DECAI	T2DECAI	Trans-2-decenoyl-ACP isomerase	direct_restore	direct_restore	b0954	0.82682	0.83273	99.3	1	1
2-DeoxyAdenosine	b0954	b2836	double	AACPS4	AACPS4_1	Long-chain-fatty-acid-[acyl-carrier-protein] ligase (16:1(9Z))	bigg:AACPS4	bigg		0.82296	0.83273	98.8	1	1
2-DeoxyAdenosine	b0954	b2836	double	AACPS2	AACPS1; AACPS1_1; AACPS3; AACPS3_1; AACPS6; AACPS6_1; AACPS8; MNXR50749	Acyl-[acyl-carrier-protein] synthetase (n-C14:0); Acyl-[acyl-carrier-protein] synthetase (n-C16:0); Acyl-[acyl-carrier-protein] synthetase (n-C10:0); Acyl-[acyl-carrier-protein] synthetase (n-C18:0); metacyc:RXN-13266; Long-chain-fatty-acid-[acyl-carrier-protein] ligase (14:0); Long-chain-fatty-acid-[acyl-carrier-protein] ligase (16:0); Long-chain-fatty-acid-[acyl-carrier-protein] ligase (18:0)	ec:6.2.1.20	ec	b1094 and b2836	0.82151	0.83273	98.7	8	1
2-DeoxyAdenosine	b1190	b4053	double	ALAR	ALAR_copy1; ALAR_copy2; MNXR626	Alanine racemase; rhea:20249	ec:5.1.1.1	ec	b4053	0.83273	0.83273	100	3	1
2-DeoxyAdenosine	b1378	b3924	double	FLDR2; POR5	FLDR2; POR5	Pyruvate synthase; Flavodoxin reductase (NADPH)	direct_restore	direct_restore	(b1378 and b0684) or (b1378 and b2895)	0.83273	0.83273	100	2	2
2-DeoxyAdenosine	b1622	b3008	double	CYSTL	CYSTRS	Cysteinyl-tRNA synthetase	bigg:CYSTL	bigg		0.83273	0.83273	100	1	1
2-DeoxyAdenosine	b1622	b3008	double	CYSTL	CBL; CTINBL; CYSDS; CYSLYSL; CYSTBL; CYSTLp; MNXR68614; MNXR74367; MNXR84182; SELCYSTL; SELCYSTLh; TRPAS1	Cysteine Desulfhydrase; metacyc:RXN-12729; seed:rxn03379; rhea:13965; Cystathione b lyase peroxisomal; L-Cystine Lysteine-lyase (deaminating); Selenocystathionine L-homocysteine-lyase (deaminating), cytosol; Cystathionine beta-lyase, cystine; Cystathionine beta-lyase; Selenocystathionine L-homocysteine-lyase (deaminating), chloroplast; Tryptophanase L cysteine	ec:4.4.1.8	ec	b3008 or b3708	0.83273	0.83273	100	12	1
2-DeoxyAdenosine	b1692	b3281	double	SHK3Dr	SKDH	Shikimate dehydrogenase	ec:1.1.1.25	ec		0.83273	0.83273	100	1	1
2-DeoxyAdenosine	b1692	b3281	double	SHK3Dr	MNXR8388; QUINDH	Quinate dehydrogenase; rhea:18425	ec:1.1.1.282	ec	b1692	0.83273	0.83273	100	2	1
2-DeoxyAdenosine	b1702	b1779	double	GAPD	GAPD_1	Glyceraldehyde-3-phosphate dehydrogenase	bigg:GAPD	bigg		0.83273	0.83273	100	1	1
2-DeoxyAdenosine	b1702	b1779	double	GAPD	GAPDHf; GAPDHh; GAPDHm	Glyceraldehyde-3-phosphate dehydrogenase (NAD). flagellar; Glyceraldehyde 3-phosphate dehydrogenase (NAD), mitochondria; Glyceraldehyde 3-phosphate dehydrogenase (NAD)	ec:1.2.1.12	ec		0.83273	0.83273	100	3	1
2-DeoxyAdenosine	b1702	b1779	double	GAPD	GAPDH_nadp_hi; GAPDi_nadp	Glyceraldehyde-3-phosphate dehydrogenase (NAD(P)+) (phosphorylating); Glyceraldehyde-3-phosphate dehydrogenase (NADP+) (phosphorylating)	ec:1.2.1.59	ec		0.83273	0.83273	100	2	1
2-DeoxyAdenosine	b1702	b2926	double	PGK	MNXR4189; PGKf; PGKh; PGKm	rhea:14801; Phosphoglycerate kinase, mitochondrial; Phosphoglycerate kinase, flagellar; Phosphoglycerate kinase, chloroplast	ec:2.7.2.3	ec		0.83273	0.83273	100	4	1
2-DeoxyAdenosine	b1702	b2779	double	ENO	ENOf; ENOm; MNXR1898; MNXR74234	kegg:R04206; rhea:10164; Enolase, mitochondria; Enolase, flagellar	ec:4.2.1.11	ec		0.83273	0.83273	100	4	1
2-DeoxyAdenosine	b1702	b2779	double	PPS	MNXR4414	rhea:11364	ec:2.7.9.2	ec		0.74484	0.83273	89.4	1	1
2-DeoxyAdenosine	b1761	b3212	double	GLUDy	GLUDy_1	Glutamate dehydrogenase (NADP)	bigg:GLUDy	bigg		0.83273	0.83273	100	1	1
2-DeoxyAdenosine	b1761	b3212	double	GLUDy; GLUSy	GAM; GDH_nadp; GLUDy; GLUDym; GLUN; GLUNm; GLUNpp; GLUS_nadph; GLUSy; MNXR31609	Glutaminase; Glutamate synthase (NADPH); rhea:15501; Glutamate dehydrogenase [NAD(P)+]; Glutamate dehydrogenase (NADP), mitochondrial; Glutaminase (mitochondrial); Glutamate dehydrogenase (NADP)	ec:1.4.1.13	ec	b0485 or b1524	0.83273	0.83273	100	10	2
2-DeoxyAdenosine	b1761	b3212	double	GLUDy	GDH; GDH1; GDHm; GLUDxi	Glutamate dehydrogenase NAD ; Glutamate dehydrogenase (NAD); Glutamate dehydrogenase, mitochondria; Glutamate dehydrogenase	ec:1.4.1.3	ec		0.83273	0.83273	100	4	1
2-DeoxyAdenosine	b1849	b2500	double	GART	GART	GAR transformylase-T	direct_restore	direct_restore	b1849	0.83273	0.83273	100	1	1
2-DeoxyAdenosine	b1849	b2500	double	GARFT	FGFTh; FGFTm; FPGFTh; FPGFTm; MNXR15637; MNXR2551	rhea:15053; rhea:31131; N2-Formyl-N1-(5-phospho-D-ribosyl)glycinamide formyltransferase, chloroplast; N2-Formyl-N1-(5-phospho-D-ribosyl)glycinamide formyltransferase, mitochondria; 10-Formyltetrahydrofolate:5'-phosphoribosylglycinamide formyltransferase, chloroplast; 10-Formyltetrahydrofolate:5'-phosphoribosylglycinamide formyltransferase, mitochondria	ec:2.1.2.2	ec		0.83273	0.83273	100	6	1
2-DeoxyAdenosine	b1852	b3386	double	G6PDH2r	G6PBDH; G6PBDHh; G6PDH1; G6PDH1er; G6PDH2er	Glucose 6 phosphate dehydrogenase endoplasmic reticulum; Glucose-6-phosphate dehydrogenase, endoplasmic reticulum; Beta-D-Glucose-6-phosphate NADP+ 1-oxoreductase; G6PDH1; Glucose 6-phosphate dehydrogenase (g6p-B)	ec:1.1.1.363	ec		0.8317	0.83273	99.9	5	1
2-DeoxyAdenosine	b1852	b3386	double	G6PDH2r	G6PADH; G6PADHh; MNXR25081	bigg:G6PADH; Glucose-6-phosphate-1-dehydrogenase (g6p-A); Glucose 6-phosphate dehydrogenase (g6p-A)	ec:1.1.1.49	ec		0.8317	0.83273	99.9	3	1
2-DeoxyAdenosine	b1852	b3386	double	RPE	MNXR4653; RPEh	rhea:13677; D-Ribulose-5-Phosphate 3-Epimerase	ec:5.1.3.1	ec		0.83105	0.83273	99.8	2	1
2-DeoxyAdenosine	b2029	b3386	double	GND	GNDer; PGDHh	Phosphogluconate dehydrogenase, endoplasmic reticulum; 6-phosphogluconate dehydrogenase	ec:1.1.1.351	ec		0.8317	0.83273	99.9	2	1
2-DeoxyAdenosine	b2029	b3386	double	RPE	MNXR4653; RPEh	rhea:13677; D-Ribulose-5-Phosphate 3-Epimerase	ec:5.1.3.1	ec		0.83105	0.83273	99.8	2	1
2-DeoxyAdenosine	b2393	b2964	double	DADNt2pp	DADNt2	Deoxyadenosine transport in via proton symport	mnx:MNXR97080	mnx	b2964 or b2393	0.83273	0.83273	100	1	1
2-DeoxyAdenosine	b2414	b2421	double	CYSS	ACSERL; ACSERLh; ACSERLm; ACSERSULL; ACSERSULLh; ACSERSULLm; AHSERL4; CYSS_1; CYSS_2; CYSS_trdrd; MNXR1354; MNXR81550; SLCYSS	rhea:30891; metacyc:RXN-12726; O3-Acetyl-L-serine acetate-lyase (adding hydrogen sulfide), mitochondria; Cysteine synthase, thioredoxin; Cysteine synthase; O-acetyl-L-serine sulfhydrylase; O3-Acetyl-L-serine acetate-lyase (adding hydrogen sulfide), cytosol; O3-Acetyl-L-serine acetate-lyase (adding hydrogen sulfide), chloroplast; Cysteine synthase Thiosulfate	ec:2.5.1.47	ec		0.83273	0.83273	100	13	1
2-DeoxyAdenosine	b2414	b2421	double	CYSS	MNXR33950	rhea:10252	ec:2.5.1.65	ec		0.83273	0.83273	100	1	1
2-DeoxyAdenosine	b2436	b3867	double	CPPPGO	CPPPGO_1; MNXR1272; MNXR72542	seed:rxn12220; rhea:18257; Coproporphyrinogen III oxidase (O2 required)	ec:1.3.3.3	ec		0.83273	0.83273	100	3	1
2-DeoxyAdenosine	b2436	b3867	double	CPPPGO2	MNXR1273	rhea:15425	ec:1.3.99.22	ec		0.83271	0.83273	100	1	1
2-DeoxyAdenosine	b2465	b2935	double	TKT1; TKT2	MNXR55953; MNXR69977; MNXR74900; MNXR79510; MNXR84331; TKT1; TKT1h; TKT2; TKT2h	Transketolase; kegg:R01067; rhea:27626; rhea:10508; kegg:R06863; seed:rxn01200; Transketolase 1; Transketolase 2	ec:2.2.1.1	ec	b2935 or b2465	0.83202	0.83273	99.9	9	2
2-DeoxyAdenosine	b2508	b2868	double	HXAND	MNXR3054; MNXR5348; XAND; XANDp	Xanthine dehydrogenase; rhea:24670; rhea:16669; Xanthine dehydrogenase, peroxisomal	ec:1.17.1.4	ec	b2866 and b2867 and b2868	0.83043	0.83273	99.7	4	1
2-DeoxyAdenosine	b2508	b2868	double	IMPD	6TINS5MPOR; IMPDm; MNXR3100; MNXR75334	kegg:R08240; rhea:11708; IMP dehydrogenase, mitochondria; 6-thioinosine 5'-monophosphate:NAD oxidoreductase	ec:1.1.1.205	ec		0.82681	0.83273	99.3	4	1
2-DeoxyAdenosine	b2551	b4388	double	PSP_L	PSP_L_1	Phosphoserine phosphatase (L-serine)	bigg:PSP_L	bigg		0.82068	0.83273	98.6	1	1
2-DeoxyAdenosine	b2551	b2913	double	PGCD	MNXR4184; PGLYDH	rhea:12641; Phosphoglycerate dehydrogenase	ec:1.1.1.95	ec		0.82068	0.83273	98.6	2	1
2-DeoxyAdenosine	b2551	b4388	double	PSP_L	MNXR4485; MNXR4486; PSP; PSP_D; PSP_Lpp	Phospho-L-serine phosphatase (periplasmic); rhea:24873; rhea:21208; Phosphoserine phosphatase D serine ; Phosphoserine phosphatase	ec:3.1.3.3	ec	b4055 or b0383	0.82068	0.83273	98.6	5	1
2-DeoxyAdenosine	b2551	b2913	double	GHMT2r	GHMT2rm; MNXR2619	rhea:15481; Glycine hydroxymethyltransferase reversible mitochondrial	ec:2.1.2.1	ec		0.80451	0.83273	96.6	2	1
2-DeoxyAdenosine	b2708	b3197	double	A5PISO	MNXR300; MNXR91991	metacyc:DARAB5PISOM-RXN; rhea:23104	ec:5.3.1.13	ec		0.83273	0.83273	100	2	1
2-DeoxyAdenosine	b3117	b3772	double	THRD_L	THRD_L_1	L-threonine deaminase	bigg:THRD_L	bigg		0.83273	0.83273	100	1	1
2-DeoxyAdenosine	b3117	b3772	double	THRD_L	MNXR5058; MNXR84302; SERD_L; SER_AL; TAL; THRAL; THRD_Lm	L-serine deaminase; seed:rxn00737; rhea:22108; L threonine deaminase mitochondrial; L-serine ammonia-lyase; Threonine ammonia-lyase (serine); Threonine ammonia-lyase	ec:4.3.1.19	ec	b4471 or b1814 or b2797 or b3708 or b3117	0.83273	0.83273	100	7	1
2-DeoxyAdenosine	b3386	b4025	double	PGI	G6PI; G6PI2; G6PI3; G6PI_1; G6PIh; MNXR31472; MNXR35757; MNXR82946; MNXR83637; MNXR91750; PGIA; PGIAh; PGIBh	seed:rxn02380; rhea:11816; metacyc:RXN-6182; kegg:R00771; metacyc:PGLUCISOM-RXN; Glucose 6 phosphate isomerase; Glucose-6-phosphate isomerase, chloroplast; Glucose-6-phosphate isomerase (g6p-A); Glucose-6-phosphate isomerase, chloroplast (g6p-B); Glucose-6-phosphate isomerase (g6p-B); Glucose-6-phosphate isomerase; Glucose-6-phosphate isomerase, chloroplast (g6p-A)	ec:5.3.1.9	ec		0.8317	0.83273	99.9	13	1
2-DeoxyAdenosine	b3386	b4025	double	RPE	MNXR4653; RPEh	rhea:13677; D-Ribulose-5-Phosphate 3-Epimerase	ec:5.1.3.1	ec		0.83105	0.83273	99.8	2	1
2-DeoxyAdenosine	b3829	b4019	double	METS	METS_1; METSm; MNXR69434	Methionine synthase; rhea:11172; 5-Methyltetrahydrofolate:L-homocysteine S-methyltransferase	ec:2.1.1.13	ec	b4019 or b3829	0.83273	0.83273	100	3	1
5-Keto-D-Gluconate	b0002	b3940	double	HSDy	HSDH; HSDxi; MNXR3044; MNXR3045	rhea:15761; rhea:15757; Homoserine dehydrogenase NADH irreversible; Homoserine dehydrogenase	ec:1.1.1.3	ec		0.72349	0.72349	100	4	1
5-Keto-D-Gluconate	b0032	b0521	double	CBMKr	MNXR1064	rhea:10152	ec:2.7.2.2	ec		0.72349	0.72349	100	1	1
5-Keto-D-Gluconate	b0032	b0521	double	CBPS	CBPS_1	Carbamoyl-phosphate synthase (glutamine-hydrolysing)	bigg:CBPS	bigg		0.72001	0.72349	99.5	1	1
5-Keto-D-Gluconate	b0032	b0521	double	CBPS	CBPSam; CBPSn; GAM; GLUN; GLUNm; GLUNpp; HCGALm; MNXR1067; MNXR33037; MNXR86517; MNXR86518	Glutaminase; rhea:18633; rhea:46744; rhea:18029; rhea:46748; Hydrogen-carbonate:L-glutamine amido-ligase, mitochondria; CBPSn; Carbamoyl-phosphate synthase (ammonia) (mitochondria; Glutaminase (mitochondrial)	ec:6.3.5.5	ec	b0485 or b1524	0.72001	0.72349	99.5	11	1
5-Keto-D-Gluconate	b0033	b0521	double	CBMKr	MNXR1064	rhea:10152	ec:2.7.2.2	ec		0.72349	0.72349	100	1	1
5-Keto-D-Gluconate	b0033	b0521	double	CBPS	CBPS_1	Carbamoyl-phosphate synthase (glutamine-hydrolysing)	bigg:CBPS	bigg		0.72001	0.72349	99.5	1	1
5-Keto-D-Gluconate	b0033	b0521	double	CBPS	CBPSam; CBPSn; GAM; GLUN; GLUNm; GLUNpp; HCGALm; MNXR1067; MNXR33037; MNXR86517; MNXR86518	Glutaminase; rhea:18633; rhea:46744; rhea:18029; rhea:46748; Hydrogen-carbonate:L-glutamine amido-ligase, mitochondria; CBPSn; Carbamoyl-phosphate synthase (ammonia) (mitochondria; Glutaminase (mitochondrial)	ec:6.3.5.5	ec	b0485 or b1524	0.72001	0.72349	99.5	11	1
5-Keto-D-Gluconate	b0048	b1606	double	DHFR	DHFOR; DHFR2i; DHFRim; FOLR2; FOLR2_1; MNXR14705; MNXR14706; MNXR14707; MNXR14999; MNXR1561; MNXR2269; THFOR1; THFOR2; r0512; r0514	kegg:R00937; kegg:R00940; rhea:31103; rhea:15009; kegg:R00936; kegg:R02235; Dihydrofolate reductase mitochondrial; Dihydrofolate reductase (NAD+); Folate reductase; Dihydrofolate:NAD+ oxidoreductase; 5,6,7,8-Tetrahydrofolate:NAD+ oxidoreductase; 5,6,7,8-Tetrahydrofolate:NADP+ oxidoreductase; Dihydrofolate:NAD+ oxidoreductase Folate biosynthesis EC:1.5.1.3; Dihydrofolate:NADP+ oxidoreductase One c…	ec:1.5.1.3	ec		0.72349	0.72349	100	15	1
5-Keto-D-Gluconate	b0073	b1800	double	IPMD	IPMD_1	3-isopropylmalate dehydrogenase	bigg:IPMD	bigg		0.72349	0.72349	100	1	1
5-Keto-D-Gluconate	b0073	b1800	double	IPMD	MNXR3132; MNXR3962; MNXR5662; OMCDC; OMCDCm	2-Oxo-4-methyl-3-carboxypentanoate decarboxylation; rhea:10892; rhea:32271; rhea:25078; 2 oxo 4 methyl 3 carboxypentanoate decarboxylation	ec:1.1.1.85	ec	s0001	0.72349	0.72349	100	5	1
5-Keto-D-Gluconate	b0092	b0381	double	ALAALAr	MNXR614	rhea:11224	ec:6.3.2.4	ec		0.72349	0.72349	100	1	1
5-Keto-D-Gluconate	b0099	b1865	double	DNTPPA	DNTPPA_1	Dihydroneopterin triphosphate pyrophosphatase	ec:3.6.1.67	ec		0.72349	0.72349	100	1	1
5-Keto-D-Gluconate	b0126	b0339	double	HCO3E	HCO3Ee; HCO3Ehi; HCO3Em; HCO3En; MNXR2856	rhea:10748; HCO3 equilibrium reaction nuclear; HCO3 equilibration reaction, extracellular; HCO3 equilibration reaction; Carbonate dehydratase (HCO3 equilibration reaction), irreversible, chloroplast	ec:4.2.1.1	ec		0.72349	0.72349	100	5	1
5-Keto-D-Gluconate	b0149	b3396	double	MCTP1App	MCTP1Aex	Murein crosslinking transpeptidase 1A:(A2pm->D-ala) (periplasm)	mnx:MNXR101426	mnx		0.72349	0.72349	100	1	1
5-Keto-D-Gluconate	b0155	b1592	double	CLtipp	CLtipp	Chloride ion transport in via diffusion (periplasm)	direct_restore	direct_restore	b1592	0.72349	0.72349	100	1	1
5-Keto-D-Gluconate	b0155	b1592	double	CLt3_2pp	CLt3r_2	Chloride transport via proton antiport (2:1) (periplasm)	mnx:MNXR96796	mnx		0.72349	0.72349	100	1	1
5-Keto-D-Gluconate	b0171	b0910	double	UMPK	CYTK1; CYTK1m; CYTK1n; CYTK2; CYTK2m; CYTK2n; UMPKm; UMPKn	Cytidylate kinase (CMP); Cytidylate kinase (dCMP); Cytidylate kinase (CMP),mitochondrial; Cytidylate kinase (CMP),nuclear; UMP kinase (mitochondrial, ATP); UMP kinase nuclear; Cytidylate kinase (dCMP),nuclear; Cytidylate kinase (dCMP),mitochondrial	ec:2.7.4.14	ec	b0910	0.72205	0.72349	99.8	8	1
5-Keto-D-Gluconate	b0171	b0910	double	UMPK	ADK3; ADK3m; MNXR68283; MNXR84761; URIDK2m; URIDK2r; URIDK2rn	Adentylate kinase (GTP); Uridylate kinase (dUMP); rhea:29863; metacyc:NUCLEOSIDE-PHOSPHATE-KINASE-RXN; Adentylate kinase GTP ; Uridylate kinase dUMP nuclear; Uridylate kinase (dUMP), mitochondrial	ec:2.7.4.4	ec	b0474	0.72205	0.72349	99.8	7	1
5-Keto-D-Gluconate	b0238	b2508	double	IMPD	6TINS5MPOR; IMPDm; MNXR3100; MNXR75334	kegg:R08240; rhea:11708; IMP dehydrogenase, mitochondria; 6-thioinosine 5'-monophosphate:NAD oxidoreductase	ec:1.1.1.205	ec		0.72349	0.72349	100	4	1
5-Keto-D-Gluconate	b0238	b2508	double	XPPT	GPAR; GUAPRT	Guanine phosphoribosyltransferase; GMP:diphosphate 5-phospho-alpha-D-ribosyltransferase	ec:2.4.2.22	ec	b0125 or b0238	0.72146	0.72349	99.7	2	1
5-Keto-D-Gluconate	b0238	b2508	double	XPPT	6MPURPRT; ADPT; HXPRT; MNXR69265; MNXR75331; MNXR75332; MNXR75339; TGUAPRT; r0051	Hypoxanthine phosphoribosyltransferase (Hypoxanthine); Adenine phosphoribosyltransferase; kegg:R08237; kegg:R08238; rhea:17973; kegg:R08245; Thioguanine phosphoribosyltransferase; 6-mercaptopurine phosphoribosyltransferase; AMP:pyrophosphate phosphoribosyltransferase Purine metabolism EC:2.4.2.7	ec:2.4.2.8	ec	b0238 or b0125	0.72146	0.72349	99.7	9	1
5-Keto-D-Gluconate	b0261	b3386	double	RPE	MNXR4653; RPEh	rhea:13677; D-Ribulose-5-Phosphate 3-Epimerase	ec:5.1.3.1	ec		0.72349	0.72349	100	2	1
5-Keto-D-Gluconate	b0261	b3386	double	HCYSMT	MHPGLUT	5 methyltetrahydropteroyltriglutamate homocysteine S methyltransferase	bigg:HCYSMT	bigg		0.36131	0.72349	49.9	1	1
5-Keto-D-Gluconate	b0261	b3386	double	HCYSMT	MNXR16335; MNXR21417; MNXR21433; MNXR21979; MNXR23927; MNXR26624; MNXR74791; MNXR86147	rhea:26321; metacyc:RXN-8221; metacyc:RXN-15227; metacyc:RXN-14667; rhea:36127; rhea:26325; rhea:36123; rhea:28014	ec:2.1.1	ec		0.36131	0.72349	49.9	8	1
5-Keto-D-Gluconate	b0261	b3386	double	HCYSMT	HCYSMT2; MNXR69220	Homocysteine Methyltransferase; rhea:26337	ec:2.1.1.10	ec	b0261	0.36131	0.72349	49.9	2	1
5-Keto-D-Gluconate	b0273	b4254	double	OCBT	OCBT_2	Ornithine carbamoyltransferase	bigg:OCBT	bigg		0.72349	0.72349	100	1	1
5-Keto-D-Gluconate	b0273	b4254	double	OCBT	MNXR51003; OCBT_1; OCBTm; OCT; OCTh; OCTm	rhea:19513; Ornithine carbamoyltransferase, irreversible; Ornithine carbamoyltransferase, chloroplast; Ornithine carbamoyltransferase, mitochondrial; Ornithine carbamoyltransferase	ec:2.1.3.3	ec		0.72349	0.72349	100	6	1
5-Keto-D-Gluconate	b0388	b3390	double	SHKK	SHKK_1	Shikimate kinase	bigg:SHKK	bigg		0.72349	0.72349	100	1	1
5-Keto-D-Gluconate	b0388	b3390	double	SHKK	MNXR4842; SKK	rhea:13121; Shikimate kinase	ec:2.7.1.71	ec		0.72349	0.72349	100	2	1
5-Keto-D-Gluconate	b0452	b0954	double	FACOAE141; FACOAE161; T2DECAI	FACOAE141; FACOAE161; T2DECAI	Trans-2-decenoyl-ACP isomerase; Fatty-acid-CoA thioesterase (tetradecenoate); Fatty-acid-CoA thioesterase (hexadecenoate)	direct_restore	direct_restore	b0452	0.72106	0.72349	99.7	3	3
5-Keto-D-Gluconate	b0674	b3744	double	ASNS2	MNXR81756	seed:rxn00340	ec:6.3.1.1	ec		0.72349	0.72349	100	1	1
5-Keto-D-Gluconate	b0674	b3744	double	ASNS1; ASNS2	ASNS1; ASNS2; GAM; GLUN; GLUNm; GLUNpp; MNXR33036	Glutaminase; Asparagine synthase (glutamine-hydrolysing); rhea:12228; Glutaminase (mitochondrial); Asparagine synthetase	ec:6.3.5.4	ec	b0485 or b1524	0.72349	0.72349	100	7	2
5-Keto-D-Gluconate	b0763	b2422	double	MOBDabcpp	ATPPHm; ATPS; MOBDabc; NTP1	Nucleoside-triphosphatase (ATP); Molybdate transport via ABC system; ATP phosphohydrolase, mitochondria; ATPase cytosolic	ec:3.6.3.29	ec	b0650 or b4161	0.72349	0.72349	100	4	1
5-Keto-D-Gluconate	b0764	b2423	double	MOBDabcpp	ATPPHm; ATPS; MOBDabc; NTP1	Nucleoside-triphosphatase (ATP); Molybdate transport via ABC system; ATP phosphohydrolase, mitochondria; ATPase cytosolic	ec:3.6.3.29	ec	b0650 or b4161	0.72349	0.72349	100	4	1
5-Keto-D-Gluconate	b0765	b2422	double	MOBDabcpp	ATPPHm; ATPS; MOBDabc; NTP1	Nucleoside-triphosphatase (ATP); Molybdate transport via ABC system; ATP phosphohydrolase, mitochondria; ATPase cytosolic	ec:3.6.3.29	ec	b0650 or b4161	0.72349	0.72349	100	4	1
5-Keto-D-Gluconate	b0844	b3812	double	PMDPHT	AUS; MNXR4086; MNXR4352; MNXR84819; MNXR84974; MNXR85582; NADPPPSm; NMNHYD; NMNR; NT5C; PAN4PP; PAN4PPe; SBPP1; SBPP1er	rhea:25197; rhea:36211; kegg:R02706; kegg:R10748; kegg:R00872; NADP phosphatase; Nmn hydrolysis; Sphinganine 1-phosphate phosphatase; Sphingoid base phosphate phosphatase sphinganine 1 phosphatase endoplasmic reticulum; Nicotinamide ribonucleotide phosphohydrolase; 5'-nucleotidase; Phosphatase (pan4p); 5-Amino-6-(1-D-ribitylamino)uracil synthase; Phosphatase, Extracellular	ec:3.1.3.-	ec		0.72349	0.72349	100	14	1
5-Keto-D-Gluconate	b0870	b2320	double	4HTHRA; THRA2	4HTHRA; THRA2	4-hydroxy-L-threonine aldolase; L-allo-Threonine Aldolase	direct_restore	direct_restore	b0870	0.72349	0.72349	100	2	2
5-Keto-D-Gluconate	b0870	b2320	double	PERD	MNXR4160	rhea:18829	ec:1.1.1.290	ec		0.72349	0.72349	100	1	1
5-Keto-D-Gluconate	b0870	b2551	double	GHMT2r	GHMT2rm; MNXR2619	rhea:15481; Glycine hydroxymethyltransferase reversible mitochondrial	ec:2.1.2.1	ec		0.72349	0.72349	100	2	1
5-Keto-D-Gluconate	b0870	b2551	double	THRA	THRA_1	Threonine aldolase	ec:4.1.2.48	ec		0.71532	0.72349	98.9	1	1
5-Keto-D-Gluconate	b0870	b0907	double	OHPBAT	MNXR32039; MNXR32268; PSAT; PSERT	Phosphoserine transaminase; rhea:16573; rhea:14329; Phosphoserine aminotransferase	ec:2.6.1.52	ec	b0907	0.71041	0.72349	98.2	4	1
5-Keto-D-Gluconate	b0907	b2551	double	PSERT	MNXR32039; MNXR32268; OHPBAT; PSAT	O-Phospho-4-hydroxy-L-threonine:2-oxoglutarate aminotransferase; rhea:16573; rhea:14329; Phosphoserine aminotransferase	ec:2.6.1.52	ec	b0907	0.71532	0.72349	98.9	4	1
5-Keto-D-Gluconate	b0907	b2551	double	GHMT2r	GHMT2rm; MNXR2619	rhea:15481; Glycine hydroxymethyltransferase reversible mitochondrial	ec:2.1.2.1	ec		0.71041	0.72349	98.2	2	1
5-Keto-D-Gluconate	b0928	b4054	double	ASPTA	3SALATAi; 3SALATAim; AATC; AATG; AATGm; ASPATh; ASPTAm; ASPTAp; CYSAT; CYSATm; CYSTA; CYSTAm; LCYSTAT; LCYSTATm; MNXR1357; MNXR31786; MNXR32641; PHETA1; PHETA1m; POATh; TYRTA; TYRTAh; TYRTAi; TYRTAim; TYRTAip	Phenylalanine transaminase; Tyrosine transaminase; Cysteine transaminase; metacyc:RXN-11737; rhea:21824; kegg:R00896; Aspartate transaminase; 3-sulfino-alanine transaminase (irreversible), mitochondrial; L-Phenylalanine:2-oxoglutarate aminotransferase, mitochondria; Aspartate aminotransferase, chloroplast; Aspartate aminotransferase, cysteate forming; L-Phenylalanine:2-oxoglutarate aminotransfera…	ec:2.6.1.1	ec	b4054 or b0928 or b3770	0.72349	0.72349	100	25	1
5-Keto-D-Gluconate	b0954	b3846	double	CTECOAI6; CTECOAI7	CTECOAI6; CTECOAI7; CTECOAI8; MNXR69222; MNXR74325; MNXR80399; MNXR9719	3-cis-2-trans-enoyl-CoA isomerase; seed:rxn08706; kegg:R04756; seed:rxn09038; rhea:23716	ec:5.3.3.8	ec	b3846	0.72349	0.72349	100	7	2
5-Keto-D-Gluconate	b0954	b3846	double	T2DECAI	T2DECAI	Trans-2-decenoyl-ACP isomerase	direct_restore	direct_restore	b0954	0.72181	0.72349	99.8	1	1
5-Keto-D-Gluconate	b0954	b2836	double	AACPS4	AACPS4_1	Long-chain-fatty-acid-[acyl-carrier-protein] ligase (16:1(9Z))	bigg:AACPS4	bigg		0.72106	0.72349	99.7	1	1
5-Keto-D-Gluconate	b0954	b2836	double	AACPS2	AACPS1; AACPS1_1; AACPS3; AACPS3_1; AACPS6; AACPS6_1; AACPS8; MNXR50749	Acyl-[acyl-carrier-protein] synthetase (n-C14:0); Acyl-[acyl-carrier-protein] synthetase (n-C16:0); Acyl-[acyl-carrier-protein] synthetase (n-C10:0); Acyl-[acyl-carrier-protein] synthetase (n-C18:0); metacyc:RXN-13266; Long-chain-fatty-acid-[acyl-carrier-protein] ligase (14:0); Long-chain-fatty-acid-[acyl-carrier-protein] ligase (16:0); Long-chain-fatty-acid-[acyl-carrier-protein] ligase (18:0)	ec:6.2.1.20	ec	b1094 and b2836	0.72065	0.72349	99.6	8	1
5-Keto-D-Gluconate	b1190	b4053	double	ALAR	ALAR_copy1; ALAR_copy2; MNXR626	Alanine racemase; rhea:20249	ec:5.1.1.1	ec	b4053	0.72349	0.72349	100	3	1
5-Keto-D-Gluconate	b1378	b3924	double	FLDR2; POR5	FLDR2; POR5	Pyruvate synthase; Flavodoxin reductase (NADPH)	direct_restore	direct_restore	(b1378 and b0684) or (b1378 and b2895)	0.72349	0.72349	100	2	2
5-Keto-D-Gluconate	b1511	b3386	double	RPE	MNXR4653; RPEh	rhea:13677; D-Ribulose-5-Phosphate 3-Epimerase	ec:5.1.3.1	ec		0.72347	0.72349	100	2	1
5-Keto-D-Gluconate	b1511	b3386	double	AI2K	AI2K	Autoinducer-2 kinase	direct_restore	direct_restore	b1511	0.36131	0.72349	49.9	1	1
5-Keto-D-Gluconate	b1517	b3386	double	RPE	MNXR4653; RPEh	rhea:13677; D-Ribulose-5-Phosphate 3-Epimerase	ec:5.1.3.1	ec		0.72347	0.72349	100	2	1
5-Keto-D-Gluconate	b1517	b3386	double	PAI2T	PAI2T	3-hydroxy-2,4-pentadione 5-phosphate thiolase	direct_restore	direct_restore	b1517	0.36131	0.72349	49.9	1	1
5-Keto-D-Gluconate	b1518	b3386	double	RPE	MNXR4653; RPEh	rhea:13677; D-Ribulose-5-Phosphate 3-Epimerase	ec:5.1.3.1	ec		0.72347	0.72349	100	2	1
5-Keto-D-Gluconate	b1518	b3386	double	PAI2I	PAI2I	Phospho-AI-2 isomerase	direct_restore	direct_restore	b1518	0.36131	0.72349	49.9	1	1
5-Keto-D-Gluconate	b1622	b3008	double	CYSTL	CYSTRS	Cysteinyl-tRNA synthetase	bigg:CYSTL	bigg		0.72349	0.72349	100	1	1
5-Keto-D-Gluconate	b1622	b3008	double	CYSTL	CBL; CTINBL; CYSDS; CYSLYSL; CYSTBL; CYSTLp; MNXR68614; MNXR74367; MNXR84182; SELCYSTL; SELCYSTLh; TRPAS1	Cysteine Desulfhydrase; metacyc:RXN-12729; seed:rxn03379; rhea:13965; Cystathione b lyase peroxisomal; L-Cystine Lysteine-lyase (deaminating); Selenocystathionine L-homocysteine-lyase (deaminating), cytosol; Cystathionine beta-lyase, cystine; Cystathionine beta-lyase; Selenocystathionine L-homocysteine-lyase (deaminating), chloroplast; Tryptophanase L cysteine	ec:4.4.1.8	ec	b3008 or b3708	0.72349	0.72349	100	12	1
5-Keto-D-Gluconate	b1692	b3281	double	SHK3Dr	SKDH	Shikimate dehydrogenase	ec:1.1.1.25	ec		0.72349	0.72349	100	1	1
5-Keto-D-Gluconate	b1692	b3281	double	SHK3Dr	MNXR8388; QUINDH	Quinate dehydrogenase; rhea:18425	ec:1.1.1.282	ec	b1692	0.72349	0.72349	100	2	1
5-Keto-D-Gluconate	b1702	b1779	double	GAPD	GAPD_1	Glyceraldehyde-3-phosphate dehydrogenase	bigg:GAPD	bigg		0.72349	0.72349	100	1	1
5-Keto-D-Gluconate	b1702	b1779	double	GAPD	GAPDHf; GAPDHh; GAPDHm	Glyceraldehyde-3-phosphate dehydrogenase (NAD). flagellar; Glyceraldehyde 3-phosphate dehydrogenase (NAD), mitochondria; Glyceraldehyde 3-phosphate dehydrogenase (NAD)	ec:1.2.1.12	ec		0.72349	0.72349	100	3	1
5-Keto-D-Gluconate	b1702	b1779	double	GAPD	GAPDH_nadp_hi; GAPDi_nadp	Glyceraldehyde-3-phosphate dehydrogenase (NAD(P)+) (phosphorylating); Glyceraldehyde-3-phosphate dehydrogenase (NADP+) (phosphorylating)	ec:1.2.1.59	ec		0.72349	0.72349	100	2	1
5-Keto-D-Gluconate	b1702	b2926	double	PGK	MNXR4189; PGKf; PGKh; PGKm	rhea:14801; Phosphoglycerate kinase, mitochondrial; Phosphoglycerate kinase, flagellar; Phosphoglycerate kinase, chloroplast	ec:2.7.2.3	ec		0.72349	0.72349	100	4	1
5-Keto-D-Gluconate	b1702	b2779	double	ENO	ENOf; ENOm; MNXR1898; MNXR74234	kegg:R04206; rhea:10164; Enolase, mitochondria; Enolase, flagellar	ec:4.2.1.11	ec		0.72349	0.72349	100	4	1
5-Keto-D-Gluconate	b1702	b2779	double	PPS	MNXR4414	rhea:11364	ec:2.7.9.2	ec		0.62044	0.72349	85.8	1	1
5-Keto-D-Gluconate	b1761	b3213	double	GLUDy	GLUDy_1	Glutamate dehydrogenase (NADP)	bigg:GLUDy	bigg		0.72349	0.72349	100	1	1
5-Keto-D-Gluconate	b1761	b3213	double	GLUDy; GLUSy	GAM; GDH_nadp; GLUDy; GLUDym; GLUN; GLUNm; GLUNpp; GLUS_nadph; GLUSy; MNXR31609	Glutaminase; Glutamate synthase (NADPH); rhea:15501; Glutamate dehydrogenase [NAD(P)+]; Glutamate dehydrogenase (NADP), mitochondrial; Glutaminase (mitochondrial); Glutamate dehydrogenase (NADP)	ec:1.4.1.13	ec	b0485 or b1524	0.72349	0.72349	100	10	2
5-Keto-D-Gluconate	b1761	b3213	double	GLUDy	GDH; GDH1; GDHm; GLUDxi	Glutamate dehydrogenase NAD ; Glutamate dehydrogenase (NAD); Glutamate dehydrogenase, mitochondria; Glutamate dehydrogenase	ec:1.4.1.3	ec		0.72349	0.72349	100	4	1
5-Keto-D-Gluconate	b1779	b3738	double	ATPS4rpp	ATPS4rpp_1	ATP synthase (four protons for one ATP) (periplasm)	bigg:ATPS4rpp	bigg		0.51354	0.72349	71	1	1
5-Keto-D-Gluconate	b1779	b3738	double	ATPS4rpp	ATPPHm; ATPS; ATPS3g; ATPS3m; ATPS3v; ATPS4m; ATPS4m_cho; ATPS4r; ATPSh; ATPasel; NTP1	Nucleoside-triphosphatase (ATP); ATP synthase (four protons for one ATP); ATP synthase mitochondrial; V-type ATPase, H+ transporting, lysosomal; ATP phosphohydrolase, mitochondria; ATPase cytosolic; ATP synthase Golgi Apparatus; ATP synthase vacuole; ATP synthase	ec:3.6.3.14	ec	b0650 or b4161	0.51354	0.72349	71	11	1
5-Keto-D-Gluconate	b1779	b3738	double	GAPD	GAPD_1	Glyceraldehyde-3-phosphate dehydrogenase	bigg:GAPD	bigg		0.21434	0.72349	29.6	1	1
5-Keto-D-Gluconate	b1779	b3738	double	GAPD	GAPDHf; GAPDHh; GAPDHm	Glyceraldehyde-3-phosphate dehydrogenase (NAD). flagellar; Glyceraldehyde 3-phosphate dehydrogenase (NAD), mitochondria; Glyceraldehyde 3-phosphate dehydrogenase (NAD)	ec:1.2.1.12	ec		0.21434	0.72349	29.6	3	1
5-Keto-D-Gluconate	b1779	b3738	double	GAPD	GAPDH_nadp_hi; GAPDi_nadp	Glyceraldehyde-3-phosphate dehydrogenase (NAD(P)+) (phosphorylating); Glyceraldehyde-3-phosphate dehydrogenase (NADP+) (phosphorylating)	ec:1.2.1.59	ec		0.21434	0.72349	29.6	2	1
5-Keto-D-Gluconate	b1849	b2500	double	GARFT	FGFTh; FGFTm; FPGFTh; FPGFTm; MNXR15637; MNXR2551	rhea:15053; rhea:31131; N2-Formyl-N1-(5-phospho-D-ribosyl)glycinamide formyltransferase, chloroplast; N2-Formyl-N1-(5-phospho-D-ribosyl)glycinamide formyltransferase, mitochondria; 10-Formyltetrahydrofolate:5'-phosphoribosylglycinamide formyltransferase, chloroplast; 10-Formyltetrahydrofolate:5'-phosphoribosylglycinamide formyltransferase, mitochondria	ec:2.1.2.2	ec		0.72349	0.72349	100	6	1
5-Keto-D-Gluconate	b1849	b2500	double	GART	GART	GAR transformylase-T	direct_restore	direct_restore	b1849	0.72244	0.72349	99.9	1	1
5-Keto-D-Gluconate	b2414	b2421	double	CYSS	ACSERL; ACSERLh; ACSERLm; ACSERSULL; ACSERSULLh; ACSERSULLm; AHSERL4; CYSS_1; CYSS_2; CYSS_trdrd; MNXR1354; MNXR81550; SLCYSS	rhea:30891; metacyc:RXN-12726; O3-Acetyl-L-serine acetate-lyase (adding hydrogen sulfide), mitochondria; Cysteine synthase, thioredoxin; Cysteine synthase; O-acetyl-L-serine sulfhydrylase; O3-Acetyl-L-serine acetate-lyase (adding hydrogen sulfide), cytosol; O3-Acetyl-L-serine acetate-lyase (adding hydrogen sulfide), chloroplast; Cysteine synthase Thiosulfate	ec:2.5.1.47	ec		0.72349	0.72349	100	13	1
5-Keto-D-Gluconate	b2414	b2421	double	CYSS	MNXR33950	rhea:10252	ec:2.5.1.65	ec		0.72349	0.72349	100	1	1
5-Keto-D-Gluconate	b2436	b3867	double	CPPPGO	CPPPGO_1; MNXR1272; MNXR72542	seed:rxn12220; rhea:18257; Coproporphyrinogen III oxidase (O2 required)	ec:1.3.3.3	ec		0.72349	0.72349	100	3	1
5-Keto-D-Gluconate	b2436	b3867	double	CPPPGO2	MNXR1273	rhea:15425	ec:1.3.99.22	ec		0.72346	0.72349	100	1	1
5-Keto-D-Gluconate	b2465	b2935	double	TKT1; TKT2	MNXR55953; MNXR69977; MNXR74900; MNXR79510; MNXR84331; TKT1; TKT1h; TKT2; TKT2h	Transketolase; kegg:R01067; rhea:27626; rhea:10508; kegg:R06863; seed:rxn01200; Transketolase 1; Transketolase 2	ec:2.2.1.1	ec	b2935 or b2465	0.37881	0.72349	52.4	9	2
5-Keto-D-Gluconate	b2508	b2868	double	IMPD	6TINS5MPOR; IMPDm; MNXR3100; MNXR75334	kegg:R08240; rhea:11708; IMP dehydrogenase, mitochondria; 6-thioinosine 5'-monophosphate:NAD oxidoreductase	ec:1.1.1.205	ec		0.72349	0.72349	100	4	1
5-Keto-D-Gluconate	b2508	b2868	double	HXAND	MNXR3054; MNXR5348; XAND; XANDp	Xanthine dehydrogenase; rhea:24670; rhea:16669; Xanthine dehydrogenase, peroxisomal	ec:1.17.1.4	ec	b2866 and b2867 and b2868	0.72146	0.72349	99.7	4	1
5-Keto-D-Gluconate	b2551	b4388	double	PSP_L	PSP_L_1	Phosphoserine phosphatase (L-serine)	bigg:PSP_L	bigg		0.71532	0.72349	98.9	1	1
5-Keto-D-Gluconate	b2551	b2913	double	PGCD	MNXR4184; PGLYDH	rhea:12641; Phosphoglycerate dehydrogenase	ec:1.1.1.95	ec		0.71532	0.72349	98.9	2	1
5-Keto-D-Gluconate	b2551	b4388	double	PSP_L	MNXR4485; MNXR4486; PSP; PSP_D; PSP_Lpp	Phospho-L-serine phosphatase (periplasmic); rhea:24873; rhea:21208; Phosphoserine phosphatase D serine ; Phosphoserine phosphatase	ec:3.1.3.3	ec	b4055 or b0383	0.71532	0.72349	98.9	5	1
5-Keto-D-Gluconate	b2551	b2913	double	GHMT2r	GHMT2rm; MNXR2619	rhea:15481; Glycine hydroxymethyltransferase reversible mitochondrial	ec:2.1.2.1	ec		0.71041	0.72349	98.2	2	1
5-Keto-D-Gluconate	b2708	b3197	double	A5PISO	MNXR300; MNXR91991	metacyc:DARAB5PISOM-RXN; rhea:23104	ec:5.3.1.13	ec		0.72349	0.72349	100	2	1
5-Keto-D-Gluconate	b2779	b3735	double	ATPS4rpp	ATPS4rpp_1	ATP synthase (four protons for one ATP) (periplasm)	bigg:ATPS4rpp	bigg		0.62044	0.72349	85.8	1	1
5-Keto-D-Gluconate	b2779	b3735	double	ATPS4rpp	ATPPHm; ATPS; ATPS3g; ATPS3m; ATPS3v; ATPS4m; ATPS4m_cho; ATPS4r; ATPSh; ATPasel; NTP1	Nucleoside-triphosphatase (ATP); ATP synthase (four protons for one ATP); ATP synthase mitochondrial; V-type ATPase, H+ transporting, lysosomal; ATP phosphohydrolase, mitochondria; ATPase cytosolic; ATP synthase Golgi Apparatus; ATP synthase vacuole; ATP synthase	ec:3.6.3.14	ec	b0650 or b4161	0.62044	0.72349	85.8	11	1
5-Keto-D-Gluconate	b2779	b3735	double	ENO	ENOf; ENOm; MNXR1898; MNXR74234	kegg:R04206; rhea:10164; Enolase, mitochondria; Enolase, flagellar	ec:4.2.1.11	ec		0.21434	0.72349	29.6	4	1
5-Keto-D-Gluconate	b2842	b4266	double	5DKGR	5DKGR	5-keto-D-gluconate 5-reductase	direct_restore	direct_restore	b2842 or b4266	0.72349	0.72349	100	1	1
5-Keto-D-Gluconate	b2842	b4266	double	5DGLCNR	3MMD; ACOAD4_1; ALCD23yi; ALCD25yi; ALCD4; ALCD4y; ALR2; BTS; BTS_nadph; CHOLD; DKGLCNR2y; FALDH2; HOXPRm; HOXPRx; HPYRRy; MNXR10012; MNXR13501; MNXR15024; MNXR15971; MNXR16623; MNXR24314; MNXR26591; MNXR29866; MNXR32233; MNXR74777; MNXR74793; MNXR86148; MNXR90285; MNXR90320; MNXR9981; PPDOy; RE2292C; TRSARr	2,5-diketo-D-gluconate reductase (NADPH); Hydroxypyruvate reductase (NADPH); Choline dehydrogenase; Tartronate semialdehyde reductase; Formaldehyde dehydrogenase; Propane-1,2-diol:NADP+ 1-oxidoreductase; Aldose reductase (methylglyoxal); metacyc:ACETOINDEHYDROG-RXN; metacyc:RXN-14668; metacyc:RXN-662; metacyc:RXN0-7119; rhea:35607; rhea:35755; rhea:25763; metacyc:RXN-15225; rhea:39151; rhea:25844…	ec:1.1.1	ec	b3553	0.72056	0.72349	99.6	33	1
5-Keto-D-Gluconate	b2842	b4266	double	5DGLCNR	MNXR26514	rhea:23940	ec:1.1.1.69	ec		0.72056	0.72349	99.6	1	1
5-Keto-D-Gluconate	b2914	b4090	double	RPI	ALLPI; MNXR4654; RPIh; r0249	Allose 6-phosphate isomerase; rhea:14657; Ribose-5-phosphate isomerase; D-Ribose-5-phosphate ketol-isomerase Pentose phosphate pathway EC:5.3.1.6	ec:5.3.1.6	ec	b4090	0.72349	0.72349	100	4	1
5-Keto-D-Gluconate	b2926	b3732	double	ATPS4rpp	ATPS4rpp_1	ATP synthase (four protons for one ATP) (periplasm)	bigg:ATPS4rpp	bigg		0.51354	0.72349	71	1	1
5-Keto-D-Gluconate	b2926	b3732	double	ATPS4rpp	ATPPHm; ATPS; ATPS3g; ATPS3m; ATPS3v; ATPS4m; ATPS4m_cho; ATPS4r; ATPSh; ATPasel; NTP1	Nucleoside-triphosphatase (ATP); ATP synthase (four protons for one ATP); ATP synthase mitochondrial; V-type ATPase, H+ transporting, lysosomal; ATP phosphohydrolase, mitochondria; ATPase cytosolic; ATP synthase Golgi Apparatus; ATP synthase vacuole; ATP synthase	ec:3.6.3.14	ec	b0650 or b4161	0.51354	0.72349	71	11	1
5-Keto-D-Gluconate	b2926	b3732	double	PGK	MNXR4189; PGKf; PGKh; PGKm	rhea:14801; Phosphoglycerate kinase, mitochondrial; Phosphoglycerate kinase, flagellar; Phosphoglycerate kinase, chloroplast	ec:2.7.2.3	ec		0.21434	0.72349	29.6	4	1
5-Keto-D-Gluconate	b3117	b3772	double	THRD_L	THRD_L_1	L-threonine deaminase	bigg:THRD_L	bigg		0.72349	0.72349	100	1	1
5-Keto-D-Gluconate	b3117	b3772	double	THRD_L	MNXR5058; MNXR84302; SERD_L; SER_AL; TAL; THRAL; THRD_Lm	L-serine deaminase; seed:rxn00737; rhea:22108; L threonine deaminase mitochondrial; L-serine ammonia-lyase; Threonine ammonia-lyase (serine); Threonine ammonia-lyase	ec:4.3.1.19	ec	b4471 or b1814 or b2797 or b3708 or b3117	0.72349	0.72349	100	7	1
5-Keto-D-Gluconate	b3386	b3736	double	ATPS4rpp	ATPS4rpp_1	ATP synthase (four protons for one ATP) (periplasm)	bigg:ATPS4rpp	bigg		0.36131	0.72349	49.9	1	1
5-Keto-D-Gluconate	b3386	b3736	double	ATPS4rpp	ATPPHm; ATPS; ATPS3g; ATPS3m; ATPS3v; ATPS4m; ATPS4m_cho; ATPS4r; ATPSh; ATPasel; NTP1	Nucleoside-triphosphatase (ATP); ATP synthase (four protons for one ATP); ATP synthase mitochondrial; V-type ATPase, H+ transporting, lysosomal; ATP phosphohydrolase, mitochondria; ATPase cytosolic; ATP synthase Golgi Apparatus; ATP synthase vacuole; ATP synthase	ec:3.6.3.14	ec	b0650 or b4161	0.36131	0.72349	49.9	11	1
5-Keto-D-Gluconate	b3386	b3736	double	RPE	MNXR4653; RPEh	rhea:13677; D-Ribulose-5-Phosphate 3-Epimerase	ec:5.1.3.1	ec		0.21434	0.72349	29.6	2	1
5-Keto-D-Gluconate	b3437	b4268	double	GNK	GNK_1	Gluconokinase	bigg:GNK	bigg		0.72349	0.72349	100	1	1
5-Keto-D-Gluconate	b3437	b4268	double	GNK	GNKh; GNKr; MNXR2794	rhea:19433; Gluconokinase	ec:2.7.1.12	ec		0.72349	0.72349	100	3	1
5-Keto-D-Gluconate	b3829	b4019	double	METS	METS_1; METSm; MNXR69434	Methionine synthase; rhea:11172; 5-Methyltetrahydrofolate:L-homocysteine S-methyltransferase	ec:2.1.1.13	ec	b4019 or b3829	0.72349	0.72349	100	3	1
Adenosine	b0002	b3940	double	HSDy	HSDH; HSDxi; MNXR3044; MNXR3045	rhea:15761; rhea:15757; Homoserine dehydrogenase NADH irreversible; Homoserine dehydrogenase	ec:1.1.1.3	ec		0.7942	0.7942	100	4	1
Adenosine	b0032	b0521	double	CBMKr	MNXR1064	rhea:10152	ec:2.7.2.2	ec		0.7942	0.7942	100	1	1
Adenosine	b0032	b0521	double	CBPS	CBPS_1	Carbamoyl-phosphate synthase (glutamine-hydrolysing)	bigg:CBPS	bigg		0.786	0.7942	99	1	1
Adenosine	b0032	b0521	double	CBPS	CBPSam; CBPSn; GAM; GLUN; GLUNm; GLUNpp; HCGALm; MNXR1067; MNXR33037; MNXR86517; MNXR86518	Glutaminase; rhea:18633; rhea:46744; rhea:18029; rhea:46748; Hydrogen-carbonate:L-glutamine amido-ligase, mitochondria; CBPSn; Carbamoyl-phosphate synthase (ammonia) (mitochondria; Glutaminase (mitochondrial)	ec:6.3.5.5	ec	b0485 or b1524	0.786	0.7942	99	11	1
Adenosine	b0033	b0521	double	CBMKr	MNXR1064	rhea:10152	ec:2.7.2.2	ec		0.7942	0.7942	100	1	1
Adenosine	b0033	b0521	double	CBPS	CBPS_1	Carbamoyl-phosphate synthase (glutamine-hydrolysing)	bigg:CBPS	bigg		0.786	0.7942	99	1	1
Adenosine	b0033	b0521	double	CBPS	CBPSam; CBPSn; GAM; GLUN; GLUNm; GLUNpp; HCGALm; MNXR1067; MNXR33037; MNXR86517; MNXR86518	Glutaminase; rhea:18633; rhea:46744; rhea:18029; rhea:46748; Hydrogen-carbonate:L-glutamine amido-ligase, mitochondria; CBPSn; Carbamoyl-phosphate synthase (ammonia) (mitochondria; Glutaminase (mitochondrial)	ec:6.3.5.5	ec	b0485 or b1524	0.786	0.7942	99	11	1
Adenosine	b0048	b1606	double	DHFR	DHFOR; DHFR2i; DHFRim; FOLR2; FOLR2_1; MNXR14705; MNXR14706; MNXR14707; MNXR14999; MNXR1561; MNXR2269; THFOR1; THFOR2; r0512; r0514	kegg:R00937; kegg:R00940; rhea:31103; rhea:15009; kegg:R00936; kegg:R02235; Dihydrofolate reductase mitochondrial; Dihydrofolate reductase (NAD+); Folate reductase; Dihydrofolate:NAD+ oxidoreductase; 5,6,7,8-Tetrahydrofolate:NAD+ oxidoreductase; 5,6,7,8-Tetrahydrofolate:NADP+ oxidoreductase; Dihydrofolate:NAD+ oxidoreductase Folate biosynthesis EC:1.5.1.3; Dihydrofolate:NADP+ oxidoreductase One c…	ec:1.5.1.3	ec		0.7942	0.7942	100	15	1
Adenosine	b0073	b1800	double	IPMD	IPMD_1	3-isopropylmalate dehydrogenase	bigg:IPMD	bigg		0.7942	0.7942	100	1	1
Adenosine	b0073	b1800	double	IPMD	MNXR3132; MNXR3962; MNXR5662; OMCDC; OMCDCm	2-Oxo-4-methyl-3-carboxypentanoate decarboxylation; rhea:10892; rhea:32271; rhea:25078; 2 oxo 4 methyl 3 carboxypentanoate decarboxylation	ec:1.1.1.85	ec	s0001	0.7942	0.7942	100	5	1
Adenosine	b0092	b0381	double	ALAALAr	MNXR614	rhea:11224	ec:6.3.2.4	ec		0.7942	0.7942	100	1	1
Adenosine	b0099	b1865	double	DNTPPA	DNTPPA_1	Dihydroneopterin triphosphate pyrophosphatase	ec:3.6.1.67	ec		0.7942	0.7942	100	1	1
Adenosine	b0126	b0339	double	HCO3E	HCO3Ee; HCO3Ehi; HCO3Em; HCO3En; MNXR2856	rhea:10748; HCO3 equilibrium reaction nuclear; HCO3 equilibration reaction, extracellular; HCO3 equilibration reaction; Carbonate dehydratase (HCO3 equilibration reaction), irreversible, chloroplast	ec:4.2.1.1	ec		0.7942	0.7942	100	5	1
Adenosine	b0149	b3396	double	MCTP1App	MCTP1Aex	Murein crosslinking transpeptidase 1A:(A2pm->D-ala) (periplasm)	mnx:MNXR101426	mnx		0.7942	0.7942	100	1	1
Adenosine	b0155	b1592	double	CLtipp	CLtipp	Chloride ion transport in via diffusion (periplasm)	direct_restore	direct_restore	b1592	0.79419	0.7942	100	1	1
Adenosine	b0155	b1592	double	CLt3_2pp	CLt3r_2	Chloride transport via proton antiport (2:1) (periplasm)	mnx:MNXR96796	mnx		0.7942	0.7942	100	1	1
Adenosine	b0171	b0910	double	UMPK	CYTK1; CYTK1m; CYTK1n; CYTK2; CYTK2m; CYTK2n; UMPKm; UMPKn	Cytidylate kinase (CMP); Cytidylate kinase (dCMP); Cytidylate kinase (CMP),mitochondrial; Cytidylate kinase (CMP),nuclear; UMP kinase (mitochondrial, ATP); UMP kinase nuclear; Cytidylate kinase (dCMP),nuclear; Cytidylate kinase (dCMP),mitochondrial	ec:2.7.4.14	ec	b0910	0.7908	0.7942	99.6	8	1
Adenosine	b0171	b0910	double	UMPK	ADK3; ADK3m; MNXR68283; MNXR84761; URIDK2m; URIDK2r; URIDK2rn	Adentylate kinase (GTP); Uridylate kinase (dUMP); rhea:29863; metacyc:NUCLEOSIDE-PHOSPHATE-KINASE-RXN; Adentylate kinase GTP ; Uridylate kinase dUMP nuclear; Uridylate kinase (dUMP), mitochondrial	ec:2.7.4.4	ec	b0474	0.7908	0.7942	99.6	7	1
Adenosine	b0238	b2508	double	IMPD	6TINS5MPOR; IMPDm; MNXR3100; MNXR75334	kegg:R08240; rhea:11708; IMP dehydrogenase, mitochondria; 6-thioinosine 5'-monophosphate:NAD oxidoreductase	ec:1.1.1.205	ec		0.7942	0.7942	100	4	1
Adenosine	b0238	b2508	double	XPPT	GPAR; GUAPRT	Guanine phosphoribosyltransferase; GMP:diphosphate 5-phospho-alpha-D-ribosyltransferase	ec:2.4.2.22	ec	b0125 or b0238	0.79217	0.7942	99.7	2	1
Adenosine	b0238	b2508	double	XPPT	6MPURPRT; ADPT; HXPRT; MNXR69265; MNXR75331; MNXR75332; MNXR75339; TGUAPRT; r0051	Hypoxanthine phosphoribosyltransferase (Hypoxanthine); Adenine phosphoribosyltransferase; kegg:R08237; kegg:R08238; rhea:17973; kegg:R08245; Thioguanine phosphoribosyltransferase; 6-mercaptopurine phosphoribosyltransferase; AMP:pyrophosphate phosphoribosyltransferase Purine metabolism EC:2.4.2.7	ec:2.4.2.8	ec	b0238 or b0125	0.79217	0.7942	99.7	9	1
Adenosine	b0261	b3386	double	RPE	MNXR4653; RPEh	rhea:13677; D-Ribulose-5-Phosphate 3-Epimerase	ec:5.1.3.1	ec		0.7942	0.7942	100	2	1
Adenosine	b0261	b3386	double	HCYSMT	MHPGLUT	5 methyltetrahydropteroyltriglutamate homocysteine S methyltransferase	bigg:HCYSMT	bigg		0.51938	0.7942	65.4	1	1
Adenosine	b0261	b3386	double	HCYSMT	MNXR16335; MNXR21417; MNXR21433; MNXR21979; MNXR23927; MNXR26624; MNXR74791; MNXR86147	rhea:26321; metacyc:RXN-8221; metacyc:RXN-15227; metacyc:RXN-14667; rhea:36127; rhea:26325; rhea:36123; rhea:28014	ec:2.1.1	ec		0.51938	0.7942	65.4	8	1
Adenosine	b0261	b3386	double	HCYSMT	HCYSMT2; MNXR69220	Homocysteine Methyltransferase; rhea:26337	ec:2.1.1.10	ec	b0261	0.51938	0.7942	65.4	2	1
Adenosine	b0273	b4254	double	OCBT	OCBT_2	Ornithine carbamoyltransferase	bigg:OCBT	bigg		0.7942	0.7942	100	1	1
Adenosine	b0273	b4254	double	OCBT	MNXR51003; OCBT_1; OCBTm; OCT; OCTh; OCTm	rhea:19513; Ornithine carbamoyltransferase, irreversible; Ornithine carbamoyltransferase, chloroplast; Ornithine carbamoyltransferase, mitochondrial; Ornithine carbamoyltransferase	ec:2.1.3.3	ec		0.7942	0.7942	100	6	1
Adenosine	b0388	b3390	double	SHKK	SHKK_1	Shikimate kinase	bigg:SHKK	bigg		0.7942	0.7942	100	1	1
Adenosine	b0388	b3390	double	SHKK	MNXR4842; SKK	rhea:13121; Shikimate kinase	ec:2.7.1.71	ec		0.7942	0.7942	100	2	1
Adenosine	b0452	b0954	double	FACOAE141; FACOAE161; T2DECAI	FACOAE141; FACOAE161; T2DECAI	Trans-2-decenoyl-ACP isomerase; Fatty-acid-CoA thioesterase (tetradecenoate); Fatty-acid-CoA thioesterase (hexadecenoate)	direct_restore	direct_restore	b0452	0.78639	0.7942	99	3	3
Adenosine	b0674	b3744	double	ASNS2	MNXR81756	seed:rxn00340	ec:6.3.1.1	ec		0.7942	0.7942	100	1	1
Adenosine	b0674	b3744	double	ASNS1; ASNS2	ASNS1; ASNS2; GAM; GLUN; GLUNm; GLUNpp; MNXR33036	Glutaminase; Asparagine synthase (glutamine-hydrolysing); rhea:12228; Glutaminase (mitochondrial); Asparagine synthetase	ec:6.3.5.4	ec	b0485 or b1524	0.7942	0.7942	100	7	2
Adenosine	b0763	b2422	double	MOBDabcpp	ATPPHm; ATPS; MOBDabc; NTP1	Nucleoside-triphosphatase (ATP); Molybdate transport via ABC system; ATP phosphohydrolase, mitochondria; ATPase cytosolic	ec:3.6.3.29	ec	b0650 or b4161	0.7942	0.7942	100	4	1
Adenosine	b0764	b2423	double	MOBDabcpp	ATPPHm; ATPS; MOBDabc; NTP1	Nucleoside-triphosphatase (ATP); Molybdate transport via ABC system; ATP phosphohydrolase, mitochondria; ATPase cytosolic	ec:3.6.3.29	ec	b0650 or b4161	0.7942	0.7942	100	4	1
Adenosine	b0765	b2422	double	MOBDabcpp	ATPPHm; ATPS; MOBDabc; NTP1	Nucleoside-triphosphatase (ATP); Molybdate transport via ABC system; ATP phosphohydrolase, mitochondria; ATPase cytosolic	ec:3.6.3.29	ec	b0650 or b4161	0.7942	0.7942	100	4	1
Adenosine	b0844	b3812	double	PMDPHT	AUS; MNXR4086; MNXR4352; MNXR84819; MNXR84974; MNXR85582; NADPPPSm; NMNHYD; NMNR; NT5C; PAN4PP; PAN4PPe; SBPP1; SBPP1er	rhea:25197; rhea:36211; kegg:R02706; kegg:R10748; kegg:R00872; NADP phosphatase; Nmn hydrolysis; Sphinganine 1-phosphate phosphatase; Sphingoid base phosphate phosphatase sphinganine 1 phosphatase endoplasmic reticulum; Nicotinamide ribonucleotide phosphohydrolase; 5'-nucleotidase; Phosphatase (pan4p); 5-Amino-6-(1-D-ribitylamino)uracil synthase; Phosphatase, Extracellular	ec:3.1.3.-	ec		0.7942	0.7942	100	14	1
Adenosine	b0870	b2320	double	4HTHRA; THRA2	4HTHRA; THRA2	4-hydroxy-L-threonine aldolase; L-allo-Threonine Aldolase	direct_restore	direct_restore	b0870	0.7942	0.7942	100	2	2
Adenosine	b0870	b2320	double	PERD	MNXR4160	rhea:18829	ec:1.1.1.290	ec		0.7942	0.7942	100	1	1
Adenosine	b0870	b2551	double	GHMT2r	GHMT2rm; MNXR2619	rhea:15481; Glycine hydroxymethyltransferase reversible mitochondrial	ec:2.1.2.1	ec		0.7942	0.7942	100	2	1
Adenosine	b0870	b2551	double	THRA	THRA_1	Threonine aldolase	ec:4.1.2.48	ec		0.78422	0.7942	98.7	1	1
Adenosine	b0870	b0907	double	OHPBAT	MNXR32039; MNXR32268; PSAT; PSERT	Phosphoserine transaminase; rhea:16573; rhea:14329; Phosphoserine aminotransferase	ec:2.6.1.52	ec	b0907	0.77064	0.7942	97	4	1
Adenosine	b0907	b2551	double	PSERT	MNXR32039; MNXR32268; OHPBAT; PSAT	O-Phospho-4-hydroxy-L-threonine:2-oxoglutarate aminotransferase; rhea:16573; rhea:14329; Phosphoserine aminotransferase	ec:2.6.1.52	ec	b0907	0.78421	0.7942	98.7	4	1
Adenosine	b0907	b2551	double	GHMT2r	GHMT2rm; MNXR2619	rhea:15481; Glycine hydroxymethyltransferase reversible mitochondrial	ec:2.1.2.1	ec		0.77064	0.7942	97	2	1
Adenosine	b0928	b4054	double	ASPTA	3SALATAi; 3SALATAim; AATC; AATG; AATGm; ASPATh; ASPTAm; ASPTAp; CYSAT; CYSATm; CYSTA; CYSTAm; LCYSTAT; LCYSTATm; MNXR1357; MNXR31786; MNXR32641; PHETA1; PHETA1m; POATh; TYRTA; TYRTAh; TYRTAi; TYRTAim; TYRTAip	Phenylalanine transaminase; Tyrosine transaminase; Cysteine transaminase; metacyc:RXN-11737; rhea:21824; kegg:R00896; Aspartate transaminase; 3-sulfino-alanine transaminase (irreversible), mitochondrial; L-Phenylalanine:2-oxoglutarate aminotransferase, mitochondria; Aspartate aminotransferase, chloroplast; Aspartate aminotransferase, cysteate forming; L-Phenylalanine:2-oxoglutarate aminotransfera…	ec:2.6.1.1	ec	b4054 or b0928 or b3770	0.7942	0.7942	100	25	1
Adenosine	b0954	b3846	double	CTECOAI6; CTECOAI7	CTECOAI6; CTECOAI7; CTECOAI8; MNXR69222; MNXR74325; MNXR80399; MNXR9719	3-cis-2-trans-enoyl-CoA isomerase; seed:rxn08706; kegg:R04756; seed:rxn09038; rhea:23716	ec:5.3.3.8	ec	b3846	0.7942	0.7942	100	7	2
Adenosine	b0954	b3846	double	T2DECAI	T2DECAI	Trans-2-decenoyl-ACP isomerase	direct_restore	direct_restore	b0954	0.78926	0.7942	99.4	1	1
Adenosine	b0954	b2836	double	AACPS4	AACPS4_1	Long-chain-fatty-acid-[acyl-carrier-protein] ligase (16:1(9Z))	bigg:AACPS4	bigg		0.78639	0.7942	99	1	1
Adenosine	b0954	b2836	double	AACPS2	AACPS1; AACPS1_1; AACPS3; AACPS3_1; AACPS6; AACPS6_1; AACPS8; MNXR50749	Acyl-[acyl-carrier-protein] synthetase (n-C14:0); Acyl-[acyl-carrier-protein] synthetase (n-C16:0); Acyl-[acyl-carrier-protein] synthetase (n-C10:0); Acyl-[acyl-carrier-protein] synthetase (n-C18:0); metacyc:RXN-13266; Long-chain-fatty-acid-[acyl-carrier-protein] ligase (14:0); Long-chain-fatty-acid-[acyl-carrier-protein] ligase (16:0); Long-chain-fatty-acid-[acyl-carrier-protein] ligase (18:0)	ec:6.2.1.20	ec	b1094 and b2836	0.78517	0.7942	98.9	8	1
Adenosine	b1190	b4053	double	ALAR	ALAR_copy1; ALAR_copy2; MNXR626	Alanine racemase; rhea:20249	ec:5.1.1.1	ec	b4053	0.7942	0.7942	100	3	1
Adenosine	b1378	b3924	double	FLDR2; POR5	FLDR2; POR5	Pyruvate synthase; Flavodoxin reductase (NADPH)	direct_restore	direct_restore	(b1378 and b0684) or (b1378 and b2895)	0.7942	0.7942	100	2	2
Adenosine	b1511	b3386	double	RPE	MNXR4653; RPEh	rhea:13677; D-Ribulose-5-Phosphate 3-Epimerase	ec:5.1.3.1	ec		0.79419	0.7942	100	2	1
Adenosine	b1511	b3386	double	AI2K	AI2K	Autoinducer-2 kinase	direct_restore	direct_restore	b1511	0.51938	0.7942	65.4	1	1
Adenosine	b1517	b3386	double	RPE	MNXR4653; RPEh	rhea:13677; D-Ribulose-5-Phosphate 3-Epimerase	ec:5.1.3.1	ec		0.79419	0.7942	100	2	1
Adenosine	b1517	b3386	double	PAI2T	PAI2T	3-hydroxy-2,4-pentadione 5-phosphate thiolase	direct_restore	direct_restore	b1517	0.51938	0.7942	65.4	1	1
Adenosine	b1518	b3386	double	RPE	MNXR4653; RPEh	rhea:13677; D-Ribulose-5-Phosphate 3-Epimerase	ec:5.1.3.1	ec		0.79419	0.7942	100	2	1
Adenosine	b1518	b3386	double	PAI2I	PAI2I	Phospho-AI-2 isomerase	direct_restore	direct_restore	b1518	0.51938	0.7942	65.4	1	1
Adenosine	b1622	b3008	double	CYSTL	CYSTRS	Cysteinyl-tRNA synthetase	bigg:CYSTL	bigg		0.7942	0.7942	100	1	1
Adenosine	b1622	b3008	double	CYSTL	CBL; CTINBL; CYSDS; CYSLYSL; CYSTBL; CYSTLp; MNXR68614; MNXR74367; MNXR84182; SELCYSTL; SELCYSTLh; TRPAS1	Cysteine Desulfhydrase; metacyc:RXN-12729; seed:rxn03379; rhea:13965; Cystathione b lyase peroxisomal; L-Cystine Lysteine-lyase (deaminating); Selenocystathionine L-homocysteine-lyase (deaminating), cytosol; Cystathionine beta-lyase, cystine; Cystathionine beta-lyase; Selenocystathionine L-homocysteine-lyase (deaminating), chloroplast; Tryptophanase L cysteine	ec:4.4.1.8	ec	b3008 or b3708	0.7942	0.7942	100	12	1
Adenosine	b1692	b3281	double	SHK3Dr	SKDH	Shikimate dehydrogenase	ec:1.1.1.25	ec		0.7942	0.7942	100	1	1
Adenosine	b1692	b3281	double	SHK3Dr	MNXR8388; QUINDH	Quinate dehydrogenase; rhea:18425	ec:1.1.1.282	ec	b1692	0.7942	0.7942	100	2	1
Adenosine	b1702	b1779	double	GAPD	GAPD_1	Glyceraldehyde-3-phosphate dehydrogenase	bigg:GAPD	bigg		0.7942	0.7942	100	1	1
Adenosine	b1702	b1779	double	GAPD	GAPDHf; GAPDHh; GAPDHm	Glyceraldehyde-3-phosphate dehydrogenase (NAD). flagellar; Glyceraldehyde 3-phosphate dehydrogenase (NAD), mitochondria; Glyceraldehyde 3-phosphate dehydrogenase (NAD)	ec:1.2.1.12	ec		0.7942	0.7942	100	3	1
Adenosine	b1702	b1779	double	GAPD	GAPDH_nadp_hi; GAPDi_nadp	Glyceraldehyde-3-phosphate dehydrogenase (NAD(P)+) (phosphorylating); Glyceraldehyde-3-phosphate dehydrogenase (NADP+) (phosphorylating)	ec:1.2.1.59	ec		0.7942	0.7942	100	2	1
Adenosine	b1702	b2926	double	PGK	MNXR4189; PGKf; PGKh; PGKm	rhea:14801; Phosphoglycerate kinase, mitochondrial; Phosphoglycerate kinase, flagellar; Phosphoglycerate kinase, chloroplast	ec:2.7.2.3	ec		0.7942	0.7942	100	4	1
Adenosine	b1702	b2779	double	ENO	ENOf; ENOm; MNXR1898; MNXR74234	kegg:R04206; rhea:10164; Enolase, mitochondria; Enolase, flagellar	ec:4.2.1.11	ec		0.7942	0.7942	100	4	1
Adenosine	b1702	b2779	double	PPS	MNXR4414	rhea:11364	ec:2.7.9.2	ec		0.65689	0.7942	82.7	1	1
Adenosine	b1761	b3213	double	GLUDy	GLUDy_1	Glutamate dehydrogenase (NADP)	bigg:GLUDy	bigg		0.7942	0.7942	100	1	1
Adenosine	b1761	b3213	double	GLUDy; GLUSy	GAM; GDH_nadp; GLUDy; GLUDym; GLUN; GLUNm; GLUNpp; GLUS_nadph; GLUSy; MNXR31609	Glutaminase; Glutamate synthase (NADPH); rhea:15501; Glutamate dehydrogenase [NAD(P)+]; Glutamate dehydrogenase (NADP), mitochondrial; Glutaminase (mitochondrial); Glutamate dehydrogenase (NADP)	ec:1.4.1.13	ec	b0485 or b1524	0.7942	0.7942	100	10	2
Adenosine	b1761	b3213	double	GLUDy	GDH; GDH1; GDHm; GLUDxi	Glutamate dehydrogenase NAD ; Glutamate dehydrogenase (NAD); Glutamate dehydrogenase, mitochondria; Glutamate dehydrogenase	ec:1.4.1.3	ec		0.7942	0.7942	100	4	1
Adenosine	b1779	b3738	double	ATPS4rpp	ATPS4rpp_1	ATP synthase (four protons for one ATP) (periplasm)	bigg:ATPS4rpp	bigg		0.53987	0.7942	68	1	1
Adenosine	b1779	b3738	double	ATPS4rpp	ATPPHm; ATPS; ATPS3g; ATPS3m; ATPS3v; ATPS4m; ATPS4m_cho; ATPS4r; ATPSh; ATPasel; NTP1	Nucleoside-triphosphatase (ATP); ATP synthase (four protons for one ATP); ATP synthase mitochondrial; V-type ATPase, H+ transporting, lysosomal; ATP phosphohydrolase, mitochondria; ATPase cytosolic; ATP synthase Golgi Apparatus; ATP synthase vacuole; ATP synthase	ec:3.6.3.14	ec	b0650 or b4161	0.53987	0.7942	68	11	1
Adenosine	b1779	b3738	double	GAPD	GAPD_1	Glyceraldehyde-3-phosphate dehydrogenase	bigg:GAPD	bigg		0.22404	0.7942	28.2	1	1
Adenosine	b1779	b3738	double	GAPD	GAPDHf; GAPDHh; GAPDHm	Glyceraldehyde-3-phosphate dehydrogenase (NAD). flagellar; Glyceraldehyde 3-phosphate dehydrogenase (NAD), mitochondria; Glyceraldehyde 3-phosphate dehydrogenase (NAD)	ec:1.2.1.12	ec		0.22404	0.7942	28.2	3	1
Adenosine	b1779	b3738	double	GAPD	GAPDH_nadp_hi; GAPDi_nadp	Glyceraldehyde-3-phosphate dehydrogenase (NAD(P)+) (phosphorylating); Glyceraldehyde-3-phosphate dehydrogenase (NADP+) (phosphorylating)	ec:1.2.1.59	ec		0.22404	0.7942	28.2	2	1
Adenosine	b1849	b2500	double	GART	GART	GAR transformylase-T	direct_restore	direct_restore	b1849	0.7942	0.7942	100	1	1
Adenosine	b1849	b2500	double	GARFT	FGFTh; FGFTm; FPGFTh; FPGFTm; MNXR15637; MNXR2551	rhea:15053; rhea:31131; N2-Formyl-N1-(5-phospho-D-ribosyl)glycinamide formyltransferase, chloroplast; N2-Formyl-N1-(5-phospho-D-ribosyl)glycinamide formyltransferase, mitochondria; 10-Formyltetrahydrofolate:5'-phosphoribosylglycinamide formyltransferase, chloroplast; 10-Formyltetrahydrofolate:5'-phosphoribosylglycinamide formyltransferase, mitochondria	ec:2.1.2.2	ec		0.7942	0.7942	100	6	1
Adenosine	b1982	b3738	double	ATPS4rpp	ATPS4rpp_1	ATP synthase (four protons for one ATP) (periplasm)	bigg:ATPS4rpp	bigg		0.50693	0.7942	63.8	1	1
Adenosine	b1982	b3738	double	ATPS4rpp	ATPPHm; ATPS; ATPS3g; ATPS3m; ATPS3v; ATPS4m; ATPS4m_cho; ATPS4r; ATPSh; ATPasel; NTP1	Nucleoside-triphosphatase (ATP); ATP synthase (four protons for one ATP); ATP synthase mitochondrial; V-type ATPase, H+ transporting, lysosomal; ATP phosphohydrolase, mitochondria; ATPase cytosolic; ATP synthase Golgi Apparatus; ATP synthase vacuole; ATP synthase	ec:3.6.3.14	ec	b0650 or b4161	0.50693	0.7942	63.8	11	1
Adenosine	b1982	b3738	double	AMPN	MNXR68363; MNXR717	seed:rxn00131; rhea:20129	ec:3.2.2.4	ec		0.22404	0.7942	28.2	2	1
Adenosine	b2393	b2964	double	ADNt2pp_copy1	ADNt2pp; ADNt2pp_copy2	Adenosine transport in via proton symport (periplasm)	bigg:ADNt2pp	bigg	b2406	0.7942	0.7942	100	2	1
Adenosine	b2393	b2964	double	ADNt2pp_copy1	ADNt2; ADNt2_copy1; ADNt2_copy2	Adenosine transport in via proton symport	mnx:MNXR95461	mnx	b2964 or b2393	0.7942	0.7942	100	3	1
Adenosine	b2414	b2421	double	CYSS	ACSERL; ACSERLh; ACSERLm; ACSERSULL; ACSERSULLh; ACSERSULLm; AHSERL4; CYSS_1; CYSS_2; CYSS_trdrd; MNXR1354; MNXR81550; SLCYSS	rhea:30891; metacyc:RXN-12726; O3-Acetyl-L-serine acetate-lyase (adding hydrogen sulfide), mitochondria; Cysteine synthase, thioredoxin; Cysteine synthase; O-acetyl-L-serine sulfhydrylase; O3-Acetyl-L-serine acetate-lyase (adding hydrogen sulfide), cytosol; O3-Acetyl-L-serine acetate-lyase (adding hydrogen sulfide), chloroplast; Cysteine synthase Thiosulfate	ec:2.5.1.47	ec		0.7942	0.7942	100	13	1
Adenosine	b2414	b2421	double	CYSS	MNXR33950	rhea:10252	ec:2.5.1.65	ec		0.7942	0.7942	100	1	1
Adenosine	b2436	b3867	double	CPPPGO	CPPPGO_1; MNXR1272; MNXR72542	seed:rxn12220; rhea:18257; Coproporphyrinogen III oxidase (O2 required)	ec:1.3.3.3	ec		0.7942	0.7942	100	3	1
Adenosine	b2436	b3867	double	CPPPGO2	MNXR1273	rhea:15425	ec:1.3.99.22	ec		0.79418	0.7942	100	1	1
Adenosine	b2465	b2935	double	TKT1; TKT2	MNXR55953; MNXR69977; MNXR74900; MNXR79510; MNXR84331; TKT1; TKT1h; TKT2; TKT2h	Transketolase; kegg:R01067; rhea:27626; rhea:10508; kegg:R06863; seed:rxn01200; Transketolase 1; Transketolase 2	ec:2.2.1.1	ec	b2935 or b2465	0.52861	0.7942	66.6	9	2
Adenosine	b2508	b2868	double	HXAND	MNXR3054; MNXR5348; XAND; XANDp	Xanthine dehydrogenase; rhea:24670; rhea:16669; Xanthine dehydrogenase, peroxisomal	ec:1.17.1.4	ec	b2866 and b2867 and b2868	0.79217	0.7942	99.7	4	1
Adenosine	b2508	b2868	double	IMPD	6TINS5MPOR; IMPDm; MNXR3100; MNXR75334	kegg:R08240; rhea:11708; IMP dehydrogenase, mitochondria; 6-thioinosine 5'-monophosphate:NAD oxidoreductase	ec:1.1.1.205	ec		0.74627	0.7942	94	4	1
Adenosine	b2551	b4388	double	PSP_L	PSP_L_1	Phosphoserine phosphatase (L-serine)	bigg:PSP_L	bigg		0.78422	0.7942	98.7	1	1
Adenosine	b2551	b2913	double	PGCD	MNXR4184; PGLYDH	rhea:12641; Phosphoglycerate dehydrogenase	ec:1.1.1.95	ec		0.78422	0.7942	98.7	2	1
Adenosine	b2551	b4388	double	PSP_L	MNXR4485; MNXR4486; PSP; PSP_D; PSP_Lpp	Phospho-L-serine phosphatase (periplasmic); rhea:24873; rhea:21208; Phosphoserine phosphatase D serine ; Phosphoserine phosphatase	ec:3.1.3.3	ec	b4055 or b0383	0.78422	0.7942	98.7	5	1
Adenosine	b2551	b2913	double	GHMT2r	GHMT2rm; MNXR2619	rhea:15481; Glycine hydroxymethyltransferase reversible mitochondrial	ec:2.1.2.1	ec		0.77064	0.7942	97	2	1
Adenosine	b2708	b3197	double	A5PISO	MNXR300; MNXR91991	metacyc:DARAB5PISOM-RXN; rhea:23104	ec:5.3.1.13	ec		0.7942	0.7942	100	2	1
Adenosine	b2779	b3735	double	ATPS4rpp	ATPS4rpp_1	ATP synthase (four protons for one ATP) (periplasm)	bigg:ATPS4rpp	bigg		0.65689	0.7942	82.7	1	1
Adenosine	b2779	b3735	double	ATPS4rpp	ATPPHm; ATPS; ATPS3g; ATPS3m; ATPS3v; ATPS4m; ATPS4m_cho; ATPS4r; ATPSh; ATPasel; NTP1	Nucleoside-triphosphatase (ATP); ATP synthase (four protons for one ATP); ATP synthase mitochondrial; V-type ATPase, H+ transporting, lysosomal; ATP phosphohydrolase, mitochondria; ATPase cytosolic; ATP synthase Golgi Apparatus; ATP synthase vacuole; ATP synthase	ec:3.6.3.14	ec	b0650 or b4161	0.65689	0.7942	82.7	11	1
Adenosine	b2779	b3735	double	ENO	ENOf; ENOm; MNXR1898; MNXR74234	kegg:R04206; rhea:10164; Enolase, mitochondria; Enolase, flagellar	ec:4.2.1.11	ec		0.22404	0.7942	28.2	4	1
Adenosine	b2926	b3732	double	ATPS4rpp	ATPS4rpp_1	ATP synthase (four protons for one ATP) (periplasm)	bigg:ATPS4rpp	bigg		0.53987	0.7942	68	1	1
Adenosine	b2926	b3732	double	ATPS4rpp	ATPPHm; ATPS; ATPS3g; ATPS3m; ATPS3v; ATPS4m; ATPS4m_cho; ATPS4r; ATPSh; ATPasel; NTP1	Nucleoside-triphosphatase (ATP); ATP synthase (four protons for one ATP); ATP synthase mitochondrial; V-type ATPase, H+ transporting, lysosomal; ATP phosphohydrolase, mitochondria; ATPase cytosolic; ATP synthase Golgi Apparatus; ATP synthase vacuole; ATP synthase	ec:3.6.3.14	ec	b0650 or b4161	0.53987	0.7942	68	11	1
Adenosine	b2926	b3732	double	PGK	MNXR4189; PGKf; PGKh; PGKm	rhea:14801; Phosphoglycerate kinase, mitochondrial; Phosphoglycerate kinase, flagellar; Phosphoglycerate kinase, chloroplast	ec:2.7.2.3	ec		0.22404	0.7942	28.2	4	1
Adenosine	b3117	b3772	double	THRD_L	THRD_L_1	L-threonine deaminase	bigg:THRD_L	bigg		0.7942	0.7942	100	1	1
Adenosine	b3117	b3772	double	THRD_L	MNXR5058; MNXR84302; SERD_L; SER_AL; TAL; THRAL; THRD_Lm	L-serine deaminase; seed:rxn00737; rhea:22108; L threonine deaminase mitochondrial; L-serine ammonia-lyase; Threonine ammonia-lyase (serine); Threonine ammonia-lyase	ec:4.3.1.19	ec	b4471 or b1814 or b2797 or b3708 or b3117	0.7942	0.7942	100	7	1
Adenosine	b3386	b3736	double	ATPS4rpp	ATPS4rpp_1	ATP synthase (four protons for one ATP) (periplasm)	bigg:ATPS4rpp	bigg		0.51938	0.7942	65.4	1	1
Adenosine	b3386	b3736	double	ATPS4rpp	ATPPHm; ATPS; ATPS3g; ATPS3m; ATPS3v; ATPS4m; ATPS4m_cho; ATPS4r; ATPSh; ATPasel; NTP1	Nucleoside-triphosphatase (ATP); ATP synthase (four protons for one ATP); ATP synthase mitochondrial; V-type ATPase, H+ transporting, lysosomal; ATP phosphohydrolase, mitochondria; ATPase cytosolic; ATP synthase Golgi Apparatus; ATP synthase vacuole; ATP synthase	ec:3.6.3.14	ec	b0650 or b4161	0.51938	0.7942	65.4	11	1
Adenosine	b3386	b3736	double	RPE	MNXR4653; RPEh	rhea:13677; D-Ribulose-5-Phosphate 3-Epimerase	ec:5.1.3.1	ec		0.22404	0.7942	28.2	2	1
Adenosine	b3829	b4019	double	METS	METS_1; METSm; MNXR69434	Methionine synthase; rhea:11172; 5-Methyltetrahydrofolate:L-homocysteine S-methyltransferase	ec:2.1.1.13	ec	b4019 or b3829	0.7942	0.7942	100	3	1
D-Alanine	b0002	b3940	double	HSDy	HSDH; HSDxi; MNXR3044; MNXR3045	rhea:15761; rhea:15757; Homoserine dehydrogenase NADH irreversible; Homoserine dehydrogenase	ec:1.1.1.3	ec		0.36994	0.36994	100	4	1
D-Alanine	b0032	b0521	double	CBMKr	MNXR1064	rhea:10152	ec:2.7.2.2	ec		0.36994	0.36994	100	1	1
D-Alanine	b0032	b0521	double	CBPS	CBPS_1	Carbamoyl-phosphate synthase (glutamine-hydrolysing)	bigg:CBPS	bigg		0.36821	0.36994	99.5	1	1
D-Alanine	b0032	b0521	double	CBPS	CBPSam; CBPSn; GAM; GLUN; GLUNm; GLUNpp; HCGALm; MNXR1067; MNXR33037; MNXR86517; MNXR86518	Glutaminase; rhea:18633; rhea:46744; rhea:18029; rhea:46748; Hydrogen-carbonate:L-glutamine amido-ligase, mitochondria; CBPSn; Carbamoyl-phosphate synthase (ammonia) (mitochondria; Glutaminase (mitochondrial)	ec:6.3.5.5	ec	b0485 or b1524	0.36821	0.36994	99.5	11	1
D-Alanine	b0033	b0521	double	CBMKr	MNXR1064	rhea:10152	ec:2.7.2.2	ec		0.36994	0.36994	100	1	1
D-Alanine	b0033	b0521	double	CBPS	CBPS_1	Carbamoyl-phosphate synthase (glutamine-hydrolysing)	bigg:CBPS	bigg		0.36821	0.36994	99.5	1	1
D-Alanine	b0033	b0521	double	CBPS	CBPSam; CBPSn; GAM; GLUN; GLUNm; GLUNpp; HCGALm; MNXR1067; MNXR33037; MNXR86517; MNXR86518	Glutaminase; rhea:18633; rhea:46744; rhea:18029; rhea:46748; Hydrogen-carbonate:L-glutamine amido-ligase, mitochondria; CBPSn; Carbamoyl-phosphate synthase (ammonia) (mitochondria; Glutaminase (mitochondrial)	ec:6.3.5.5	ec	b0485 or b1524	0.36821	0.36994	99.5	11	1
D-Alanine	b0048	b1606	double	DHFR	DHFOR; DHFR2i; DHFRim; FOLR2; FOLR2_1; MNXR14705; MNXR14706; MNXR14707; MNXR14999; MNXR1561; MNXR2269; THFOR1; THFOR2; r0512; r0514	kegg:R00937; kegg:R00940; rhea:31103; rhea:15009; kegg:R00936; kegg:R02235; Dihydrofolate reductase mitochondrial; Dihydrofolate reductase (NAD+); Folate reductase; Dihydrofolate:NAD+ oxidoreductase; 5,6,7,8-Tetrahydrofolate:NAD+ oxidoreductase; 5,6,7,8-Tetrahydrofolate:NADP+ oxidoreductase; Dihydrofolate:NAD+ oxidoreductase Folate biosynthesis EC:1.5.1.3; Dihydrofolate:NADP+ oxidoreductase One c…	ec:1.5.1.3	ec		0.36994	0.36994	100	15	1
D-Alanine	b0073	b1800	double	IPMD	IPMD_1	3-isopropylmalate dehydrogenase	bigg:IPMD	bigg		0.36994	0.36994	100	1	1
D-Alanine	b0073	b1800	double	IPMD	MNXR3132; MNXR3962; MNXR5662; OMCDC; OMCDCm	2-Oxo-4-methyl-3-carboxypentanoate decarboxylation; rhea:10892; rhea:32271; rhea:25078; 2 oxo 4 methyl 3 carboxypentanoate decarboxylation	ec:1.1.1.85	ec	s0001	0.36994	0.36994	100	5	1
D-Alanine	b0092	b0381	double	ALAALAr	MNXR614	rhea:11224	ec:6.3.2.4	ec		0.36994	0.36994	100	1	1
D-Alanine	b0099	b1865	double	DNTPPA	DNTPPA_1	Dihydroneopterin triphosphate pyrophosphatase	ec:3.6.1.67	ec		0.36994	0.36994	100	1	1
D-Alanine	b0126	b0339	double	HCO3E	HCO3Ee; HCO3Ehi; HCO3Em; HCO3En; MNXR2856	rhea:10748; HCO3 equilibrium reaction nuclear; HCO3 equilibration reaction, extracellular; HCO3 equilibration reaction; Carbonate dehydratase (HCO3 equilibration reaction), irreversible, chloroplast	ec:4.2.1.1	ec		0.36994	0.36994	100	5	1
D-Alanine	b0149	b3396	double	MCTP1App	MCTP1Aex	Murein crosslinking transpeptidase 1A:(A2pm->D-ala) (periplasm)	mnx:MNXR101426	mnx		0.36994	0.36994	100	1	1
D-Alanine	b0155	b1592	double	CLtipp	CLtipp	Chloride ion transport in via diffusion (periplasm)	direct_restore	direct_restore	b1592	0.36994	0.36994	100	1	1
D-Alanine	b0155	b1592	double	CLt3_2pp	CLt3r_2	Chloride transport via proton antiport (2:1) (periplasm)	mnx:MNXR96796	mnx		0.36994	0.36994	100	1	1
D-Alanine	b0171	b0910	double	UMPK	CYTK1; CYTK1m; CYTK1n; CYTK2; CYTK2m; CYTK2n; UMPKm; UMPKn	Cytidylate kinase (CMP); Cytidylate kinase (dCMP); Cytidylate kinase (CMP),mitochondrial; Cytidylate kinase (CMP),nuclear; UMP kinase (mitochondrial, ATP); UMP kinase nuclear; Cytidylate kinase (dCMP),nuclear; Cytidylate kinase (dCMP),mitochondrial	ec:2.7.4.14	ec	b0910	0.36922	0.36994	99.8	8	1
D-Alanine	b0171	b0910	double	UMPK	ADK3; ADK3m; MNXR68283; MNXR84761; URIDK2m; URIDK2r; URIDK2rn	Adentylate kinase (GTP); Uridylate kinase (dUMP); rhea:29863; metacyc:NUCLEOSIDE-PHOSPHATE-KINASE-RXN; Adentylate kinase GTP ; Uridylate kinase dUMP nuclear; Uridylate kinase (dUMP), mitochondrial	ec:2.7.4.4	ec	b0474	0.36922	0.36994	99.8	7	1
D-Alanine	b0238	b2508	double	IMPD	6TINS5MPOR; IMPDm; MNXR3100; MNXR75334	kegg:R08240; rhea:11708; IMP dehydrogenase, mitochondria; 6-thioinosine 5'-monophosphate:NAD oxidoreductase	ec:1.1.1.205	ec		0.36994	0.36994	100	4	1
D-Alanine	b0238	b2508	double	XPPT	GPAR; GUAPRT	Guanine phosphoribosyltransferase; GMP:diphosphate 5-phospho-alpha-D-ribosyltransferase	ec:2.4.2.22	ec	b0125 or b0238	0.36893	0.36994	99.7	2	1
D-Alanine	b0238	b2508	double	XPPT	6MPURPRT; ADPT; HXPRT; MNXR69265; MNXR75331; MNXR75332; MNXR75339; TGUAPRT; r0051	Hypoxanthine phosphoribosyltransferase (Hypoxanthine); Adenine phosphoribosyltransferase; kegg:R08237; kegg:R08238; rhea:17973; kegg:R08245; Thioguanine phosphoribosyltransferase; 6-mercaptopurine phosphoribosyltransferase; AMP:pyrophosphate phosphoribosyltransferase Purine metabolism EC:2.4.2.7	ec:2.4.2.8	ec	b0238 or b0125	0.36893	0.36994	99.7	9	1
D-Alanine	b0273	b4254	double	OCBT	OCBT_2	Ornithine carbamoyltransferase	bigg:OCBT	bigg		0.36994	0.36994	100	1	1
D-Alanine	b0273	b4254	double	OCBT	MNXR51003; OCBT_1; OCBTm; OCT; OCTh; OCTm	rhea:19513; Ornithine carbamoyltransferase, irreversible; Ornithine carbamoyltransferase, chloroplast; Ornithine carbamoyltransferase, mitochondrial; Ornithine carbamoyltransferase	ec:2.1.3.3	ec		0.36994	0.36994	100	6	1
D-Alanine	b0388	b3390	double	SHKK	SHKK_1	Shikimate kinase	bigg:SHKK	bigg		0.36994	0.36994	100	1	1
D-Alanine	b0388	b3390	double	SHKK	MNXR4842; SKK	rhea:13121; Shikimate kinase	ec:2.7.1.71	ec		0.36994	0.36994	100	2	1
D-Alanine	b0452	b0954	double	FACOAE141; FACOAE161; T2DECAI	FACOAE141; FACOAE161; T2DECAI	Trans-2-decenoyl-ACP isomerase; Fatty-acid-CoA thioesterase (tetradecenoate); Fatty-acid-CoA thioesterase (hexadecenoate)	direct_restore	direct_restore	b0452	0.36874	0.36994	99.7	3	3
D-Alanine	b0674	b3744	double	ASNS2	MNXR81756	seed:rxn00340	ec:6.3.1.1	ec		0.36994	0.36994	100	1	1
D-Alanine	b0674	b3744	double	ASNS1; ASNS2	ASNS1; ASNS2; GAM; GLUN; GLUNm; GLUNpp; MNXR33036	Glutaminase; Asparagine synthase (glutamine-hydrolysing); rhea:12228; Glutaminase (mitochondrial); Asparagine synthetase	ec:6.3.5.4	ec	b0485 or b1524	0.36994	0.36994	100	7	2
D-Alanine	b0755	b3612	double	PGM	PGMf; PGMm	Phosphoglycerate mutase, flagellar; Phosphoglycerate mutase, mitochondria	ec:5.4.2.1	ec		0.36994	0.36994	100	2	1
D-Alanine	b0763	b2423	double	MOBDabcpp	ATPPHm; ATPS; MOBDabc; NTP1	Nucleoside-triphosphatase (ATP); Molybdate transport via ABC system; ATP phosphohydrolase, mitochondria; ATPase cytosolic	ec:3.6.3.29	ec	b0650 or b4161	0.36994	0.36994	100	4	1
D-Alanine	b0764	b2423	double	MOBDabcpp	ATPPHm; ATPS; MOBDabc; NTP1	Nucleoside-triphosphatase (ATP); Molybdate transport via ABC system; ATP phosphohydrolase, mitochondria; ATPase cytosolic	ec:3.6.3.29	ec	b0650 or b4161	0.36994	0.36994	100	4	1
D-Alanine	b0765	b2422	double	MOBDabcpp	ATPPHm; ATPS; MOBDabc; NTP1	Nucleoside-triphosphatase (ATP); Molybdate transport via ABC system; ATP phosphohydrolase, mitochondria; ATPase cytosolic	ec:3.6.3.29	ec	b0650 or b4161	0.36994	0.36994	100	4	1
D-Alanine	b0767	b3386	double	RPE	MNXR4653; RPEh	rhea:13677; D-Ribulose-5-Phosphate 3-Epimerase	ec:5.1.3.1	ec		0.36994	0.36994	100	2	1
D-Alanine	b0767	b3386	double	PGL	MNXR4190; PGLer; PGLh	rhea:12556; 6-phosphogluconolactonase; 6-phosphogluconolactonase, endoplasmic reticulum	ec:3.1.1.31	ec		0.3682	0.36994	99.5	3	1
D-Alanine	b0844	b3812	double	PMDPHT	AUS; MNXR4086; MNXR4352; MNXR84819; MNXR84974; MNXR85582; NADPPPSm; NMNHYD; NMNR; NT5C; PAN4PP; PAN4PPe; SBPP1; SBPP1er	rhea:25197; rhea:36211; kegg:R02706; kegg:R10748; kegg:R00872; NADP phosphatase; Nmn hydrolysis; Sphinganine 1-phosphate phosphatase; Sphingoid base phosphate phosphatase sphinganine 1 phosphatase endoplasmic reticulum; Nicotinamide ribonucleotide phosphohydrolase; 5'-nucleotidase; Phosphatase (pan4p); 5-Amino-6-(1-D-ribitylamino)uracil synthase; Phosphatase, Extracellular	ec:3.1.3.-	ec		0.36994	0.36994	100	14	1
D-Alanine	b0870	b2320	double	4HTHRA; THRA2	4HTHRA; THRA2	L-allo-Threonine Aldolase; 4-hydroxy-L-threonine aldolase	direct_restore	direct_restore	b0870	0.36994	0.36994	100	2	2
D-Alanine	b0870	b2320	double	PERD	MNXR4160	rhea:18829	ec:1.1.1.290	ec		0.36994	0.36994	100	1	1
D-Alanine	b0870	b2551	double	GHMT2r	GHMT2rm; MNXR2619	rhea:15481; Glycine hydroxymethyltransferase reversible mitochondrial	ec:2.1.2.1	ec		0.36994	0.36994	100	2	1
D-Alanine	b0870	b2551	double	THRA	THRA_1	Threonine aldolase	ec:4.1.2.48	ec		0.36595	0.36994	98.9	1	1
D-Alanine	b0870	b0907	double	OHPBAT	MNXR32039; MNXR32268; PSAT; PSERT	Phosphoserine transaminase; rhea:16573; rhea:14329; Phosphoserine aminotransferase	ec:2.6.1.52	ec	b0907	0.36352	0.36994	98.3	4	1
D-Alanine	b0907	b2551	double	PSERT	MNXR32039; MNXR32268; OHPBAT; PSAT	O-Phospho-4-hydroxy-L-threonine:2-oxoglutarate aminotransferase; rhea:16573; rhea:14329; Phosphoserine aminotransferase	ec:2.6.1.52	ec	b0907	0.36595	0.36994	98.9	4	1
D-Alanine	b0907	b2551	double	GHMT2r	GHMT2rm; MNXR2619	rhea:15481; Glycine hydroxymethyltransferase reversible mitochondrial	ec:2.1.2.1	ec		0.36352	0.36994	98.3	2	1
D-Alanine	b0928	b4054	double	ASPTA	3SALATAi; 3SALATAim; AATC; AATG; AATGm; ASPATh; ASPTAm; ASPTAp; CYSAT; CYSATm; CYSTA; CYSTAm; LCYSTAT; LCYSTATm; MNXR1357; MNXR31786; MNXR32641; PHETA1; PHETA1m; POATh; TYRTA; TYRTAh; TYRTAi; TYRTAim; TYRTAip	Phenylalanine transaminase; Tyrosine transaminase; Cysteine transaminase; metacyc:RXN-11737; rhea:21824; kegg:R00896; Aspartate transaminase; 3-sulfino-alanine transaminase (irreversible), mitochondrial; L-Phenylalanine:2-oxoglutarate aminotransferase, mitochondria; Aspartate aminotransferase, chloroplast; Aspartate aminotransferase, cysteate forming; L-Phenylalanine:2-oxoglutarate aminotransfera…	ec:2.6.1.1	ec	b4054 or b0928 or b3770	0.36994	0.36994	100	25	1
D-Alanine	b0954	b3846	double	CTECOAI6; CTECOAI7	CTECOAI6; CTECOAI7; CTECOAI8; MNXR69222; MNXR74325; MNXR80399; MNXR9719	3-cis-2-trans-enoyl-CoA isomerase; seed:rxn08706; kegg:R04756; seed:rxn09038; rhea:23716	ec:5.3.3.8	ec	b3846	0.36994	0.36994	100	7	2
D-Alanine	b0954	b3846	double	T2DECAI	T2DECAI	Trans-2-decenoyl-ACP isomerase	direct_restore	direct_restore	b0954	0.36911	0.36994	99.8	1	1
D-Alanine	b0954	b2836	double	AACPS4	AACPS4_1	Long-chain-fatty-acid-[acyl-carrier-protein] ligase (16:1(9Z))	bigg:AACPS4	bigg		0.36874	0.36994	99.7	1	1
D-Alanine	b0954	b2836	double	AACPS2	AACPS1; AACPS1_1; AACPS3; AACPS3_1; AACPS6; AACPS6_1; AACPS8; MNXR50749	Acyl-[acyl-carrier-protein] synthetase (n-C14:0); Acyl-[acyl-carrier-protein] synthetase (n-C16:0); Acyl-[acyl-carrier-protein] synthetase (n-C10:0); Acyl-[acyl-carrier-protein] synthetase (n-C18:0); metacyc:RXN-13266; Long-chain-fatty-acid-[acyl-carrier-protein] ligase (14:0); Long-chain-fatty-acid-[acyl-carrier-protein] ligase (16:0); Long-chain-fatty-acid-[acyl-carrier-protein] ligase (18:0)	ec:6.2.1.20	ec	b1094 and b2836	0.36853	0.36994	99.6	8	1
D-Alanine	b1378	b3924	double	FLDR2; POR5	FLDR2; POR5	Pyruvate synthase; Flavodoxin reductase (NADPH)	direct_restore	direct_restore	(b1378 and b0684) or (b1378 and b2895)	0.36994	0.36994	100	2	2
D-Alanine	b1622	b3008	double	CYSTL	CYSTRS	Cysteinyl-tRNA synthetase	bigg:CYSTL	bigg		0.36994	0.36994	100	1	1
D-Alanine	b1622	b3008	double	CYSTL	CBL; CTINBL; CYSDS; CYSLYSL; CYSTBL; CYSTLp; MNXR68614; MNXR74367; MNXR84182; SELCYSTL; SELCYSTLh; TRPAS1	Cysteine Desulfhydrase; metacyc:RXN-12729; seed:rxn03379; rhea:13965; Cystathione b lyase peroxisomal; L-Cystine Lysteine-lyase (deaminating); Selenocystathionine L-homocysteine-lyase (deaminating), cytosol; Cystathionine beta-lyase, cystine; Cystathionine beta-lyase; Selenocystathionine L-homocysteine-lyase (deaminating), chloroplast; Tryptophanase L cysteine	ec:4.4.1.8	ec	b3008 or b3708	0.36994	0.36994	100	12	1
D-Alanine	b1692	b3281	double	SHK3Dr	SKDH	Shikimate dehydrogenase	ec:1.1.1.25	ec		0.36994	0.36994	100	1	1
D-Alanine	b1692	b3281	double	SHK3Dr	MNXR8388; QUINDH	Quinate dehydrogenase; rhea:18425	ec:1.1.1.282	ec	b1692	0.36994	0.36994	100	2	1
D-Alanine	b1849	b2500	double	GARFT	FGFTh; FGFTm; FPGFTh; FPGFTm; MNXR15637; MNXR2551	rhea:15053; rhea:31131; N2-Formyl-N1-(5-phospho-D-ribosyl)glycinamide formyltransferase, chloroplast; N2-Formyl-N1-(5-phospho-D-ribosyl)glycinamide formyltransferase, mitochondria; 10-Formyltetrahydrofolate:5'-phosphoribosylglycinamide formyltransferase, chloroplast; 10-Formyltetrahydrofolate:5'-phosphoribosylglycinamide formyltransferase, mitochondria	ec:2.1.2.2	ec		0.36994	0.36994	100	6	1
D-Alanine	b1849	b2500	double	GART	GART	GAR transformylase-T	direct_restore	direct_restore	b1849	0.36947	0.36994	99.9	1	1
D-Alanine	b1852	b3386	double	RPE	MNXR4653; RPEh	rhea:13677; D-Ribulose-5-Phosphate 3-Epimerase	ec:5.1.3.1	ec		0.36994	0.36994	100	2	1
D-Alanine	b1852	b3386	double	G6PDH2r	G6PBDH; G6PBDHh; G6PDH1; G6PDH1er; G6PDH2er	Glucose 6 phosphate dehydrogenase endoplasmic reticulum; Glucose-6-phosphate dehydrogenase, endoplasmic reticulum; Beta-D-Glucose-6-phosphate NADP+ 1-oxoreductase; G6PDH1; Glucose 6-phosphate dehydrogenase (g6p-B)	ec:1.1.1.363	ec		0.3682	0.36994	99.5	5	1
D-Alanine	b1852	b3386	double	G6PDH2r	G6PADH; G6PADHh; MNXR25081	bigg:G6PADH; Glucose-6-phosphate-1-dehydrogenase (g6p-A); Glucose 6-phosphate dehydrogenase (g6p-A)	ec:1.1.1.49	ec		0.3682	0.36994	99.5	3	1
D-Alanine	b2029	b3386	double	RPE	MNXR4653; RPEh	rhea:13677; D-Ribulose-5-Phosphate 3-Epimerase	ec:5.1.3.1	ec		0.36994	0.36994	100	2	1
D-Alanine	b2029	b3386	double	GND	GNDer; PGDHh	Phosphogluconate dehydrogenase, endoplasmic reticulum; 6-phosphogluconate dehydrogenase	ec:1.1.1.351	ec		0.3682	0.36994	99.5	2	1
D-Alanine	b2414	b2421	double	CYSS	ACSERL; ACSERLh; ACSERLm; ACSERSULL; ACSERSULLh; ACSERSULLm; AHSERL4; CYSS_1; CYSS_2; CYSS_trdrd; MNXR1354; MNXR81550; SLCYSS	rhea:30891; metacyc:RXN-12726; O3-Acetyl-L-serine acetate-lyase (adding hydrogen sulfide), mitochondria; Cysteine synthase, thioredoxin; Cysteine synthase; O-acetyl-L-serine sulfhydrylase; O3-Acetyl-L-serine acetate-lyase (adding hydrogen sulfide), cytosol; O3-Acetyl-L-serine acetate-lyase (adding hydrogen sulfide), chloroplast; Cysteine synthase Thiosulfate	ec:2.5.1.47	ec		0.36994	0.36994	100	13	1
D-Alanine	b2414	b2421	double	CYSS	MNXR33950	rhea:10252	ec:2.5.1.65	ec		0.36994	0.36994	100	1	1
D-Alanine	b2436	b3867	double	CPPPGO	CPPPGO_1; MNXR1272; MNXR72542	seed:rxn12220; rhea:18257; Coproporphyrinogen III oxidase (O2 required)	ec:1.3.3.3	ec		0.36994	0.36994	100	3	1
D-Alanine	b2436	b3867	double	CPPPGO2	MNXR1273	rhea:15425	ec:1.3.99.22	ec		0.36992	0.36994	100	1	1
D-Alanine	b2465	b2935	double	TKT1; TKT2	MNXR55953; MNXR69977; MNXR74900; MNXR79510; MNXR84331; TKT1; TKT1h; TKT2; TKT2h	Transketolase; kegg:R01067; rhea:27626; rhea:10508; kegg:R06863; seed:rxn01200; Transketolase 1; Transketolase 2	ec:2.2.1.1	ec	b2935 or b2465	0.36905	0.36994	99.8	9	2
D-Alanine	b2508	b2868	double	IMPD	6TINS5MPOR; IMPDm; MNXR3100; MNXR75334	kegg:R08240; rhea:11708; IMP dehydrogenase, mitochondria; 6-thioinosine 5'-monophosphate:NAD oxidoreductase	ec:1.1.1.205	ec		0.36994	0.36994	100	4	1
D-Alanine	b2508	b2868	double	HXAND	MNXR3054; MNXR5348; XAND; XANDp	Xanthine dehydrogenase; rhea:24670; rhea:16669; Xanthine dehydrogenase, peroxisomal	ec:1.17.1.4	ec	b2866 and b2867 and b2868	0.36893	0.36994	99.7	4	1
D-Alanine	b2551	b4388	double	PSP_L	PSP_L_1	Phosphoserine phosphatase (L-serine)	bigg:PSP_L	bigg		0.36595	0.36994	98.9	1	1
D-Alanine	b2551	b2913	double	PGCD	MNXR4184; PGLYDH	rhea:12641; Phosphoglycerate dehydrogenase	ec:1.1.1.95	ec		0.36595	0.36994	98.9	2	1
D-Alanine	b2551	b4388	double	PSP_L	MNXR4485; MNXR4486; PSP; PSP_D; PSP_Lpp	Phospho-L-serine phosphatase (periplasmic); rhea:24873; rhea:21208; Phosphoserine phosphatase D serine ; Phosphoserine phosphatase	ec:3.1.3.3	ec	b4055 or b0383	0.36595	0.36994	98.9	5	1
D-Alanine	b2551	b2913	double	GHMT2r	GHMT2rm; MNXR2619	rhea:15481; Glycine hydroxymethyltransferase reversible mitochondrial	ec:2.1.2.1	ec		0.36352	0.36994	98.3	2	1
D-Alanine	b2708	b3197	double	A5PISO	MNXR300; MNXR91991	metacyc:DARAB5PISOM-RXN; rhea:23104	ec:5.3.1.13	ec		0.36994	0.36994	100	2	1
D-Alanine	b3117	b3772	double	THRD_L	THRD_L_1	L-threonine deaminase	bigg:THRD_L	bigg		0.36994	0.36994	100	1	1
D-Alanine	b3117	b3772	double	THRD_L	MNXR5058; MNXR84302; SERD_L; SER_AL; TAL; THRAL; THRD_Lm	L-serine deaminase; seed:rxn00737; rhea:22108; L threonine deaminase mitochondrial; L-serine ammonia-lyase; Threonine ammonia-lyase (serine); Threonine ammonia-lyase	ec:4.3.1.19	ec	b4471 or b1814 or b2797 or b3708 or b3117	0.36994	0.36994	100	7	1
D-Alanine	b3386	b4025	double	RPE	MNXR4653; RPEh	rhea:13677; D-Ribulose-5-Phosphate 3-Epimerase	ec:5.1.3.1	ec		0.36994	0.36994	100	2	1
D-Alanine	b3386	b4025	double	PGI	G6PI; G6PI2; G6PI3; G6PI_1; G6PIh; MNXR31472; MNXR35757; MNXR82946; MNXR83637; MNXR91750; PGIA; PGIAh; PGIBh	seed:rxn02380; rhea:11816; metacyc:RXN-6182; kegg:R00771; metacyc:PGLUCISOM-RXN; Glucose 6 phosphate isomerase; Glucose-6-phosphate isomerase, chloroplast; Glucose-6-phosphate isomerase (g6p-A); Glucose-6-phosphate isomerase, chloroplast (g6p-B); Glucose-6-phosphate isomerase (g6p-B); Glucose-6-phosphate isomerase; Glucose-6-phosphate isomerase, chloroplast (g6p-A)	ec:5.3.1.9	ec		0.3682	0.36994	99.5	13	1
D-Alanine	b3829	b4019	double	METS	METS_1; METSm; MNXR69434	Methionine synthase; rhea:11172; 5-Methyltetrahydrofolate:L-homocysteine S-methyltransferase	ec:2.1.1.13	ec	b4019 or b3829	0.36994	0.36994	100	3	1
D-Fructose	b0002	b3940	double	HSDy	HSDH; HSDxi; MNXR3044; MNXR3045	rhea:15761; rhea:15757; Homoserine dehydrogenase NADH irreversible; Homoserine dehydrogenase	ec:1.1.1.3	ec		0.80914	0.80914	100	4	1
D-Fructose	b0032	b0521	double	CBMKr	MNXR1064	rhea:10152	ec:2.7.2.2	ec		0.80914	0.80914	100	1	1
D-Fructose	b0032	b0521	double	CBPS	CBPS_1	Carbamoyl-phosphate synthase (glutamine-hydrolysing)	bigg:CBPS	bigg		0.80115	0.80914	99	1	1
D-Fructose	b0032	b0521	double	CBPS	CBPSam; CBPSn; GAM; GLUN; GLUNm; GLUNpp; HCGALm; MNXR1067; MNXR33037; MNXR86517; MNXR86518	Glutaminase; rhea:18633; rhea:46744; rhea:18029; rhea:46748; Hydrogen-carbonate:L-glutamine amido-ligase, mitochondria; CBPSn; Carbamoyl-phosphate synthase (ammonia) (mitochondria; Glutaminase (mitochondrial)	ec:6.3.5.5	ec	b0485 or b1524	0.80115	0.80914	99	11	1
D-Fructose	b0033	b0521	double	CBMKr	MNXR1064	rhea:10152	ec:2.7.2.2	ec		0.80914	0.80914	100	1	1
D-Fructose	b0033	b0521	double	CBPS	CBPS_1	Carbamoyl-phosphate synthase (glutamine-hydrolysing)	bigg:CBPS	bigg		0.80115	0.80914	99	1	1
D-Fructose	b0033	b0521	double	CBPS	CBPSam; CBPSn; GAM; GLUN; GLUNm; GLUNpp; HCGALm; MNXR1067; MNXR33037; MNXR86517; MNXR86518	Glutaminase; rhea:18633; rhea:46744; rhea:18029; rhea:46748; Hydrogen-carbonate:L-glutamine amido-ligase, mitochondria; CBPSn; Carbamoyl-phosphate synthase (ammonia) (mitochondria; Glutaminase (mitochondrial)	ec:6.3.5.5	ec	b0485 or b1524	0.80115	0.80914	99	11	1
D-Fructose	b0048	b1606	double	DHFR	DHFOR; DHFR2i; DHFRim; FOLR2; FOLR2_1; MNXR14705; MNXR14706; MNXR14707; MNXR14999; MNXR1561; MNXR2269; THFOR1; THFOR2; r0512; r0514	kegg:R00937; kegg:R00940; rhea:31103; rhea:15009; kegg:R00936; kegg:R02235; Dihydrofolate reductase mitochondrial; Dihydrofolate reductase (NAD+); Folate reductase; Dihydrofolate:NAD+ oxidoreductase; 5,6,7,8-Tetrahydrofolate:NAD+ oxidoreductase; 5,6,7,8-Tetrahydrofolate:NADP+ oxidoreductase; Dihydrofolate:NAD+ oxidoreductase Folate biosynthesis EC:1.5.1.3; Dihydrofolate:NADP+ oxidoreductase One c…	ec:1.5.1.3	ec		0.80914	0.80914	100	15	1
D-Fructose	b0073	b1800	double	IPMD	IPMD_1	3-isopropylmalate dehydrogenase	bigg:IPMD	bigg		0.80914	0.80914	100	1	1
D-Fructose	b0073	b1800	double	IPMD	MNXR3132; MNXR3962; MNXR5662; OMCDC; OMCDCm	2-Oxo-4-methyl-3-carboxypentanoate decarboxylation; rhea:10892; rhea:32271; rhea:25078; 2 oxo 4 methyl 3 carboxypentanoate decarboxylation	ec:1.1.1.85	ec	s0001	0.80914	0.80914	100	5	1
D-Fructose	b0092	b0381	double	ALAALAr	MNXR614	rhea:11224	ec:6.3.2.4	ec		0.80914	0.80914	100	1	1
D-Fructose	b0099	b1865	double	DNTPPA	DNTPPA_1	Dihydroneopterin triphosphate pyrophosphatase	ec:3.6.1.67	ec		0.80914	0.80914	100	1	1
D-Fructose	b0126	b0339	double	HCO3E	HCO3Ee; HCO3Ehi; HCO3Em; HCO3En; MNXR2856	rhea:10748; HCO3 equilibrium reaction nuclear; HCO3 equilibration reaction, extracellular; HCO3 equilibration reaction; Carbonate dehydratase (HCO3 equilibration reaction), irreversible, chloroplast	ec:4.2.1.1	ec		0.80914	0.80914	100	5	1
D-Fructose	b0149	b3396	double	MCTP1App	MCTP1Aex	Murein crosslinking transpeptidase 1A:(A2pm->D-ala) (periplasm)	mnx:MNXR101426	mnx		0.80914	0.80914	100	1	1
D-Fructose	b0155	b1592	double	CLtipp	CLtipp	Chloride ion transport in via diffusion (periplasm)	direct_restore	direct_restore	b1592	0.80914	0.80914	100	1	1
D-Fructose	b0155	b1592	double	CLt3_2pp	CLt3r_2	Chloride transport via proton antiport (2:1) (periplasm)	mnx:MNXR96796	mnx		0.80914	0.80914	100	1	1
D-Fructose	b0171	b0910	double	UMPK	CYTK1; CYTK1m; CYTK1n; CYTK2; CYTK2m; CYTK2n; UMPKm; UMPKn	Cytidylate kinase (CMP); Cytidylate kinase (dCMP); Cytidylate kinase (CMP),mitochondrial; Cytidylate kinase (CMP),nuclear; UMP kinase (mitochondrial, ATP); UMP kinase nuclear; Cytidylate kinase (dCMP),nuclear; Cytidylate kinase (dCMP),mitochondrial	ec:2.7.4.14	ec	b0910	0.80582	0.80914	99.6	8	1
D-Fructose	b0171	b0910	double	UMPK	ADK3; ADK3m; MNXR68283; MNXR84761; URIDK2m; URIDK2r; URIDK2rn	Adentylate kinase (GTP); Uridylate kinase (dUMP); rhea:29863; metacyc:NUCLEOSIDE-PHOSPHATE-KINASE-RXN; Adentylate kinase GTP ; Uridylate kinase dUMP nuclear; Uridylate kinase (dUMP), mitochondrial	ec:2.7.4.4	ec	b0474	0.80582	0.80914	99.6	7	1
D-Fructose	b0238	b2508	double	IMPD	6TINS5MPOR; IMPDm; MNXR3100; MNXR75334	kegg:R08240; rhea:11708; IMP dehydrogenase, mitochondria; 6-thioinosine 5'-monophosphate:NAD oxidoreductase	ec:1.1.1.205	ec		0.80914	0.80914	100	4	1
D-Fructose	b0238	b2508	double	XPPT	GPAR; GUAPRT	Guanine phosphoribosyltransferase; GMP:diphosphate 5-phospho-alpha-D-ribosyltransferase	ec:2.4.2.22	ec	b0125 or b0238	0.80409	0.80914	99.4	2	1
D-Fructose	b0238	b2508	double	XPPT	6MPURPRT; ADPT; HXPRT; MNXR69265; MNXR75331; MNXR75332; MNXR75339; TGUAPRT; r0051	Hypoxanthine phosphoribosyltransferase (Hypoxanthine); Adenine phosphoribosyltransferase; kegg:R08237; kegg:R08238; rhea:17973; kegg:R08245; Thioguanine phosphoribosyltransferase; 6-mercaptopurine phosphoribosyltransferase; AMP:pyrophosphate phosphoribosyltransferase Purine metabolism EC:2.4.2.7	ec:2.4.2.8	ec	b0238 or b0125	0.80409	0.80914	99.4	9	1
D-Fructose	b0273	b4254	double	OCBT	OCBT_2	Ornithine carbamoyltransferase	bigg:OCBT	bigg		0.80914	0.80914	100	1	1
D-Fructose	b0273	b4254	double	OCBT	MNXR51003; OCBT_1; OCBTm; OCT; OCTh; OCTm	rhea:19513; Ornithine carbamoyltransferase, irreversible; Ornithine carbamoyltransferase, chloroplast; Ornithine carbamoyltransferase, mitochondrial; Ornithine carbamoyltransferase	ec:2.1.3.3	ec		0.80914	0.80914	100	6	1
D-Fructose	b0388	b3390	double	SHKK	SHKK_1	Shikimate kinase	bigg:SHKK	bigg		0.80914	0.80914	100	1	1
D-Fructose	b0388	b3390	double	SHKK	MNXR4842; SKK	rhea:13121; Shikimate kinase	ec:2.7.1.71	ec		0.80914	0.80914	100	2	1
D-Fructose	b0452	b0954	double	FACOAE141; FACOAE161; T2DECAI	FACOAE141; FACOAE161; T2DECAI	Trans-2-decenoyl-ACP isomerase; Fatty-acid-CoA thioesterase (tetradecenoate); Fatty-acid-CoA thioesterase (hexadecenoate)	direct_restore	direct_restore	b0452	0.80153	0.80914	99.1	3	3
D-Fructose	b0674	b3744	double	ASNS2	MNXR81756	seed:rxn00340	ec:6.3.1.1	ec		0.80914	0.80914	100	1	1
D-Fructose	b0674	b3744	double	ASNS1; ASNS2	ASNS1; ASNS2; GAM; GLUN; GLUNm; GLUNpp; MNXR33036	Glutaminase; Asparagine synthase (glutamine-hydrolysing); rhea:12228; Glutaminase (mitochondrial); Asparagine synthetase	ec:6.3.5.4	ec	b0485 or b1524	0.80914	0.80914	100	7	2
D-Fructose	b0755	b3612	double	PGM	PGMf; PGMm	Phosphoglycerate mutase, flagellar; Phosphoglycerate mutase, mitochondria	ec:5.4.2.1	ec		0.80914	0.80914	100	2	1
D-Fructose	b0763	b2423	double	MOBDabcpp	ATPPHm; ATPS; MOBDabc; NTP1	Nucleoside-triphosphatase (ATP); Molybdate transport via ABC system; ATP phosphohydrolase, mitochondria; ATPase cytosolic	ec:3.6.3.29	ec	b0650 or b4161	0.80914	0.80914	100	4	1
D-Fructose	b0764	b2423	double	MOBDabcpp	ATPPHm; ATPS; MOBDabc; NTP1	Nucleoside-triphosphatase (ATP); Molybdate transport via ABC system; ATP phosphohydrolase, mitochondria; ATPase cytosolic	ec:3.6.3.29	ec	b0650 or b4161	0.80914	0.80914	100	4	1
D-Fructose	b0765	b2422	double	MOBDabcpp	ATPPHm; ATPS; MOBDabc; NTP1	Nucleoside-triphosphatase (ATP); Molybdate transport via ABC system; ATP phosphohydrolase, mitochondria; ATPase cytosolic	ec:3.6.3.29	ec	b0650 or b4161	0.80914	0.80914	100	4	1
D-Fructose	b0767	b3386	double	PGL	MNXR4190; PGLer; PGLh	rhea:12556; 6-phosphogluconolactonase; 6-phosphogluconolactonase, endoplasmic reticulum	ec:3.1.1.31	ec		0.80305	0.80914	99.2	3	1
D-Fructose	b0767	b3386	double	RPE	MNXR4653; RPEh	rhea:13677; D-Ribulose-5-Phosphate 3-Epimerase	ec:5.1.3.1	ec		0.79999	0.80914	98.9	2	1
D-Fructose	b0844	b3812	double	PMDPHT	AUS; MNXR4086; MNXR4352; MNXR84819; MNXR84974; MNXR85582; NADPPPSm; NMNHYD; NMNR; NT5C; PAN4PP; PAN4PPe; SBPP1; SBPP1er	rhea:25197; rhea:36211; kegg:R02706; kegg:R10748; kegg:R00872; NADP phosphatase; Nmn hydrolysis; Sphinganine 1-phosphate phosphatase; Sphingoid base phosphate phosphatase sphinganine 1 phosphatase endoplasmic reticulum; Nicotinamide ribonucleotide phosphohydrolase; 5'-nucleotidase; Phosphatase (pan4p); 5-Amino-6-(1-D-ribitylamino)uracil synthase; Phosphatase, Extracellular	ec:3.1.3.-	ec		0.80914	0.80914	100	14	1
D-Fructose	b0870	b2320	double	4HTHRA; THRA2	4HTHRA; THRA2	L-allo-Threonine Aldolase; 4-hydroxy-L-threonine aldolase	direct_restore	direct_restore	b0870	0.80914	0.80914	100	2	2
D-Fructose	b0870	b2320	double	PERD	MNXR4160	rhea:18829	ec:1.1.1.290	ec		0.80914	0.80914	100	1	1
D-Fructose	b0870	b2551	double	GHMT2r	GHMT2rm; MNXR2619	rhea:15481; Glycine hydroxymethyltransferase reversible mitochondrial	ec:2.1.2.1	ec		0.80914	0.80914	100	2	1
D-Fructose	b0870	b2551	double	THRA	THRA_1	Threonine aldolase	ec:4.1.2.48	ec		0.78727	0.80914	97.3	1	1
D-Fructose	b0870	b0907	double	OHPBAT	MNXR32039; MNXR32268; PSAT; PSERT	Phosphoserine transaminase; rhea:16573; rhea:14329; Phosphoserine aminotransferase	ec:2.6.1.52	ec	b0907	0.77442	0.80914	95.7	4	1
D-Fructose	b0907	b2551	double	PSERT	MNXR32039; MNXR32268; OHPBAT; PSAT	O-Phospho-4-hydroxy-L-threonine:2-oxoglutarate aminotransferase; rhea:16573; rhea:14329; Phosphoserine aminotransferase	ec:2.6.1.52	ec	b0907	0.78727	0.80914	97.3	4	1
D-Fructose	b0907	b2551	double	GHMT2r	GHMT2rm; MNXR2619	rhea:15481; Glycine hydroxymethyltransferase reversible mitochondrial	ec:2.1.2.1	ec		0.77441	0.80914	95.7	2	1
D-Fructose	b0928	b4054	double	ASPTA	3SALATAi; 3SALATAim; AATC; AATG; AATGm; ASPATh; ASPTAm; ASPTAp; CYSAT; CYSATm; CYSTA; CYSTAm; LCYSTAT; LCYSTATm; MNXR1357; MNXR31786; MNXR32641; PHETA1; PHETA1m; POATh; TYRTA; TYRTAh; TYRTAi; TYRTAim; TYRTAip	Phenylalanine transaminase; Tyrosine transaminase; Cysteine transaminase; metacyc:RXN-11737; rhea:21824; kegg:R00896; Aspartate transaminase; 3-sulfino-alanine transaminase (irreversible), mitochondrial; L-Phenylalanine:2-oxoglutarate aminotransferase, mitochondria; Aspartate aminotransferase, chloroplast; Aspartate aminotransferase, cysteate forming; L-Phenylalanine:2-oxoglutarate aminotransfera…	ec:2.6.1.1	ec	b4054 or b0928 or b3770	0.80914	0.80914	100	25	1
D-Fructose	b0954	b3846	double	CTECOAI6; CTECOAI7	CTECOAI6; CTECOAI7; CTECOAI8; MNXR69222; MNXR74325; MNXR80399; MNXR9719	3-cis-2-trans-enoyl-CoA isomerase; seed:rxn08706; kegg:R04756; seed:rxn09038; rhea:23716	ec:5.3.3.8	ec	b3846	0.80914	0.80914	100	7	2
D-Fructose	b0954	b3846	double	T2DECAI	T2DECAI	Trans-2-decenoyl-ACP isomerase	direct_restore	direct_restore	b0954	0.80432	0.80914	99.4	1	1
D-Fructose	b0954	b2836	double	AACPS4	AACPS4_1	Long-chain-fatty-acid-[acyl-carrier-protein] ligase (16:1(9Z))	bigg:AACPS4	bigg		0.80153	0.80914	99.1	1	1
D-Fructose	b0954	b2836	double	AACPS2	AACPS1; AACPS1_1; AACPS3; AACPS3_1; AACPS6; AACPS6_1; AACPS8; MNXR50749	Acyl-[acyl-carrier-protein] synthetase (n-C14:0); Acyl-[acyl-carrier-protein] synthetase (n-C16:0); Acyl-[acyl-carrier-protein] synthetase (n-C10:0); Acyl-[acyl-carrier-protein] synthetase (n-C18:0); metacyc:RXN-13266; Long-chain-fatty-acid-[acyl-carrier-protein] ligase (14:0); Long-chain-fatty-acid-[acyl-carrier-protein] ligase (16:0); Long-chain-fatty-acid-[acyl-carrier-protein] ligase (18:0)	ec:6.2.1.20	ec	b1094 and b2836	0.80034	0.80914	98.9	8	1
D-Fructose	b1190	b4053	double	ALAR	ALAR_copy1; ALAR_copy2; MNXR626	Alanine racemase; rhea:20249	ec:5.1.1.1	ec	b4053	0.80914	0.80914	100	3	1
D-Fructose	b1378	b3924	double	FLDR2; POR5	FLDR2; POR5	Pyruvate synthase; Flavodoxin reductase (NADPH)	direct_restore	direct_restore	(b1378 and b0684) or (b1378 and b2895)	0.80914	0.80914	100	2	2
D-Fructose	b1622	b3008	double	CYSTL	CYSTRS	Cysteinyl-tRNA synthetase	bigg:CYSTL	bigg		0.80914	0.80914	100	1	1
D-Fructose	b1622	b3008	double	CYSTL	CBL; CTINBL; CYSDS; CYSLYSL; CYSTBL; CYSTLp; MNXR68614; MNXR74367; MNXR84182; SELCYSTL; SELCYSTLh; TRPAS1	Cysteine Desulfhydrase; metacyc:RXN-12729; seed:rxn03379; rhea:13965; Cystathione b lyase peroxisomal; L-Cystine Lysteine-lyase (deaminating); Selenocystathionine L-homocysteine-lyase (deaminating), cytosol; Cystathionine beta-lyase, cystine; Cystathionine beta-lyase; Selenocystathionine L-homocysteine-lyase (deaminating), chloroplast; Tryptophanase L cysteine	ec:4.4.1.8	ec	b3008 or b3708	0.80914	0.80914	100	12	1
D-Fructose	b1692	b3281	double	SHK3Dr	SKDH	Shikimate dehydrogenase	ec:1.1.1.25	ec		0.80914	0.80914	100	1	1
D-Fructose	b1692	b3281	double	SHK3Dr	MNXR8388; QUINDH	Quinate dehydrogenase; rhea:18425	ec:1.1.1.282	ec	b1692	0.80914	0.80914	100	2	1
D-Fructose	b1761	b3212	double	GLUDy	GLUDy_1	Glutamate dehydrogenase (NADP)	bigg:GLUDy	bigg		0.80914	0.80914	100	1	1
D-Fructose	b1761	b3212	double	GLUDy; GLUSy	GAM; GDH_nadp; GLUDy; GLUDym; GLUN; GLUNm; GLUNpp; GLUS_nadph; GLUSy; MNXR31609	Glutaminase; Glutamate synthase (NADPH); rhea:15501; Glutamate dehydrogenase [NAD(P)+]; Glutamate dehydrogenase (NADP), mitochondrial; Glutaminase (mitochondrial); Glutamate dehydrogenase (NADP)	ec:1.4.1.13	ec	b0485 or b1524	0.80914	0.80914	100	10	2
D-Fructose	b1761	b3212	double	GLUDy	GDH; GDH1; GDHm; GLUDxi	Glutamate dehydrogenase NAD ; Glutamate dehydrogenase (NAD); Glutamate dehydrogenase, mitochondria; Glutamate dehydrogenase	ec:1.4.1.3	ec		0.80914	0.80914	100	4	1
D-Fructose	b1817	b2167	double	FRUpts2pp	FRUpts2	Fructose transport via PEP:Pyr PTS (f6p generating)	mnx:MNXR99662	mnx	b2415 and b2416 and b1818 and b1819 and b1817	0.80914	0.80914	100	1	1
D-Fructose	b1817	b2167	double	FRUptspp	FRUpts	D-fructose transport via PEP:Pyr PTS	mnx:MNXR99661	mnx	b2415 and b2416 and b2167 and b2169	0.79633	0.80914	98.4	1	1
D-Fructose	b1818	b2167	double	FRUpts2pp	FRUpts2	Fructose transport via PEP:Pyr PTS (f6p generating)	mnx:MNXR99662	mnx	b2415 and b2416 and b1818 and b1819 and b1817	0.80914	0.80914	100	1	1
D-Fructose	b1818	b2167	double	FRUptspp	FRUpts	D-fructose transport via PEP:Pyr PTS	mnx:MNXR99661	mnx	b2415 and b2416 and b2167 and b2169	0.79633	0.80914	98.4	1	1
D-Fructose	b1819	b2167	double	FRUpts2pp	FRUpts2	Fructose transport via PEP:Pyr PTS (f6p generating)	mnx:MNXR99662	mnx	b2415 and b2416 and b1818 and b1819 and b1817	0.80914	0.80914	100	1	1
D-Fructose	b1819	b2167	double	FRUptspp	FRUpts	D-fructose transport via PEP:Pyr PTS	mnx:MNXR99661	mnx	b2415 and b2416 and b2167 and b2169	0.79633	0.80914	98.4	1	1
D-Fructose	b1849	b2500	double	GARFT	FGFTh; FGFTm; FPGFTh; FPGFTm; MNXR15637; MNXR2551	rhea:15053; rhea:31131; N2-Formyl-N1-(5-phospho-D-ribosyl)glycinamide formyltransferase, chloroplast; N2-Formyl-N1-(5-phospho-D-ribosyl)glycinamide formyltransferase, mitochondria; 10-Formyltetrahydrofolate:5'-phosphoribosylglycinamide formyltransferase, chloroplast; 10-Formyltetrahydrofolate:5'-phosphoribosylglycinamide formyltransferase, mitochondria	ec:2.1.2.2	ec		0.80914	0.80914	100	6	1
D-Fructose	b1849	b2500	double	GART	GART	GAR transformylase-T	direct_restore	direct_restore	b1849	0.80671	0.80914	99.7	1	1
D-Fructose	b1852	b3386	double	G6PDH2r	G6PBDH; G6PBDHh; G6PDH1; G6PDH1er; G6PDH2er	Glucose 6 phosphate dehydrogenase endoplasmic reticulum; Glucose-6-phosphate dehydrogenase, endoplasmic reticulum; Beta-D-Glucose-6-phosphate NADP+ 1-oxoreductase; G6PDH1; Glucose 6-phosphate dehydrogenase (g6p-B)	ec:1.1.1.363	ec		0.80305	0.80914	99.2	5	1
D-Fructose	b1852	b3386	double	G6PDH2r	G6PADH; G6PADHh; MNXR25081	bigg:G6PADH; Glucose-6-phosphate-1-dehydrogenase (g6p-A); Glucose 6-phosphate dehydrogenase (g6p-A)	ec:1.1.1.49	ec		0.80305	0.80914	99.2	3	1
D-Fructose	b1852	b3386	double	RPE	MNXR4653; RPEh	rhea:13677; D-Ribulose-5-Phosphate 3-Epimerase	ec:5.1.3.1	ec		0.79999	0.80914	98.9	2	1
D-Fructose	b2029	b3386	double	GND	GNDer; PGDHh	Phosphogluconate dehydrogenase, endoplasmic reticulum; 6-phosphogluconate dehydrogenase	ec:1.1.1.351	ec		0.80305	0.80914	99.2	2	1
D-Fructose	b2029	b3386	double	RPE	MNXR4653; RPEh	rhea:13677; D-Ribulose-5-Phosphate 3-Epimerase	ec:5.1.3.1	ec		0.79999	0.80914	98.9	2	1
D-Fructose	b2097	b2925	double	FBA3	DHEDAA; F6PA; FBA3hi; HOPNTAL; HOPNTAL2; HPCLx; MNXR24334; MNXR25051; MNXR26567; MNXR29307; MNXR55333	Fructose 6-phosphate aldolase; 4-hydroxy-2-oxopentanoate aldolase; rhea:40995; rhea:25355; rhea:28002; rhea:25379; rhea:28779; 2-hydroxyphytanoyl-CoA lyase; Sedoheptulose 1,7-bisphosphate D-glyceraldehyde-3-phosphate-lyase; 2,4-dihydroxyhept-2-ene-1,7-dioic acid aldolase; 4-hydroxy-2-oxopentanoate aldolase(p-xylene)	ec:4.1.2	ec	b0825 or b3946	0.80914	0.80914	100	11	1
D-Fructose	b2097	b2925	double	FBA; FBA3	FBA; FBA2; FBA3; FBA3hi; FBAf; FBAh; FBAm; FPGPL; MNXR13125; MNXR2185; MNXR82808; MNXR84960	Sedoheptulose 1,7-bisphosphate D-glyceraldehyde-3-phosphate-lyase; rhea:14729; metacyc:F16ALDOLASE-RXN; rhea:30851; metacyc:RXN-8631; D Fructose 1 phosphate D glyceraldehyde 3 phosphate lyase; D-Fructose 1-phosphate D-glyceraldehyde-3-phosphate-lyase; Fructose-bisphosphate aldolase, flagellar; Fructose-bisphosphate aldolase, mitochondria; Fructose-bisphosphate aldolase	ec:4.1.2.13	ec	b2925	0.80914	0.80914	100	12	2
D-Fructose	b2414	b2421	double	CYSS	ACSERL; ACSERLh; ACSERLm; ACSERSULL; ACSERSULLh; ACSERSULLm; AHSERL4; CYSS_1; CYSS_2; CYSS_trdrd; MNXR1354; MNXR81550; SLCYSS	rhea:30891; metacyc:RXN-12726; O3-Acetyl-L-serine acetate-lyase (adding hydrogen sulfide), mitochondria; Cysteine synthase, thioredoxin; Cysteine synthase; O-acetyl-L-serine sulfhydrylase; O3-Acetyl-L-serine acetate-lyase (adding hydrogen sulfide), cytosol; O3-Acetyl-L-serine acetate-lyase (adding hydrogen sulfide), chloroplast; Cysteine synthase Thiosulfate	ec:2.5.1.47	ec		0.80914	0.80914	100	13	1
D-Fructose	b2414	b2421	double	CYSS	MNXR33950	rhea:10252	ec:2.5.1.65	ec		0.80914	0.80914	100	1	1
D-Fructose	b2436	b3867	double	CPPPGO	CPPPGO_1; MNXR1272; MNXR72542	seed:rxn12220; rhea:18257; Coproporphyrinogen III oxidase (O2 required)	ec:1.3.3.3	ec		0.80914	0.80914	100	3	1
D-Fructose	b2436	b3867	double	CPPPGO2	MNXR1273	rhea:15425	ec:1.3.99.22	ec		0.80912	0.80914	100	1	1
D-Fructose	b2465	b2935	double	TKT1; TKT2	MNXR55953; MNXR69977; MNXR74900; MNXR79510; MNXR84331; TKT1; TKT1h; TKT2; TKT2h	Transketolase; kegg:R01067; rhea:27626; rhea:10508; kegg:R06863; seed:rxn01200; Transketolase 1; Transketolase 2	ec:2.2.1.1	ec	b2935 or b2465	0.80457	0.80914	99.4	9	2
D-Fructose	b2508	b2868	double	IMPD	6TINS5MPOR; IMPDm; MNXR3100; MNXR75334	kegg:R08240; rhea:11708; IMP dehydrogenase, mitochondria; 6-thioinosine 5'-monophosphate:NAD oxidoreductase	ec:1.1.1.205	ec		0.80914	0.80914	100	4	1
D-Fructose	b2508	b2868	double	HXAND	MNXR3054; MNXR5348; XAND; XANDp	Xanthine dehydrogenase; rhea:24670; rhea:16669; Xanthine dehydrogenase, peroxisomal	ec:1.17.1.4	ec	b2866 and b2867 and b2868	0.80409	0.80914	99.4	4	1
D-Fructose	b2551	b4388	double	PSP_L	PSP_L_1	Phosphoserine phosphatase (L-serine)	bigg:PSP_L	bigg		0.78727	0.80914	97.3	1	1
D-Fructose	b2551	b2913	double	PGCD	MNXR4184; PGLYDH	rhea:12641; Phosphoglycerate dehydrogenase	ec:1.1.1.95	ec		0.78727	0.80914	97.3	2	1
D-Fructose	b2551	b4388	double	PSP_L	MNXR4485; MNXR4486; PSP; PSP_D; PSP_Lpp	Phospho-L-serine phosphatase (periplasmic); rhea:24873; rhea:21208; Phosphoserine phosphatase D serine ; Phosphoserine phosphatase	ec:3.1.3.3	ec	b4055 or b0383	0.78727	0.80914	97.3	5	1
D-Fructose	b2551	b2913	double	GHMT2r	GHMT2rm; MNXR2619	rhea:15481; Glycine hydroxymethyltransferase reversible mitochondrial	ec:2.1.2.1	ec		0.77442	0.80914	95.7	2	1
D-Fructose	b2708	b3197	double	A5PISO	MNXR300; MNXR91991	metacyc:DARAB5PISOM-RXN; rhea:23104	ec:5.3.1.13	ec		0.80914	0.80914	100	2	1
D-Fructose	b3117	b3772	double	THRD_L	THRD_L_1	L-threonine deaminase	bigg:THRD_L	bigg		0.80914	0.80914	100	1	1
D-Fructose	b3117	b3772	double	THRD_L	MNXR5058; MNXR84302; SERD_L; SER_AL; TAL; THRAL; THRD_Lm	L-serine deaminase; seed:rxn00737; rhea:22108; L threonine deaminase mitochondrial; L-serine ammonia-lyase; Threonine ammonia-lyase (serine); Threonine ammonia-lyase	ec:4.3.1.19	ec	b4471 or b1814 or b2797 or b3708 or b3117	0.80914	0.80914	100	7	1
D-Fructose	b3386	b4025	double	PGI	G6PI; G6PI2; G6PI3; G6PI_1; G6PIh; MNXR31472; MNXR35757; MNXR82946; MNXR83637; MNXR91750; PGIA; PGIAh; PGIBh	seed:rxn02380; rhea:11816; metacyc:RXN-6182; kegg:R00771; metacyc:PGLUCISOM-RXN; Glucose 6 phosphate isomerase; Glucose-6-phosphate isomerase, chloroplast; Glucose-6-phosphate isomerase (g6p-A); Glucose-6-phosphate isomerase, chloroplast (g6p-B); Glucose-6-phosphate isomerase (g6p-B); Glucose-6-phosphate isomerase; Glucose-6-phosphate isomerase, chloroplast (g6p-A)	ec:5.3.1.9	ec		0.80305	0.80914	99.2	13	1
D-Fructose	b3386	b4025	double	RPE	MNXR4653; RPEh	rhea:13677; D-Ribulose-5-Phosphate 3-Epimerase	ec:5.1.3.1	ec		0.79999	0.80914	98.9	2	1
D-Fructose	b3829	b4019	double	METS	METS_1; METSm; MNXR69434	Methionine synthase; rhea:11172; 5-Methyltetrahydrofolate:L-homocysteine S-methyltransferase	ec:2.1.1.13	ec	b4019 or b3829	0.80914	0.80914	100	3	1
D-Galactonic Acid	b0002	b3940	double	HSDy	HSDH; HSDxi; MNXR3044; MNXR3045	rhea:15761; rhea:15757; Homoserine dehydrogenase NADH irreversible; Homoserine dehydrogenase	ec:1.1.1.3	ec		0.71209	0.71209	100	4	1
D-Galactonic Acid	b0032	b0521	double	CBMKr	MNXR1064	rhea:10152	ec:2.7.2.2	ec		0.71209	0.71209	100	1	1
D-Galactonic Acid	b0032	b0521	double	CBPS	CBPS_1	Carbamoyl-phosphate synthase (glutamine-hydrolysing)	bigg:CBPS	bigg		0.70516	0.71209	99	1	1
D-Galactonic Acid	b0032	b0521	double	CBPS	CBPSam; CBPSn; GAM; GLUN; GLUNm; GLUNpp; HCGALm; MNXR1067; MNXR33037; MNXR86517; MNXR86518	Glutaminase; rhea:18633; rhea:46744; rhea:18029; rhea:46748; Hydrogen-carbonate:L-glutamine amido-ligase, mitochondria; CBPSn; Carbamoyl-phosphate synthase (ammonia) (mitochondria; Glutaminase (mitochondrial)	ec:6.3.5.5	ec	b0485 or b1524	0.70516	0.71209	99	11	1
D-Galactonic Acid	b0033	b0521	double	CBMKr	MNXR1064	rhea:10152	ec:2.7.2.2	ec		0.71209	0.71209	100	1	1
D-Galactonic Acid	b0033	b0521	double	CBPS	CBPS_1	Carbamoyl-phosphate synthase (glutamine-hydrolysing)	bigg:CBPS	bigg		0.70516	0.71209	99	1	1
D-Galactonic Acid	b0033	b0521	double	CBPS	CBPSam; CBPSn; GAM; GLUN; GLUNm; GLUNpp; HCGALm; MNXR1067; MNXR33037; MNXR86517; MNXR86518	Glutaminase; rhea:18633; rhea:46744; rhea:18029; rhea:46748; Hydrogen-carbonate:L-glutamine amido-ligase, mitochondria; CBPSn; Carbamoyl-phosphate synthase (ammonia) (mitochondria; Glutaminase (mitochondrial)	ec:6.3.5.5	ec	b0485 or b1524	0.70516	0.71209	99	11	1
D-Galactonic Acid	b0048	b1606	double	DHFR	DHFOR; DHFR2i; DHFRim; FOLR2; FOLR2_1; MNXR14705; MNXR14706; MNXR14707; MNXR14999; MNXR1561; MNXR2269; THFOR1; THFOR2; r0512; r0514	kegg:R00937; kegg:R00940; rhea:31103; rhea:15009; kegg:R00936; kegg:R02235; Dihydrofolate reductase mitochondrial; Dihydrofolate reductase (NAD+); Folate reductase; Dihydrofolate:NAD+ oxidoreductase; 5,6,7,8-Tetrahydrofolate:NAD+ oxidoreductase; 5,6,7,8-Tetrahydrofolate:NADP+ oxidoreductase; Dihydrofolate:NAD+ oxidoreductase Folate biosynthesis EC:1.5.1.3; Dihydrofolate:NADP+ oxidoreductase One c…	ec:1.5.1.3	ec		0.71209	0.71209	100	15	1
D-Galactonic Acid	b0073	b1800	double	IPMD	IPMD_1	3-isopropylmalate dehydrogenase	bigg:IPMD	bigg		0.71209	0.71209	100	1	1
D-Galactonic Acid	b0073	b1800	double	IPMD	MNXR3132; MNXR3962; MNXR5662; OMCDC; OMCDCm	2-Oxo-4-methyl-3-carboxypentanoate decarboxylation; rhea:10892; rhea:32271; rhea:25078; 2 oxo 4 methyl 3 carboxypentanoate decarboxylation	ec:1.1.1.85	ec	s0001	0.71209	0.71209	100	5	1
D-Galactonic Acid	b0092	b0381	double	ALAALAr	MNXR614	rhea:11224	ec:6.3.2.4	ec		0.71209	0.71209	100	1	1
D-Galactonic Acid	b0099	b1865	double	DNTPPA	DNTPPA_1	Dihydroneopterin triphosphate pyrophosphatase	ec:3.6.1.67	ec		0.71209	0.71209	100	1	1
D-Galactonic Acid	b0126	b0339	double	HCO3E	HCO3Ee; HCO3Ehi; HCO3Em; HCO3En; MNXR2856	rhea:10748; HCO3 equilibrium reaction nuclear; HCO3 equilibration reaction, extracellular; HCO3 equilibration reaction; Carbonate dehydratase (HCO3 equilibration reaction), irreversible, chloroplast	ec:4.2.1.1	ec		0.71209	0.71209	100	5	1
D-Galactonic Acid	b0149	b3396	double	MCTP1App	MCTP1Aex	Murein crosslinking transpeptidase 1A:(A2pm->D-ala) (periplasm)	mnx:MNXR101426	mnx		0.71209	0.71209	100	1	1
D-Galactonic Acid	b0155	b1592	double	CLtipp	CLtipp	Chloride ion transport in via diffusion (periplasm)	direct_restore	direct_restore	b1592	0.71208	0.71209	100	1	1
D-Galactonic Acid	b0155	b1592	double	CLt3_2pp	CLt3r_2	Chloride transport via proton antiport (2:1) (periplasm)	mnx:MNXR96796	mnx		0.71209	0.71209	100	1	1
D-Galactonic Acid	b0171	b0910	double	UMPK	CYTK1; CYTK1m; CYTK1n; CYTK2; CYTK2m; CYTK2n; UMPKm; UMPKn	Cytidylate kinase (CMP); Cytidylate kinase (dCMP); Cytidylate kinase (CMP),mitochondrial; Cytidylate kinase (CMP),nuclear; UMP kinase (mitochondrial, ATP); UMP kinase nuclear; Cytidylate kinase (dCMP),nuclear; Cytidylate kinase (dCMP),mitochondrial	ec:2.7.4.14	ec	b0910	0.70921	0.71209	99.6	8	1
D-Galactonic Acid	b0171	b0910	double	UMPK	ADK3; ADK3m; MNXR68283; MNXR84761; URIDK2m; URIDK2r; URIDK2rn	Adentylate kinase (GTP); Uridylate kinase (dUMP); rhea:29863; metacyc:NUCLEOSIDE-PHOSPHATE-KINASE-RXN; Adentylate kinase GTP ; Uridylate kinase dUMP nuclear; Uridylate kinase (dUMP), mitochondrial	ec:2.7.4.4	ec	b0474	0.70921	0.71209	99.6	7	1
D-Galactonic Acid	b0238	b2508	double	IMPD	6TINS5MPOR; IMPDm; MNXR3100; MNXR75334	kegg:R08240; rhea:11708; IMP dehydrogenase, mitochondria; 6-thioinosine 5'-monophosphate:NAD oxidoreductase	ec:1.1.1.205	ec		0.71209	0.71209	100	4	1
D-Galactonic Acid	b0238	b2508	double	XPPT	GPAR; GUAPRT	Guanine phosphoribosyltransferase; GMP:diphosphate 5-phospho-alpha-D-ribosyltransferase	ec:2.4.2.22	ec	b0125 or b0238	0.70744	0.71209	99.3	2	1
D-Galactonic Acid	b0238	b2508	double	XPPT	6MPURPRT; ADPT; HXPRT; MNXR69265; MNXR75331; MNXR75332; MNXR75339; TGUAPRT; r0051	Hypoxanthine phosphoribosyltransferase (Hypoxanthine); Adenine phosphoribosyltransferase; kegg:R08237; kegg:R08238; rhea:17973; kegg:R08245; Thioguanine phosphoribosyltransferase; 6-mercaptopurine phosphoribosyltransferase; AMP:pyrophosphate phosphoribosyltransferase Purine metabolism EC:2.4.2.7	ec:2.4.2.8	ec	b0238 or b0125	0.70744	0.71209	99.3	9	1
D-Galactonic Acid	b0273	b4254	double	OCBT	OCBT_2	Ornithine carbamoyltransferase	bigg:OCBT	bigg		0.71209	0.71209	100	1	1
D-Galactonic Acid	b0273	b4254	double	OCBT	MNXR51003; OCBT_1; OCBTm; OCT; OCTh; OCTm	rhea:19513; Ornithine carbamoyltransferase, irreversible; Ornithine carbamoyltransferase, chloroplast; Ornithine carbamoyltransferase, mitochondrial; Ornithine carbamoyltransferase	ec:2.1.3.3	ec		0.71209	0.71209	100	6	1
D-Galactonic Acid	b0388	b3390	double	SHKK	SHKK_1	Shikimate kinase	bigg:SHKK	bigg		0.71209	0.71209	100	1	1
D-Galactonic Acid	b0388	b3390	double	SHKK	MNXR4842; SKK	rhea:13121; Shikimate kinase	ec:2.7.1.71	ec		0.71209	0.71209	100	2	1
D-Galactonic Acid	b0452	b0954	double	FACOAE141; FACOAE161; T2DECAI	FACOAE141; FACOAE161; T2DECAI	Trans-2-decenoyl-ACP isomerase; Fatty-acid-CoA thioesterase (tetradecenoate); Fatty-acid-CoA thioesterase (hexadecenoate)	direct_restore	direct_restore	b0452	0.70409	0.71209	98.9	3	3
D-Galactonic Acid	b0674	b3744	double	ASNS2	MNXR81756	seed:rxn00340	ec:6.3.1.1	ec		0.71209	0.71209	100	1	1
D-Galactonic Acid	b0674	b3744	double	ASNS1; ASNS2	ASNS1; ASNS2; GAM; GLUN; GLUNm; GLUNpp; MNXR33036	Glutaminase; Asparagine synthase (glutamine-hydrolysing); rhea:12228; Glutaminase (mitochondrial); Asparagine synthetase	ec:6.3.5.4	ec	b0485 or b1524	0.71209	0.71209	100	7	2
D-Galactonic Acid	b0763	b2422	double	MOBDabcpp	ATPPHm; ATPS; MOBDabc; NTP1	Nucleoside-triphosphatase (ATP); Molybdate transport via ABC system; ATP phosphohydrolase, mitochondria; ATPase cytosolic	ec:3.6.3.29	ec	b0650 or b4161	0.71209	0.71209	100	4	1
D-Galactonic Acid	b0764	b2423	double	MOBDabcpp	ATPPHm; ATPS; MOBDabc; NTP1	Nucleoside-triphosphatase (ATP); Molybdate transport via ABC system; ATP phosphohydrolase, mitochondria; ATPase cytosolic	ec:3.6.3.29	ec	b0650 or b4161	0.71209	0.71209	100	4	1
D-Galactonic Acid	b0765	b2422	double	MOBDabcpp	ATPPHm; ATPS; MOBDabc; NTP1	Nucleoside-triphosphatase (ATP); Molybdate transport via ABC system; ATP phosphohydrolase, mitochondria; ATPase cytosolic	ec:3.6.3.29	ec	b0650 or b4161	0.71209	0.71209	100	4	1
D-Galactonic Acid	b0767	b3386	double	PGL	MNXR4190; PGLer; PGLh	rhea:12556; 6-phosphogluconolactonase; 6-phosphogluconolactonase, endoplasmic reticulum	ec:3.1.1.31	ec		0.712	0.71209	100	3	1
D-Galactonic Acid	b0767	b3386	double	RPE	MNXR4653; RPEh	rhea:13677; D-Ribulose-5-Phosphate 3-Epimerase	ec:5.1.3.1	ec		0.71146	0.71209	99.9	2	1
D-Galactonic Acid	b0844	b3812	double	PMDPHT	AUS; MNXR4086; MNXR4352; MNXR84819; MNXR84974; MNXR85582; NADPPPSm; NMNHYD; NMNR; NT5C; PAN4PP; PAN4PPe; SBPP1; SBPP1er	rhea:25197; rhea:36211; kegg:R02706; kegg:R10748; kegg:R00872; NADP phosphatase; Nmn hydrolysis; Sphinganine 1-phosphate phosphatase; Sphingoid base phosphate phosphatase sphinganine 1 phosphatase endoplasmic reticulum; Nicotinamide ribonucleotide phosphohydrolase; 5'-nucleotidase; Phosphatase (pan4p); 5-Amino-6-(1-D-ribitylamino)uracil synthase; Phosphatase, Extracellular	ec:3.1.3.-	ec		0.71209	0.71209	100	14	1
D-Galactonic Acid	b0870	b2320	double	4HTHRA; THRA2	4HTHRA; THRA2	4-hydroxy-L-threonine aldolase; L-allo-Threonine Aldolase	direct_restore	direct_restore	b0870	0.71208	0.71209	100	2	2
D-Galactonic Acid	b0870	b2320	double	PERD	MNXR4160	rhea:18829	ec:1.1.1.290	ec		0.71208	0.71209	100	1	1
D-Galactonic Acid	b0870	b2551	double	GHMT2r	GHMT2rm; MNXR2619	rhea:15481; Glycine hydroxymethyltransferase reversible mitochondrial	ec:2.1.2.1	ec		0.71208	0.71209	100	2	1
D-Galactonic Acid	b0870	b2551	double	THRA	THRA_1	Threonine aldolase	ec:4.1.2.48	ec		0.69089	0.71209	97	1	1
D-Galactonic Acid	b0870	b0907	double	OHPBAT	MNXR32039; MNXR32268; PSAT; PSERT	Phosphoserine transaminase; rhea:16573; rhea:14329; Phosphoserine aminotransferase	ec:2.6.1.52	ec	b0907	0.67848	0.71209	95.3	4	1
D-Galactonic Acid	b0907	b2551	double	PSERT	MNXR32039; MNXR32268; OHPBAT; PSAT	O-Phospho-4-hydroxy-L-threonine:2-oxoglutarate aminotransferase; rhea:16573; rhea:14329; Phosphoserine aminotransferase	ec:2.6.1.52	ec	b0907	0.69089	0.71209	97	4	1
D-Galactonic Acid	b0907	b2551	double	GHMT2r	GHMT2rm; MNXR2619	rhea:15481; Glycine hydroxymethyltransferase reversible mitochondrial	ec:2.1.2.1	ec		0.67848	0.71209	95.3	2	1
D-Galactonic Acid	b0928	b4054	double	ASPTA	3SALATAi; 3SALATAim; AATC; AATG; AATGm; ASPATh; ASPTAm; ASPTAp; CYSAT; CYSATm; CYSTA; CYSTAm; LCYSTAT; LCYSTATm; MNXR1357; MNXR31786; MNXR32641; PHETA1; PHETA1m; POATh; TYRTA; TYRTAh; TYRTAi; TYRTAim; TYRTAip	Phenylalanine transaminase; Tyrosine transaminase; Cysteine transaminase; metacyc:RXN-11737; rhea:21824; kegg:R00896; Aspartate transaminase; 3-sulfino-alanine transaminase (irreversible), mitochondrial; L-Phenylalanine:2-oxoglutarate aminotransferase, mitochondria; Aspartate aminotransferase, chloroplast; Aspartate aminotransferase, cysteate forming; L-Phenylalanine:2-oxoglutarate aminotransfera…	ec:2.6.1.1	ec	b4054 or b0928 or b3770	0.71209	0.71209	100	25	1
D-Galactonic Acid	b0954	b3846	double	CTECOAI6; CTECOAI7	CTECOAI6; CTECOAI7; CTECOAI8; MNXR69222; MNXR74325; MNXR80399; MNXR9719	3-cis-2-trans-enoyl-CoA isomerase; seed:rxn08706; kegg:R04756; seed:rxn09038; rhea:23716	ec:5.3.3.8	ec	b3846	0.71209	0.71209	100	7	2
D-Galactonic Acid	b0954	b3846	double	T2DECAI	T2DECAI	Trans-2-decenoyl-ACP isomerase	direct_restore	direct_restore	b0954	0.70725	0.71209	99.3	1	1
D-Galactonic Acid	b0954	b2836	double	AACPS4	AACPS4_1	Long-chain-fatty-acid-[acyl-carrier-protein] ligase (16:1(9Z))	bigg:AACPS4	bigg		0.70409	0.71209	98.9	1	1
D-Galactonic Acid	b0954	b2836	double	AACPS2	AACPS1; AACPS1_1; AACPS3; AACPS3_1; AACPS6; AACPS6_1; AACPS8; MNXR50749	Acyl-[acyl-carrier-protein] synthetase (n-C14:0); Acyl-[acyl-carrier-protein] synthetase (n-C16:0); Acyl-[acyl-carrier-protein] synthetase (n-C10:0); Acyl-[acyl-carrier-protein] synthetase (n-C18:0); metacyc:RXN-13266; Long-chain-fatty-acid-[acyl-carrier-protein] ligase (14:0); Long-chain-fatty-acid-[acyl-carrier-protein] ligase (16:0); Long-chain-fatty-acid-[acyl-carrier-protein] ligase (18:0)	ec:6.2.1.20	ec	b1094 and b2836	0.7029	0.71209	98.7	8	1
D-Galactonic Acid	b1190	b4053	double	ALAR	ALAR_copy1; ALAR_copy2; MNXR626	Alanine racemase; rhea:20249	ec:5.1.1.1	ec	b4053	0.71209	0.71209	100	3	1
D-Galactonic Acid	b1378	b3924	double	FLDR2; POR5	FLDR2; POR5	Pyruvate synthase; Flavodoxin reductase (NADPH)	direct_restore	direct_restore	(b1378 and b0684) or (b1378 and b2895)	0.71209	0.71209	100	2	2
D-Galactonic Acid	b1622	b3008	double	CYSTL	CYSTRS	Cysteinyl-tRNA synthetase	bigg:CYSTL	bigg		0.71209	0.71209	100	1	1
D-Galactonic Acid	b1622	b3008	double	CYSTL	CBL; CTINBL; CYSDS; CYSLYSL; CYSTBL; CYSTLp; MNXR68614; MNXR74367; MNXR84182; SELCYSTL; SELCYSTLh; TRPAS1	Cysteine Desulfhydrase; metacyc:RXN-12729; seed:rxn03379; rhea:13965; Cystathione b lyase peroxisomal; L-Cystine Lysteine-lyase (deaminating); Selenocystathionine L-homocysteine-lyase (deaminating), cytosol; Cystathionine beta-lyase, cystine; Cystathionine beta-lyase; Selenocystathionine L-homocysteine-lyase (deaminating), chloroplast; Tryptophanase L cysteine	ec:4.4.1.8	ec	b3008 or b3708	0.71209	0.71209	100	12	1
D-Galactonic Acid	b1692	b3281	double	SHK3Dr	SKDH	Shikimate dehydrogenase	ec:1.1.1.25	ec		0.71209	0.71209	100	1	1
D-Galactonic Acid	b1692	b3281	double	SHK3Dr	MNXR8388; QUINDH	Quinate dehydrogenase; rhea:18425	ec:1.1.1.282	ec	b1692	0.71209	0.71209	100	2	1
D-Galactonic Acid	b1702	b1779	double	GAPD	GAPD_1	Glyceraldehyde-3-phosphate dehydrogenase	bigg:GAPD	bigg		0.71209	0.71209	100	1	1
D-Galactonic Acid	b1702	b1779	double	GAPD	GAPDHf; GAPDHh; GAPDHm	Glyceraldehyde-3-phosphate dehydrogenase (NAD). flagellar; Glyceraldehyde 3-phosphate dehydrogenase (NAD), mitochondria; Glyceraldehyde 3-phosphate dehydrogenase (NAD)	ec:1.2.1.12	ec		0.71209	0.71209	100	3	1
D-Galactonic Acid	b1702	b1779	double	GAPD	GAPDH_nadp_hi; GAPDi_nadp	Glyceraldehyde-3-phosphate dehydrogenase (NAD(P)+) (phosphorylating); Glyceraldehyde-3-phosphate dehydrogenase (NADP+) (phosphorylating)	ec:1.2.1.59	ec		0.71209	0.71209	100	2	1
D-Galactonic Acid	b1702	b2926	double	PGK	MNXR4189; PGKf; PGKh; PGKm	rhea:14801; Phosphoglycerate kinase, mitochondrial; Phosphoglycerate kinase, flagellar; Phosphoglycerate kinase, chloroplast	ec:2.7.2.3	ec		0.71209	0.71209	100	4	1
D-Galactonic Acid	b1702	b2779	double	ENO	ENOf; ENOm; MNXR1898; MNXR74234	kegg:R04206; rhea:10164; Enolase, mitochondria; Enolase, flagellar	ec:4.2.1.11	ec		0.71209	0.71209	100	4	1
D-Galactonic Acid	b1702	b2779	double	PPS	MNXR4414	rhea:11364	ec:2.7.9.2	ec		0.62566	0.71209	87.9	1	1
D-Galactonic Acid	b1761	b3213	double	GLUDy	GLUDy_1	Glutamate dehydrogenase (NADP)	bigg:GLUDy	bigg		0.71209	0.71209	100	1	1
D-Galactonic Acid	b1761	b3213	double	GLUDy; GLUSy	GAM; GDH_nadp; GLUDy; GLUDym; GLUN; GLUNm; GLUNpp; GLUS_nadph; GLUSy; MNXR31609	Glutaminase; Glutamate synthase (NADPH); rhea:15501; Glutamate dehydrogenase [NAD(P)+]; Glutamate dehydrogenase (NADP), mitochondrial; Glutaminase (mitochondrial); Glutamate dehydrogenase (NADP)	ec:1.4.1.13	ec	b0485 or b1524	0.71209	0.71209	100	10	2
D-Galactonic Acid	b1761	b3213	double	GLUDy	GDH; GDH1; GDHm; GLUDxi	Glutamate dehydrogenase NAD ; Glutamate dehydrogenase (NAD); Glutamate dehydrogenase, mitochondria; Glutamate dehydrogenase	ec:1.4.1.3	ec		0.71209	0.71209	100	4	1
D-Galactonic Acid	b1779	b3738	double	ATPS4rpp	ATPS4rpp_1	ATP synthase (four protons for one ATP) (periplasm)	bigg:ATPS4rpp	bigg		0.55429	0.71209	77.8	1	1
D-Galactonic Acid	b1779	b3738	double	ATPS4rpp	ATPPHm; ATPS; ATPS3g; ATPS3m; ATPS3v; ATPS4m; ATPS4m_cho; ATPS4r; ATPSh; ATPasel; NTP1	Nucleoside-triphosphatase (ATP); ATP synthase (four protons for one ATP); ATP synthase mitochondrial; V-type ATPase, H+ transporting, lysosomal; ATP phosphohydrolase, mitochondria; ATPase cytosolic; ATP synthase Golgi Apparatus; ATP synthase vacuole; ATP synthase	ec:3.6.3.14	ec	b0650 or b4161	0.55429	0.71209	77.8	11	1
D-Galactonic Acid	b1779	b3738	double	GAPD	GAPD_1	Glyceraldehyde-3-phosphate dehydrogenase	bigg:GAPD	bigg		0.18432	0.71209	25.9	1	1
D-Galactonic Acid	b1779	b3738	double	GAPD	GAPDHf; GAPDHh; GAPDHm	Glyceraldehyde-3-phosphate dehydrogenase (NAD). flagellar; Glyceraldehyde 3-phosphate dehydrogenase (NAD), mitochondria; Glyceraldehyde 3-phosphate dehydrogenase (NAD)	ec:1.2.1.12	ec		0.18432	0.71209	25.9	3	1
D-Galactonic Acid	b1779	b3738	double	GAPD	GAPDH_nadp_hi; GAPDi_nadp	Glyceraldehyde-3-phosphate dehydrogenase (NAD(P)+) (phosphorylating); Glyceraldehyde-3-phosphate dehydrogenase (NADP+) (phosphorylating)	ec:1.2.1.59	ec		0.18432	0.71209	25.9	2	1
D-Galactonic Acid	b1849	b2500	double	GARFT	FGFTh; FGFTm; FPGFTh; FPGFTm; MNXR15637; MNXR2551	rhea:15053; rhea:31131; N2-Formyl-N1-(5-phospho-D-ribosyl)glycinamide formyltransferase, chloroplast; N2-Formyl-N1-(5-phospho-D-ribosyl)glycinamide formyltransferase, mitochondria; 10-Formyltetrahydrofolate:5'-phosphoribosylglycinamide formyltransferase, chloroplast; 10-Formyltetrahydrofolate:5'-phosphoribosylglycinamide formyltransferase, mitochondria	ec:2.1.2.2	ec		0.71209	0.71209	100	6	1
D-Galactonic Acid	b1849	b2500	double	GART	GART	GAR transformylase-T	direct_restore	direct_restore	b1849	0.70998	0.71209	99.7	1	1
D-Galactonic Acid	b1852	b3386	double	G6PDH2r	G6PBDH; G6PBDHh; G6PDH1; G6PDH1er; G6PDH2er	Glucose 6 phosphate dehydrogenase endoplasmic reticulum; Glucose-6-phosphate dehydrogenase, endoplasmic reticulum; Beta-D-Glucose-6-phosphate NADP+ 1-oxoreductase; G6PDH1; Glucose 6-phosphate dehydrogenase (g6p-B)	ec:1.1.1.363	ec		0.712	0.71209	100	5	1
D-Galactonic Acid	b1852	b3386	double	G6PDH2r	G6PADH; G6PADHh; MNXR25081	bigg:G6PADH; Glucose-6-phosphate-1-dehydrogenase (g6p-A); Glucose 6-phosphate dehydrogenase (g6p-A)	ec:1.1.1.49	ec		0.712	0.71209	100	3	1
D-Galactonic Acid	b1852	b3386	double	RPE	MNXR4653; RPEh	rhea:13677; D-Ribulose-5-Phosphate 3-Epimerase	ec:5.1.3.1	ec		0.71146	0.71209	99.9	2	1
D-Galactonic Acid	b2029	b3386	double	GND	GNDer; PGDHh	Phosphogluconate dehydrogenase, endoplasmic reticulum; 6-phosphogluconate dehydrogenase	ec:1.1.1.351	ec		0.712	0.71209	100	2	1
D-Galactonic Acid	b2029	b3386	double	RPE	MNXR4653; RPEh	rhea:13677; D-Ribulose-5-Phosphate 3-Epimerase	ec:5.1.3.1	ec		0.71146	0.71209	99.9	2	1
D-Galactonic Acid	b2414	b2421	double	CYSS	ACSERL; ACSERLh; ACSERLm; ACSERSULL; ACSERSULLh; ACSERSULLm; AHSERL4; CYSS_1; CYSS_2; CYSS_trdrd; MNXR1354; MNXR81550; SLCYSS	rhea:30891; metacyc:RXN-12726; O3-Acetyl-L-serine acetate-lyase (adding hydrogen sulfide), mitochondria; Cysteine synthase, thioredoxin; Cysteine synthase; O-acetyl-L-serine sulfhydrylase; O3-Acetyl-L-serine acetate-lyase (adding hydrogen sulfide), cytosol; O3-Acetyl-L-serine acetate-lyase (adding hydrogen sulfide), chloroplast; Cysteine synthase Thiosulfate	ec:2.5.1.47	ec		0.71209	0.71209	100	13	1
D-Galactonic Acid	b2414	b2421	double	CYSS	MNXR33950	rhea:10252	ec:2.5.1.65	ec		0.71209	0.71209	100	1	1
D-Galactonic Acid	b2436	b3867	double	CPPPGO	CPPPGO_1; MNXR1272; MNXR72542	seed:rxn12220; rhea:18257; Coproporphyrinogen III oxidase (O2 required)	ec:1.3.3.3	ec		0.71209	0.71209	100	3	1
D-Galactonic Acid	b2436	b3867	double	CPPPGO2	MNXR1273	rhea:15425	ec:1.3.99.22	ec		0.71207	0.71209	100	1	1
D-Galactonic Acid	b2465	b2935	double	TKT1; TKT2	MNXR55953; MNXR69977; MNXR74900; MNXR79510; MNXR84331; TKT1; TKT1h; TKT2; TKT2h	Transketolase; kegg:R01067; rhea:27626; rhea:10508; kegg:R06863; seed:rxn01200; Transketolase 1; Transketolase 2	ec:2.2.1.1	ec	b2935 or b2465	0.71174	0.71209	100	9	2
D-Galactonic Acid	b2508	b2868	double	IMPD	6TINS5MPOR; IMPDm; MNXR3100; MNXR75334	kegg:R08240; rhea:11708; IMP dehydrogenase, mitochondria; 6-thioinosine 5'-monophosphate:NAD oxidoreductase	ec:1.1.1.205	ec		0.71209	0.71209	100	4	1
D-Galactonic Acid	b2508	b2868	double	HXAND	MNXR3054; MNXR5348; XAND; XANDp	Xanthine dehydrogenase; rhea:24670; rhea:16669; Xanthine dehydrogenase, peroxisomal	ec:1.17.1.4	ec	b2866 and b2867 and b2868	0.70744	0.71209	99.3	4	1
D-Galactonic Acid	b2551	b4388	double	PSP_L	PSP_L_1	Phosphoserine phosphatase (L-serine)	bigg:PSP_L	bigg		0.69089	0.71209	97	1	1
D-Galactonic Acid	b2551	b2913	double	PGCD	MNXR4184; PGLYDH	rhea:12641; Phosphoglycerate dehydrogenase	ec:1.1.1.95	ec		0.69089	0.71209	97	2	1
D-Galactonic Acid	b2551	b4388	double	PSP_L	MNXR4485; MNXR4486; PSP; PSP_D; PSP_Lpp	Phospho-L-serine phosphatase (periplasmic); rhea:24873; rhea:21208; Phosphoserine phosphatase D serine ; Phosphoserine phosphatase	ec:3.1.3.3	ec	b4055 or b0383	0.69089	0.71209	97	5	1
D-Galactonic Acid	b2551	b2913	double	GHMT2r	GHMT2rm; MNXR2619	rhea:15481; Glycine hydroxymethyltransferase reversible mitochondrial	ec:2.1.2.1	ec		0.67848	0.71209	95.3	2	1
D-Galactonic Acid	b2708	b3197	double	A5PISO	MNXR300; MNXR91991	metacyc:DARAB5PISOM-RXN; rhea:23104	ec:5.3.1.13	ec		0.71209	0.71209	100	2	1
D-Galactonic Acid	b2926	b3732	double	ATPS4rpp	ATPS4rpp_1	ATP synthase (four protons for one ATP) (periplasm)	bigg:ATPS4rpp	bigg		0.55429	0.71209	77.8	1	1
D-Galactonic Acid	b2926	b3732	double	ATPS4rpp	ATPPHm; ATPS; ATPS3g; ATPS3m; ATPS3v; ATPS4m; ATPS4m_cho; ATPS4r; ATPSh; ATPasel; NTP1	Nucleoside-triphosphatase (ATP); ATP synthase (four protons for one ATP); ATP synthase mitochondrial; V-type ATPase, H+ transporting, lysosomal; ATP phosphohydrolase, mitochondria; ATPase cytosolic; ATP synthase Golgi Apparatus; ATP synthase vacuole; ATP synthase	ec:3.6.3.14	ec	b0650 or b4161	0.55429	0.71209	77.8	11	1
D-Galactonic Acid	b2926	b3732	double	PGK	MNXR4189; PGKf; PGKh; PGKm	rhea:14801; Phosphoglycerate kinase, mitochondrial; Phosphoglycerate kinase, flagellar; Phosphoglycerate kinase, chloroplast	ec:2.7.2.3	ec		0.18432	0.71209	25.9	4	1
D-Galactonic Acid	b3117	b3772	double	THRD_L	THRD_L_1	L-threonine deaminase	bigg:THRD_L	bigg		0.71209	0.71209	100	1	1
D-Galactonic Acid	b3117	b3772	double	THRD_L	MNXR5058; MNXR84302; SERD_L; SER_AL; TAL; THRAL; THRD_Lm	L-serine deaminase; seed:rxn00737; rhea:22108; L threonine deaminase mitochondrial; L-serine ammonia-lyase; Threonine ammonia-lyase (serine); Threonine ammonia-lyase	ec:4.3.1.19	ec	b4471 or b1814 or b2797 or b3708 or b3117	0.71209	0.71209	100	7	1
D-Galactonic Acid	b3386	b4025	double	PGI	G6PI; G6PI2; G6PI3; G6PI_1; G6PIh; MNXR31472; MNXR35757; MNXR82946; MNXR83637; MNXR91750; PGIA; PGIAh; PGIBh	seed:rxn02380; rhea:11816; metacyc:RXN-6182; kegg:R00771; metacyc:PGLUCISOM-RXN; Glucose 6 phosphate isomerase; Glucose-6-phosphate isomerase, chloroplast; Glucose-6-phosphate isomerase (g6p-A); Glucose-6-phosphate isomerase, chloroplast (g6p-B); Glucose-6-phosphate isomerase (g6p-B); Glucose-6-phosphate isomerase; Glucose-6-phosphate isomerase, chloroplast (g6p-A)	ec:5.3.1.9	ec		0.712	0.71209	100	13	1
D-Galactonic Acid	b3386	b4025	double	RPE	MNXR4653; RPEh	rhea:13677; D-Ribulose-5-Phosphate 3-Epimerase	ec:5.1.3.1	ec		0.71146	0.71209	99.9	2	1
D-Galactonic Acid	b3829	b4019	double	METS	METS_1; METSm; MNXR69434	Methionine synthase; rhea:11172; 5-Methyltetrahydrofolate:L-homocysteine S-methyltransferase	ec:2.1.1.13	ec	b4019 or b3829	0.71209	0.71209	100	3	1
D-Galactose	b0002	b3940	double	HSDy	HSDH; HSDxi; MNXR3044; MNXR3045	rhea:15761; rhea:15757; Homoserine dehydrogenase NADH irreversible; Homoserine dehydrogenase	ec:1.1.1.3	ec		0.78923	0.78923	100	4	1
D-Galactose	b0032	b0521	double	CBMKr	MNXR1064	rhea:10152	ec:2.7.2.2	ec		0.78923	0.78923	100	1	1
D-Galactose	b0032	b0521	double	CBPS	CBPS_1	Carbamoyl-phosphate synthase (glutamine-hydrolysing)	bigg:CBPS	bigg		0.78144	0.78923	99	1	1
D-Galactose	b0032	b0521	double	CBPS	CBPSam; CBPSn; GAM; GLUN; GLUNm; GLUNpp; HCGALm; MNXR1067; MNXR33037; MNXR86517; MNXR86518	Glutaminase; rhea:18633; rhea:46744; rhea:18029; rhea:46748; Hydrogen-carbonate:L-glutamine amido-ligase, mitochondria; CBPSn; Carbamoyl-phosphate synthase (ammonia) (mitochondria; Glutaminase (mitochondrial)	ec:6.3.5.5	ec	b0485 or b1524	0.78144	0.78923	99	11	1
D-Galactose	b0033	b0521	double	CBMKr	MNXR1064	rhea:10152	ec:2.7.2.2	ec		0.78923	0.78923	100	1	1
D-Galactose	b0033	b0521	double	CBPS	CBPS_1	Carbamoyl-phosphate synthase (glutamine-hydrolysing)	bigg:CBPS	bigg		0.78144	0.78923	99	1	1
D-Galactose	b0033	b0521	double	CBPS	CBPSam; CBPSn; GAM; GLUN; GLUNm; GLUNpp; HCGALm; MNXR1067; MNXR33037; MNXR86517; MNXR86518	Glutaminase; rhea:18633; rhea:46744; rhea:18029; rhea:46748; Hydrogen-carbonate:L-glutamine amido-ligase, mitochondria; CBPSn; Carbamoyl-phosphate synthase (ammonia) (mitochondria; Glutaminase (mitochondrial)	ec:6.3.5.5	ec	b0485 or b1524	0.78144	0.78923	99	11	1
D-Galactose	b0048	b1606	double	DHFR	DHFOR; DHFR2i; DHFRim; FOLR2; FOLR2_1; MNXR14705; MNXR14706; MNXR14707; MNXR14999; MNXR1561; MNXR2269; THFOR1; THFOR2; r0512; r0514	kegg:R00937; kegg:R00940; rhea:31103; rhea:15009; kegg:R00936; kegg:R02235; Dihydrofolate reductase mitochondrial; Dihydrofolate reductase (NAD+); Folate reductase; Dihydrofolate:NAD+ oxidoreductase; 5,6,7,8-Tetrahydrofolate:NAD+ oxidoreductase; 5,6,7,8-Tetrahydrofolate:NADP+ oxidoreductase; Dihydrofolate:NAD+ oxidoreductase Folate biosynthesis EC:1.5.1.3; Dihydrofolate:NADP+ oxidoreductase One c…	ec:1.5.1.3	ec		0.78923	0.78923	100	15	1
D-Galactose	b0073	b1800	double	IPMD	IPMD_1	3-isopropylmalate dehydrogenase	bigg:IPMD	bigg		0.78923	0.78923	100	1	1
D-Galactose	b0073	b1800	double	IPMD	MNXR3132; MNXR3962; MNXR5662; OMCDC; OMCDCm	2-Oxo-4-methyl-3-carboxypentanoate decarboxylation; rhea:10892; rhea:32271; rhea:25078; 2 oxo 4 methyl 3 carboxypentanoate decarboxylation	ec:1.1.1.85	ec	s0001	0.78923	0.78923	100	5	1
D-Galactose	b0092	b0381	double	ALAALAr	MNXR614	rhea:11224	ec:6.3.2.4	ec		0.78923	0.78923	100	1	1
D-Galactose	b0099	b1865	double	DNTPPA	DNTPPA_1	Dihydroneopterin triphosphate pyrophosphatase	ec:3.6.1.67	ec		0.78923	0.78923	100	1	1
D-Galactose	b0126	b0339	double	HCO3E	HCO3Ee; HCO3Ehi; HCO3Em; HCO3En; MNXR2856	rhea:10748; HCO3 equilibrium reaction nuclear; HCO3 equilibration reaction, extracellular; HCO3 equilibration reaction; Carbonate dehydratase (HCO3 equilibration reaction), irreversible, chloroplast	ec:4.2.1.1	ec		0.78923	0.78923	100	5	1
D-Galactose	b0149	b3396	double	MCTP1App	MCTP1Aex	Murein crosslinking transpeptidase 1A:(A2pm->D-ala) (periplasm)	mnx:MNXR101426	mnx		0.78923	0.78923	100	1	1
D-Galactose	b0155	b1592	double	CLtipp	CLtipp	Chloride ion transport in via diffusion (periplasm)	direct_restore	direct_restore	b1592	0.78923	0.78923	100	1	1
D-Galactose	b0155	b1592	double	CLt3_2pp	CLt3r_2	Chloride transport via proton antiport (2:1) (periplasm)	mnx:MNXR96796	mnx		0.78923	0.78923	100	1	1
D-Galactose	b0171	b0910	double	UMPK	CYTK1; CYTK1m; CYTK1n; CYTK2; CYTK2m; CYTK2n; UMPKm; UMPKn	Cytidylate kinase (CMP); Cytidylate kinase (dCMP); Cytidylate kinase (CMP),mitochondrial; Cytidylate kinase (CMP),nuclear; UMP kinase (mitochondrial, ATP); UMP kinase nuclear; Cytidylate kinase (dCMP),nuclear; Cytidylate kinase (dCMP),mitochondrial	ec:2.7.4.14	ec	b0910	0.786	0.78923	99.6	8	1
D-Galactose	b0171	b0910	double	UMPK	ADK3; ADK3m; MNXR68283; MNXR84761; URIDK2m; URIDK2r; URIDK2rn	Adentylate kinase (GTP); Uridylate kinase (dUMP); rhea:29863; metacyc:NUCLEOSIDE-PHOSPHATE-KINASE-RXN; Adentylate kinase GTP ; Uridylate kinase dUMP nuclear; Uridylate kinase (dUMP), mitochondrial	ec:2.7.4.4	ec	b0474	0.786	0.78923	99.6	7	1
D-Galactose	b0238	b2508	double	IMPD	6TINS5MPOR; IMPDm; MNXR3100; MNXR75334	kegg:R08240; rhea:11708; IMP dehydrogenase, mitochondria; 6-thioinosine 5'-monophosphate:NAD oxidoreductase	ec:1.1.1.205	ec		0.78923	0.78923	100	4	1
D-Galactose	b0238	b2508	double	XPPT	GPAR; GUAPRT	Guanine phosphoribosyltransferase; GMP:diphosphate 5-phospho-alpha-D-ribosyltransferase	ec:2.4.2.22	ec	b0125 or b0238	0.7843	0.78923	99.4	2	1
D-Galactose	b0238	b2508	double	XPPT	6MPURPRT; ADPT; HXPRT; MNXR69265; MNXR75331; MNXR75332; MNXR75339; TGUAPRT; r0051	Hypoxanthine phosphoribosyltransferase (Hypoxanthine); Adenine phosphoribosyltransferase; kegg:R08237; kegg:R08238; rhea:17973; kegg:R08245; Thioguanine phosphoribosyltransferase; 6-mercaptopurine phosphoribosyltransferase; AMP:pyrophosphate phosphoribosyltransferase Purine metabolism EC:2.4.2.7	ec:2.4.2.8	ec	b0238 or b0125	0.7843	0.78923	99.4	9	1
D-Galactose	b0273	b4254	double	OCBT	OCBT_2	Ornithine carbamoyltransferase	bigg:OCBT	bigg		0.78923	0.78923	100	1	1
D-Galactose	b0273	b4254	double	OCBT	MNXR51003; OCBT_1; OCBTm; OCT; OCTh; OCTm	rhea:19513; Ornithine carbamoyltransferase, irreversible; Ornithine carbamoyltransferase, chloroplast; Ornithine carbamoyltransferase, mitochondrial; Ornithine carbamoyltransferase	ec:2.1.3.3	ec		0.78923	0.78923	100	6	1
D-Galactose	b0388	b3390	double	SHKK	SHKK_1	Shikimate kinase	bigg:SHKK	bigg		0.78923	0.78923	100	1	1
D-Galactose	b0388	b3390	double	SHKK	MNXR4842; SKK	rhea:13121; Shikimate kinase	ec:2.7.1.71	ec		0.78923	0.78923	100	2	1
D-Galactose	b0452	b0954	double	FACOAE141; FACOAE161; T2DECAI	FACOAE141; FACOAE161; T2DECAI	Trans-2-decenoyl-ACP isomerase; Fatty-acid-CoA thioesterase (tetradecenoate); Fatty-acid-CoA thioesterase (hexadecenoate)	direct_restore	direct_restore	b0452	0.78181	0.78923	99.1	3	3
D-Galactose	b0674	b3744	double	ASNS2	MNXR81756	seed:rxn00340	ec:6.3.1.1	ec		0.78923	0.78923	100	1	1
D-Galactose	b0674	b3744	double	ASNS1; ASNS2	ASNS1; ASNS2; GAM; GLUN; GLUNm; GLUNpp; MNXR33036	Glutaminase; Asparagine synthase (glutamine-hydrolysing); rhea:12228; Glutaminase (mitochondrial); Asparagine synthetase	ec:6.3.5.4	ec	b0485 or b1524	0.78923	0.78923	100	7	2
D-Galactose	b0763	b2422	double	MOBDabcpp	ATPPHm; ATPS; MOBDabc; NTP1	Nucleoside-triphosphatase (ATP); Molybdate transport via ABC system; ATP phosphohydrolase, mitochondria; ATPase cytosolic	ec:3.6.3.29	ec	b0650 or b4161	0.78923	0.78923	100	4	1
D-Galactose	b0764	b2423	double	MOBDabcpp	ATPPHm; ATPS; MOBDabc; NTP1	Nucleoside-triphosphatase (ATP); Molybdate transport via ABC system; ATP phosphohydrolase, mitochondria; ATPase cytosolic	ec:3.6.3.29	ec	b0650 or b4161	0.78923	0.78923	100	4	1
D-Galactose	b0765	b2422	double	MOBDabcpp	ATPPHm; ATPS; MOBDabc; NTP1	Nucleoside-triphosphatase (ATP); Molybdate transport via ABC system; ATP phosphohydrolase, mitochondria; ATPase cytosolic	ec:3.6.3.29	ec	b0650 or b4161	0.78923	0.78923	100	4	1
D-Galactose	b0767	b3386	double	PGL	MNXR4190; PGLer; PGLh	rhea:12556; 6-phosphogluconolactonase; 6-phosphogluconolactonase, endoplasmic reticulum	ec:3.1.1.31	ec		0.7833	0.78923	99.2	3	1
D-Galactose	b0767	b3386	double	RPE	MNXR4653; RPEh	rhea:13677; D-Ribulose-5-Phosphate 3-Epimerase	ec:5.1.3.1	ec		0.78031	0.78923	98.9	2	1
D-Galactose	b0767	b4025	double	PGI	G6PI; G6PI2; G6PI3; G6PI_1; G6PIh; MNXR31472; MNXR35757; MNXR82946; MNXR83637; MNXR91750; PGIA; PGIAh; PGIBh	seed:rxn02380; rhea:11816; metacyc:RXN-6182; kegg:R00771; metacyc:PGLUCISOM-RXN; Glucose 6 phosphate isomerase; Glucose-6-phosphate isomerase, chloroplast; Glucose-6-phosphate isomerase (g6p-A); Glucose-6-phosphate isomerase, chloroplast (g6p-B); Glucose-6-phosphate isomerase (g6p-B); Glucose-6-phosphate isomerase; Glucose-6-phosphate isomerase, chloroplast (g6p-A)	ec:5.3.1.9	ec		0.78031	0.78923	98.9	13	1
D-Galactose	b0844	b3812	double	PMDPHT	AUS; MNXR4086; MNXR4352; MNXR84819; MNXR84974; MNXR85582; NADPPPSm; NMNHYD; NMNR; NT5C; PAN4PP; PAN4PPe; SBPP1; SBPP1er	rhea:25197; rhea:36211; kegg:R02706; kegg:R10748; kegg:R00872; NADP phosphatase; Nmn hydrolysis; Sphinganine 1-phosphate phosphatase; Sphingoid base phosphate phosphatase sphinganine 1 phosphatase endoplasmic reticulum; Nicotinamide ribonucleotide phosphohydrolase; 5'-nucleotidase; Phosphatase (pan4p); 5-Amino-6-(1-D-ribitylamino)uracil synthase; Phosphatase, Extracellular	ec:3.1.3.-	ec		0.78923	0.78923	100	14	1
D-Galactose	b0870	b2320	double	4HTHRA; THRA2	4HTHRA; THRA2	4-hydroxy-L-threonine aldolase; L-allo-Threonine Aldolase	direct_restore	direct_restore	b0870	0.78923	0.78923	100	2	2
D-Galactose	b0870	b2320	double	PERD	MNXR4160	rhea:18829	ec:1.1.1.290	ec		0.78923	0.78923	100	1	1
D-Galactose	b0870	b2551	double	GHMT2r	GHMT2rm; MNXR2619	rhea:15481; Glycine hydroxymethyltransferase reversible mitochondrial	ec:2.1.2.1	ec		0.78923	0.78923	100	2	1
D-Galactose	b0870	b2551	double	THRA	THRA_1	Threonine aldolase	ec:4.1.2.48	ec		0.7679	0.78923	97.3	1	1
D-Galactose	b0870	b0907	double	OHPBAT	MNXR32039; MNXR32268; PSAT; PSERT	Phosphoserine transaminase; rhea:16573; rhea:14329; Phosphoserine aminotransferase	ec:2.6.1.52	ec	b0907	0.75536	0.78923	95.7	4	1
D-Galactose	b0907	b2551	double	PSERT	MNXR32039; MNXR32268; OHPBAT; PSAT	O-Phospho-4-hydroxy-L-threonine:2-oxoglutarate aminotransferase; rhea:16573; rhea:14329; Phosphoserine aminotransferase	ec:2.6.1.52	ec	b0907	0.7679	0.78923	97.3	4	1
D-Galactose	b0907	b2551	double	GHMT2r	GHMT2rm; MNXR2619	rhea:15481; Glycine hydroxymethyltransferase reversible mitochondrial	ec:2.1.2.1	ec		0.75536	0.78923	95.7	2	1
D-Galactose	b0928	b4054	double	ASPTA	3SALATAi; 3SALATAim; AATC; AATG; AATGm; ASPATh; ASPTAm; ASPTAp; CYSAT; CYSATm; CYSTA; CYSTAm; LCYSTAT; LCYSTATm; MNXR1357; MNXR31786; MNXR32641; PHETA1; PHETA1m; POATh; TYRTA; TYRTAh; TYRTAi; TYRTAim; TYRTAip	Phenylalanine transaminase; Tyrosine transaminase; Cysteine transaminase; metacyc:RXN-11737; rhea:21824; kegg:R00896; Aspartate transaminase; 3-sulfino-alanine transaminase (irreversible), mitochondrial; L-Phenylalanine:2-oxoglutarate aminotransferase, mitochondria; Aspartate aminotransferase, chloroplast; Aspartate aminotransferase, cysteate forming; L-Phenylalanine:2-oxoglutarate aminotransfera…	ec:2.6.1.1	ec	b4054 or b0928 or b3770	0.78923	0.78923	100	25	1
D-Galactose	b0954	b3846	double	CTECOAI6; CTECOAI7	CTECOAI6; CTECOAI7; CTECOAI8; MNXR69222; MNXR74325; MNXR80399; MNXR9719	3-cis-2-trans-enoyl-CoA isomerase; seed:rxn08706; kegg:R04756; seed:rxn09038; rhea:23716	ec:5.3.3.8	ec	b3846	0.78923	0.78923	100	7	2
D-Galactose	b0954	b3846	double	T2DECAI	T2DECAI	Trans-2-decenoyl-ACP isomerase	direct_restore	direct_restore	b0954	0.78453	0.78923	99.4	1	1
D-Galactose	b0954	b2836	double	AACPS4	AACPS4_1	Long-chain-fatty-acid-[acyl-carrier-protein] ligase (16:1(9Z))	bigg:AACPS4	bigg		0.78181	0.78923	99.1	1	1
D-Galactose	b0954	b2836	double	AACPS2	AACPS1; AACPS1_1; AACPS3; AACPS3_1; AACPS6; AACPS6_1; AACPS8; MNXR50749	Acyl-[acyl-carrier-protein] synthetase (n-C14:0); Acyl-[acyl-carrier-protein] synthetase (n-C16:0); Acyl-[acyl-carrier-protein] synthetase (n-C10:0); Acyl-[acyl-carrier-protein] synthetase (n-C18:0); metacyc:RXN-13266; Long-chain-fatty-acid-[acyl-carrier-protein] ligase (14:0); Long-chain-fatty-acid-[acyl-carrier-protein] ligase (16:0); Long-chain-fatty-acid-[acyl-carrier-protein] ligase (18:0)	ec:6.2.1.20	ec	b1094 and b2836	0.78065	0.78923	98.9	8	1
D-Galactose	b1190	b4053	double	ALAR	ALAR_copy1; ALAR_copy2; MNXR626	Alanine racemase; rhea:20249	ec:5.1.1.1	ec	b4053	0.78923	0.78923	100	3	1
D-Galactose	b1378	b3924	double	FLDR2; POR5	FLDR2; POR5	Pyruvate synthase; Flavodoxin reductase (NADPH)	direct_restore	direct_restore	(b1378 and b0684) or (b1378 and b2895)	0.78923	0.78923	100	2	2
D-Galactose	b1622	b3008	double	CYSTL	CYSTRS	Cysteinyl-tRNA synthetase	bigg:CYSTL	bigg		0.78923	0.78923	100	1	1
D-Galactose	b1622	b3008	double	CYSTL	CBL; CTINBL; CYSDS; CYSLYSL; CYSTBL; CYSTLp; MNXR68614; MNXR74367; MNXR84182; SELCYSTL; SELCYSTLh; TRPAS1	Cysteine Desulfhydrase; metacyc:RXN-12729; seed:rxn03379; rhea:13965; Cystathione b lyase peroxisomal; L-Cystine Lysteine-lyase (deaminating); Selenocystathionine L-homocysteine-lyase (deaminating), cytosol; Cystathionine beta-lyase, cystine; Cystathionine beta-lyase; Selenocystathionine L-homocysteine-lyase (deaminating), chloroplast; Tryptophanase L cysteine	ec:4.4.1.8	ec	b3008 or b3708	0.78923	0.78923	100	12	1
D-Galactose	b1692	b3281	double	SHK3Dr	SKDH	Shikimate dehydrogenase	ec:1.1.1.25	ec		0.78923	0.78923	100	1	1
D-Galactose	b1692	b3281	double	SHK3Dr	MNXR8388; QUINDH	Quinate dehydrogenase; rhea:18425	ec:1.1.1.282	ec	b1692	0.78923	0.78923	100	2	1
D-Galactose	b1702	b1779	double	GAPD	GAPD_1	Glyceraldehyde-3-phosphate dehydrogenase	bigg:GAPD	bigg		0.78923	0.78923	100	1	1
D-Galactose	b1702	b1779	double	GAPD	GAPDHf; GAPDHh; GAPDHm	Glyceraldehyde-3-phosphate dehydrogenase (NAD). flagellar; Glyceraldehyde 3-phosphate dehydrogenase (NAD), mitochondria; Glyceraldehyde 3-phosphate dehydrogenase (NAD)	ec:1.2.1.12	ec		0.78923	0.78923	100	3	1
D-Galactose	b1702	b1779	double	GAPD	GAPDH_nadp_hi; GAPDi_nadp	Glyceraldehyde-3-phosphate dehydrogenase (NAD(P)+) (phosphorylating); Glyceraldehyde-3-phosphate dehydrogenase (NADP+) (phosphorylating)	ec:1.2.1.59	ec		0.78923	0.78923	100	2	1
D-Galactose	b1702	b2926	double	PGK	MNXR4189; PGKf; PGKh; PGKm	rhea:14801; Phosphoglycerate kinase, mitochondrial; Phosphoglycerate kinase, flagellar; Phosphoglycerate kinase, chloroplast	ec:2.7.2.3	ec		0.78923	0.78923	100	4	1
D-Galactose	b1702	b2779	double	ENO	ENOf; ENOm; MNXR1898; MNXR74234	kegg:R04206; rhea:10164; Enolase, mitochondria; Enolase, flagellar	ec:4.2.1.11	ec		0.78923	0.78923	100	4	1
D-Galactose	b1702	b2779	double	PPS	MNXR4414	rhea:11364	ec:2.7.9.2	ec		0.63222	0.78923	80.1	1	1
D-Galactose	b1761	b3213	double	GLUDy	GLUDy_1	Glutamate dehydrogenase (NADP)	bigg:GLUDy	bigg		0.78923	0.78923	100	1	1
D-Galactose	b1761	b3213	double	GLUDy; GLUSy	GAM; GDH_nadp; GLUDy; GLUDym; GLUN; GLUNm; GLUNpp; GLUS_nadph; GLUSy; MNXR31609	Glutaminase; Glutamate synthase (NADPH); rhea:15501; Glutamate dehydrogenase [NAD(P)+]; Glutamate dehydrogenase (NADP), mitochondrial; Glutaminase (mitochondrial); Glutamate dehydrogenase (NADP)	ec:1.4.1.13	ec	b0485 or b1524	0.78923	0.78923	100	10	2
D-Galactose	b1761	b3213	double	GLUDy	GDH; GDH1; GDHm; GLUDxi	Glutamate dehydrogenase NAD ; Glutamate dehydrogenase (NAD); Glutamate dehydrogenase, mitochondria; Glutamate dehydrogenase	ec:1.4.1.3	ec		0.78923	0.78923	100	4	1
D-Galactose	b1779	b3738	double	ATPS4rpp	ATPS4rpp_1	ATP synthase (four protons for one ATP) (periplasm)	bigg:ATPS4rpp	bigg		0.49911	0.78923	63.2	1	1
D-Galactose	b1779	b3738	double	ATPS4rpp	ATPPHm; ATPS; ATPS3g; ATPS3m; ATPS3v; ATPS4m; ATPS4m_cho; ATPS4r; ATPSh; ATPasel; NTP1	Nucleoside-triphosphatase (ATP); ATP synthase (four protons for one ATP); ATP synthase mitochondrial; V-type ATPase, H+ transporting, lysosomal; ATP phosphohydrolase, mitochondria; ATPase cytosolic; ATP synthase Golgi Apparatus; ATP synthase vacuole; ATP synthase	ec:3.6.3.14	ec	b0650 or b4161	0.49911	0.78923	63.2	11	1
D-Galactose	b1779	b3738	double	GAPD	GAPD_1	Glyceraldehyde-3-phosphate dehydrogenase	bigg:GAPD	bigg		0.27162	0.78923	34.4	1	1
D-Galactose	b1779	b3738	double	GAPD	GAPDHf; GAPDHh; GAPDHm	Glyceraldehyde-3-phosphate dehydrogenase (NAD). flagellar; Glyceraldehyde 3-phosphate dehydrogenase (NAD), mitochondria; Glyceraldehyde 3-phosphate dehydrogenase (NAD)	ec:1.2.1.12	ec		0.27162	0.78923	34.4	3	1
D-Galactose	b1779	b3738	double	GAPD	GAPDH_nadp_hi; GAPDi_nadp	Glyceraldehyde-3-phosphate dehydrogenase (NAD(P)+) (phosphorylating); Glyceraldehyde-3-phosphate dehydrogenase (NADP+) (phosphorylating)	ec:1.2.1.59	ec		0.27162	0.78923	34.4	2	1
D-Galactose	b1849	b2500	double	GARFT	FGFTh; FGFTm; FPGFTh; FPGFTm; MNXR15637; MNXR2551	rhea:15053; rhea:31131; N2-Formyl-N1-(5-phospho-D-ribosyl)glycinamide formyltransferase, chloroplast; N2-Formyl-N1-(5-phospho-D-ribosyl)glycinamide formyltransferase, mitochondria; 10-Formyltetrahydrofolate:5'-phosphoribosylglycinamide formyltransferase, chloroplast; 10-Formyltetrahydrofolate:5'-phosphoribosylglycinamide formyltransferase, mitochondria	ec:2.1.2.2	ec		0.78923	0.78923	100	6	1
D-Galactose	b1849	b2500	double	GART	GART	GAR transformylase-T	direct_restore	direct_restore	b1849	0.78687	0.78923	99.7	1	1
D-Galactose	b1852	b3386	double	G6PDH2r	G6PBDH; G6PBDHh; G6PDH1; G6PDH1er; G6PDH2er	Glucose 6 phosphate dehydrogenase endoplasmic reticulum; Glucose-6-phosphate dehydrogenase, endoplasmic reticulum; Beta-D-Glucose-6-phosphate NADP+ 1-oxoreductase; G6PDH1; Glucose 6-phosphate dehydrogenase (g6p-B)	ec:1.1.1.363	ec		0.7833	0.78923	99.2	5	1
D-Galactose	b1852	b3386	double	G6PDH2r	G6PADH; G6PADHh; MNXR25081	bigg:G6PADH; Glucose-6-phosphate-1-dehydrogenase (g6p-A); Glucose 6-phosphate dehydrogenase (g6p-A)	ec:1.1.1.49	ec		0.7833	0.78923	99.2	3	1
D-Galactose	b1852	b3386	double	RPE	MNXR4653; RPEh	rhea:13677; D-Ribulose-5-Phosphate 3-Epimerase	ec:5.1.3.1	ec		0.78031	0.78923	98.9	2	1
D-Galactose	b1852	b4025	double	PGI	G6PI; G6PI2; G6PI3; G6PI_1; G6PIh; MNXR31472; MNXR35757; MNXR82946; MNXR83637; MNXR91750; PGIA; PGIAh; PGIBh	seed:rxn02380; rhea:11816; metacyc:RXN-6182; kegg:R00771; metacyc:PGLUCISOM-RXN; Glucose 6 phosphate isomerase; Glucose-6-phosphate isomerase, chloroplast; Glucose-6-phosphate isomerase (g6p-A); Glucose-6-phosphate isomerase, chloroplast (g6p-B); Glucose-6-phosphate isomerase (g6p-B); Glucose-6-phosphate isomerase; Glucose-6-phosphate isomerase, chloroplast (g6p-A)	ec:5.3.1.9	ec		0.78031	0.78923	98.9	13	1
D-Galactose	b2029	b3386	double	GND	GNDer; PGDHh	Phosphogluconate dehydrogenase, endoplasmic reticulum; 6-phosphogluconate dehydrogenase	ec:1.1.1.351	ec		0.7833	0.78923	99.2	2	1
D-Galactose	b2029	b3386	double	RPE	MNXR4653; RPEh	rhea:13677; D-Ribulose-5-Phosphate 3-Epimerase	ec:5.1.3.1	ec		0.78031	0.78923	98.9	2	1
D-Galactose	b2029	b4025	double	PGI	G6PI; G6PI2; G6PI3; G6PI_1; G6PIh; MNXR31472; MNXR35757; MNXR82946; MNXR83637; MNXR91750; PGIA; PGIAh; PGIBh	seed:rxn02380; rhea:11816; metacyc:RXN-6182; kegg:R00771; metacyc:PGLUCISOM-RXN; Glucose 6 phosphate isomerase; Glucose-6-phosphate isomerase, chloroplast; Glucose-6-phosphate isomerase (g6p-A); Glucose-6-phosphate isomerase, chloroplast (g6p-B); Glucose-6-phosphate isomerase (g6p-B); Glucose-6-phosphate isomerase; Glucose-6-phosphate isomerase, chloroplast (g6p-A)	ec:5.3.1.9	ec		0.78031	0.78923	98.9	13	1
D-Galactose	b2414	b2421	double	CYSS	ACSERL; ACSERLh; ACSERLm; ACSERSULL; ACSERSULLh; ACSERSULLm; AHSERL4; CYSS_1; CYSS_2; CYSS_trdrd; MNXR1354; MNXR81550; SLCYSS	rhea:30891; metacyc:RXN-12726; O3-Acetyl-L-serine acetate-lyase (adding hydrogen sulfide), mitochondria; Cysteine synthase, thioredoxin; Cysteine synthase; O-acetyl-L-serine sulfhydrylase; O3-Acetyl-L-serine acetate-lyase (adding hydrogen sulfide), cytosol; O3-Acetyl-L-serine acetate-lyase (adding hydrogen sulfide), chloroplast; Cysteine synthase Thiosulfate	ec:2.5.1.47	ec		0.78923	0.78923	100	13	1
D-Galactose	b2414	b2421	double	CYSS	MNXR33950	rhea:10252	ec:2.5.1.65	ec		0.78923	0.78923	100	1	1
D-Galactose	b2436	b3867	double	CPPPGO	CPPPGO_1; MNXR1272; MNXR72542	seed:rxn12220; rhea:18257; Coproporphyrinogen III oxidase (O2 required)	ec:1.3.3.3	ec		0.78923	0.78923	100	3	1
D-Galactose	b2436	b3867	double	CPPPGO2	MNXR1273	rhea:15425	ec:1.3.99.22	ec		0.78921	0.78923	100	1	1
D-Galactose	b2465	b2935	double	TKT1; TKT2	MNXR55953; MNXR69977; MNXR74900; MNXR79510; MNXR84331; TKT1; TKT1h; TKT2; TKT2h	Transketolase; kegg:R01067; rhea:27626; rhea:10508; kegg:R06863; seed:rxn01200; Transketolase 1; Transketolase 2	ec:2.2.1.1	ec	b2935 or b2465	0.78477	0.78923	99.4	9	2
D-Galactose	b2508	b2868	double	IMPD	6TINS5MPOR; IMPDm; MNXR3100; MNXR75334	kegg:R08240; rhea:11708; IMP dehydrogenase, mitochondria; 6-thioinosine 5'-monophosphate:NAD oxidoreductase	ec:1.1.1.205	ec		0.78923	0.78923	100	4	1
D-Galactose	b2508	b2868	double	HXAND	MNXR3054; MNXR5348; XAND; XANDp	Xanthine dehydrogenase; rhea:24670; rhea:16669; Xanthine dehydrogenase, peroxisomal	ec:1.17.1.4	ec	b2866 and b2867 and b2868	0.7843	0.78923	99.4	4	1
D-Galactose	b2551	b4388	double	PSP_L	PSP_L_1	Phosphoserine phosphatase (L-serine)	bigg:PSP_L	bigg		0.7679	0.78923	97.3	1	1
D-Galactose	b2551	b2913	double	PGCD	MNXR4184; PGLYDH	rhea:12641; Phosphoglycerate dehydrogenase	ec:1.1.1.95	ec		0.7679	0.78923	97.3	2	1
D-Galactose	b2551	b4388	double	PSP_L	MNXR4485; MNXR4486; PSP; PSP_D; PSP_Lpp	Phospho-L-serine phosphatase (periplasmic); rhea:24873; rhea:21208; Phosphoserine phosphatase D serine ; Phosphoserine phosphatase	ec:3.1.3.3	ec	b4055 or b0383	0.7679	0.78923	97.3	5	1
D-Galactose	b2551	b2913	double	GHMT2r	GHMT2rm; MNXR2619	rhea:15481; Glycine hydroxymethyltransferase reversible mitochondrial	ec:2.1.2.1	ec		0.75536	0.78923	95.7	2	1
D-Galactose	b2708	b3197	double	A5PISO	MNXR300; MNXR91991	metacyc:DARAB5PISOM-RXN; rhea:23104	ec:5.3.1.13	ec		0.78923	0.78923	100	2	1
D-Galactose	b2926	b3732	double	ATPS4rpp	ATPS4rpp_1	ATP synthase (four protons for one ATP) (periplasm)	bigg:ATPS4rpp	bigg		0.49911	0.78923	63.2	1	1
D-Galactose	b2926	b3732	double	ATPS4rpp	ATPPHm; ATPS; ATPS3g; ATPS3m; ATPS3v; ATPS4m; ATPS4m_cho; ATPS4r; ATPSh; ATPasel; NTP1	Nucleoside-triphosphatase (ATP); ATP synthase (four protons for one ATP); ATP synthase mitochondrial; V-type ATPase, H+ transporting, lysosomal; ATP phosphohydrolase, mitochondria; ATPase cytosolic; ATP synthase Golgi Apparatus; ATP synthase vacuole; ATP synthase	ec:3.6.3.14	ec	b0650 or b4161	0.49911	0.78923	63.2	11	1
D-Galactose	b2926	b3732	double	PGK	MNXR4189; PGKf; PGKh; PGKm	rhea:14801; Phosphoglycerate kinase, mitochondrial; Phosphoglycerate kinase, flagellar; Phosphoglycerate kinase, chloroplast	ec:2.7.2.3	ec		0.27162	0.78923	34.4	4	1
D-Galactose	b3117	b3772	double	THRD_L	THRD_L_1	L-threonine deaminase	bigg:THRD_L	bigg		0.78923	0.78923	100	1	1
D-Galactose	b3117	b3772	double	THRD_L	MNXR5058; MNXR84302; SERD_L; SER_AL; TAL; THRAL; THRD_Lm	L-serine deaminase; seed:rxn00737; rhea:22108; L threonine deaminase mitochondrial; L-serine ammonia-lyase; Threonine ammonia-lyase (serine); Threonine ammonia-lyase	ec:4.3.1.19	ec	b4471 or b1814 or b2797 or b3708 or b3117	0.78923	0.78923	100	7	1
D-Galactose	b3829	b4019	double	METS	METS_1; METSm; MNXR69434	Methionine synthase; rhea:11172; 5-Methyltetrahydrofolate:L-homocysteine S-methyltransferase	ec:2.1.1.13	ec	b4019 or b3829	0.78923	0.78923	100	3	1
D-Gluconic Acid	b0002	b3940	double	HSDy	HSDH; HSDxi; MNXR3044; MNXR3045	rhea:15761; rhea:15757; Homoserine dehydrogenase NADH irreversible; Homoserine dehydrogenase	ec:1.1.1.3	ec		0.76982	0.76982	100	4	1
D-Gluconic Acid	b0007	b3089	double	GLYt4pp	GLYNA1th; GLYNA1tm; GLYt4	Glycine transport via sodium symport; Neutral amino acid transporter (gly), chloroplast; Neutral amino acid transporter (gly), mitochondrial	mnx:MNXR100351	mnx		0.76982	0.76982	100	3	1
D-Gluconic Acid	b0007	b3089	double	THRt4pp	THRNA1th; THRNA1tm; THRt4	L-threonine via sodium symport; Neutral amino acid transporter (thr-L), chloroplast; Neutral amino acid transporter (thr-L), mitochondrial	mnx:MNXR104842	mnx	b3089	0.76981	0.76982	100	3	1
D-Gluconic Acid	b0007	b3089	double	ALAt4pp	ALANA1tm; ALANA1tx; ALAt4	Alanine-Sodium symporter; Neutral amino acid transporter (ala-L), glyoxysomal; Neutral amino acid transporter (ala-L), mitochondrial	mnx:MNXR95692	mnx		0.76982	0.76982	100	3	1
D-Gluconic Acid	b0032	b0521	double	CBMKr	MNXR1064	rhea:10152	ec:2.7.2.2	ec		0.76982	0.76982	100	1	1
D-Gluconic Acid	b0032	b0521	double	CBPS	CBPS_1	Carbamoyl-phosphate synthase (glutamine-hydrolysing)	bigg:CBPS	bigg		0.76213	0.76982	99	1	1
D-Gluconic Acid	b0032	b0521	double	CBPS	CBPSam; CBPSn; GAM; GLUN; GLUNm; GLUNpp; HCGALm; MNXR1067; MNXR33037; MNXR86517; MNXR86518	Glutaminase; rhea:18633; rhea:46744; rhea:18029; rhea:46748; Hydrogen-carbonate:L-glutamine amido-ligase, mitochondria; CBPSn; Carbamoyl-phosphate synthase (ammonia) (mitochondria; Glutaminase (mitochondrial)	ec:6.3.5.5	ec	b0485 or b1524	0.76213	0.76982	99	11	1
D-Gluconic Acid	b0033	b0521	double	CBMKr	MNXR1064	rhea:10152	ec:2.7.2.2	ec		0.76982	0.76982	100	1	1
D-Gluconic Acid	b0033	b0521	double	CBPS	CBPS_1	Carbamoyl-phosphate synthase (glutamine-hydrolysing)	bigg:CBPS	bigg		0.76213	0.76982	99	1	1
D-Gluconic Acid	b0033	b0521	double	CBPS	CBPSam; CBPSn; GAM; GLUN; GLUNm; GLUNpp; HCGALm; MNXR1067; MNXR33037; MNXR86517; MNXR86518	Glutaminase; rhea:18633; rhea:46744; rhea:18029; rhea:46748; Hydrogen-carbonate:L-glutamine amido-ligase, mitochondria; CBPSn; Carbamoyl-phosphate synthase (ammonia) (mitochondria; Glutaminase (mitochondrial)	ec:6.3.5.5	ec	b0485 or b1524	0.76213	0.76982	99	11	1
D-Gluconic Acid	b0048	b1606	double	DHFR	DHFOR; DHFR2i; DHFRim; FOLR2; FOLR2_1; MNXR14705; MNXR14706; MNXR14707; MNXR14999; MNXR1561; MNXR2269; THFOR1; THFOR2; r0512; r0514	kegg:R00937; kegg:R00940; rhea:31103; rhea:15009; kegg:R00936; kegg:R02235; Dihydrofolate reductase mitochondrial; Dihydrofolate reductase (NAD+); Folate reductase; Dihydrofolate:NAD+ oxidoreductase; 5,6,7,8-Tetrahydrofolate:NAD+ oxidoreductase; 5,6,7,8-Tetrahydrofolate:NADP+ oxidoreductase; Dihydrofolate:NAD+ oxidoreductase Folate biosynthesis EC:1.5.1.3; Dihydrofolate:NADP+ oxidoreductase One c…	ec:1.5.1.3	ec		0.76982	0.76982	100	15	1
D-Gluconic Acid	b0073	b1800	double	IPMD	IPMD_1	3-isopropylmalate dehydrogenase	bigg:IPMD	bigg		0.76982	0.76982	100	1	1
D-Gluconic Acid	b0073	b1800	double	IPMD	MNXR3132; MNXR3962; MNXR5662; OMCDC; OMCDCm	2-Oxo-4-methyl-3-carboxypentanoate decarboxylation; rhea:10892; rhea:32271; rhea:25078; 2 oxo 4 methyl 3 carboxypentanoate decarboxylation	ec:1.1.1.85	ec	s0001	0.76982	0.76982	100	5	1
D-Gluconic Acid	b0092	b0381	double	ALAALAr	MNXR614	rhea:11224	ec:6.3.2.4	ec		0.76982	0.76982	100	1	1
D-Gluconic Acid	b0099	b1865	double	DNTPPA	DNTPPA_1	Dihydroneopterin triphosphate pyrophosphatase	ec:3.6.1.67	ec		0.76982	0.76982	100	1	1
D-Gluconic Acid	b0126	b0339	double	HCO3E	HCO3Ee; HCO3Ehi; HCO3Em; HCO3En; MNXR2856	rhea:10748; HCO3 equilibrium reaction nuclear; HCO3 equilibration reaction, extracellular; HCO3 equilibration reaction; Carbonate dehydratase (HCO3 equilibration reaction), irreversible, chloroplast	ec:4.2.1.1	ec		0.76982	0.76982	100	5	1
D-Gluconic Acid	b0149	b3396	double	MCTP1App	MCTP1Aex	Murein crosslinking transpeptidase 1A:(A2pm->D-ala) (periplasm)	mnx:MNXR101426	mnx		0.76982	0.76982	100	1	1
D-Gluconic Acid	b0155	b1592	double	CLtipp	CLtipp	Chloride ion transport in via diffusion (periplasm)	direct_restore	direct_restore	b1592	0.76982	0.76982	100	1	1
D-Gluconic Acid	b0155	b1592	double	CLt3_2pp	CLt3r_2	Chloride transport via proton antiport (2:1) (periplasm)	mnx:MNXR96796	mnx		0.76982	0.76982	100	1	1
D-Gluconic Acid	b0171	b0910	double	UMPK	CYTK1; CYTK1m; CYTK1n; CYTK2; CYTK2m; CYTK2n; UMPKm; UMPKn	Cytidylate kinase (CMP); Cytidylate kinase (dCMP); Cytidylate kinase (CMP),mitochondrial; Cytidylate kinase (CMP),nuclear; UMP kinase (mitochondrial, ATP); UMP kinase nuclear; Cytidylate kinase (dCMP),nuclear; Cytidylate kinase (dCMP),mitochondrial	ec:2.7.4.14	ec	b0910	0.76552	0.76982	99.4	8	1
D-Gluconic Acid	b0171	b0910	double	UMPK	ADK3; ADK3m; MNXR68283; MNXR84761; URIDK2m; URIDK2r; URIDK2rn	Adentylate kinase (GTP); Uridylate kinase (dUMP); rhea:29863; metacyc:NUCLEOSIDE-PHOSPHATE-KINASE-RXN; Adentylate kinase GTP ; Uridylate kinase dUMP nuclear; Uridylate kinase (dUMP), mitochondrial	ec:2.7.4.4	ec	b0474	0.76552	0.76982	99.4	7	1
D-Gluconic Acid	b0238	b2508	double	IMPD	6TINS5MPOR; IMPDm; MNXR3100; MNXR75334	kegg:R08240; rhea:11708; IMP dehydrogenase, mitochondria; 6-thioinosine 5'-monophosphate:NAD oxidoreductase	ec:1.1.1.205	ec		0.76982	0.76982	100	4	1
D-Gluconic Acid	b0238	b2508	double	XPPT	GPAR; GUAPRT	Guanine phosphoribosyltransferase; GMP:diphosphate 5-phospho-alpha-D-ribosyltransferase	ec:2.4.2.22	ec	b0125 or b0238	0.76533	0.76982	99.4	2	1
D-Gluconic Acid	b0238	b2508	double	XPPT	6MPURPRT; ADPT; HXPRT; MNXR69265; MNXR75331; MNXR75332; MNXR75339; TGUAPRT; r0051	Hypoxanthine phosphoribosyltransferase (Hypoxanthine); Adenine phosphoribosyltransferase; kegg:R08237; kegg:R08238; rhea:17973; kegg:R08245; Thioguanine phosphoribosyltransferase; 6-mercaptopurine phosphoribosyltransferase; AMP:pyrophosphate phosphoribosyltransferase Purine metabolism EC:2.4.2.7	ec:2.4.2.8	ec	b0238 or b0125	0.76533	0.76982	99.4	9	1
D-Gluconic Acid	b0273	b4254	double	OCBT	OCBT_2	Ornithine carbamoyltransferase	bigg:OCBT	bigg		0.76982	0.76982	100	1	1
D-Gluconic Acid	b0273	b4254	double	OCBT	MNXR51003; OCBT_1; OCBTm; OCT; OCTh; OCTm	rhea:19513; Ornithine carbamoyltransferase, irreversible; Ornithine carbamoyltransferase, chloroplast; Ornithine carbamoyltransferase, mitochondrial; Ornithine carbamoyltransferase	ec:2.1.3.3	ec		0.76982	0.76982	100	6	1
D-Gluconic Acid	b0337	b0910	double	CYTK1	CYTK1m; CYTK1n; CYTK2; CYTK2m; CYTK2n; UMPK; UMPKm; UMPKn	UMP kinase; Cytidylate kinase (dCMP); Cytidylate kinase (CMP),mitochondrial; Cytidylate kinase (CMP),nuclear; UMP kinase (mitochondrial, ATP); UMP kinase nuclear; Cytidylate kinase (dCMP),nuclear; Cytidylate kinase (dCMP),mitochondrial	ec:2.7.4.14	ec	b0910 or b0171	0.76982	0.76982	100	8	1
D-Gluconic Acid	b0337	b0910	double	CSND	CSND_1	Cytosine deaminase	bigg:CSND	bigg		0.76552	0.76982	99.4	1	1
D-Gluconic Acid	b0337	b0910	double	CSND	MCSNAH; MNXR1306; MNXR82063; MNXR83288; MNXR9867	seed:rxn01025; seed:rxn00717; rhea:30759; rhea:20605; 5-Methylcytosine aminohydrolase	ec:3.5.4.1	ec		0.76552	0.76982	99.4	5	1
D-Gluconic Acid	b0388	b3390	double	SHKK	SHKK_1	Shikimate kinase	bigg:SHKK	bigg		0.76982	0.76982	100	1	1
D-Gluconic Acid	b0388	b3390	double	SHKK	MNXR4842; SKK	rhea:13121; Shikimate kinase	ec:2.7.1.71	ec		0.76982	0.76982	100	2	1
D-Gluconic Acid	b0452	b0954	double	FACOAE141; FACOAE161; T2DECAI	FACOAE141; FACOAE161; T2DECAI	Trans-2-decenoyl-ACP isomerase; Fatty-acid-CoA thioesterase (tetradecenoate); Fatty-acid-CoA thioesterase (hexadecenoate)	direct_restore	direct_restore	b0452	0.76445	0.76982	99.3	3	3
D-Gluconic Acid	b0674	b3744	double	ASNS2	MNXR81756	seed:rxn00340	ec:6.3.1.1	ec		0.76982	0.76982	100	1	1
D-Gluconic Acid	b0674	b3744	double	ASNS1; ASNS2	ASNS1; ASNS2; GAM; GLUN; GLUNm; GLUNpp; MNXR33036	Glutaminase; Asparagine synthase (glutamine-hydrolysing); rhea:12228; Glutaminase (mitochondrial); Asparagine synthetase	ec:6.3.5.4	ec	b0485 or b1524	0.76982	0.76982	100	7	2
D-Gluconic Acid	b0763	b2422	double	MOBDabcpp	ATPPHm; ATPS; MOBDabc; NTP1	Nucleoside-triphosphatase (ATP); Molybdate transport via ABC system; ATP phosphohydrolase, mitochondria; ATPase cytosolic	ec:3.6.3.29	ec	b0650 or b4161	0.76982	0.76982	100	4	1
D-Gluconic Acid	b0764	b2423	double	MOBDabcpp	ATPPHm; ATPS; MOBDabc; NTP1	Nucleoside-triphosphatase (ATP); Molybdate transport via ABC system; ATP phosphohydrolase, mitochondria; ATPase cytosolic	ec:3.6.3.29	ec	b0650 or b4161	0.76982	0.76982	100	4	1
D-Gluconic Acid	b0765	b2422	double	MOBDabcpp	ATPPHm; ATPS; MOBDabc; NTP1	Nucleoside-triphosphatase (ATP); Molybdate transport via ABC system; ATP phosphohydrolase, mitochondria; ATPase cytosolic	ec:3.6.3.29	ec	b0650 or b4161	0.76982	0.76982	100	4	1
D-Gluconic Acid	b0844	b3812	double	PMDPHT	AUS; MNXR4086; MNXR4352; MNXR84819; MNXR84974; MNXR85582; NADPPPSm; NMNHYD; NMNR; NT5C; PAN4PP; PAN4PPe; SBPP1; SBPP1er	rhea:25197; rhea:36211; kegg:R02706; kegg:R10748; kegg:R00872; NADP phosphatase; Nmn hydrolysis; Sphinganine 1-phosphate phosphatase; Sphingoid base phosphate phosphatase sphinganine 1 phosphatase endoplasmic reticulum; Nicotinamide ribonucleotide phosphohydrolase; 5'-nucleotidase; Phosphatase (pan4p); 5-Amino-6-(1-D-ribitylamino)uracil synthase; Phosphatase, Extracellular	ec:3.1.3.-	ec		0.76982	0.76982	100	14	1
D-Gluconic Acid	b0870	b2320	double	4HTHRA; THRA2	4HTHRA; THRA2	4-hydroxy-L-threonine aldolase; L-allo-Threonine Aldolase	direct_restore	direct_restore	b0870	0.76982	0.76982	100	2	2
D-Gluconic Acid	b0870	b2320	double	PERD	MNXR4160	rhea:18829	ec:1.1.1.290	ec		0.76982	0.76982	100	1	1
D-Gluconic Acid	b0870	b2551	double	GHMT2r	GHMT2rm; MNXR2619	rhea:15481; Glycine hydroxymethyltransferase reversible mitochondrial	ec:2.1.2.1	ec		0.76982	0.76982	100	2	1
D-Gluconic Acid	b0870	b2551	double	THRA	THRA_1	Threonine aldolase	ec:4.1.2.48	ec		0.7519	0.76982	97.7	1	1
D-Gluconic Acid	b0870	b0907	double	OHPBAT	MNXR32039; MNXR32268; PSAT; PSERT	Phosphoserine transaminase; rhea:16573; rhea:14329; Phosphoserine aminotransferase	ec:2.6.1.52	ec	b0907	0.74133	0.76982	96.3	4	1
D-Gluconic Acid	b0907	b2551	double	PSERT	MNXR32039; MNXR32268; OHPBAT; PSAT	O-Phospho-4-hydroxy-L-threonine:2-oxoglutarate aminotransferase; rhea:16573; rhea:14329; Phosphoserine aminotransferase	ec:2.6.1.52	ec	b0907	0.7519	0.76982	97.7	4	1
D-Gluconic Acid	b0907	b2551	double	GHMT2r	GHMT2rm; MNXR2619	rhea:15481; Glycine hydroxymethyltransferase reversible mitochondrial	ec:2.1.2.1	ec		0.74133	0.76982	96.3	2	1
D-Gluconic Acid	b0928	b4054	double	ASPTA	3SALATAi; 3SALATAim; AATC; AATG; AATGm; ASPATh; ASPTAm; ASPTAp; CYSAT; CYSATm; CYSTA; CYSTAm; LCYSTAT; LCYSTATm; MNXR1357; MNXR31786; MNXR32641; PHETA1; PHETA1m; POATh; TYRTA; TYRTAh; TYRTAi; TYRTAim; TYRTAip	Phenylalanine transaminase; Tyrosine transaminase; Cysteine transaminase; metacyc:RXN-11737; rhea:21824; kegg:R00896; Aspartate transaminase; 3-sulfino-alanine transaminase (irreversible), mitochondrial; L-Phenylalanine:2-oxoglutarate aminotransferase, mitochondria; Aspartate aminotransferase, chloroplast; Aspartate aminotransferase, cysteate forming; L-Phenylalanine:2-oxoglutarate aminotransfera…	ec:2.6.1.1	ec	b4054 or b0928 or b3770	0.76982	0.76982	100	25	1
D-Gluconic Acid	b0954	b3846	double	CTECOAI6; CTECOAI7	CTECOAI6; CTECOAI7; CTECOAI8; MNXR69222; MNXR74325; MNXR80399; MNXR9719	3-cis-2-trans-enoyl-CoA isomerase; seed:rxn08706; kegg:R04756; seed:rxn09038; rhea:23716	ec:5.3.3.8	ec	b3846	0.76982	0.76982	100	7	2
D-Gluconic Acid	b0954	b3846	double	T2DECAI	T2DECAI	Trans-2-decenoyl-ACP isomerase	direct_restore	direct_restore	b0954	0.76611	0.76982	99.5	1	1
D-Gluconic Acid	b0954	b2836	double	AACPS4	AACPS4_1	Long-chain-fatty-acid-[acyl-carrier-protein] ligase (16:1(9Z))	bigg:AACPS4	bigg		0.76445	0.76982	99.3	1	1
D-Gluconic Acid	b0954	b2836	double	AACPS2	AACPS1; AACPS1_1; AACPS3; AACPS3_1; AACPS6; AACPS6_1; AACPS8; MNXR50749	Acyl-[acyl-carrier-protein] synthetase (n-C14:0); Acyl-[acyl-carrier-protein] synthetase (n-C16:0); Acyl-[acyl-carrier-protein] synthetase (n-C10:0); Acyl-[acyl-carrier-protein] synthetase (n-C18:0); metacyc:RXN-13266; Long-chain-fatty-acid-[acyl-carrier-protein] ligase (14:0); Long-chain-fatty-acid-[acyl-carrier-protein] ligase (16:0); Long-chain-fatty-acid-[acyl-carrier-protein] ligase (18:0)	ec:6.2.1.20	ec	b1094 and b2836	0.76354	0.76982	99.2	8	1
D-Gluconic Acid	b1190	b4053	double	ALAR	ALAR_copy1; ALAR_copy2; MNXR626	Alanine racemase; rhea:20249	ec:5.1.1.1	ec	b4053	0.76982	0.76982	100	3	1
D-Gluconic Acid	b1378	b3924	double	FLDR2; POR5	FLDR2; POR5	Pyruvate synthase; Flavodoxin reductase (NADPH)	direct_restore	direct_restore	(b1378 and b0684) or (b1378 and b2895)	0.76982	0.76982	100	2	2
D-Gluconic Acid	b1622	b3008	double	CYSTL	CYSTRS	Cysteinyl-tRNA synthetase	bigg:CYSTL	bigg		0.76982	0.76982	100	1	1
D-Gluconic Acid	b1622	b3008	double	CYSTL	CBL; CTINBL; CYSDS; CYSLYSL; CYSTBL; CYSTLp; MNXR68614; MNXR74367; MNXR84182; SELCYSTL; SELCYSTLh; TRPAS1	Cysteine Desulfhydrase; metacyc:RXN-12729; seed:rxn03379; rhea:13965; Cystathione b lyase peroxisomal; L-Cystine Lysteine-lyase (deaminating); Selenocystathionine L-homocysteine-lyase (deaminating), cytosol; Cystathionine beta-lyase, cystine; Cystathionine beta-lyase; Selenocystathionine L-homocysteine-lyase (deaminating), chloroplast; Tryptophanase L cysteine	ec:4.4.1.8	ec	b3008 or b3708	0.76982	0.76982	100	12	1
D-Gluconic Acid	b1692	b3281	double	SHK3Dr	SKDH	Shikimate dehydrogenase	ec:1.1.1.25	ec		0.76982	0.76982	100	1	1
D-Gluconic Acid	b1692	b3281	double	SHK3Dr	MNXR8388; QUINDH	Quinate dehydrogenase; rhea:18425	ec:1.1.1.282	ec	b1692	0.76982	0.76982	100	2	1
D-Gluconic Acid	b1702	b1779	double	GAPD	GAPD_1	Glyceraldehyde-3-phosphate dehydrogenase	bigg:GAPD	bigg		0.76982	0.76982	100	1	1
D-Gluconic Acid	b1702	b1779	double	GAPD	GAPDHf; GAPDHh; GAPDHm	Glyceraldehyde-3-phosphate dehydrogenase (NAD). flagellar; Glyceraldehyde 3-phosphate dehydrogenase (NAD), mitochondria; Glyceraldehyde 3-phosphate dehydrogenase (NAD)	ec:1.2.1.12	ec		0.76982	0.76982	100	3	1
D-Gluconic Acid	b1702	b1779	double	GAPD	GAPDH_nadp_hi; GAPDi_nadp	Glyceraldehyde-3-phosphate dehydrogenase (NAD(P)+) (phosphorylating); Glyceraldehyde-3-phosphate dehydrogenase (NADP+) (phosphorylating)	ec:1.2.1.59	ec		0.76982	0.76982	100	2	1
D-Gluconic Acid	b1702	b2926	double	PGK	MNXR4189; PGKf; PGKh; PGKm	rhea:14801; Phosphoglycerate kinase, mitochondrial; Phosphoglycerate kinase, flagellar; Phosphoglycerate kinase, chloroplast	ec:2.7.2.3	ec		0.76982	0.76982	100	4	1
D-Gluconic Acid	b1702	b2779	double	ENO	ENOf; ENOm; MNXR1898; MNXR74234	kegg:R04206; rhea:10164; Enolase, mitochondria; Enolase, flagellar	ec:4.2.1.11	ec		0.76982	0.76982	100	4	1
D-Gluconic Acid	b1702	b2779	double	PPS	MNXR4414	rhea:11364	ec:2.7.9.2	ec		0.63947	0.76982	83.1	1	1
D-Gluconic Acid	b1761	b3213	double	GLUDy	GLUDy_1	Glutamate dehydrogenase (NADP)	bigg:GLUDy	bigg		0.76982	0.76982	100	1	1
D-Gluconic Acid	b1761	b3213	double	GLUDy; GLUSy	GAM; GDH_nadp; GLUDy; GLUDym; GLUN; GLUNm; GLUNpp; GLUS_nadph; GLUSy; MNXR31609	Glutaminase; Glutamate synthase (NADPH); rhea:15501; Glutamate dehydrogenase [NAD(P)+]; Glutamate dehydrogenase (NADP), mitochondrial; Glutaminase (mitochondrial); Glutamate dehydrogenase (NADP)	ec:1.4.1.13	ec	b0485 or b1524	0.76982	0.76982	100	10	2
D-Gluconic Acid	b1761	b3213	double	GLUDy	GDH; GDH1; GDHm; GLUDxi	Glutamate dehydrogenase NAD ; Glutamate dehydrogenase (NAD); Glutamate dehydrogenase, mitochondria; Glutamate dehydrogenase	ec:1.4.1.3	ec		0.76982	0.76982	100	4	1
D-Gluconic Acid	b1779	b3738	double	ATPS4rpp	ATPS4rpp_1	ATP synthase (four protons for one ATP) (periplasm)	bigg:ATPS4rpp	bigg		0.55455	0.76982	72	1	1
D-Gluconic Acid	b1779	b3738	double	ATPS4rpp	ATPPHm; ATPS; ATPS3g; ATPS3m; ATPS3v; ATPS4m; ATPS4m_cho; ATPS4r; ATPSh; ATPasel; NTP1	Nucleoside-triphosphatase (ATP); ATP synthase (four protons for one ATP); ATP synthase mitochondrial; V-type ATPase, H+ transporting, lysosomal; ATP phosphohydrolase, mitochondria; ATPase cytosolic; ATP synthase Golgi Apparatus; ATP synthase vacuole; ATP synthase	ec:3.6.3.14	ec	b0650 or b4161	0.55455	0.76982	72	11	1
D-Gluconic Acid	b1779	b3738	double	GAPD	GAPD_1	Glyceraldehyde-3-phosphate dehydrogenase	bigg:GAPD	bigg		0.21434	0.76982	27.8	1	1
D-Gluconic Acid	b1779	b3738	double	GAPD	GAPDHf; GAPDHh; GAPDHm	Glyceraldehyde-3-phosphate dehydrogenase (NAD). flagellar; Glyceraldehyde 3-phosphate dehydrogenase (NAD), mitochondria; Glyceraldehyde 3-phosphate dehydrogenase (NAD)	ec:1.2.1.12	ec		0.21434	0.76982	27.8	3	1
D-Gluconic Acid	b1779	b3738	double	GAPD	GAPDH_nadp_hi; GAPDi_nadp	Glyceraldehyde-3-phosphate dehydrogenase (NAD(P)+) (phosphorylating); Glyceraldehyde-3-phosphate dehydrogenase (NADP+) (phosphorylating)	ec:1.2.1.59	ec		0.21434	0.76982	27.8	2	1
D-Gluconic Acid	b1849	b2500	double	GARFT	FGFTh; FGFTm; FPGFTh; FPGFTm; MNXR15637; MNXR2551	rhea:15053; rhea:31131; N2-Formyl-N1-(5-phospho-D-ribosyl)glycinamide formyltransferase, chloroplast; N2-Formyl-N1-(5-phospho-D-ribosyl)glycinamide formyltransferase, mitochondria; 10-Formyltetrahydrofolate:5'-phosphoribosylglycinamide formyltransferase, chloroplast; 10-Formyltetrahydrofolate:5'-phosphoribosylglycinamide formyltransferase, mitochondria	ec:2.1.2.2	ec		0.76982	0.76982	100	6	1
D-Gluconic Acid	b1849	b2500	double	GART	GART	GAR transformylase-T	direct_restore	direct_restore	b1849	0.76749	0.76982	99.7	1	1
D-Gluconic Acid	b1850	b2029	double	GND	GNDer; PGDHh	Phosphogluconate dehydrogenase, endoplasmic reticulum; 6-phosphogluconate dehydrogenase	ec:1.1.1.351	ec		0.76982	0.76982	100	2	1
D-Gluconic Acid	b1850	b3386	double	RPE	MNXR4653; RPEh	rhea:13677; D-Ribulose-5-Phosphate 3-Epimerase	ec:5.1.3.1	ec		0.76982	0.76982	100	2	1
D-Gluconic Acid	b1850	b3386	double	EDA	DDPGALA	2-dehydro-3-deoxy-6-phosphogalactonate aldolase	ec:4.1.2.55	ec	b4477	0.72185	0.76982	93.8	1	1
D-Gluconic Acid	b1851	b2029	double	GND	GNDer; PGDHh	Phosphogluconate dehydrogenase, endoplasmic reticulum; 6-phosphogluconate dehydrogenase	ec:1.1.1.351	ec		0.76982	0.76982	100	2	1
D-Gluconic Acid	b1851	b3386	double	RPE	MNXR4653; RPEh	rhea:13677; D-Ribulose-5-Phosphate 3-Epimerase	ec:5.1.3.1	ec		0.76982	0.76982	100	2	1
D-Gluconic Acid	b1851	b3386	double	EDD	MNXR1874	rhea:17277	ec:4.2.1.12	ec		0.72185	0.76982	93.8	1	1
D-Gluconic Acid	b2029	b3386	double	GND	GNDer; PGDHh	Phosphogluconate dehydrogenase, endoplasmic reticulum; 6-phosphogluconate dehydrogenase	ec:1.1.1.351	ec		0.72185	0.76982	93.8	2	1
D-Gluconic Acid	b2029	b3386	double	RPE	MNXR4653; RPEh	rhea:13677; D-Ribulose-5-Phosphate 3-Epimerase	ec:5.1.3.1	ec		0.71145	0.76982	92.4	2	1
D-Gluconic Acid	b2414	b2421	double	CYSS	ACSERL; ACSERLh; ACSERLm; ACSERSULL; ACSERSULLh; ACSERSULLm; AHSERL4; CYSS_1; CYSS_2; CYSS_trdrd; MNXR1354; MNXR81550; SLCYSS	rhea:30891; metacyc:RXN-12726; O3-Acetyl-L-serine acetate-lyase (adding hydrogen sulfide), mitochondria; Cysteine synthase, thioredoxin; Cysteine synthase; O-acetyl-L-serine sulfhydrylase; O3-Acetyl-L-serine acetate-lyase (adding hydrogen sulfide), cytosol; O3-Acetyl-L-serine acetate-lyase (adding hydrogen sulfide), chloroplast; Cysteine synthase Thiosulfate	ec:2.5.1.47	ec		0.76982	0.76982	100	13	1
D-Gluconic Acid	b2414	b2421	double	CYSS	MNXR33950	rhea:10252	ec:2.5.1.65	ec		0.76982	0.76982	100	1	1
D-Gluconic Acid	b2436	b3867	double	CPPPGO	CPPPGO_1; MNXR1272; MNXR72542	seed:rxn12220; rhea:18257; Coproporphyrinogen III oxidase (O2 required)	ec:1.3.3.3	ec		0.76982	0.76982	100	3	1
D-Gluconic Acid	b2436	b3867	double	CPPPGO2	MNXR1273	rhea:15425	ec:1.3.99.22	ec		0.7698	0.76982	100	1	1
D-Gluconic Acid	b2465	b2935	double	TKT1; TKT2	MNXR55953; MNXR69977; MNXR74900; MNXR79510; MNXR84331; TKT1; TKT1h; TKT2; TKT2h	Transketolase; kegg:R01067; rhea:27626; rhea:10508; kegg:R06863; seed:rxn01200; Transketolase 1; Transketolase 2	ec:2.2.1.1	ec	b2935 or b2465	0.7254	0.76982	94.2	9	2
D-Gluconic Acid	b2508	b2868	double	IMPD	6TINS5MPOR; IMPDm; MNXR3100; MNXR75334	kegg:R08240; rhea:11708; IMP dehydrogenase, mitochondria; 6-thioinosine 5'-monophosphate:NAD oxidoreductase	ec:1.1.1.205	ec		0.76982	0.76982	100	4	1
D-Gluconic Acid	b2508	b2868	double	HXAND	MNXR3054; MNXR5348; XAND; XANDp	Xanthine dehydrogenase; rhea:24670; rhea:16669; Xanthine dehydrogenase, peroxisomal	ec:1.17.1.4	ec	b2866 and b2867 and b2868	0.76533	0.76982	99.4	4	1
D-Gluconic Acid	b2551	b4388	double	PSP_L	PSP_L_1	Phosphoserine phosphatase (L-serine)	bigg:PSP_L	bigg		0.7519	0.76982	97.7	1	1
D-Gluconic Acid	b2551	b2913	double	PGCD	MNXR4184; PGLYDH	rhea:12641; Phosphoglycerate dehydrogenase	ec:1.1.1.95	ec		0.7519	0.76982	97.7	2	1
D-Gluconic Acid	b2551	b4388	double	PSP_L	MNXR4485; MNXR4486; PSP; PSP_D; PSP_Lpp	Phospho-L-serine phosphatase (periplasmic); rhea:24873; rhea:21208; Phosphoserine phosphatase D serine ; Phosphoserine phosphatase	ec:3.1.3.3	ec	b4055 or b0383	0.7519	0.76982	97.7	5	1
D-Gluconic Acid	b2551	b2913	double	GHMT2r	GHMT2rm; MNXR2619	rhea:15481; Glycine hydroxymethyltransferase reversible mitochondrial	ec:2.1.2.1	ec		0.74133	0.76982	96.3	2	1
D-Gluconic Acid	b2708	b3197	double	A5PISO	MNXR300; MNXR91991	metacyc:DARAB5PISOM-RXN; rhea:23104	ec:5.3.1.13	ec		0.76982	0.76982	100	2	1
D-Gluconic Acid	b2926	b3732	double	ATPS4rpp	ATPS4rpp_1	ATP synthase (four protons for one ATP) (periplasm)	bigg:ATPS4rpp	bigg		0.55455	0.76982	72	1	1
D-Gluconic Acid	b2926	b3732	double	ATPS4rpp	ATPPHm; ATPS; ATPS3g; ATPS3m; ATPS3v; ATPS4m; ATPS4m_cho; ATPS4r; ATPSh; ATPasel; NTP1	Nucleoside-triphosphatase (ATP); ATP synthase (four protons for one ATP); ATP synthase mitochondrial; V-type ATPase, H+ transporting, lysosomal; ATP phosphohydrolase, mitochondria; ATPase cytosolic; ATP synthase Golgi Apparatus; ATP synthase vacuole; ATP synthase	ec:3.6.3.14	ec	b0650 or b4161	0.55455	0.76982	72	11	1
D-Gluconic Acid	b2926	b3732	double	PGK	MNXR4189; PGKf; PGKh; PGKm	rhea:14801; Phosphoglycerate kinase, mitochondrial; Phosphoglycerate kinase, flagellar; Phosphoglycerate kinase, chloroplast	ec:2.7.2.3	ec		0.21434	0.76982	27.8	4	1
D-Gluconic Acid	b3117	b3772	double	THRD_L	THRD_L_1	L-threonine deaminase	bigg:THRD_L	bigg		0.76982	0.76982	100	1	1
D-Gluconic Acid	b3117	b3772	double	THRD_L	MNXR5058; MNXR84302; SERD_L; SER_AL; TAL; THRAL; THRD_Lm	L-serine deaminase; seed:rxn00737; rhea:22108; L threonine deaminase mitochondrial; L-serine ammonia-lyase; Threonine ammonia-lyase (serine); Threonine ammonia-lyase	ec:4.3.1.19	ec	b4471 or b1814 or b2797 or b3708 or b3117	0.76982	0.76982	100	7	1
D-Gluconic Acid	b3437	b4268	double	GNK	GNK_1	Gluconokinase	bigg:GNK	bigg		0.76982	0.76982	100	1	1
D-Gluconic Acid	b3437	b4268	double	GNK	GNKh; GNKr; MNXR2794	rhea:19433; Gluconokinase	ec:2.7.1.12	ec		0.76982	0.76982	100	3	1
D-Gluconic Acid	b3829	b4019	double	METS	METS_1; METSm; MNXR69434	Methionine synthase; rhea:11172; 5-Methyltetrahydrofolate:L-homocysteine S-methyltransferase	ec:2.1.1.13	ec	b4019 or b3829	0.76982	0.76982	100	3	1
D-Glucuronic Acid	b0002	b3940	double	HSDy	HSDH; HSDxi; MNXR3044; MNXR3045	rhea:15761; rhea:15757; Homoserine dehydrogenase NADH irreversible; Homoserine dehydrogenase	ec:1.1.1.3	ec		0.69863	0.69863	100	4	1
D-Glucuronic Acid	b0032	b0521	double	CBMKr	MNXR1064	rhea:10152	ec:2.7.2.2	ec		0.69863	0.69863	100	1	1
D-Glucuronic Acid	b0032	b0521	double	CBPS	CBPS_1	Carbamoyl-phosphate synthase (glutamine-hydrolysing)	bigg:CBPS	bigg		0.69528	0.69863	99.5	1	1
D-Glucuronic Acid	b0032	b0521	double	CBPS	CBPSam; CBPSn; GAM; GLUN; GLUNm; GLUNpp; HCGALm; MNXR1067; MNXR33037; MNXR86517; MNXR86518	Glutaminase; rhea:18633; rhea:46744; rhea:18029; rhea:46748; Hydrogen-carbonate:L-glutamine amido-ligase, mitochondria; CBPSn; Carbamoyl-phosphate synthase (ammonia) (mitochondria; Glutaminase (mitochondrial)	ec:6.3.5.5	ec	b0485 or b1524	0.69528	0.69863	99.5	11	1
D-Glucuronic Acid	b0033	b0521	double	CBMKr	MNXR1064	rhea:10152	ec:2.7.2.2	ec		0.69863	0.69863	100	1	1
D-Glucuronic Acid	b0033	b0521	double	CBPS	CBPS_1	Carbamoyl-phosphate synthase (glutamine-hydrolysing)	bigg:CBPS	bigg		0.69528	0.69863	99.5	1	1
D-Glucuronic Acid	b0033	b0521	double	CBPS	CBPSam; CBPSn; GAM; GLUN; GLUNm; GLUNpp; HCGALm; MNXR1067; MNXR33037; MNXR86517; MNXR86518	Glutaminase; rhea:18633; rhea:46744; rhea:18029; rhea:46748; Hydrogen-carbonate:L-glutamine amido-ligase, mitochondria; CBPSn; Carbamoyl-phosphate synthase (ammonia) (mitochondria; Glutaminase (mitochondrial)	ec:6.3.5.5	ec	b0485 or b1524	0.69528	0.69863	99.5	11	1
D-Glucuronic Acid	b0048	b1606	double	DHFR	DHFOR; DHFR2i; DHFRim; FOLR2; FOLR2_1; MNXR14705; MNXR14706; MNXR14707; MNXR14999; MNXR1561; MNXR2269; THFOR1; THFOR2; r0512; r0514	kegg:R00937; kegg:R00940; rhea:31103; rhea:15009; kegg:R00936; kegg:R02235; Dihydrofolate reductase mitochondrial; Dihydrofolate reductase (NAD+); Folate reductase; Dihydrofolate:NAD+ oxidoreductase; 5,6,7,8-Tetrahydrofolate:NAD+ oxidoreductase; 5,6,7,8-Tetrahydrofolate:NADP+ oxidoreductase; Dihydrofolate:NAD+ oxidoreductase Folate biosynthesis EC:1.5.1.3; Dihydrofolate:NADP+ oxidoreductase One c…	ec:1.5.1.3	ec		0.69863	0.69863	100	15	1
D-Glucuronic Acid	b0073	b1800	double	IPMD	IPMD_1	3-isopropylmalate dehydrogenase	bigg:IPMD	bigg		0.69863	0.69863	100	1	1
D-Glucuronic Acid	b0073	b1800	double	IPMD	MNXR3132; MNXR3962; MNXR5662; OMCDC; OMCDCm	2-Oxo-4-methyl-3-carboxypentanoate decarboxylation; rhea:10892; rhea:32271; rhea:25078; 2 oxo 4 methyl 3 carboxypentanoate decarboxylation	ec:1.1.1.85	ec	s0001	0.69863	0.69863	100	5	1
D-Glucuronic Acid	b0092	b0381	double	ALAALAr	MNXR614	rhea:11224	ec:6.3.2.4	ec		0.69863	0.69863	100	1	1
D-Glucuronic Acid	b0099	b1865	double	DNTPPA	DNTPPA_1	Dihydroneopterin triphosphate pyrophosphatase	ec:3.6.1.67	ec		0.69863	0.69863	100	1	1
D-Glucuronic Acid	b0126	b0339	double	HCO3E	HCO3Ee; HCO3Ehi; HCO3Em; HCO3En; MNXR2856	rhea:10748; HCO3 equilibrium reaction nuclear; HCO3 equilibration reaction, extracellular; HCO3 equilibration reaction; Carbonate dehydratase (HCO3 equilibration reaction), irreversible, chloroplast	ec:4.2.1.1	ec		0.69863	0.69863	100	5	1
D-Glucuronic Acid	b0149	b3396	double	MCTP1App	MCTP1Aex	Murein crosslinking transpeptidase 1A:(A2pm->D-ala) (periplasm)	mnx:MNXR101426	mnx		0.69863	0.69863	100	1	1
D-Glucuronic Acid	b0155	b1592	double	CLtipp	CLtipp	Chloride ion transport in via diffusion (periplasm)	direct_restore	direct_restore	b1592	0.69863	0.69863	100	1	1
D-Glucuronic Acid	b0155	b1592	double	CLt3_2pp	CLt3r_2	Chloride transport via proton antiport (2:1) (periplasm)	mnx:MNXR96796	mnx		0.69863	0.69863	100	1	1
D-Glucuronic Acid	b0171	b0910	double	UMPK	CYTK1; CYTK1m; CYTK1n; CYTK2; CYTK2m; CYTK2n; UMPKm; UMPKn	Cytidylate kinase (CMP); Cytidylate kinase (dCMP); Cytidylate kinase (CMP),mitochondrial; Cytidylate kinase (CMP),nuclear; UMP kinase (mitochondrial, ATP); UMP kinase nuclear; Cytidylate kinase (dCMP),nuclear; Cytidylate kinase (dCMP),mitochondrial	ec:2.7.4.14	ec	b0910	0.69724	0.69863	99.8	8	1
D-Glucuronic Acid	b0171	b0910	double	UMPK	ADK3; ADK3m; MNXR68283; MNXR84761; URIDK2m; URIDK2r; URIDK2rn	Adentylate kinase (GTP); Uridylate kinase (dUMP); rhea:29863; metacyc:NUCLEOSIDE-PHOSPHATE-KINASE-RXN; Adentylate kinase GTP ; Uridylate kinase dUMP nuclear; Uridylate kinase (dUMP), mitochondrial	ec:2.7.4.4	ec	b0474	0.69724	0.69863	99.8	7	1
D-Glucuronic Acid	b0238	b2508	double	IMPD	6TINS5MPOR; IMPDm; MNXR3100; MNXR75334	kegg:R08240; rhea:11708; IMP dehydrogenase, mitochondria; 6-thioinosine 5'-monophosphate:NAD oxidoreductase	ec:1.1.1.205	ec		0.69863	0.69863	100	4	1
D-Glucuronic Acid	b0238	b2508	double	XPPT	GPAR; GUAPRT	Guanine phosphoribosyltransferase; GMP:diphosphate 5-phospho-alpha-D-ribosyltransferase	ec:2.4.2.22	ec	b0125 or b0238	0.69668	0.69863	99.7	2	1
D-Glucuronic Acid	b0238	b2508	double	XPPT	6MPURPRT; ADPT; HXPRT; MNXR69265; MNXR75331; MNXR75332; MNXR75339; TGUAPRT; r0051	Hypoxanthine phosphoribosyltransferase (Hypoxanthine); Adenine phosphoribosyltransferase; kegg:R08237; kegg:R08238; rhea:17973; kegg:R08245; Thioguanine phosphoribosyltransferase; 6-mercaptopurine phosphoribosyltransferase; AMP:pyrophosphate phosphoribosyltransferase Purine metabolism EC:2.4.2.7	ec:2.4.2.8	ec	b0238 or b0125	0.69668	0.69863	99.7	9	1
D-Glucuronic Acid	b0273	b4254	double	OCBT	OCBT_2	Ornithine carbamoyltransferase	bigg:OCBT	bigg		0.69863	0.69863	100	1	1
D-Glucuronic Acid	b0273	b4254	double	OCBT	MNXR51003; OCBT_1; OCBTm; OCT; OCTh; OCTm	rhea:19513; Ornithine carbamoyltransferase, irreversible; Ornithine carbamoyltransferase, chloroplast; Ornithine carbamoyltransferase, mitochondrial; Ornithine carbamoyltransferase	ec:2.1.3.3	ec		0.69863	0.69863	100	6	1
D-Glucuronic Acid	b0388	b3390	double	SHKK	SHKK_1	Shikimate kinase	bigg:SHKK	bigg		0.69863	0.69863	100	1	1
D-Glucuronic Acid	b0388	b3390	double	SHKK	MNXR4842; SKK	rhea:13121; Shikimate kinase	ec:2.7.1.71	ec		0.69863	0.69863	100	2	1
D-Glucuronic Acid	b0452	b0954	double	FACOAE141; FACOAE161; T2DECAI	FACOAE141; FACOAE161; T2DECAI	Trans-2-decenoyl-ACP isomerase; Fatty-acid-CoA thioesterase (tetradecenoate); Fatty-acid-CoA thioesterase (hexadecenoate)	direct_restore	direct_restore	b0452	0.69629	0.69863	99.7	3	3
D-Glucuronic Acid	b0674	b3744	double	ASNS2	MNXR81756	seed:rxn00340	ec:6.3.1.1	ec		0.69863	0.69863	100	1	1
D-Glucuronic Acid	b0674	b3744	double	ASNS1; ASNS2	ASNS1; ASNS2; GAM; GLUN; GLUNm; GLUNpp; MNXR33036	Glutaminase; Asparagine synthase (glutamine-hydrolysing); rhea:12228; Glutaminase (mitochondrial); Asparagine synthetase	ec:6.3.5.4	ec	b0485 or b1524	0.69863	0.69863	100	7	2
D-Glucuronic Acid	b0763	b2422	double	MOBDabcpp	ATPPHm; ATPS; MOBDabc; NTP1	Nucleoside-triphosphatase (ATP); Molybdate transport via ABC system; ATP phosphohydrolase, mitochondria; ATPase cytosolic	ec:3.6.3.29	ec	b0650 or b4161	0.69863	0.69863	100	4	1
D-Glucuronic Acid	b0764	b2423	double	MOBDabcpp	ATPPHm; ATPS; MOBDabc; NTP1	Nucleoside-triphosphatase (ATP); Molybdate transport via ABC system; ATP phosphohydrolase, mitochondria; ATPase cytosolic	ec:3.6.3.29	ec	b0650 or b4161	0.69863	0.69863	100	4	1
D-Glucuronic Acid	b0765	b2422	double	MOBDabcpp	ATPPHm; ATPS; MOBDabc; NTP1	Nucleoside-triphosphatase (ATP); Molybdate transport via ABC system; ATP phosphohydrolase, mitochondria; ATPase cytosolic	ec:3.6.3.29	ec	b0650 or b4161	0.69863	0.69863	100	4	1
D-Glucuronic Acid	b0767	b3386	double	RPE	MNXR4653; RPEh	rhea:13677; D-Ribulose-5-Phosphate 3-Epimerase	ec:5.1.3.1	ec		0.69863	0.69863	100	2	1
D-Glucuronic Acid	b0767	b3386	double	PGL	MNXR4190; PGLer; PGLh	rhea:12556; 6-phosphogluconolactonase; 6-phosphogluconolactonase, endoplasmic reticulum	ec:3.1.1.31	ec		0.69629	0.69863	99.7	3	1
D-Glucuronic Acid	b0844	b3812	double	PMDPHT	AUS; MNXR4086; MNXR4352; MNXR84819; MNXR84974; MNXR85582; NADPPPSm; NMNHYD; NMNR; NT5C; PAN4PP; PAN4PPe; SBPP1; SBPP1er	rhea:25197; rhea:36211; kegg:R02706; kegg:R10748; kegg:R00872; NADP phosphatase; Nmn hydrolysis; Sphinganine 1-phosphate phosphatase; Sphingoid base phosphate phosphatase sphinganine 1 phosphatase endoplasmic reticulum; Nicotinamide ribonucleotide phosphohydrolase; 5'-nucleotidase; Phosphatase (pan4p); 5-Amino-6-(1-D-ribitylamino)uracil synthase; Phosphatase, Extracellular	ec:3.1.3.-	ec		0.69863	0.69863	100	14	1
D-Glucuronic Acid	b0870	b2320	double	4HTHRA; THRA2	4HTHRA; THRA2	4-hydroxy-L-threonine aldolase; L-allo-Threonine Aldolase	direct_restore	direct_restore	b0870	0.69863	0.69863	100	2	2
D-Glucuronic Acid	b0870	b2320	double	PERD	MNXR4160	rhea:18829	ec:1.1.1.290	ec		0.69863	0.69863	100	1	1
D-Glucuronic Acid	b0870	b2551	double	GHMT2r	GHMT2rm; MNXR2619	rhea:15481; Glycine hydroxymethyltransferase reversible mitochondrial	ec:2.1.2.1	ec		0.69863	0.69863	100	2	1
D-Glucuronic Acid	b0870	b2551	double	THRA	THRA_1	Threonine aldolase	ec:4.1.2.48	ec		0.68519	0.69863	98.1	1	1
D-Glucuronic Acid	b0870	b0907	double	OHPBAT	MNXR32039; MNXR32268; PSAT; PSERT	Phosphoserine transaminase; rhea:16573; rhea:14329; Phosphoserine aminotransferase	ec:2.6.1.52	ec	b0907	0.67288	0.69863	96.3	4	1
D-Glucuronic Acid	b0907	b2551	double	PSERT	MNXR32039; MNXR32268; OHPBAT; PSAT	O-Phospho-4-hydroxy-L-threonine:2-oxoglutarate aminotransferase; rhea:16573; rhea:14329; Phosphoserine aminotransferase	ec:2.6.1.52	ec	b0907	0.68519	0.69863	98.1	4	1
D-Glucuronic Acid	b0907	b2551	double	GHMT2r	GHMT2rm; MNXR2619	rhea:15481; Glycine hydroxymethyltransferase reversible mitochondrial	ec:2.1.2.1	ec		0.67288	0.69863	96.3	2	1
D-Glucuronic Acid	b0928	b4054	double	ASPTA	3SALATAi; 3SALATAim; AATC; AATG; AATGm; ASPATh; ASPTAm; ASPTAp; CYSAT; CYSATm; CYSTA; CYSTAm; LCYSTAT; LCYSTATm; MNXR1357; MNXR31786; MNXR32641; PHETA1; PHETA1m; POATh; TYRTA; TYRTAh; TYRTAi; TYRTAim; TYRTAip	Phenylalanine transaminase; Tyrosine transaminase; Cysteine transaminase; metacyc:RXN-11737; rhea:21824; kegg:R00896; Aspartate transaminase; 3-sulfino-alanine transaminase (irreversible), mitochondrial; L-Phenylalanine:2-oxoglutarate aminotransferase, mitochondria; Aspartate aminotransferase, chloroplast; Aspartate aminotransferase, cysteate forming; L-Phenylalanine:2-oxoglutarate aminotransfera…	ec:2.6.1.1	ec	b4054 or b0928 or b3770	0.69863	0.69863	100	25	1
D-Glucuronic Acid	b0954	b3846	double	CTECOAI6; CTECOAI7	CTECOAI6; CTECOAI7; CTECOAI8; MNXR69222; MNXR74325; MNXR80399; MNXR9719	3-cis-2-trans-enoyl-CoA isomerase; seed:rxn08706; kegg:R04756; seed:rxn09038; rhea:23716	ec:5.3.3.8	ec	b3846	0.69863	0.69863	100	7	2
D-Glucuronic Acid	b0954	b3846	double	T2DECAI	T2DECAI	Trans-2-decenoyl-ACP isomerase	direct_restore	direct_restore	b0954	0.69701	0.69863	99.8	1	1
D-Glucuronic Acid	b0954	b2836	double	AACPS4	AACPS4_1	Long-chain-fatty-acid-[acyl-carrier-protein] ligase (16:1(9Z))	bigg:AACPS4	bigg		0.69629	0.69863	99.7	1	1
D-Glucuronic Acid	b0954	b2836	double	AACPS2	AACPS1; AACPS1_1; AACPS3; AACPS3_1; AACPS6; AACPS6_1; AACPS8; MNXR50749	Acyl-[acyl-carrier-protein] synthetase (n-C14:0); Acyl-[acyl-carrier-protein] synthetase (n-C16:0); Acyl-[acyl-carrier-protein] synthetase (n-C10:0); Acyl-[acyl-carrier-protein] synthetase (n-C18:0); metacyc:RXN-13266; Long-chain-fatty-acid-[acyl-carrier-protein] ligase (14:0); Long-chain-fatty-acid-[acyl-carrier-protein] ligase (16:0); Long-chain-fatty-acid-[acyl-carrier-protein] ligase (18:0)	ec:6.2.1.20	ec	b1094 and b2836	0.69586	0.69863	99.6	8	1
D-Glucuronic Acid	b1190	b4053	double	ALAR	ALAR_copy1; ALAR_copy2; MNXR626	Alanine racemase; rhea:20249	ec:5.1.1.1	ec	b4053	0.69863	0.69863	100	3	1
D-Glucuronic Acid	b1378	b3924	double	FLDR2; POR5	FLDR2; POR5	Pyruvate synthase; Flavodoxin reductase (NADPH)	direct_restore	direct_restore	(b1378 and b0684) or (b1378 and b2895)	0.69863	0.69863	100	2	2
D-Glucuronic Acid	b1622	b3008	double	CYSTL	CYSTRS	Cysteinyl-tRNA synthetase	bigg:CYSTL	bigg		0.69863	0.69863	100	1	1
D-Glucuronic Acid	b1622	b3008	double	CYSTL	CBL; CTINBL; CYSDS; CYSLYSL; CYSTBL; CYSTLp; MNXR68614; MNXR74367; MNXR84182; SELCYSTL; SELCYSTLh; TRPAS1	Cysteine Desulfhydrase; metacyc:RXN-12729; seed:rxn03379; rhea:13965; Cystathione b lyase peroxisomal; L-Cystine Lysteine-lyase (deaminating); Selenocystathionine L-homocysteine-lyase (deaminating), cytosol; Cystathionine beta-lyase, cystine; Cystathionine beta-lyase; Selenocystathionine L-homocysteine-lyase (deaminating), chloroplast; Tryptophanase L cysteine	ec:4.4.1.8	ec	b3008 or b3708	0.69863	0.69863	100	12	1
D-Glucuronic Acid	b1692	b3281	double	SHK3Dr	SKDH	Shikimate dehydrogenase	ec:1.1.1.25	ec		0.69863	0.69863	100	1	1
D-Glucuronic Acid	b1692	b3281	double	SHK3Dr	MNXR8388; QUINDH	Quinate dehydrogenase; rhea:18425	ec:1.1.1.282	ec	b1692	0.69863	0.69863	100	2	1
D-Glucuronic Acid	b1702	b1779	double	GAPD	GAPD_1	Glyceraldehyde-3-phosphate dehydrogenase	bigg:GAPD	bigg		0.69863	0.69863	100	1	1
D-Glucuronic Acid	b1702	b1779	double	GAPD	GAPDHf; GAPDHh; GAPDHm	Glyceraldehyde-3-phosphate dehydrogenase (NAD). flagellar; Glyceraldehyde 3-phosphate dehydrogenase (NAD), mitochondria; Glyceraldehyde 3-phosphate dehydrogenase (NAD)	ec:1.2.1.12	ec		0.69863	0.69863	100	3	1
D-Glucuronic Acid	b1702	b1779	double	GAPD	GAPDH_nadp_hi; GAPDi_nadp	Glyceraldehyde-3-phosphate dehydrogenase (NAD(P)+) (phosphorylating); Glyceraldehyde-3-phosphate dehydrogenase (NADP+) (phosphorylating)	ec:1.2.1.59	ec		0.69863	0.69863	100	2	1
D-Glucuronic Acid	b1702	b2926	double	PGK	MNXR4189; PGKf; PGKh; PGKm	rhea:14801; Phosphoglycerate kinase, mitochondrial; Phosphoglycerate kinase, flagellar; Phosphoglycerate kinase, chloroplast	ec:2.7.2.3	ec		0.69863	0.69863	100	4	1
D-Glucuronic Acid	b1702	b2779	double	ENO	ENOf; ENOm; MNXR1898; MNXR74234	kegg:R04206; rhea:10164; Enolase, mitochondria; Enolase, flagellar	ec:4.2.1.11	ec		0.69863	0.69863	100	4	1
D-Glucuronic Acid	b1702	b2779	double	PPS	MNXR4414	rhea:11364	ec:2.7.9.2	ec		0.61482	0.69863	88	1	1
D-Glucuronic Acid	b1761	b3213	double	GLUDy	GLUDy_1	Glutamate dehydrogenase (NADP)	bigg:GLUDy	bigg		0.69863	0.69863	100	1	1
D-Glucuronic Acid	b1761	b3213	double	GLUDy; GLUSy	GAM; GDH_nadp; GLUDy; GLUDym; GLUN; GLUNm; GLUNpp; GLUS_nadph; GLUSy; MNXR31609	Glutaminase; Glutamate synthase (NADPH); rhea:15501; Glutamate dehydrogenase [NAD(P)+]; Glutamate dehydrogenase (NADP), mitochondrial; Glutaminase (mitochondrial); Glutamate dehydrogenase (NADP)	ec:1.4.1.13	ec	b0485 or b1524	0.69863	0.69863	100	10	2
D-Glucuronic Acid	b1761	b3213	double	GLUDy	GDH; GDH1; GDHm; GLUDxi	Glutamate dehydrogenase NAD ; Glutamate dehydrogenase (NAD); Glutamate dehydrogenase, mitochondria; Glutamate dehydrogenase	ec:1.4.1.3	ec		0.69863	0.69863	100	4	1
D-Glucuronic Acid	b1779	b3738	double	ATPS4rpp	ATPS4rpp_1	ATP synthase (four protons for one ATP) (periplasm)	bigg:ATPS4rpp	bigg		0.53965	0.69863	77.2	1	1
D-Glucuronic Acid	b1779	b3738	double	ATPS4rpp	ATPPHm; ATPS; ATPS3g; ATPS3m; ATPS3v; ATPS4m; ATPS4m_cho; ATPS4r; ATPSh; ATPasel; NTP1	Nucleoside-triphosphatase (ATP); ATP synthase (four protons for one ATP); ATP synthase mitochondrial; V-type ATPase, H+ transporting, lysosomal; ATP phosphohydrolase, mitochondria; ATPase cytosolic; ATP synthase Golgi Apparatus; ATP synthase vacuole; ATP synthase	ec:3.6.3.14	ec	b0650 or b4161	0.53965	0.69863	77.2	11	1
D-Glucuronic Acid	b1779	b3738	double	GAPD	GAPD_1	Glyceraldehyde-3-phosphate dehydrogenase	bigg:GAPD	bigg		0.18432	0.69863	26.4	1	1
D-Glucuronic Acid	b1779	b3738	double	GAPD	GAPDHf; GAPDHh; GAPDHm	Glyceraldehyde-3-phosphate dehydrogenase (NAD). flagellar; Glyceraldehyde 3-phosphate dehydrogenase (NAD), mitochondria; Glyceraldehyde 3-phosphate dehydrogenase (NAD)	ec:1.2.1.12	ec		0.18432	0.69863	26.4	3	1
D-Glucuronic Acid	b1779	b3738	double	GAPD	GAPDH_nadp_hi; GAPDi_nadp	Glyceraldehyde-3-phosphate dehydrogenase (NAD(P)+) (phosphorylating); Glyceraldehyde-3-phosphate dehydrogenase (NADP+) (phosphorylating)	ec:1.2.1.59	ec		0.18432	0.69863	26.4	2	1
D-Glucuronic Acid	b1849	b2500	double	GARFT	FGFTh; FGFTm; FPGFTh; FPGFTm; MNXR15637; MNXR2551	rhea:15053; rhea:31131; N2-Formyl-N1-(5-phospho-D-ribosyl)glycinamide formyltransferase, chloroplast; N2-Formyl-N1-(5-phospho-D-ribosyl)glycinamide formyltransferase, mitochondria; 10-Formyltetrahydrofolate:5'-phosphoribosylglycinamide formyltransferase, chloroplast; 10-Formyltetrahydrofolate:5'-phosphoribosylglycinamide formyltransferase, mitochondria	ec:2.1.2.2	ec		0.69863	0.69863	100	6	1
D-Glucuronic Acid	b1849	b2500	double	GART	GART	GAR transformylase-T	direct_restore	direct_restore	b1849	0.69761	0.69863	99.9	1	1
D-Glucuronic Acid	b1852	b3386	double	RPE	MNXR4653; RPEh	rhea:13677; D-Ribulose-5-Phosphate 3-Epimerase	ec:5.1.3.1	ec		0.69863	0.69863	100	2	1
D-Glucuronic Acid	b1852	b3386	double	G6PDH2r	G6PBDH; G6PBDHh; G6PDH1; G6PDH1er; G6PDH2er	Glucose 6 phosphate dehydrogenase endoplasmic reticulum; Glucose-6-phosphate dehydrogenase, endoplasmic reticulum; Beta-D-Glucose-6-phosphate NADP+ 1-oxoreductase; G6PDH1; Glucose 6-phosphate dehydrogenase (g6p-B)	ec:1.1.1.363	ec		0.69629	0.69863	99.7	5	1
D-Glucuronic Acid	b1852	b3386	double	G6PDH2r	G6PADH; G6PADHh; MNXR25081	bigg:G6PADH; Glucose-6-phosphate-1-dehydrogenase (g6p-A); Glucose 6-phosphate dehydrogenase (g6p-A)	ec:1.1.1.49	ec		0.69629	0.69863	99.7	3	1
D-Glucuronic Acid	b2029	b3386	double	RPE	MNXR4653; RPEh	rhea:13677; D-Ribulose-5-Phosphate 3-Epimerase	ec:5.1.3.1	ec		0.69863	0.69863	100	2	1
D-Glucuronic Acid	b2029	b3386	double	GND	GNDer; PGDHh	Phosphogluconate dehydrogenase, endoplasmic reticulum; 6-phosphogluconate dehydrogenase	ec:1.1.1.351	ec		0.69629	0.69863	99.7	2	1
D-Glucuronic Acid	b2414	b2421	double	CYSS	ACSERL; ACSERLh; ACSERLm; ACSERSULL; ACSERSULLh; ACSERSULLm; AHSERL4; CYSS_1; CYSS_2; CYSS_trdrd; MNXR1354; MNXR81550; SLCYSS	rhea:30891; metacyc:RXN-12726; O3-Acetyl-L-serine acetate-lyase (adding hydrogen sulfide), mitochondria; Cysteine synthase, thioredoxin; Cysteine synthase; O-acetyl-L-serine sulfhydrylase; O3-Acetyl-L-serine acetate-lyase (adding hydrogen sulfide), cytosol; O3-Acetyl-L-serine acetate-lyase (adding hydrogen sulfide), chloroplast; Cysteine synthase Thiosulfate	ec:2.5.1.47	ec		0.69863	0.69863	100	13	1
D-Glucuronic Acid	b2414	b2421	double	CYSS	MNXR33950	rhea:10252	ec:2.5.1.65	ec		0.69863	0.69863	100	1	1
D-Glucuronic Acid	b2436	b3867	double	CPPPGO	CPPPGO_1; MNXR1272; MNXR72542	seed:rxn12220; rhea:18257; Coproporphyrinogen III oxidase (O2 required)	ec:1.3.3.3	ec		0.69863	0.69863	100	3	1
D-Glucuronic Acid	b2436	b3867	double	CPPPGO2	MNXR1273	rhea:15425	ec:1.3.99.22	ec		0.6986	0.69863	100	1	1
D-Glucuronic Acid	b2465	b2935	double	TKT1; TKT2	MNXR55953; MNXR69977; MNXR74900; MNXR79510; MNXR84331; TKT1; TKT1h; TKT2; TKT2h	Transketolase; kegg:R01067; rhea:27626; rhea:10508; kegg:R06863; seed:rxn01200; Transketolase 1; Transketolase 2	ec:2.2.1.1	ec	b2935 or b2465	0.69744	0.69863	99.8	9	2
D-Glucuronic Acid	b2508	b2868	double	IMPD	6TINS5MPOR; IMPDm; MNXR3100; MNXR75334	kegg:R08240; rhea:11708; IMP dehydrogenase, mitochondria; 6-thioinosine 5'-monophosphate:NAD oxidoreductase	ec:1.1.1.205	ec		0.69863	0.69863	100	4	1
D-Glucuronic Acid	b2508	b2868	double	HXAND	MNXR3054; MNXR5348; XAND; XANDp	Xanthine dehydrogenase; rhea:24670; rhea:16669; Xanthine dehydrogenase, peroxisomal	ec:1.17.1.4	ec	b2866 and b2867 and b2868	0.69668	0.69863	99.7	4	1
D-Glucuronic Acid	b2551	b4388	double	PSP_L	PSP_L_1	Phosphoserine phosphatase (L-serine)	bigg:PSP_L	bigg		0.68519	0.69863	98.1	1	1
D-Glucuronic Acid	b2551	b2913	double	PGCD	MNXR4184; PGLYDH	rhea:12641; Phosphoglycerate dehydrogenase	ec:1.1.1.95	ec		0.68519	0.69863	98.1	2	1
D-Glucuronic Acid	b2551	b4388	double	PSP_L	MNXR4485; MNXR4486; PSP; PSP_D; PSP_Lpp	Phospho-L-serine phosphatase (periplasmic); rhea:24873; rhea:21208; Phosphoserine phosphatase D serine ; Phosphoserine phosphatase	ec:3.1.3.3	ec	b4055 or b0383	0.68519	0.69863	98.1	5	1
D-Glucuronic Acid	b2551	b2913	double	GHMT2r	GHMT2rm; MNXR2619	rhea:15481; Glycine hydroxymethyltransferase reversible mitochondrial	ec:2.1.2.1	ec		0.67288	0.69863	96.3	2	1
D-Glucuronic Acid	b2708	b3197	double	A5PISO	MNXR300; MNXR91991	metacyc:DARAB5PISOM-RXN; rhea:23104	ec:5.3.1.13	ec		0.69863	0.69863	100	2	1
D-Glucuronic Acid	b2926	b3732	double	ATPS4rpp	ATPS4rpp_1	ATP synthase (four protons for one ATP) (periplasm)	bigg:ATPS4rpp	bigg		0.53965	0.69863	77.2	1	1
D-Glucuronic Acid	b2926	b3732	double	ATPS4rpp	ATPPHm; ATPS; ATPS3g; ATPS3m; ATPS3v; ATPS4m; ATPS4m_cho; ATPS4r; ATPSh; ATPasel; NTP1	Nucleoside-triphosphatase (ATP); ATP synthase (four protons for one ATP); ATP synthase mitochondrial; V-type ATPase, H+ transporting, lysosomal; ATP phosphohydrolase, mitochondria; ATPase cytosolic; ATP synthase Golgi Apparatus; ATP synthase vacuole; ATP synthase	ec:3.6.3.14	ec	b0650 or b4161	0.53965	0.69863	77.2	11	1
D-Glucuronic Acid	b2926	b3732	double	PGK	MNXR4189; PGKf; PGKh; PGKm	rhea:14801; Phosphoglycerate kinase, mitochondrial; Phosphoglycerate kinase, flagellar; Phosphoglycerate kinase, chloroplast	ec:2.7.2.3	ec		0.18432	0.69863	26.4	4	1
D-Glucuronic Acid	b3093	b3909	double	GLCURt2rpp	GLCURt2r; GLCURtly	D-glucuronate transport via proton symport, reversible; Glucuronate transport into lysososme	mnx:MNXR100234	mnx	b3093 or b3909	0.69863	0.69863	100	2	1
D-Glucuronic Acid	b3117	b3772	double	THRD_L	THRD_L_1	L-threonine deaminase	bigg:THRD_L	bigg		0.69863	0.69863	100	1	1
D-Glucuronic Acid	b3117	b3772	double	THRD_L	MNXR5058; MNXR84302; SERD_L; SER_AL; TAL; THRAL; THRD_Lm	L-serine deaminase; seed:rxn00737; rhea:22108; L threonine deaminase mitochondrial; L-serine ammonia-lyase; Threonine ammonia-lyase (serine); Threonine ammonia-lyase	ec:4.3.1.19	ec	b4471 or b1814 or b2797 or b3708 or b3117	0.69863	0.69863	100	7	1
D-Glucuronic Acid	b3386	b4025	double	RPE	MNXR4653; RPEh	rhea:13677; D-Ribulose-5-Phosphate 3-Epimerase	ec:5.1.3.1	ec		0.69863	0.69863	100	2	1
D-Glucuronic Acid	b3386	b4025	double	PGI	G6PI; G6PI2; G6PI3; G6PI_1; G6PIh; MNXR31472; MNXR35757; MNXR82946; MNXR83637; MNXR91750; PGIA; PGIAh; PGIBh	seed:rxn02380; rhea:11816; metacyc:RXN-6182; kegg:R00771; metacyc:PGLUCISOM-RXN; Glucose 6 phosphate isomerase; Glucose-6-phosphate isomerase, chloroplast; Glucose-6-phosphate isomerase (g6p-A); Glucose-6-phosphate isomerase, chloroplast (g6p-B); Glucose-6-phosphate isomerase (g6p-B); Glucose-6-phosphate isomerase; Glucose-6-phosphate isomerase, chloroplast (g6p-A)	ec:5.3.1.9	ec		0.69629	0.69863	99.7	13	1
D-Glucuronic Acid	b3829	b4019	double	METS	METS_1; METSm; MNXR69434	Methionine synthase; rhea:11172; 5-Methyltetrahydrofolate:L-homocysteine S-methyltransferase	ec:2.1.1.13	ec	b4019 or b3829	0.69863	0.69863	100	3	1
D-Malic Acid	b0002	b3940	double	HSDy	HSDH; HSDxi; MNXR3044; MNXR3045	rhea:15761; rhea:15757; Homoserine dehydrogenase NADH irreversible; Homoserine dehydrogenase	ec:1.1.1.3	ec		0.36974	0.36974	100	4	1
D-Malic Acid	b0032	b0521	double	CBMKr	MNXR1064	rhea:10152	ec:2.7.2.2	ec		0.36974	0.36974	100	1	1
D-Malic Acid	b0032	b0521	double	CBPS	CBPS_1	Carbamoyl-phosphate synthase (glutamine-hydrolysing)	bigg:CBPS	bigg		0.3681	0.36974	99.6	1	1
D-Malic Acid	b0032	b0521	double	CBPS	CBPSam; CBPSn; GAM; GLUN; GLUNm; GLUNpp; HCGALm; MNXR1067; MNXR33037; MNXR86517; MNXR86518	Glutaminase; rhea:18633; rhea:46744; rhea:18029; rhea:46748; Hydrogen-carbonate:L-glutamine amido-ligase, mitochondria; CBPSn; Carbamoyl-phosphate synthase (ammonia) (mitochondria; Glutaminase (mitochondrial)	ec:6.3.5.5	ec	b0485 or b1524	0.3681	0.36974	99.6	11	1
D-Malic Acid	b0033	b0521	double	CBMKr	MNXR1064	rhea:10152	ec:2.7.2.2	ec		0.36974	0.36974	100	1	1
D-Malic Acid	b0033	b0521	double	CBPS	CBPS_1	Carbamoyl-phosphate synthase (glutamine-hydrolysing)	bigg:CBPS	bigg		0.3681	0.36974	99.6	1	1
D-Malic Acid	b0033	b0521	double	CBPS	CBPSam; CBPSn; GAM; GLUN; GLUNm; GLUNpp; HCGALm; MNXR1067; MNXR33037; MNXR86517; MNXR86518	Glutaminase; rhea:18633; rhea:46744; rhea:18029; rhea:46748; Hydrogen-carbonate:L-glutamine amido-ligase, mitochondria; CBPSn; Carbamoyl-phosphate synthase (ammonia) (mitochondria; Glutaminase (mitochondrial)	ec:6.3.5.5	ec	b0485 or b1524	0.3681	0.36974	99.6	11	1
D-Malic Acid	b0048	b1606	double	DHFR	DHFOR; DHFR2i; DHFRim; FOLR2; FOLR2_1; MNXR14705; MNXR14706; MNXR14707; MNXR14999; MNXR1561; MNXR2269; THFOR1; THFOR2; r0512; r0514	kegg:R00937; kegg:R00940; rhea:31103; rhea:15009; kegg:R00936; kegg:R02235; Dihydrofolate reductase mitochondrial; Dihydrofolate reductase (NAD+); Folate reductase; Dihydrofolate:NAD+ oxidoreductase; 5,6,7,8-Tetrahydrofolate:NAD+ oxidoreductase; 5,6,7,8-Tetrahydrofolate:NADP+ oxidoreductase; Dihydrofolate:NAD+ oxidoreductase Folate biosynthesis EC:1.5.1.3; Dihydrofolate:NADP+ oxidoreductase One c…	ec:1.5.1.3	ec		0.36974	0.36974	100	15	1
D-Malic Acid	b0092	b0381	double	ALAALAr	MNXR614	rhea:11224	ec:6.3.2.4	ec		0.36974	0.36974	100	1	1
D-Malic Acid	b0099	b1865	double	DNTPPA	DNTPPA_1	Dihydroneopterin triphosphate pyrophosphatase	ec:3.6.1.67	ec		0.36974	0.36974	100	1	1
D-Malic Acid	b0126	b0339	double	HCO3E	HCO3Ee; HCO3Ehi; HCO3Em; HCO3En; MNXR2856	rhea:10748; HCO3 equilibrium reaction nuclear; HCO3 equilibration reaction, extracellular; HCO3 equilibration reaction; Carbonate dehydratase (HCO3 equilibration reaction), irreversible, chloroplast	ec:4.2.1.1	ec		0.36974	0.36974	100	5	1
D-Malic Acid	b0149	b3396	double	MCTP1App	MCTP1Aex	Murein crosslinking transpeptidase 1A:(A2pm->D-ala) (periplasm)	mnx:MNXR101426	mnx		0.36974	0.36974	100	1	1
D-Malic Acid	b0155	b1592	double	CLtipp	CLtipp	Chloride ion transport in via diffusion (periplasm)	direct_restore	direct_restore	b1592	0.36973	0.36974	100	1	1
D-Malic Acid	b0155	b1592	double	CLt3_2pp	CLt3r_2	Chloride transport via proton antiport (2:1) (periplasm)	mnx:MNXR96796	mnx		0.36974	0.36974	100	1	1
D-Malic Acid	b0171	b0910	double	UMPK	CYTK1; CYTK1m; CYTK1n; CYTK2; CYTK2m; CYTK2n; UMPKm; UMPKn	Cytidylate kinase (CMP); Cytidylate kinase (dCMP); Cytidylate kinase (CMP),mitochondrial; Cytidylate kinase (CMP),nuclear; UMP kinase (mitochondrial, ATP); UMP kinase nuclear; Cytidylate kinase (dCMP),nuclear; Cytidylate kinase (dCMP),mitochondrial	ec:2.7.4.14	ec	b0910	0.36906	0.36974	99.8	8	1
D-Malic Acid	b0171	b0910	double	UMPK	ADK3; ADK3m; MNXR68283; MNXR84761; URIDK2m; URIDK2r; URIDK2rn	Adentylate kinase (GTP); Uridylate kinase (dUMP); rhea:29863; metacyc:NUCLEOSIDE-PHOSPHATE-KINASE-RXN; Adentylate kinase GTP ; Uridylate kinase dUMP nuclear; Uridylate kinase (dUMP), mitochondrial	ec:2.7.4.4	ec	b0474	0.36906	0.36974	99.8	7	1
D-Malic Acid	b0238	b2508	double	IMPD	6TINS5MPOR; IMPDm; MNXR3100; MNXR75334	kegg:R08240; rhea:11708; IMP dehydrogenase, mitochondria; 6-thioinosine 5'-monophosphate:NAD oxidoreductase	ec:1.1.1.205	ec		0.36974	0.36974	100	4	1
D-Malic Acid	b0238	b2508	double	XPPT	GPAR; GUAPRT	Guanine phosphoribosyltransferase; GMP:diphosphate 5-phospho-alpha-D-ribosyltransferase	ec:2.4.2.22	ec	b0125 or b0238	0.36862	0.36974	99.7	2	1
D-Malic Acid	b0238	b2508	double	XPPT	6MPURPRT; ADPT; HXPRT; MNXR69265; MNXR75331; MNXR75332; MNXR75339; TGUAPRT; r0051	Hypoxanthine phosphoribosyltransferase (Hypoxanthine); Adenine phosphoribosyltransferase; kegg:R08237; kegg:R08238; rhea:17973; kegg:R08245; Thioguanine phosphoribosyltransferase; 6-mercaptopurine phosphoribosyltransferase; AMP:pyrophosphate phosphoribosyltransferase Purine metabolism EC:2.4.2.7	ec:2.4.2.8	ec	b0238 or b0125	0.36862	0.36974	99.7	9	1
D-Malic Acid	b0273	b4254	double	OCBT	OCBT_2	Ornithine carbamoyltransferase	bigg:OCBT	bigg		0.36974	0.36974	100	1	1
D-Malic Acid	b0273	b4254	double	OCBT	MNXR51003; OCBT_1; OCBTm; OCT; OCTh; OCTm	rhea:19513; Ornithine carbamoyltransferase, irreversible; Ornithine carbamoyltransferase, chloroplast; Ornithine carbamoyltransferase, mitochondrial; Ornithine carbamoyltransferase	ec:2.1.3.3	ec		0.36974	0.36974	100	6	1
D-Malic Acid	b0388	b3390	double	SHKK	SHKK_1	Shikimate kinase	bigg:SHKK	bigg		0.36974	0.36974	100	1	1
D-Malic Acid	b0388	b3390	double	SHKK	MNXR4842; SKK	rhea:13121; Shikimate kinase	ec:2.7.1.71	ec		0.36974	0.36974	100	2	1
D-Malic Acid	b0452	b0954	double	FACOAE141; FACOAE161; T2DECAI	FACOAE141; FACOAE161; T2DECAI	Trans-2-decenoyl-ACP isomerase; Fatty-acid-CoA thioesterase (tetradecenoate); Fatty-acid-CoA thioesterase (hexadecenoate)	direct_restore	direct_restore	b0452	0.36776	0.36974	99.5	3	3
D-Malic Acid	b0674	b3744	double	ASNS2	MNXR81756	seed:rxn00340	ec:6.3.1.1	ec		0.36974	0.36974	100	1	1
D-Malic Acid	b0674	b3744	double	ASNS1; ASNS2	ASNS1; ASNS2; GAM; GLUN; GLUNm; GLUNpp; MNXR33036	Glutaminase; Asparagine synthase (glutamine-hydrolysing); rhea:12228; Glutaminase (mitochondrial); Asparagine synthetase	ec:6.3.5.4	ec	b0485 or b1524	0.36974	0.36974	100	7	2
D-Malic Acid	b0755	b3612	double	PGM	PGMf; PGMm	Phosphoglycerate mutase, flagellar; Phosphoglycerate mutase, mitochondria	ec:5.4.2.1	ec		0.36974	0.36974	100	2	1
D-Malic Acid	b0763	b2423	double	MOBDabcpp	ATPPHm; ATPS; MOBDabc; NTP1	Nucleoside-triphosphatase (ATP); Molybdate transport via ABC system; ATP phosphohydrolase, mitochondria; ATPase cytosolic	ec:3.6.3.29	ec	b0650 or b4161	0.36974	0.36974	100	4	1
D-Malic Acid	b0764	b2423	double	MOBDabcpp	ATPPHm; ATPS; MOBDabc; NTP1	Nucleoside-triphosphatase (ATP); Molybdate transport via ABC system; ATP phosphohydrolase, mitochondria; ATPase cytosolic	ec:3.6.3.29	ec	b0650 or b4161	0.36974	0.36974	100	4	1
D-Malic Acid	b0765	b2422	double	MOBDabcpp	ATPPHm; ATPS; MOBDabc; NTP1	Nucleoside-triphosphatase (ATP); Molybdate transport via ABC system; ATP phosphohydrolase, mitochondria; ATPase cytosolic	ec:3.6.3.29	ec	b0650 or b4161	0.36974	0.36974	100	4	1
D-Malic Acid	b0767	b3386	double	RPE	MNXR4653; RPEh	rhea:13677; D-Ribulose-5-Phosphate 3-Epimerase	ec:5.1.3.1	ec		0.36974	0.36974	100	2	1
D-Malic Acid	b0767	b3386	double	PGL	MNXR4190; PGLer; PGLh	rhea:12556; 6-phosphogluconolactonase; 6-phosphogluconolactonase, endoplasmic reticulum	ec:3.1.1.31	ec		0.3682	0.36974	99.6	3	1
D-Malic Acid	b0844	b3812	double	PMDPHT	AUS; MNXR4086; MNXR4352; MNXR84819; MNXR84974; MNXR85582; NADPPPSm; NMNHYD; NMNR; NT5C; PAN4PP; PAN4PPe; SBPP1; SBPP1er	rhea:25197; rhea:36211; kegg:R02706; kegg:R10748; kegg:R00872; NADP phosphatase; Nmn hydrolysis; Sphinganine 1-phosphate phosphatase; Sphingoid base phosphate phosphatase sphinganine 1 phosphatase endoplasmic reticulum; Nicotinamide ribonucleotide phosphohydrolase; 5'-nucleotidase; Phosphatase (pan4p); 5-Amino-6-(1-D-ribitylamino)uracil synthase; Phosphatase, Extracellular	ec:3.1.3.-	ec		0.36974	0.36974	100	14	1
D-Malic Acid	b0870	b2320	double	4HTHRA; THRA2	4HTHRA; THRA2	L-allo-Threonine Aldolase; 4-hydroxy-L-threonine aldolase	direct_restore	direct_restore	b0870	0.36973	0.36974	100	2	2
D-Malic Acid	b0870	b2320	double	PERD	MNXR4160	rhea:18829	ec:1.1.1.290	ec		0.36973	0.36974	100	1	1
D-Malic Acid	b0870	b2551	double	GHMT2r	GHMT2rm; MNXR2619	rhea:15481; Glycine hydroxymethyltransferase reversible mitochondrial	ec:2.1.2.1	ec		0.36973	0.36974	100	2	1
D-Malic Acid	b0870	b2551	double	THRA	THRA_1	Threonine aldolase	ec:4.1.2.48	ec		0.36458	0.36974	98.6	1	1
D-Malic Acid	b0870	b0907	double	OHPBAT	MNXR32039; MNXR32268; PSAT; PSERT	Phosphoserine transaminase; rhea:16573; rhea:14329; Phosphoserine aminotransferase	ec:2.6.1.52	ec	b0907	0.36146	0.36974	97.8	4	1
D-Malic Acid	b0907	b2551	double	PSERT	MNXR32039; MNXR32268; OHPBAT; PSAT	O-Phospho-4-hydroxy-L-threonine:2-oxoglutarate aminotransferase; rhea:16573; rhea:14329; Phosphoserine aminotransferase	ec:2.6.1.52	ec	b0907	0.36458	0.36974	98.6	4	1
D-Malic Acid	b0907	b2551	double	GHMT2r	GHMT2rm; MNXR2619	rhea:15481; Glycine hydroxymethyltransferase reversible mitochondrial	ec:2.1.2.1	ec		0.36145	0.36974	97.8	2	1
D-Malic Acid	b0928	b4054	double	ASPTA	3SALATAi; 3SALATAim; AATC; AATG; AATGm; ASPATh; ASPTAm; ASPTAp; CYSAT; CYSATm; CYSTA; CYSTAm; LCYSTAT; LCYSTATm; MNXR1357; MNXR31786; MNXR32641; PHETA1; PHETA1m; POATh; TYRTA; TYRTAh; TYRTAi; TYRTAim; TYRTAip	Phenylalanine transaminase; Tyrosine transaminase; Cysteine transaminase; metacyc:RXN-11737; rhea:21824; kegg:R00896; Aspartate transaminase; 3-sulfino-alanine transaminase (irreversible), mitochondrial; L-Phenylalanine:2-oxoglutarate aminotransferase, mitochondria; Aspartate aminotransferase, chloroplast; Aspartate aminotransferase, cysteate forming; L-Phenylalanine:2-oxoglutarate aminotransfera…	ec:2.6.1.1	ec	b4054 or b0928 or b3770	0.36974	0.36974	100	25	1
D-Malic Acid	b0954	b3846	double	CTECOAI6; CTECOAI7	CTECOAI6; CTECOAI7; CTECOAI8; MNXR69222; MNXR74325; MNXR80399; MNXR9719	3-cis-2-trans-enoyl-CoA isomerase; seed:rxn08706; kegg:R04756; seed:rxn09038; rhea:23716	ec:5.3.3.8	ec	b3846	0.36974	0.36974	100	7	2
D-Malic Acid	b0954	b3846	double	T2DECAI	T2DECAI	Trans-2-decenoyl-ACP isomerase	direct_restore	direct_restore	b0954	0.36855	0.36974	99.7	1	1
D-Malic Acid	b0954	b2836	double	AACPS4	AACPS4_1	Long-chain-fatty-acid-[acyl-carrier-protein] ligase (16:1(9Z))	bigg:AACPS4	bigg		0.36776	0.36974	99.5	1	1
D-Malic Acid	b0954	b2836	double	AACPS2	AACPS1; AACPS1_1; AACPS3; AACPS3_1; AACPS6; AACPS6_1; AACPS8; MNXR50749	Acyl-[acyl-carrier-protein] synthetase (n-C14:0); Acyl-[acyl-carrier-protein] synthetase (n-C16:0); Acyl-[acyl-carrier-protein] synthetase (n-C10:0); Acyl-[acyl-carrier-protein] synthetase (n-C18:0); metacyc:RXN-13266; Long-chain-fatty-acid-[acyl-carrier-protein] ligase (14:0); Long-chain-fatty-acid-[acyl-carrier-protein] ligase (16:0); Long-chain-fatty-acid-[acyl-carrier-protein] ligase (18:0)	ec:6.2.1.20	ec	b1094 and b2836	0.36747	0.36974	99.4	8	1
D-Malic Acid	b1190	b4053	double	ALAR	ALAR_copy1; ALAR_copy2; MNXR626	Alanine racemase; rhea:20249	ec:5.1.1.1	ec	b4053	0.36974	0.36974	100	3	1
D-Malic Acid	b1378	b3924	double	FLDR2; POR5	FLDR2; POR5	Pyruvate synthase; Flavodoxin reductase (NADPH)	direct_restore	direct_restore	(b1378 and b0684) or (b1378 and b2895)	0.36974	0.36974	100	2	2
D-Malic Acid	b1622	b3008	double	CYSTL	CYSTRS	Cysteinyl-tRNA synthetase	bigg:CYSTL	bigg		0.36974	0.36974	100	1	1
D-Malic Acid	b1622	b3008	double	CYSTL	CBL; CTINBL; CYSDS; CYSLYSL; CYSTBL; CYSTLp; MNXR68614; MNXR74367; MNXR84182; SELCYSTL; SELCYSTLh; TRPAS1	Cysteine Desulfhydrase; metacyc:RXN-12729; seed:rxn03379; rhea:13965; Cystathione b lyase peroxisomal; L-Cystine Lysteine-lyase (deaminating); Selenocystathionine L-homocysteine-lyase (deaminating), cytosol; Cystathionine beta-lyase, cystine; Cystathionine beta-lyase; Selenocystathionine L-homocysteine-lyase (deaminating), chloroplast; Tryptophanase L cysteine	ec:4.4.1.8	ec	b3008 or b3708	0.36974	0.36974	100	12	1
D-Malic Acid	b1692	b3281	double	SHK3Dr	SKDH	Shikimate dehydrogenase	ec:1.1.1.25	ec		0.36974	0.36974	100	1	1
D-Malic Acid	b1692	b3281	double	SHK3Dr	MNXR8388; QUINDH	Quinate dehydrogenase; rhea:18425	ec:1.1.1.282	ec	b1692	0.36974	0.36974	100	2	1
D-Malic Acid	b1761	b3212	double	GLUDy	GLUDy_1	Glutamate dehydrogenase (NADP)	bigg:GLUDy	bigg		0.36974	0.36974	100	1	1
D-Malic Acid	b1761	b3212	double	GLUDy; GLUSy	GAM; GDH_nadp; GLUDy; GLUDym; GLUN; GLUNm; GLUNpp; GLUS_nadph; GLUSy; MNXR31609	Glutaminase; Glutamate synthase (NADPH); rhea:15501; Glutamate dehydrogenase [NAD(P)+]; Glutamate dehydrogenase (NADP), mitochondrial; Glutaminase (mitochondrial); Glutamate dehydrogenase (NADP)	ec:1.4.1.13	ec	b0485 or b1524	0.36974	0.36974	100	10	2
D-Malic Acid	b1761	b3212	double	GLUDy	GDH; GDH1; GDHm; GLUDxi	Glutamate dehydrogenase NAD ; Glutamate dehydrogenase (NAD); Glutamate dehydrogenase, mitochondria; Glutamate dehydrogenase	ec:1.4.1.3	ec		0.36974	0.36974	100	4	1
D-Malic Acid	b1849	b2500	double	GARFT	FGFTh; FGFTm; FPGFTh; FPGFTm; MNXR15637; MNXR2551	rhea:15053; rhea:31131; N2-Formyl-N1-(5-phospho-D-ribosyl)glycinamide formyltransferase, chloroplast; N2-Formyl-N1-(5-phospho-D-ribosyl)glycinamide formyltransferase, mitochondria; 10-Formyltetrahydrofolate:5'-phosphoribosylglycinamide formyltransferase, chloroplast; 10-Formyltetrahydrofolate:5'-phosphoribosylglycinamide formyltransferase, mitochondria	ec:2.1.2.2	ec		0.36974	0.36974	100	6	1
D-Malic Acid	b1849	b2500	double	GART	GART	GAR transformylase-T	direct_restore	direct_restore	b1849	0.36929	0.36974	99.9	1	1
D-Malic Acid	b1852	b3386	double	RPE	MNXR4653; RPEh	rhea:13677; D-Ribulose-5-Phosphate 3-Epimerase	ec:5.1.3.1	ec		0.36974	0.36974	100	2	1
D-Malic Acid	b1852	b3386	double	G6PDH2r	G6PBDH; G6PBDHh; G6PDH1; G6PDH1er; G6PDH2er	Glucose 6 phosphate dehydrogenase endoplasmic reticulum; Glucose-6-phosphate dehydrogenase, endoplasmic reticulum; Beta-D-Glucose-6-phosphate NADP+ 1-oxoreductase; G6PDH1; Glucose 6-phosphate dehydrogenase (g6p-B)	ec:1.1.1.363	ec		0.3682	0.36974	99.6	5	1
D-Malic Acid	b1852	b3386	double	G6PDH2r	G6PADH; G6PADHh; MNXR25081	bigg:G6PADH; Glucose-6-phosphate-1-dehydrogenase (g6p-A); Glucose 6-phosphate dehydrogenase (g6p-A)	ec:1.1.1.49	ec		0.3682	0.36974	99.6	3	1
D-Malic Acid	b2029	b3386	double	RPE	MNXR4653; RPEh	rhea:13677; D-Ribulose-5-Phosphate 3-Epimerase	ec:5.1.3.1	ec		0.36974	0.36974	100	2	1
D-Malic Acid	b2029	b3386	double	GND	GNDer; PGDHh	Phosphogluconate dehydrogenase, endoplasmic reticulum; 6-phosphogluconate dehydrogenase	ec:1.1.1.351	ec		0.3682	0.36974	99.6	2	1
D-Malic Acid	b2414	b2421	double	CYSS	ACSERL; ACSERLh; ACSERLm; ACSERSULL; ACSERSULLh; ACSERSULLm; AHSERL4; CYSS_1; CYSS_2; CYSS_trdrd; MNXR1354; MNXR81550; SLCYSS	rhea:30891; metacyc:RXN-12726; O3-Acetyl-L-serine acetate-lyase (adding hydrogen sulfide), mitochondria; Cysteine synthase, thioredoxin; Cysteine synthase; O-acetyl-L-serine sulfhydrylase; O3-Acetyl-L-serine acetate-lyase (adding hydrogen sulfide), cytosol; O3-Acetyl-L-serine acetate-lyase (adding hydrogen sulfide), chloroplast; Cysteine synthase Thiosulfate	ec:2.5.1.47	ec		0.36974	0.36974	100	13	1
D-Malic Acid	b2414	b2421	double	CYSS	MNXR33950	rhea:10252	ec:2.5.1.65	ec		0.36974	0.36974	100	1	1
D-Malic Acid	b2436	b3867	double	CPPPGO	CPPPGO_1; MNXR1272; MNXR72542	seed:rxn12220; rhea:18257; Coproporphyrinogen III oxidase (O2 required)	ec:1.3.3.3	ec		0.36974	0.36974	100	3	1
D-Malic Acid	b2436	b3867	double	CPPPGO2	MNXR1273	rhea:15425	ec:1.3.99.22	ec		0.36972	0.36974	100	1	1
D-Malic Acid	b2465	b2935	double	TKT1; TKT2	MNXR55953; MNXR69977; MNXR74900; MNXR79510; MNXR84331; TKT1; TKT1h; TKT2; TKT2h	Transketolase; kegg:R01067; rhea:27626; rhea:10508; kegg:R06863; seed:rxn01200; Transketolase 1; Transketolase 2	ec:2.2.1.1	ec	b2935 or b2465	0.36905	0.36974	99.8	9	2
D-Malic Acid	b2508	b2868	double	IMPD	6TINS5MPOR; IMPDm; MNXR3100; MNXR75334	kegg:R08240; rhea:11708; IMP dehydrogenase, mitochondria; 6-thioinosine 5'-monophosphate:NAD oxidoreductase	ec:1.1.1.205	ec		0.36974	0.36974	100	4	1
D-Malic Acid	b2508	b2868	double	HXAND	MNXR3054; MNXR5348; XAND; XANDp	Xanthine dehydrogenase; rhea:24670; rhea:16669; Xanthine dehydrogenase, peroxisomal	ec:1.17.1.4	ec	b2866 and b2867 and b2868	0.36862	0.36974	99.7	4	1
D-Malic Acid	b2551	b4388	double	PSP_L	PSP_L_1	Phosphoserine phosphatase (L-serine)	bigg:PSP_L	bigg		0.36458	0.36974	98.6	1	1
D-Malic Acid	b2551	b2913	double	PGCD	MNXR4184; PGLYDH	rhea:12641; Phosphoglycerate dehydrogenase	ec:1.1.1.95	ec		0.36458	0.36974	98.6	2	1
D-Malic Acid	b2551	b4388	double	PSP_L	MNXR4485; MNXR4486; PSP; PSP_D; PSP_Lpp	Phospho-L-serine phosphatase (periplasmic); rhea:24873; rhea:21208; Phosphoserine phosphatase D serine ; Phosphoserine phosphatase	ec:3.1.3.3	ec	b4055 or b0383	0.36458	0.36974	98.6	5	1
D-Malic Acid	b2551	b2913	double	GHMT2r	GHMT2rm; MNXR2619	rhea:15481; Glycine hydroxymethyltransferase reversible mitochondrial	ec:2.1.2.1	ec		0.36146	0.36974	97.8	2	1
D-Malic Acid	b2708	b3197	double	A5PISO	MNXR300; MNXR91991	metacyc:DARAB5PISOM-RXN; rhea:23104	ec:5.3.1.13	ec		0.36974	0.36974	100	2	1
D-Malic Acid	b3117	b3772	double	THRD_L	THRD_L_1	L-threonine deaminase	bigg:THRD_L	bigg		0.36974	0.36974	100	1	1
D-Malic Acid	b3117	b3772	double	THRD_L	MNXR5058; MNXR84302; SERD_L; SER_AL; TAL; THRAL; THRD_Lm	L-serine deaminase; seed:rxn00737; rhea:22108; L threonine deaminase mitochondrial; L-serine ammonia-lyase; Threonine ammonia-lyase (serine); Threonine ammonia-lyase	ec:4.3.1.19	ec	b4471 or b1814 or b2797 or b3708 or b3117	0.36974	0.36974	100	7	1
D-Malic Acid	b3386	b4025	double	RPE	MNXR4653; RPEh	rhea:13677; D-Ribulose-5-Phosphate 3-Epimerase	ec:5.1.3.1	ec		0.36974	0.36974	100	2	1
D-Malic Acid	b3386	b4025	double	PGI	G6PI; G6PI2; G6PI3; G6PI_1; G6PIh; MNXR31472; MNXR35757; MNXR82946; MNXR83637; MNXR91750; PGIA; PGIAh; PGIBh	seed:rxn02380; rhea:11816; metacyc:RXN-6182; kegg:R00771; metacyc:PGLUCISOM-RXN; Glucose 6 phosphate isomerase; Glucose-6-phosphate isomerase, chloroplast; Glucose-6-phosphate isomerase (g6p-A); Glucose-6-phosphate isomerase, chloroplast (g6p-B); Glucose-6-phosphate isomerase (g6p-B); Glucose-6-phosphate isomerase; Glucose-6-phosphate isomerase, chloroplast (g6p-A)	ec:5.3.1.9	ec		0.3682	0.36974	99.6	13	1
D-Malic Acid	b3829	b4019	double	METS	METS_1; METSm; MNXR69434	Methionine synthase; rhea:11172; 5-Methyltetrahydrofolate:L-homocysteine S-methyltransferase	ec:2.1.1.13	ec	b4019 or b3829	0.36974	0.36974	100	3	1
D-Mannitol	b0002	b3940	double	HSDy	HSDH; HSDxi; MNXR3044; MNXR3045	rhea:15761; rhea:15757; Homoserine dehydrogenase NADH irreversible; Homoserine dehydrogenase	ec:1.1.1.3	ec		0.8191	0.8191	100	4	1
D-Mannitol	b0032	b0521	double	CBMKr	MNXR1064	rhea:10152	ec:2.7.2.2	ec		0.8191	0.8191	100	1	1
D-Mannitol	b0032	b0521	double	CBPS	CBPS_1	Carbamoyl-phosphate synthase (glutamine-hydrolysing)	bigg:CBPS	bigg		0.811	0.8191	99	1	1
D-Mannitol	b0032	b0521	double	CBPS	CBPSam; CBPSn; GAM; GLUN; GLUNm; GLUNpp; HCGALm; MNXR1067; MNXR33037; MNXR86517; MNXR86518	Glutaminase; rhea:18633; rhea:46744; rhea:18029; rhea:46748; Hydrogen-carbonate:L-glutamine amido-ligase, mitochondria; CBPSn; Carbamoyl-phosphate synthase (ammonia) (mitochondria; Glutaminase (mitochondrial)	ec:6.3.5.5	ec	b0485 or b1524	0.811	0.8191	99	11	1
D-Mannitol	b0033	b0521	double	CBMKr	MNXR1064	rhea:10152	ec:2.7.2.2	ec		0.8191	0.8191	100	1	1
D-Mannitol	b0033	b0521	double	CBPS	CBPS_1	Carbamoyl-phosphate synthase (glutamine-hydrolysing)	bigg:CBPS	bigg		0.811	0.8191	99	1	1
D-Mannitol	b0033	b0521	double	CBPS	CBPSam; CBPSn; GAM; GLUN; GLUNm; GLUNpp; HCGALm; MNXR1067; MNXR33037; MNXR86517; MNXR86518	Glutaminase; rhea:18633; rhea:46744; rhea:18029; rhea:46748; Hydrogen-carbonate:L-glutamine amido-ligase, mitochondria; CBPSn; Carbamoyl-phosphate synthase (ammonia) (mitochondria; Glutaminase (mitochondrial)	ec:6.3.5.5	ec	b0485 or b1524	0.811	0.8191	99	11	1
D-Mannitol	b0048	b1606	double	DHFR	DHFOR; DHFR2i; DHFRim; FOLR2; FOLR2_1; MNXR14705; MNXR14706; MNXR14707; MNXR14999; MNXR1561; MNXR2269; THFOR1; THFOR2; r0512; r0514	kegg:R00937; kegg:R00940; rhea:31103; rhea:15009; kegg:R00936; kegg:R02235; Dihydrofolate reductase mitochondrial; Dihydrofolate reductase (NAD+); Folate reductase; Dihydrofolate:NAD+ oxidoreductase; 5,6,7,8-Tetrahydrofolate:NAD+ oxidoreductase; 5,6,7,8-Tetrahydrofolate:NADP+ oxidoreductase; Dihydrofolate:NAD+ oxidoreductase Folate biosynthesis EC:1.5.1.3; Dihydrofolate:NADP+ oxidoreductase One c…	ec:1.5.1.3	ec		0.8191	0.8191	100	15	1
D-Mannitol	b0073	b1800	double	IPMD	IPMD_1	3-isopropylmalate dehydrogenase	bigg:IPMD	bigg		0.8191	0.8191	100	1	1
D-Mannitol	b0073	b1800	double	IPMD	MNXR3132; MNXR3962; MNXR5662; OMCDC; OMCDCm	2-Oxo-4-methyl-3-carboxypentanoate decarboxylation; rhea:10892; rhea:32271; rhea:25078; 2 oxo 4 methyl 3 carboxypentanoate decarboxylation	ec:1.1.1.85	ec	s0001	0.8191	0.8191	100	5	1
D-Mannitol	b0092	b0381	double	ALAALAr	MNXR614	rhea:11224	ec:6.3.2.4	ec		0.8191	0.8191	100	1	1
D-Mannitol	b0099	b1865	double	DNTPPA	DNTPPA_1	Dihydroneopterin triphosphate pyrophosphatase	ec:3.6.1.67	ec		0.8191	0.8191	100	1	1
D-Mannitol	b0126	b0339	double	HCO3E	HCO3Ee; HCO3Ehi; HCO3Em; HCO3En; MNXR2856	rhea:10748; HCO3 equilibrium reaction nuclear; HCO3 equilibration reaction, extracellular; HCO3 equilibration reaction; Carbonate dehydratase (HCO3 equilibration reaction), irreversible, chloroplast	ec:4.2.1.1	ec		0.8191	0.8191	100	5	1
D-Mannitol	b0149	b3396	double	MCTP1App	MCTP1Aex	Murein crosslinking transpeptidase 1A:(A2pm->D-ala) (periplasm)	mnx:MNXR101426	mnx		0.8191	0.8191	100	1	1
D-Mannitol	b0155	b1592	double	CLtipp	CLtipp	Chloride ion transport in via diffusion (periplasm)	direct_restore	direct_restore	b1592	0.81909	0.8191	100	1	1
D-Mannitol	b0155	b1592	double	CLt3_2pp	CLt3r_2	Chloride transport via proton antiport (2:1) (periplasm)	mnx:MNXR96796	mnx		0.8191	0.8191	100	1	1
D-Mannitol	b0171	b0910	double	UMPK	CYTK1; CYTK1m; CYTK1n; CYTK2; CYTK2m; CYTK2n; UMPKm; UMPKn	Cytidylate kinase (CMP); Cytidylate kinase (dCMP); Cytidylate kinase (CMP),mitochondrial; Cytidylate kinase (CMP),nuclear; UMP kinase (mitochondrial, ATP); UMP kinase nuclear; Cytidylate kinase (dCMP),nuclear; Cytidylate kinase (dCMP),mitochondrial	ec:2.7.4.14	ec	b0910	0.81574	0.8191	99.6	8	1
D-Mannitol	b0171	b0910	double	UMPK	ADK3; ADK3m; MNXR68283; MNXR84761; URIDK2m; URIDK2r; URIDK2rn	Adentylate kinase (GTP); Uridylate kinase (dUMP); rhea:29863; metacyc:NUCLEOSIDE-PHOSPHATE-KINASE-RXN; Adentylate kinase GTP ; Uridylate kinase dUMP nuclear; Uridylate kinase (dUMP), mitochondrial	ec:2.7.4.4	ec	b0474	0.81574	0.8191	99.6	7	1
D-Mannitol	b0238	b2508	double	IMPD	6TINS5MPOR; IMPDm; MNXR3100; MNXR75334	kegg:R08240; rhea:11708; IMP dehydrogenase, mitochondria; 6-thioinosine 5'-monophosphate:NAD oxidoreductase	ec:1.1.1.205	ec		0.8191	0.8191	100	4	1
D-Mannitol	b0238	b2508	double	XPPT	GPAR; GUAPRT	Guanine phosphoribosyltransferase; GMP:diphosphate 5-phospho-alpha-D-ribosyltransferase	ec:2.4.2.22	ec	b0125 or b0238	0.81398	0.8191	99.4	2	1
D-Mannitol	b0238	b2508	double	XPPT	6MPURPRT; ADPT; HXPRT; MNXR69265; MNXR75331; MNXR75332; MNXR75339; TGUAPRT; r0051	Hypoxanthine phosphoribosyltransferase (Hypoxanthine); Adenine phosphoribosyltransferase; kegg:R08237; kegg:R08238; rhea:17973; kegg:R08245; Thioguanine phosphoribosyltransferase; 6-mercaptopurine phosphoribosyltransferase; AMP:pyrophosphate phosphoribosyltransferase Purine metabolism EC:2.4.2.7	ec:2.4.2.8	ec	b0238 or b0125	0.81398	0.8191	99.4	9	1
D-Mannitol	b0273	b4254	double	OCBT	OCBT_2	Ornithine carbamoyltransferase	bigg:OCBT	bigg		0.8191	0.8191	100	1	1
D-Mannitol	b0273	b4254	double	OCBT	MNXR51003; OCBT_1; OCBTm; OCT; OCTh; OCTm	rhea:19513; Ornithine carbamoyltransferase, irreversible; Ornithine carbamoyltransferase, chloroplast; Ornithine carbamoyltransferase, mitochondrial; Ornithine carbamoyltransferase	ec:2.1.3.3	ec		0.8191	0.8191	100	6	1
D-Mannitol	b0388	b3390	double	SHKK	SHKK_1	Shikimate kinase	bigg:SHKK	bigg		0.8191	0.8191	100	1	1
D-Mannitol	b0388	b3390	double	SHKK	MNXR4842; SKK	rhea:13121; Shikimate kinase	ec:2.7.1.71	ec		0.8191	0.8191	100	2	1
D-Mannitol	b0452	b0954	double	FACOAE141; FACOAE161; T2DECAI	FACOAE141; FACOAE161; T2DECAI	Trans-2-decenoyl-ACP isomerase; Fatty-acid-CoA thioesterase (tetradecenoate); Fatty-acid-CoA thioesterase (hexadecenoate)	direct_restore	direct_restore	b0452	0.81139	0.8191	99.1	3	3
D-Mannitol	b0674	b3744	double	ASNS2	MNXR81756	seed:rxn00340	ec:6.3.1.1	ec		0.8191	0.8191	100	1	1
D-Mannitol	b0674	b3744	double	ASNS1; ASNS2	ASNS1; ASNS2; GAM; GLUN; GLUNm; GLUNpp; MNXR33036	Glutaminase; Asparagine synthase (glutamine-hydrolysing); rhea:12228; Glutaminase (mitochondrial); Asparagine synthetase	ec:6.3.5.4	ec	b0485 or b1524	0.8191	0.8191	100	7	2
D-Mannitol	b0755	b3612	double	PGM	PGMf; PGMm	Phosphoglycerate mutase, flagellar; Phosphoglycerate mutase, mitochondria	ec:5.4.2.1	ec		0.8191	0.8191	100	2	1
D-Mannitol	b0763	b2423	double	MOBDabcpp	ATPPHm; ATPS; MOBDabc; NTP1	Nucleoside-triphosphatase (ATP); Molybdate transport via ABC system; ATP phosphohydrolase, mitochondria; ATPase cytosolic	ec:3.6.3.29	ec	b0650 or b4161	0.8191	0.8191	100	4	1
D-Mannitol	b0764	b2423	double	MOBDabcpp	ATPPHm; ATPS; MOBDabc; NTP1	Nucleoside-triphosphatase (ATP); Molybdate transport via ABC system; ATP phosphohydrolase, mitochondria; ATPase cytosolic	ec:3.6.3.29	ec	b0650 or b4161	0.8191	0.8191	100	4	1
D-Mannitol	b0765	b2422	double	MOBDabcpp	ATPPHm; ATPS; MOBDabc; NTP1	Nucleoside-triphosphatase (ATP); Molybdate transport via ABC system; ATP phosphohydrolase, mitochondria; ATPase cytosolic	ec:3.6.3.29	ec	b0650 or b4161	0.8191	0.8191	100	4	1
D-Mannitol	b0767	b3386	double	PGL	MNXR4190; PGLer; PGLh	rhea:12556; 6-phosphogluconolactonase; 6-phosphogluconolactonase, endoplasmic reticulum	ec:3.1.1.31	ec		0.80799	0.8191	98.6	3	1
D-Mannitol	b0767	b3386	double	RPE	MNXR4653; RPEh	rhea:13677; D-Ribulose-5-Phosphate 3-Epimerase	ec:5.1.3.1	ec		0.80491	0.8191	98.3	2	1
D-Mannitol	b0844	b3812	double	PMDPHT	AUS; MNXR4086; MNXR4352; MNXR84819; MNXR84974; MNXR85582; NADPPPSm; NMNHYD; NMNR; NT5C; PAN4PP; PAN4PPe; SBPP1; SBPP1er	rhea:25197; rhea:36211; kegg:R02706; kegg:R10748; kegg:R00872; NADP phosphatase; Nmn hydrolysis; Sphinganine 1-phosphate phosphatase; Sphingoid base phosphate phosphatase sphinganine 1 phosphatase endoplasmic reticulum; Nicotinamide ribonucleotide phosphohydrolase; 5'-nucleotidase; Phosphatase (pan4p); 5-Amino-6-(1-D-ribitylamino)uracil synthase; Phosphatase, Extracellular	ec:3.1.3.-	ec		0.8191	0.8191	100	14	1
D-Mannitol	b0870	b2320	double	4HTHRA; THRA2	4HTHRA; THRA2	L-allo-Threonine Aldolase; 4-hydroxy-L-threonine aldolase	direct_restore	direct_restore	b0870	0.81909	0.8191	100	2	2
D-Mannitol	b0870	b2320	double	PERD	MNXR4160	rhea:18829	ec:1.1.1.290	ec		0.81909	0.8191	100	1	1
D-Mannitol	b0870	b2551	double	GHMT2r	GHMT2rm; MNXR2619	rhea:15481; Glycine hydroxymethyltransferase reversible mitochondrial	ec:2.1.2.1	ec		0.81909	0.8191	100	2	1
D-Mannitol	b0870	b2551	double	THRA	THRA_1	Threonine aldolase	ec:4.1.2.48	ec		0.79695	0.8191	97.3	1	1
D-Mannitol	b0870	b0907	double	OHPBAT	MNXR32039; MNXR32268; PSAT; PSERT	Phosphoserine transaminase; rhea:16573; rhea:14329; Phosphoserine aminotransferase	ec:2.6.1.52	ec	b0907	0.78394	0.8191	95.7	4	1
D-Mannitol	b0907	b2551	double	PSERT	MNXR32039; MNXR32268; OHPBAT; PSAT	O-Phospho-4-hydroxy-L-threonine:2-oxoglutarate aminotransferase; rhea:16573; rhea:14329; Phosphoserine aminotransferase	ec:2.6.1.52	ec	b0907	0.79695	0.8191	97.3	4	1
D-Mannitol	b0907	b2551	double	GHMT2r	GHMT2rm; MNXR2619	rhea:15481; Glycine hydroxymethyltransferase reversible mitochondrial	ec:2.1.2.1	ec		0.78394	0.8191	95.7	2	1
D-Mannitol	b0928	b4054	double	ASPTA	3SALATAi; 3SALATAim; AATC; AATG; AATGm; ASPATh; ASPTAm; ASPTAp; CYSAT; CYSATm; CYSTA; CYSTAm; LCYSTAT; LCYSTATm; MNXR1357; MNXR31786; MNXR32641; PHETA1; PHETA1m; POATh; TYRTA; TYRTAh; TYRTAi; TYRTAim; TYRTAip	Phenylalanine transaminase; Tyrosine transaminase; Cysteine transaminase; metacyc:RXN-11737; rhea:21824; kegg:R00896; Aspartate transaminase; 3-sulfino-alanine transaminase (irreversible), mitochondrial; L-Phenylalanine:2-oxoglutarate aminotransferase, mitochondria; Aspartate aminotransferase, chloroplast; Aspartate aminotransferase, cysteate forming; L-Phenylalanine:2-oxoglutarate aminotransfera…	ec:2.6.1.1	ec	b4054 or b0928 or b3770	0.8191	0.8191	100	25	1
D-Mannitol	b0954	b3846	double	CTECOAI6; CTECOAI7	CTECOAI6; CTECOAI7; CTECOAI8; MNXR69222; MNXR74325; MNXR80399; MNXR9719	3-cis-2-trans-enoyl-CoA isomerase; seed:rxn08706; kegg:R04756; seed:rxn09038; rhea:23716	ec:5.3.3.8	ec	b3846	0.8191	0.8191	100	7	2
D-Mannitol	b0954	b3846	double	T2DECAI	T2DECAI	Trans-2-decenoyl-ACP isomerase	direct_restore	direct_restore	b0954	0.81422	0.8191	99.4	1	1
D-Mannitol	b0954	b2836	double	AACPS4	AACPS4_1	Long-chain-fatty-acid-[acyl-carrier-protein] ligase (16:1(9Z))	bigg:AACPS4	bigg		0.81139	0.8191	99.1	1	1
D-Mannitol	b0954	b2836	double	AACPS2	AACPS1; AACPS1_1; AACPS3; AACPS3_1; AACPS6; AACPS6_1; AACPS8; MNXR50749	Acyl-[acyl-carrier-protein] synthetase (n-C14:0); Acyl-[acyl-carrier-protein] synthetase (n-C16:0); Acyl-[acyl-carrier-protein] synthetase (n-C10:0); Acyl-[acyl-carrier-protein] synthetase (n-C18:0); metacyc:RXN-13266; Long-chain-fatty-acid-[acyl-carrier-protein] ligase (14:0); Long-chain-fatty-acid-[acyl-carrier-protein] ligase (16:0); Long-chain-fatty-acid-[acyl-carrier-protein] ligase (18:0)	ec:6.2.1.20	ec	b1094 and b2836	0.81019	0.8191	98.9	8	1
D-Mannitol	b1190	b4053	double	ALAR	ALAR_copy1; ALAR_copy2; MNXR626	Alanine racemase; rhea:20249	ec:5.1.1.1	ec	b4053	0.8191	0.8191	100	3	1
D-Mannitol	b1378	b3924	double	FLDR2; POR5	FLDR2; POR5	Pyruvate synthase; Flavodoxin reductase (NADPH)	direct_restore	direct_restore	(b1378 and b0684) or (b1378 and b2895)	0.8191	0.8191	100	2	2
D-Mannitol	b1622	b3008	double	CYSTL	CYSTRS	Cysteinyl-tRNA synthetase	bigg:CYSTL	bigg		0.8191	0.8191	100	1	1
D-Mannitol	b1622	b3008	double	CYSTL	CBL; CTINBL; CYSDS; CYSLYSL; CYSTBL; CYSTLp; MNXR68614; MNXR74367; MNXR84182; SELCYSTL; SELCYSTLh; TRPAS1	Cysteine Desulfhydrase; metacyc:RXN-12729; seed:rxn03379; rhea:13965; Cystathione b lyase peroxisomal; L-Cystine Lysteine-lyase (deaminating); Selenocystathionine L-homocysteine-lyase (deaminating), cytosol; Cystathionine beta-lyase, cystine; Cystathionine beta-lyase; Selenocystathionine L-homocysteine-lyase (deaminating), chloroplast; Tryptophanase L cysteine	ec:4.4.1.8	ec	b3008 or b3708	0.8191	0.8191	100	12	1
D-Mannitol	b1692	b3281	double	SHK3Dr	SKDH	Shikimate dehydrogenase	ec:1.1.1.25	ec		0.8191	0.8191	100	1	1
D-Mannitol	b1692	b3281	double	SHK3Dr	MNXR8388; QUINDH	Quinate dehydrogenase; rhea:18425	ec:1.1.1.282	ec	b1692	0.8191	0.8191	100	2	1
D-Mannitol	b1723	b3916	double	PFK_3	PFK_4	Phosphofructokinase (s7p)	bigg:PFK_3	bigg		0.8191	0.8191	100	1	1
D-Mannitol	b1723	b3916	double	PFK_3	4HTHRK; DXYLK; MNXR1820; MNXR24197; MNXR24199; MNXR24335; PI3P4K_cho; PI3P4Kn_cho	1-Deoxy-D-xylulose kinase; 4-Hydroxy-L-threonine kinase; rhea:28787; rhea:27990; rhea:29919; rhea:29931; Phosphatidylinositol 3-phosphate 4-kinase; Phosphatidylinositol 3-phosphate 4-kinase, nuclear	ec:2.7.1	ec	b3564	0.8191	0.8191	100	8	1
D-Mannitol	b1723	b3916	double	PFK; PFK_3	MNXR39694; MNXR4174; MNXR74047; MNXR74048; MNXR74049; MNXR83624; MNXR83629; MNXR84796; MNXR84797; MNXR84798; PFK; PFK_2; PFK_3; PFKh	Phosphofructokinase; kegg:R00770; kegg:R03239; kegg:R00767; kegg:R03238; kegg:R03237; kegg:R00769; rhea:31443; metacyc:6PFRUCTPHOS-RXN; kegg:R00756; rhea:16109; Phosphofructokinase (s7p)	ec:2.7.1.11	ec	b3916	0.8191	0.8191	100	14	2
D-Mannitol	b1761	b3212	double	GLUDy	GLUDy_1	Glutamate dehydrogenase (NADP)	bigg:GLUDy	bigg		0.8191	0.8191	100	1	1
D-Mannitol	b1761	b3212	double	GLUDy; GLUSy	GAM; GDH_nadp; GLUDy; GLUDym; GLUN; GLUNm; GLUNpp; GLUS_nadph; GLUSy; MNXR31609	Glutaminase; Glutamate synthase (NADPH); rhea:15501; Glutamate dehydrogenase [NAD(P)+]; Glutamate dehydrogenase (NADP), mitochondrial; Glutaminase (mitochondrial); Glutamate dehydrogenase (NADP)	ec:1.4.1.13	ec	b0485 or b1524	0.8191	0.8191	100	10	2
D-Mannitol	b1761	b3212	double	GLUDy	GDH; GDH1; GDHm; GLUDxi	Glutamate dehydrogenase NAD ; Glutamate dehydrogenase (NAD); Glutamate dehydrogenase, mitochondria; Glutamate dehydrogenase	ec:1.4.1.3	ec		0.8191	0.8191	100	4	1
D-Mannitol	b1849	b2500	double	GARFT	FGFTh; FGFTm; FPGFTh; FPGFTm; MNXR15637; MNXR2551	rhea:15053; rhea:31131; N2-Formyl-N1-(5-phospho-D-ribosyl)glycinamide formyltransferase, chloroplast; N2-Formyl-N1-(5-phospho-D-ribosyl)glycinamide formyltransferase, mitochondria; 10-Formyltetrahydrofolate:5'-phosphoribosylglycinamide formyltransferase, chloroplast; 10-Formyltetrahydrofolate:5'-phosphoribosylglycinamide formyltransferase, mitochondria	ec:2.1.2.2	ec		0.8191	0.8191	100	6	1
D-Mannitol	b1849	b2500	double	GART	GART	GAR transformylase-T	direct_restore	direct_restore	b1849	0.81664	0.8191	99.7	1	1
D-Mannitol	b1852	b3386	double	G6PDH2r	G6PBDH; G6PBDHh; G6PDH1; G6PDH1er; G6PDH2er	Glucose 6 phosphate dehydrogenase endoplasmic reticulum; Glucose-6-phosphate dehydrogenase, endoplasmic reticulum; Beta-D-Glucose-6-phosphate NADP+ 1-oxoreductase; G6PDH1; Glucose 6-phosphate dehydrogenase (g6p-B)	ec:1.1.1.363	ec		0.80799	0.8191	98.6	5	1
D-Mannitol	b1852	b3386	double	G6PDH2r	G6PADH; G6PADHh; MNXR25081	bigg:G6PADH; Glucose-6-phosphate-1-dehydrogenase (g6p-A); Glucose 6-phosphate dehydrogenase (g6p-A)	ec:1.1.1.49	ec		0.80799	0.8191	98.6	3	1
D-Mannitol	b1852	b3386	double	RPE	MNXR4653; RPEh	rhea:13677; D-Ribulose-5-Phosphate 3-Epimerase	ec:5.1.3.1	ec		0.80491	0.8191	98.3	2	1
D-Mannitol	b2029	b3386	double	GND	GNDer; PGDHh	Phosphogluconate dehydrogenase, endoplasmic reticulum; 6-phosphogluconate dehydrogenase	ec:1.1.1.351	ec		0.80799	0.8191	98.6	2	1
D-Mannitol	b2029	b3386	double	RPE	MNXR4653; RPEh	rhea:13677; D-Ribulose-5-Phosphate 3-Epimerase	ec:5.1.3.1	ec		0.80491	0.8191	98.3	2	1
D-Mannitol	b2097	b2925	double	FBA3	DHEDAA; F6PA; FBA3hi; HOPNTAL; HOPNTAL2; HPCLx; MNXR24334; MNXR25051; MNXR26567; MNXR29307; MNXR55333	Fructose 6-phosphate aldolase; 4-hydroxy-2-oxopentanoate aldolase; rhea:40995; rhea:25355; rhea:28002; rhea:25379; rhea:28779; 2-hydroxyphytanoyl-CoA lyase; Sedoheptulose 1,7-bisphosphate D-glyceraldehyde-3-phosphate-lyase; 2,4-dihydroxyhept-2-ene-1,7-dioic acid aldolase; 4-hydroxy-2-oxopentanoate aldolase(p-xylene)	ec:4.1.2	ec	b0825 or b3946	0.8191	0.8191	100	11	1
D-Mannitol	b2097	b2925	double	FBA; FBA3	FBA; FBA2; FBA3; FBA3hi; FBAf; FBAh; FBAm; FPGPL; MNXR13125; MNXR2185; MNXR82808; MNXR84960	Sedoheptulose 1,7-bisphosphate D-glyceraldehyde-3-phosphate-lyase; rhea:14729; metacyc:F16ALDOLASE-RXN; rhea:30851; metacyc:RXN-8631; D Fructose 1 phosphate D glyceraldehyde 3 phosphate lyase; D-Fructose 1-phosphate D-glyceraldehyde-3-phosphate-lyase; Fructose-bisphosphate aldolase, flagellar; Fructose-bisphosphate aldolase, mitochondria; Fructose-bisphosphate aldolase	ec:4.1.2.13	ec	b2925	0.8191	0.8191	100	12	2
D-Mannitol	b2414	b2421	double	CYSS	ACSERL; ACSERLh; ACSERLm; ACSERSULL; ACSERSULLh; ACSERSULLm; AHSERL4; CYSS_1; CYSS_2; CYSS_trdrd; MNXR1354; MNXR81550; SLCYSS	rhea:30891; metacyc:RXN-12726; O3-Acetyl-L-serine acetate-lyase (adding hydrogen sulfide), mitochondria; Cysteine synthase, thioredoxin; Cysteine synthase; O-acetyl-L-serine sulfhydrylase; O3-Acetyl-L-serine acetate-lyase (adding hydrogen sulfide), cytosol; O3-Acetyl-L-serine acetate-lyase (adding hydrogen sulfide), chloroplast; Cysteine synthase Thiosulfate	ec:2.5.1.47	ec		0.8191	0.8191	100	13	1
D-Mannitol	b2414	b2421	double	CYSS	MNXR33950	rhea:10252	ec:2.5.1.65	ec		0.8191	0.8191	100	1	1
D-Mannitol	b2436	b3867	double	CPPPGO	CPPPGO_1; MNXR1272; MNXR72542	seed:rxn12220; rhea:18257; Coproporphyrinogen III oxidase (O2 required)	ec:1.3.3.3	ec		0.8191	0.8191	100	3	1
D-Mannitol	b2436	b3867	double	CPPPGO2	MNXR1273	rhea:15425	ec:1.3.99.22	ec		0.81907	0.8191	100	1	1
D-Mannitol	b2465	b2935	double	TKT1; TKT2	MNXR55953; MNXR69977; MNXR74900; MNXR79510; MNXR84331; TKT1; TKT1h; TKT2; TKT2h	Transketolase; kegg:R01067; rhea:27626; rhea:10508; kegg:R06863; seed:rxn01200; Transketolase 1; Transketolase 2	ec:2.2.1.1	ec	b2935 or b2465	0.80952	0.8191	98.8	9	2
D-Mannitol	b2508	b2868	double	IMPD	6TINS5MPOR; IMPDm; MNXR3100; MNXR75334	kegg:R08240; rhea:11708; IMP dehydrogenase, mitochondria; 6-thioinosine 5'-monophosphate:NAD oxidoreductase	ec:1.1.1.205	ec		0.8191	0.8191	100	4	1
D-Mannitol	b2508	b2868	double	HXAND	MNXR3054; MNXR5348; XAND; XANDp	Xanthine dehydrogenase; rhea:24670; rhea:16669; Xanthine dehydrogenase, peroxisomal	ec:1.17.1.4	ec	b2866 and b2867 and b2868	0.81398	0.8191	99.4	4	1
D-Mannitol	b2551	b4388	double	PSP_L	PSP_L_1	Phosphoserine phosphatase (L-serine)	bigg:PSP_L	bigg		0.79695	0.8191	97.3	1	1
D-Mannitol	b2551	b2913	double	PGCD	MNXR4184; PGLYDH	rhea:12641; Phosphoglycerate dehydrogenase	ec:1.1.1.95	ec		0.79695	0.8191	97.3	2	1
D-Mannitol	b2551	b4388	double	PSP_L	MNXR4485; MNXR4486; PSP; PSP_D; PSP_Lpp	Phospho-L-serine phosphatase (periplasmic); rhea:24873; rhea:21208; Phosphoserine phosphatase D serine ; Phosphoserine phosphatase	ec:3.1.3.3	ec	b4055 or b0383	0.79695	0.8191	97.3	5	1
D-Mannitol	b2551	b2913	double	GHMT2r	GHMT2rm; MNXR2619	rhea:15481; Glycine hydroxymethyltransferase reversible mitochondrial	ec:2.1.2.1	ec		0.78394	0.8191	95.7	2	1
D-Mannitol	b2708	b3197	double	A5PISO	MNXR300; MNXR91991	metacyc:DARAB5PISOM-RXN; rhea:23104	ec:5.3.1.13	ec		0.8191	0.8191	100	2	1
D-Mannitol	b3117	b3772	double	THRD_L	THRD_L_1	L-threonine deaminase	bigg:THRD_L	bigg		0.8191	0.8191	100	1	1
D-Mannitol	b3117	b3772	double	THRD_L	MNXR5058; MNXR84302; SERD_L; SER_AL; TAL; THRAL; THRD_Lm	L-serine deaminase; seed:rxn00737; rhea:22108; L threonine deaminase mitochondrial; L-serine ammonia-lyase; Threonine ammonia-lyase (serine); Threonine ammonia-lyase	ec:4.3.1.19	ec	b4471 or b1814 or b2797 or b3708 or b3117	0.8191	0.8191	100	7	1
D-Mannitol	b3386	b4025	double	PGI	G6PI; G6PI2; G6PI3; G6PI_1; G6PIh; MNXR31472; MNXR35757; MNXR82946; MNXR83637; MNXR91750; PGIA; PGIAh; PGIBh	seed:rxn02380; rhea:11816; metacyc:RXN-6182; kegg:R00771; metacyc:PGLUCISOM-RXN; Glucose 6 phosphate isomerase; Glucose-6-phosphate isomerase, chloroplast; Glucose-6-phosphate isomerase (g6p-A); Glucose-6-phosphate isomerase, chloroplast (g6p-B); Glucose-6-phosphate isomerase (g6p-B); Glucose-6-phosphate isomerase; Glucose-6-phosphate isomerase, chloroplast (g6p-A)	ec:5.3.1.9	ec		0.80799	0.8191	98.6	13	1
D-Mannitol	b3386	b4025	double	RPE	MNXR4653; RPEh	rhea:13677; D-Ribulose-5-Phosphate 3-Epimerase	ec:5.1.3.1	ec		0.80491	0.8191	98.3	2	1
D-Mannitol	b3829	b4019	double	METS	METS_1; METSm; MNXR69434	Methionine synthase; rhea:11172; 5-Methyltetrahydrofolate:L-homocysteine S-methyltransferase	ec:2.1.1.13	ec	b4019 or b3829	0.8191	0.8191	100	3	1
D-Mannose	b0002	b3940	double	HSDy	HSDH; HSDxi; MNXR3044; MNXR3045	rhea:15761; rhea:15757; Homoserine dehydrogenase NADH irreversible; Homoserine dehydrogenase	ec:1.1.1.3	ec		0.80914	0.80914	100	4	1
D-Mannose	b0032	b0521	double	CBMKr	MNXR1064	rhea:10152	ec:2.7.2.2	ec		0.80914	0.80914	100	1	1
D-Mannose	b0032	b0521	double	CBPS	CBPS_1	Carbamoyl-phosphate synthase (glutamine-hydrolysing)	bigg:CBPS	bigg		0.80115	0.80914	99	1	1
D-Mannose	b0032	b0521	double	CBPS	CBPSam; CBPSn; GAM; GLUN; GLUNm; GLUNpp; HCGALm; MNXR1067; MNXR33037; MNXR86517; MNXR86518	Glutaminase; rhea:18633; rhea:46744; rhea:18029; rhea:46748; Hydrogen-carbonate:L-glutamine amido-ligase, mitochondria; CBPSn; Carbamoyl-phosphate synthase (ammonia) (mitochondria; Glutaminase (mitochondrial)	ec:6.3.5.5	ec	b0485 or b1524	0.80115	0.80914	99	11	1
D-Mannose	b0033	b0521	double	CBMKr	MNXR1064	rhea:10152	ec:2.7.2.2	ec		0.80914	0.80914	100	1	1
D-Mannose	b0033	b0521	double	CBPS	CBPS_1	Carbamoyl-phosphate synthase (glutamine-hydrolysing)	bigg:CBPS	bigg		0.80115	0.80914	99	1	1
D-Mannose	b0033	b0521	double	CBPS	CBPSam; CBPSn; GAM; GLUN; GLUNm; GLUNpp; HCGALm; MNXR1067; MNXR33037; MNXR86517; MNXR86518	Glutaminase; rhea:18633; rhea:46744; rhea:18029; rhea:46748; Hydrogen-carbonate:L-glutamine amido-ligase, mitochondria; CBPSn; Carbamoyl-phosphate synthase (ammonia) (mitochondria; Glutaminase (mitochondrial)	ec:6.3.5.5	ec	b0485 or b1524	0.80115	0.80914	99	11	1
D-Mannose	b0048	b1606	double	DHFR	DHFOR; DHFR2i; DHFRim; FOLR2; FOLR2_1; MNXR14705; MNXR14706; MNXR14707; MNXR14999; MNXR1561; MNXR2269; THFOR1; THFOR2; r0512; r0514	kegg:R00937; kegg:R00940; rhea:31103; rhea:15009; kegg:R00936; kegg:R02235; Dihydrofolate reductase mitochondrial; Dihydrofolate reductase (NAD+); Folate reductase; Dihydrofolate:NAD+ oxidoreductase; 5,6,7,8-Tetrahydrofolate:NAD+ oxidoreductase; 5,6,7,8-Tetrahydrofolate:NADP+ oxidoreductase; Dihydrofolate:NAD+ oxidoreductase Folate biosynthesis EC:1.5.1.3; Dihydrofolate:NADP+ oxidoreductase One c…	ec:1.5.1.3	ec		0.80914	0.80914	100	15	1
D-Mannose	b0073	b1800	double	IPMD	IPMD_1	3-isopropylmalate dehydrogenase	bigg:IPMD	bigg		0.80914	0.80914	100	1	1
D-Mannose	b0073	b1800	double	IPMD	MNXR3132; MNXR3962; MNXR5662; OMCDC; OMCDCm	2-Oxo-4-methyl-3-carboxypentanoate decarboxylation; rhea:10892; rhea:32271; rhea:25078; 2 oxo 4 methyl 3 carboxypentanoate decarboxylation	ec:1.1.1.85	ec	s0001	0.80914	0.80914	100	5	1
D-Mannose	b0092	b0381	double	ALAALAr	MNXR614	rhea:11224	ec:6.3.2.4	ec		0.80914	0.80914	100	1	1
D-Mannose	b0099	b1865	double	DNTPPA	DNTPPA_1	Dihydroneopterin triphosphate pyrophosphatase	ec:3.6.1.67	ec		0.80914	0.80914	100	1	1
D-Mannose	b0126	b0339	double	HCO3E	HCO3Ee; HCO3Ehi; HCO3Em; HCO3En; MNXR2856	rhea:10748; HCO3 equilibrium reaction nuclear; HCO3 equilibration reaction, extracellular; HCO3 equilibration reaction; Carbonate dehydratase (HCO3 equilibration reaction), irreversible, chloroplast	ec:4.2.1.1	ec		0.80914	0.80914	100	5	1
D-Mannose	b0149	b3396	double	MCTP1App	MCTP1Aex	Murein crosslinking transpeptidase 1A:(A2pm->D-ala) (periplasm)	mnx:MNXR101426	mnx		0.80914	0.80914	100	1	1
D-Mannose	b0155	b1592	double	CLtipp	CLtipp	Chloride ion transport in via diffusion (periplasm)	direct_restore	direct_restore	b1592	0.80914	0.80914	100	1	1
D-Mannose	b0155	b1592	double	CLt3_2pp	CLt3r_2	Chloride transport via proton antiport (2:1) (periplasm)	mnx:MNXR96796	mnx		0.80914	0.80914	100	1	1
D-Mannose	b0171	b0910	double	UMPK	CYTK1; CYTK1m; CYTK1n; CYTK2; CYTK2m; CYTK2n; UMPKm; UMPKn	Cytidylate kinase (CMP); Cytidylate kinase (dCMP); Cytidylate kinase (CMP),mitochondrial; Cytidylate kinase (CMP),nuclear; UMP kinase (mitochondrial, ATP); UMP kinase nuclear; Cytidylate kinase (dCMP),nuclear; Cytidylate kinase (dCMP),mitochondrial	ec:2.7.4.14	ec	b0910	0.80582	0.80914	99.6	8	1
D-Mannose	b0171	b0910	double	UMPK	ADK3; ADK3m; MNXR68283; MNXR84761; URIDK2m; URIDK2r; URIDK2rn	Adentylate kinase (GTP); Uridylate kinase (dUMP); rhea:29863; metacyc:NUCLEOSIDE-PHOSPHATE-KINASE-RXN; Adentylate kinase GTP ; Uridylate kinase dUMP nuclear; Uridylate kinase (dUMP), mitochondrial	ec:2.7.4.4	ec	b0474	0.80582	0.80914	99.6	7	1
D-Mannose	b0238	b2508	double	IMPD	6TINS5MPOR; IMPDm; MNXR3100; MNXR75334	kegg:R08240; rhea:11708; IMP dehydrogenase, mitochondria; 6-thioinosine 5'-monophosphate:NAD oxidoreductase	ec:1.1.1.205	ec		0.80914	0.80914	100	4	1
D-Mannose	b0238	b2508	double	XPPT	GPAR; GUAPRT	Guanine phosphoribosyltransferase; GMP:diphosphate 5-phospho-alpha-D-ribosyltransferase	ec:2.4.2.22	ec	b0125 or b0238	0.80409	0.80914	99.4	2	1
D-Mannose	b0238	b2508	double	XPPT	6MPURPRT; ADPT; HXPRT; MNXR69265; MNXR75331; MNXR75332; MNXR75339; TGUAPRT; r0051	Hypoxanthine phosphoribosyltransferase (Hypoxanthine); Adenine phosphoribosyltransferase; kegg:R08237; kegg:R08238; rhea:17973; kegg:R08245; Thioguanine phosphoribosyltransferase; 6-mercaptopurine phosphoribosyltransferase; AMP:pyrophosphate phosphoribosyltransferase Purine metabolism EC:2.4.2.7	ec:2.4.2.8	ec	b0238 or b0125	0.80409	0.80914	99.4	9	1
D-Mannose	b0273	b4254	double	OCBT	OCBT_2	Ornithine carbamoyltransferase	bigg:OCBT	bigg		0.80914	0.80914	100	1	1
D-Mannose	b0273	b4254	double	OCBT	MNXR51003; OCBT_1; OCBTm; OCT; OCTh; OCTm	rhea:19513; Ornithine carbamoyltransferase, irreversible; Ornithine carbamoyltransferase, chloroplast; Ornithine carbamoyltransferase, mitochondrial; Ornithine carbamoyltransferase	ec:2.1.3.3	ec		0.80914	0.80914	100	6	1
D-Mannose	b0388	b3390	double	SHKK	SHKK_1	Shikimate kinase	bigg:SHKK	bigg		0.80914	0.80914	100	1	1
D-Mannose	b0388	b3390	double	SHKK	MNXR4842; SKK	rhea:13121; Shikimate kinase	ec:2.7.1.71	ec		0.80914	0.80914	100	2	1
D-Mannose	b0452	b0954	double	FACOAE141; FACOAE161; T2DECAI	FACOAE141; FACOAE161; T2DECAI	Trans-2-decenoyl-ACP isomerase; Fatty-acid-CoA thioesterase (tetradecenoate); Fatty-acid-CoA thioesterase (hexadecenoate)	direct_restore	direct_restore	b0452	0.80153	0.80914	99.1	3	3
D-Mannose	b0674	b3744	double	ASNS2	MNXR81756	seed:rxn00340	ec:6.3.1.1	ec		0.80914	0.80914	100	1	1
D-Mannose	b0674	b3744	double	ASNS1; ASNS2	ASNS1; ASNS2; GAM; GLUN; GLUNm; GLUNpp; MNXR33036	Glutaminase; Asparagine synthase (glutamine-hydrolysing); rhea:12228; Glutaminase (mitochondrial); Asparagine synthetase	ec:6.3.5.4	ec	b0485 or b1524	0.80914	0.80914	100	7	2
D-Mannose	b0763	b2422	double	MOBDabcpp	ATPPHm; ATPS; MOBDabc; NTP1	Nucleoside-triphosphatase (ATP); Molybdate transport via ABC system; ATP phosphohydrolase, mitochondria; ATPase cytosolic	ec:3.6.3.29	ec	b0650 or b4161	0.80914	0.80914	100	4	1
D-Mannose	b0764	b2423	double	MOBDabcpp	ATPPHm; ATPS; MOBDabc; NTP1	Nucleoside-triphosphatase (ATP); Molybdate transport via ABC system; ATP phosphohydrolase, mitochondria; ATPase cytosolic	ec:3.6.3.29	ec	b0650 or b4161	0.80914	0.80914	100	4	1
D-Mannose	b0765	b2422	double	MOBDabcpp	ATPPHm; ATPS; MOBDabc; NTP1	Nucleoside-triphosphatase (ATP); Molybdate transport via ABC system; ATP phosphohydrolase, mitochondria; ATPase cytosolic	ec:3.6.3.29	ec	b0650 or b4161	0.80914	0.80914	100	4	1
D-Mannose	b0767	b3386	double	PGL	MNXR4190; PGLer; PGLh	rhea:12556; 6-phosphogluconolactonase; 6-phosphogluconolactonase, endoplasmic reticulum	ec:3.1.1.31	ec		0.80305	0.80914	99.2	3	1
D-Mannose	b0767	b3386	double	RPE	MNXR4653; RPEh	rhea:13677; D-Ribulose-5-Phosphate 3-Epimerase	ec:5.1.3.1	ec		0.79999	0.80914	98.9	2	1
D-Mannose	b0844	b3812	double	PMDPHT	AUS; MNXR4086; MNXR4352; MNXR84819; MNXR84974; MNXR85582; NADPPPSm; NMNHYD; NMNR; NT5C; PAN4PP; PAN4PPe; SBPP1; SBPP1er	rhea:25197; rhea:36211; kegg:R02706; kegg:R10748; kegg:R00872; NADP phosphatase; Nmn hydrolysis; Sphinganine 1-phosphate phosphatase; Sphingoid base phosphate phosphatase sphinganine 1 phosphatase endoplasmic reticulum; Nicotinamide ribonucleotide phosphohydrolase; 5'-nucleotidase; Phosphatase (pan4p); 5-Amino-6-(1-D-ribitylamino)uracil synthase; Phosphatase, Extracellular	ec:3.1.3.-	ec		0.80914	0.80914	100	14	1
D-Mannose	b0870	b2320	double	4HTHRA; THRA2	4HTHRA; THRA2	4-hydroxy-L-threonine aldolase; L-allo-Threonine Aldolase	direct_restore	direct_restore	b0870	0.80914	0.80914	100	2	2
D-Mannose	b0870	b2320	double	PERD	MNXR4160	rhea:18829	ec:1.1.1.290	ec		0.80914	0.80914	100	1	1
D-Mannose	b0870	b2551	double	GHMT2r	GHMT2rm; MNXR2619	rhea:15481; Glycine hydroxymethyltransferase reversible mitochondrial	ec:2.1.2.1	ec		0.80914	0.80914	100	2	1
D-Mannose	b0870	b2551	double	THRA	THRA_1	Threonine aldolase	ec:4.1.2.48	ec		0.78727	0.80914	97.3	1	1
D-Mannose	b0870	b0907	double	OHPBAT	MNXR32039; MNXR32268; PSAT; PSERT	Phosphoserine transaminase; rhea:16573; rhea:14329; Phosphoserine aminotransferase	ec:2.6.1.52	ec	b0907	0.77442	0.80914	95.7	4	1
D-Mannose	b0907	b2551	double	PSERT	MNXR32039; MNXR32268; OHPBAT; PSAT	O-Phospho-4-hydroxy-L-threonine:2-oxoglutarate aminotransferase; rhea:16573; rhea:14329; Phosphoserine aminotransferase	ec:2.6.1.52	ec	b0907	0.78727	0.80914	97.3	4	1
D-Mannose	b0907	b2551	double	GHMT2r	GHMT2rm; MNXR2619	rhea:15481; Glycine hydroxymethyltransferase reversible mitochondrial	ec:2.1.2.1	ec		0.77441	0.80914	95.7	2	1
D-Mannose	b0928	b4054	double	ASPTA	3SALATAi; 3SALATAim; AATC; AATG; AATGm; ASPATh; ASPTAm; ASPTAp; CYSAT; CYSATm; CYSTA; CYSTAm; LCYSTAT; LCYSTATm; MNXR1357; MNXR31786; MNXR32641; PHETA1; PHETA1m; POATh; TYRTA; TYRTAh; TYRTAi; TYRTAim; TYRTAip	Phenylalanine transaminase; Tyrosine transaminase; Cysteine transaminase; metacyc:RXN-11737; rhea:21824; kegg:R00896; Aspartate transaminase; 3-sulfino-alanine transaminase (irreversible), mitochondrial; L-Phenylalanine:2-oxoglutarate aminotransferase, mitochondria; Aspartate aminotransferase, chloroplast; Aspartate aminotransferase, cysteate forming; L-Phenylalanine:2-oxoglutarate aminotransfera…	ec:2.6.1.1	ec	b4054 or b0928 or b3770	0.80914	0.80914	100	25	1
D-Mannose	b0954	b3846	double	CTECOAI6; CTECOAI7	CTECOAI6; CTECOAI7; CTECOAI8; MNXR69222; MNXR74325; MNXR80399; MNXR9719	3-cis-2-trans-enoyl-CoA isomerase; seed:rxn08706; kegg:R04756; seed:rxn09038; rhea:23716	ec:5.3.3.8	ec	b3846	0.80914	0.80914	100	7	2
D-Mannose	b0954	b3846	double	T2DECAI	T2DECAI	Trans-2-decenoyl-ACP isomerase	direct_restore	direct_restore	b0954	0.80432	0.80914	99.4	1	1
D-Mannose	b0954	b2836	double	AACPS4	AACPS4_1	Long-chain-fatty-acid-[acyl-carrier-protein] ligase (16:1(9Z))	bigg:AACPS4	bigg		0.80153	0.80914	99.1	1	1
D-Mannose	b0954	b2836	double	AACPS2	AACPS1; AACPS1_1; AACPS3; AACPS3_1; AACPS6; AACPS6_1; AACPS8; MNXR50749	Acyl-[acyl-carrier-protein] synthetase (n-C14:0); Acyl-[acyl-carrier-protein] synthetase (n-C16:0); Acyl-[acyl-carrier-protein] synthetase (n-C10:0); Acyl-[acyl-carrier-protein] synthetase (n-C18:0); metacyc:RXN-13266; Long-chain-fatty-acid-[acyl-carrier-protein] ligase (14:0); Long-chain-fatty-acid-[acyl-carrier-protein] ligase (16:0); Long-chain-fatty-acid-[acyl-carrier-protein] ligase (18:0)	ec:6.2.1.20	ec	b1094 and b2836	0.80034	0.80914	98.9	8	1
D-Mannose	b1190	b4053	double	ALAR	ALAR_copy1; ALAR_copy2; MNXR626	Alanine racemase; rhea:20249	ec:5.1.1.1	ec	b4053	0.80914	0.80914	100	3	1
D-Mannose	b1378	b3924	double	FLDR2; POR5	FLDR2; POR5	Pyruvate synthase; Flavodoxin reductase (NADPH)	direct_restore	direct_restore	(b1378 and b0684) or (b1378 and b2895)	0.80914	0.80914	100	2	2
D-Mannose	b1622	b3008	double	CYSTL	CYSTRS	Cysteinyl-tRNA synthetase	bigg:CYSTL	bigg		0.80914	0.80914	100	1	1
D-Mannose	b1622	b3008	double	CYSTL	CBL; CTINBL; CYSDS; CYSLYSL; CYSTBL; CYSTLp; MNXR68614; MNXR74367; MNXR84182; SELCYSTL; SELCYSTLh; TRPAS1	Cysteine Desulfhydrase; metacyc:RXN-12729; seed:rxn03379; rhea:13965; Cystathione b lyase peroxisomal; L-Cystine Lysteine-lyase (deaminating); Selenocystathionine L-homocysteine-lyase (deaminating), cytosol; Cystathionine beta-lyase, cystine; Cystathionine beta-lyase; Selenocystathionine L-homocysteine-lyase (deaminating), chloroplast; Tryptophanase L cysteine	ec:4.4.1.8	ec	b3008 or b3708	0.80914	0.80914	100	12	1
D-Mannose	b1692	b3281	double	SHK3Dr	SKDH	Shikimate dehydrogenase	ec:1.1.1.25	ec		0.80914	0.80914	100	1	1
D-Mannose	b1692	b3281	double	SHK3Dr	MNXR8388; QUINDH	Quinate dehydrogenase; rhea:18425	ec:1.1.1.282	ec	b1692	0.80914	0.80914	100	2	1
D-Mannose	b1702	b1779	double	GAPD	GAPD_1	Glyceraldehyde-3-phosphate dehydrogenase	bigg:GAPD	bigg		0.80914	0.80914	100	1	1
D-Mannose	b1702	b1779	double	GAPD	GAPDHf; GAPDHh; GAPDHm	Glyceraldehyde-3-phosphate dehydrogenase (NAD). flagellar; Glyceraldehyde 3-phosphate dehydrogenase (NAD), mitochondria; Glyceraldehyde 3-phosphate dehydrogenase (NAD)	ec:1.2.1.12	ec		0.80914	0.80914	100	3	1
D-Mannose	b1702	b1779	double	GAPD	GAPDH_nadp_hi; GAPDi_nadp	Glyceraldehyde-3-phosphate dehydrogenase (NAD(P)+) (phosphorylating); Glyceraldehyde-3-phosphate dehydrogenase (NADP+) (phosphorylating)	ec:1.2.1.59	ec		0.80914	0.80914	100	2	1
D-Mannose	b1702	b2926	double	PGK	MNXR4189; PGKf; PGKh; PGKm	rhea:14801; Phosphoglycerate kinase, mitochondrial; Phosphoglycerate kinase, flagellar; Phosphoglycerate kinase, chloroplast	ec:2.7.2.3	ec		0.80914	0.80914	100	4	1
D-Mannose	b1702	b2779	double	ENO	ENOf; ENOm; MNXR1898; MNXR74234	kegg:R04206; rhea:10164; Enolase, mitochondria; Enolase, flagellar	ec:4.2.1.11	ec		0.80914	0.80914	100	4	1
D-Mannose	b1702	b3919	double	TPI	MNXR51088; TPIh	rhea:18585; Triosephosphate isomerase	ec:5.3.1.1	ec		0.80914	0.80914	100	2	1
D-Mannose	b1702	b3919	double	PPS	MNXR4414	rhea:11364	ec:2.7.9.2	ec		0.65732	0.80914	81.2	1	1
D-Mannose	b1761	b3213	double	GLUDy	GLUDy_1	Glutamate dehydrogenase (NADP)	bigg:GLUDy	bigg		0.80914	0.80914	100	1	1
D-Mannose	b1761	b3213	double	GLUDy; GLUSy	GAM; GDH_nadp; GLUDy; GLUDym; GLUN; GLUNm; GLUNpp; GLUS_nadph; GLUSy; MNXR31609	Glutaminase; Glutamate synthase (NADPH); rhea:15501; Glutamate dehydrogenase [NAD(P)+]; Glutamate dehydrogenase (NADP), mitochondrial; Glutaminase (mitochondrial); Glutamate dehydrogenase (NADP)	ec:1.4.1.13	ec	b0485 or b1524	0.80914	0.80914	100	10	2
D-Mannose	b1761	b3213	double	GLUDy	GDH; GDH1; GDHm; GLUDxi	Glutamate dehydrogenase NAD ; Glutamate dehydrogenase (NAD); Glutamate dehydrogenase, mitochondria; Glutamate dehydrogenase	ec:1.4.1.3	ec		0.80914	0.80914	100	4	1
D-Mannose	b1779	b3738	double	ATPS4rpp	ATPS4rpp_1	ATP synthase (four protons for one ATP) (periplasm)	bigg:ATPS4rpp	bigg		0.45772	0.80914	56.6	1	1
D-Mannose	b1779	b3738	double	ATPS4rpp	ATPPHm; ATPS; ATPS3g; ATPS3m; ATPS3v; ATPS4m; ATPS4m_cho; ATPS4r; ATPSh; ATPasel; NTP1	Nucleoside-triphosphatase (ATP); ATP synthase (four protons for one ATP); ATP synthase mitochondrial; V-type ATPase, H+ transporting, lysosomal; ATP phosphohydrolase, mitochondria; ATPase cytosolic; ATP synthase Golgi Apparatus; ATP synthase vacuole; ATP synthase	ec:3.6.3.14	ec	b0650 or b4161	0.45772	0.80914	56.6	11	1
D-Mannose	b1779	b3738	double	GAPD	GAPD_1	Glyceraldehyde-3-phosphate dehydrogenase	bigg:GAPD	bigg		0.27162	0.80914	33.6	1	1
D-Mannose	b1779	b3738	double	GAPD	GAPDHf; GAPDHh; GAPDHm	Glyceraldehyde-3-phosphate dehydrogenase (NAD). flagellar; Glyceraldehyde 3-phosphate dehydrogenase (NAD), mitochondria; Glyceraldehyde 3-phosphate dehydrogenase (NAD)	ec:1.2.1.12	ec		0.27162	0.80914	33.6	3	1
D-Mannose	b1779	b3738	double	GAPD	GAPDH_nadp_hi; GAPDi_nadp	Glyceraldehyde-3-phosphate dehydrogenase (NAD(P)+) (phosphorylating); Glyceraldehyde-3-phosphate dehydrogenase (NADP+) (phosphorylating)	ec:1.2.1.59	ec		0.27162	0.80914	33.6	2	1
D-Mannose	b1849	b2500	double	GARFT	FGFTh; FGFTm; FPGFTh; FPGFTm; MNXR15637; MNXR2551	rhea:15053; rhea:31131; N2-Formyl-N1-(5-phospho-D-ribosyl)glycinamide formyltransferase, chloroplast; N2-Formyl-N1-(5-phospho-D-ribosyl)glycinamide formyltransferase, mitochondria; 10-Formyltetrahydrofolate:5'-phosphoribosylglycinamide formyltransferase, chloroplast; 10-Formyltetrahydrofolate:5'-phosphoribosylglycinamide formyltransferase, mitochondria	ec:2.1.2.2	ec		0.80914	0.80914	100	6	1
D-Mannose	b1849	b2500	double	GART	GART	GAR transformylase-T	direct_restore	direct_restore	b1849	0.80671	0.80914	99.7	1	1
D-Mannose	b1852	b3386	double	G6PDH2r	G6PBDH; G6PBDHh; G6PDH1; G6PDH1er; G6PDH2er	Glucose 6 phosphate dehydrogenase endoplasmic reticulum; Glucose-6-phosphate dehydrogenase, endoplasmic reticulum; Beta-D-Glucose-6-phosphate NADP+ 1-oxoreductase; G6PDH1; Glucose 6-phosphate dehydrogenase (g6p-B)	ec:1.1.1.363	ec		0.80305	0.80914	99.2	5	1
D-Mannose	b1852	b3386	double	G6PDH2r	G6PADH; G6PADHh; MNXR25081	bigg:G6PADH; Glucose-6-phosphate-1-dehydrogenase (g6p-A); Glucose 6-phosphate dehydrogenase (g6p-A)	ec:1.1.1.49	ec		0.80305	0.80914	99.2	3	1
D-Mannose	b1852	b3386	double	RPE	MNXR4653; RPEh	rhea:13677; D-Ribulose-5-Phosphate 3-Epimerase	ec:5.1.3.1	ec		0.79999	0.80914	98.9	2	1
D-Mannose	b2029	b3386	double	GND	GNDer; PGDHh	Phosphogluconate dehydrogenase, endoplasmic reticulum; 6-phosphogluconate dehydrogenase	ec:1.1.1.351	ec		0.80305	0.80914	99.2	2	1
D-Mannose	b2029	b3386	double	RPE	MNXR4653; RPEh	rhea:13677; D-Ribulose-5-Phosphate 3-Epimerase	ec:5.1.3.1	ec		0.79999	0.80914	98.9	2	1
D-Mannose	b2414	b2421	double	CYSS	ACSERL; ACSERLh; ACSERLm; ACSERSULL; ACSERSULLh; ACSERSULLm; AHSERL4; CYSS_1; CYSS_2; CYSS_trdrd; MNXR1354; MNXR81550; SLCYSS	rhea:30891; metacyc:RXN-12726; O3-Acetyl-L-serine acetate-lyase (adding hydrogen sulfide), mitochondria; Cysteine synthase, thioredoxin; Cysteine synthase; O-acetyl-L-serine sulfhydrylase; O3-Acetyl-L-serine acetate-lyase (adding hydrogen sulfide), cytosol; O3-Acetyl-L-serine acetate-lyase (adding hydrogen sulfide), chloroplast; Cysteine synthase Thiosulfate	ec:2.5.1.47	ec		0.80914	0.80914	100	13	1
D-Mannose	b2414	b2421	double	CYSS	MNXR33950	rhea:10252	ec:2.5.1.65	ec		0.80914	0.80914	100	1	1
D-Mannose	b2436	b3867	double	CPPPGO	CPPPGO_1; MNXR1272; MNXR72542	seed:rxn12220; rhea:18257; Coproporphyrinogen III oxidase (O2 required)	ec:1.3.3.3	ec		0.80914	0.80914	100	3	1
D-Mannose	b2436	b3867	double	CPPPGO2	MNXR1273	rhea:15425	ec:1.3.99.22	ec		0.80912	0.80914	100	1	1
D-Mannose	b2465	b2935	double	TKT1; TKT2	MNXR55953; MNXR69977; MNXR74900; MNXR79510; MNXR84331; TKT1; TKT1h; TKT2; TKT2h	Transketolase; kegg:R01067; rhea:27626; rhea:10508; kegg:R06863; seed:rxn01200; Transketolase 1; Transketolase 2	ec:2.2.1.1	ec	b2935 or b2465	0.80457	0.80914	99.4	9	2
D-Mannose	b2508	b2868	double	IMPD	6TINS5MPOR; IMPDm; MNXR3100; MNXR75334	kegg:R08240; rhea:11708; IMP dehydrogenase, mitochondria; 6-thioinosine 5'-monophosphate:NAD oxidoreductase	ec:1.1.1.205	ec		0.80914	0.80914	100	4	1
D-Mannose	b2508	b2868	double	HXAND	MNXR3054; MNXR5348; XAND; XANDp	Xanthine dehydrogenase; rhea:24670; rhea:16669; Xanthine dehydrogenase, peroxisomal	ec:1.17.1.4	ec	b2866 and b2867 and b2868	0.80409	0.80914	99.4	4	1
D-Mannose	b2551	b4388	double	PSP_L	PSP_L_1	Phosphoserine phosphatase (L-serine)	bigg:PSP_L	bigg		0.78727	0.80914	97.3	1	1
D-Mannose	b2551	b2913	double	PGCD	MNXR4184; PGLYDH	rhea:12641; Phosphoglycerate dehydrogenase	ec:1.1.1.95	ec		0.78727	0.80914	97.3	2	1
D-Mannose	b2551	b4388	double	PSP_L	MNXR4485; MNXR4486; PSP; PSP_D; PSP_Lpp	Phospho-L-serine phosphatase (periplasmic); rhea:24873; rhea:21208; Phosphoserine phosphatase D serine ; Phosphoserine phosphatase	ec:3.1.3.3	ec	b4055 or b0383	0.78727	0.80914	97.3	5	1
D-Mannose	b2551	b2913	double	GHMT2r	GHMT2rm; MNXR2619	rhea:15481; Glycine hydroxymethyltransferase reversible mitochondrial	ec:2.1.2.1	ec		0.77442	0.80914	95.7	2	1
D-Mannose	b2708	b3197	double	A5PISO	MNXR300; MNXR91991	metacyc:DARAB5PISOM-RXN; rhea:23104	ec:5.3.1.13	ec		0.80914	0.80914	100	2	1
D-Mannose	b2779	b3735	double	ATPS4rpp	ATPS4rpp_1	ATP synthase (four protons for one ATP) (periplasm)	bigg:ATPS4rpp	bigg		0.57164	0.80914	70.6	1	1
D-Mannose	b2779	b3735	double	ATPS4rpp	ATPPHm; ATPS; ATPS3g; ATPS3m; ATPS3v; ATPS4m; ATPS4m_cho; ATPS4r; ATPSh; ATPasel; NTP1	Nucleoside-triphosphatase (ATP); ATP synthase (four protons for one ATP); ATP synthase mitochondrial; V-type ATPase, H+ transporting, lysosomal; ATP phosphohydrolase, mitochondria; ATPase cytosolic; ATP synthase Golgi Apparatus; ATP synthase vacuole; ATP synthase	ec:3.6.3.14	ec	b0650 or b4161	0.57164	0.80914	70.6	11	1
D-Mannose	b2779	b3735	double	ENO	ENOf; ENOm; MNXR1898; MNXR74234	kegg:R04206; rhea:10164; Enolase, mitochondria; Enolase, flagellar	ec:4.2.1.11	ec		0.27162	0.80914	33.6	4	1
D-Mannose	b2926	b3732	double	ATPS4rpp	ATPS4rpp_1	ATP synthase (four protons for one ATP) (periplasm)	bigg:ATPS4rpp	bigg		0.45772	0.80914	56.6	1	1
D-Mannose	b2926	b3732	double	ATPS4rpp	ATPPHm; ATPS; ATPS3g; ATPS3m; ATPS3v; ATPS4m; ATPS4m_cho; ATPS4r; ATPSh; ATPasel; NTP1	Nucleoside-triphosphatase (ATP); ATP synthase (four protons for one ATP); ATP synthase mitochondrial; V-type ATPase, H+ transporting, lysosomal; ATP phosphohydrolase, mitochondria; ATPase cytosolic; ATP synthase Golgi Apparatus; ATP synthase vacuole; ATP synthase	ec:3.6.3.14	ec	b0650 or b4161	0.45772	0.80914	56.6	11	1
D-Mannose	b2926	b3732	double	PGK	MNXR4189; PGKf; PGKh; PGKm	rhea:14801; Phosphoglycerate kinase, mitochondrial; Phosphoglycerate kinase, flagellar; Phosphoglycerate kinase, chloroplast	ec:2.7.2.3	ec		0.27162	0.80914	33.6	4	1
D-Mannose	b3117	b3772	double	THRD_L	THRD_L_1	L-threonine deaminase	bigg:THRD_L	bigg		0.80914	0.80914	100	1	1
D-Mannose	b3117	b3772	double	THRD_L	MNXR5058; MNXR84302; SERD_L; SER_AL; TAL; THRAL; THRD_Lm	L-serine deaminase; seed:rxn00737; rhea:22108; L threonine deaminase mitochondrial; L-serine ammonia-lyase; Threonine ammonia-lyase (serine); Threonine ammonia-lyase	ec:4.3.1.19	ec	b4471 or b1814 or b2797 or b3708 or b3117	0.80914	0.80914	100	7	1
D-Mannose	b3386	b4025	double	PGI	G6PI; G6PI2; G6PI3; G6PI_1; G6PIh; MNXR31472; MNXR35757; MNXR82946; MNXR83637; MNXR91750; PGIA; PGIAh; PGIBh	seed:rxn02380; rhea:11816; metacyc:RXN-6182; kegg:R00771; metacyc:PGLUCISOM-RXN; Glucose 6 phosphate isomerase; Glucose-6-phosphate isomerase, chloroplast; Glucose-6-phosphate isomerase (g6p-A); Glucose-6-phosphate isomerase, chloroplast (g6p-B); Glucose-6-phosphate isomerase (g6p-B); Glucose-6-phosphate isomerase; Glucose-6-phosphate isomerase, chloroplast (g6p-A)	ec:5.3.1.9	ec		0.80305	0.80914	99.2	13	1
D-Mannose	b3386	b4025	double	RPE	MNXR4653; RPEh	rhea:13677; D-Ribulose-5-Phosphate 3-Epimerase	ec:5.1.3.1	ec		0.79999	0.80914	98.9	2	1
D-Mannose	b3829	b4019	double	METS	METS_1; METSm; MNXR69434	Methionine synthase; rhea:11172; 5-Methyltetrahydrofolate:L-homocysteine S-methyltransferase	ec:2.1.1.13	ec	b4019 or b3829	0.80914	0.80914	100	3	1
D-Melibiose	b0002	b3940	double	HSDy	HSDH; HSDxi; MNXR3044; MNXR3045	rhea:15761; rhea:15757; Homoserine dehydrogenase NADH irreversible; Homoserine dehydrogenase	ec:1.1.1.3	ec		1.08608	1.08608	100	4	1
D-Melibiose	b0032	b0521	double	CBMKr	MNXR1064	rhea:10152	ec:2.7.2.2	ec		1.08608	1.08608	100	1	1
D-Melibiose	b0032	b0521	double	CBPS	CBPS_1	Carbamoyl-phosphate synthase (glutamine-hydrolysing)	bigg:CBPS	bigg		1.07475	1.08608	99	1	1
D-Melibiose	b0032	b0521	double	CBPS	CBPSam; CBPSn; GAM; GLUN; GLUNm; GLUNpp; HCGALm; MNXR1067; MNXR33037; MNXR86517; MNXR86518	Glutaminase; rhea:18633; rhea:46744; rhea:18029; rhea:46748; Hydrogen-carbonate:L-glutamine amido-ligase, mitochondria; CBPSn; Carbamoyl-phosphate synthase (ammonia) (mitochondria; Glutaminase (mitochondrial)	ec:6.3.5.5	ec	b0485 or b1524	1.07475	1.08608	99	11	1
D-Melibiose	b0033	b0521	double	CBMKr	MNXR1064	rhea:10152	ec:2.7.2.2	ec		1.08608	1.08608	100	1	1
D-Melibiose	b0033	b0521	double	CBPS	CBPS_1	Carbamoyl-phosphate synthase (glutamine-hydrolysing)	bigg:CBPS	bigg		1.07475	1.08608	99	1	1
D-Melibiose	b0033	b0521	double	CBPS	CBPSam; CBPSn; GAM; GLUN; GLUNm; GLUNpp; HCGALm; MNXR1067; MNXR33037; MNXR86517; MNXR86518	Glutaminase; rhea:18633; rhea:46744; rhea:18029; rhea:46748; Hydrogen-carbonate:L-glutamine amido-ligase, mitochondria; CBPSn; Carbamoyl-phosphate synthase (ammonia) (mitochondria; Glutaminase (mitochondrial)	ec:6.3.5.5	ec	b0485 or b1524	1.07475	1.08608	99	11	1
D-Melibiose	b0048	b1606	double	DHFR	DHFOR; DHFR2i; DHFRim; FOLR2; FOLR2_1; MNXR14705; MNXR14706; MNXR14707; MNXR14999; MNXR1561; MNXR2269; THFOR1; THFOR2; r0512; r0514	kegg:R00937; kegg:R00940; rhea:31103; rhea:15009; kegg:R00936; kegg:R02235; Dihydrofolate reductase mitochondrial; Dihydrofolate reductase (NAD+); Folate reductase; Dihydrofolate:NAD+ oxidoreductase; 5,6,7,8-Tetrahydrofolate:NAD+ oxidoreductase; 5,6,7,8-Tetrahydrofolate:NADP+ oxidoreductase; Dihydrofolate:NAD+ oxidoreductase Folate biosynthesis EC:1.5.1.3; Dihydrofolate:NADP+ oxidoreductase One c…	ec:1.5.1.3	ec		1.08608	1.08608	100	15	1
D-Melibiose	b0073	b1800	double	IPMD	IPMD_1	3-isopropylmalate dehydrogenase	bigg:IPMD	bigg		1.08608	1.08608	100	1	1
D-Melibiose	b0073	b1800	double	IPMD	MNXR3132; MNXR3962; MNXR5662; OMCDC; OMCDCm	2-Oxo-4-methyl-3-carboxypentanoate decarboxylation; rhea:10892; rhea:32271; rhea:25078; 2 oxo 4 methyl 3 carboxypentanoate decarboxylation	ec:1.1.1.85	ec	s0001	1.08608	1.08608	100	5	1
D-Melibiose	b0092	b0381	double	ALAALAr	MNXR614	rhea:11224	ec:6.3.2.4	ec		1.08608	1.08608	100	1	1
D-Melibiose	b0099	b1865	double	DNTPPA	DNTPPA_1	Dihydroneopterin triphosphate pyrophosphatase	ec:3.6.1.67	ec		1.08608	1.08608	100	1	1
D-Melibiose	b0126	b0339	double	HCO3E	HCO3Ee; HCO3Ehi; HCO3Em; HCO3En; MNXR2856	rhea:10748; HCO3 equilibrium reaction nuclear; HCO3 equilibration reaction, extracellular; HCO3 equilibration reaction; Carbonate dehydratase (HCO3 equilibration reaction), irreversible, chloroplast	ec:4.2.1.1	ec		1.08608	1.08608	100	5	1
D-Melibiose	b0149	b3396	double	MCTP1App	MCTP1Aex	Murein crosslinking transpeptidase 1A:(A2pm->D-ala) (periplasm)	mnx:MNXR101426	mnx		1.08608	1.08608	100	1	1
D-Melibiose	b0155	b1592	double	CLtipp	CLtipp	Chloride ion transport in via diffusion (periplasm)	direct_restore	direct_restore	b1592	1.08607	1.08608	100	1	1
D-Melibiose	b0155	b1592	double	CLt3_2pp	CLt3r_2	Chloride transport via proton antiport (2:1) (periplasm)	mnx:MNXR96796	mnx		1.08608	1.08608	100	1	1
D-Melibiose	b0171	b0910	double	UMPK	CYTK1; CYTK1m; CYTK1n; CYTK2; CYTK2m; CYTK2n; UMPKm; UMPKn	Cytidylate kinase (CMP); Cytidylate kinase (dCMP); Cytidylate kinase (CMP),mitochondrial; Cytidylate kinase (CMP),nuclear; UMP kinase (mitochondrial, ATP); UMP kinase nuclear; Cytidylate kinase (dCMP),nuclear; Cytidylate kinase (dCMP),mitochondrial	ec:2.7.4.14	ec	b0910	1.08138	1.08608	99.6	8	1
D-Melibiose	b0171	b0910	double	UMPK	ADK3; ADK3m; MNXR68283; MNXR84761; URIDK2m; URIDK2r; URIDK2rn	Adentylate kinase (GTP); Uridylate kinase (dUMP); rhea:29863; metacyc:NUCLEOSIDE-PHOSPHATE-KINASE-RXN; Adentylate kinase GTP ; Uridylate kinase dUMP nuclear; Uridylate kinase (dUMP), mitochondrial	ec:2.7.4.4	ec	b0474	1.08138	1.08608	99.6	7	1
D-Melibiose	b0238	b2508	double	IMPD	6TINS5MPOR; IMPDm; MNXR3100; MNXR75334	kegg:R08240; rhea:11708; IMP dehydrogenase, mitochondria; 6-thioinosine 5'-monophosphate:NAD oxidoreductase	ec:1.1.1.205	ec		1.08608	1.08608	100	4	1
D-Melibiose	b0238	b2508	double	XPPT	GPAR; GUAPRT	Guanine phosphoribosyltransferase; GMP:diphosphate 5-phospho-alpha-D-ribosyltransferase	ec:2.4.2.22	ec	b0125 or b0238	1.07837	1.08608	99.3	2	1
D-Melibiose	b0238	b2508	double	XPPT	6MPURPRT; ADPT; HXPRT; MNXR69265; MNXR75331; MNXR75332; MNXR75339; TGUAPRT; r0051	Hypoxanthine phosphoribosyltransferase (Hypoxanthine); Adenine phosphoribosyltransferase; kegg:R08237; kegg:R08238; rhea:17973; kegg:R08245; Thioguanine phosphoribosyltransferase; 6-mercaptopurine phosphoribosyltransferase; AMP:pyrophosphate phosphoribosyltransferase Purine metabolism EC:2.4.2.7	ec:2.4.2.8	ec	b0238 or b0125	1.07837	1.08608	99.3	9	1
D-Melibiose	b0273	b4254	double	OCBT	OCBT_2	Ornithine carbamoyltransferase	bigg:OCBT	bigg		1.08608	1.08608	100	1	1
D-Melibiose	b0273	b4254	double	OCBT	MNXR51003; OCBT_1; OCBTm; OCT; OCTh; OCTm	rhea:19513; Ornithine carbamoyltransferase, irreversible; Ornithine carbamoyltransferase, chloroplast; Ornithine carbamoyltransferase, mitochondrial; Ornithine carbamoyltransferase	ec:2.1.3.3	ec		1.08608	1.08608	100	6	1
D-Melibiose	b0343	b4120	double	MELIBt2pp	MELIBt2	Melibiose transport in via symport	mnx:MNXR138587	mnx	b4120	1.08608	1.08608	100	1	1
D-Melibiose	b0388	b3390	double	SHKK	SHKK_1	Shikimate kinase	bigg:SHKK	bigg		1.08608	1.08608	100	1	1
D-Melibiose	b0388	b3390	double	SHKK	MNXR4842; SKK	rhea:13121; Shikimate kinase	ec:2.7.1.71	ec		1.08608	1.08608	100	2	1
D-Melibiose	b0452	b0954	double	FACOAE141; FACOAE161; T2DECAI	FACOAE141; FACOAE161; T2DECAI	Trans-2-decenoyl-ACP isomerase; Fatty-acid-CoA thioesterase (tetradecenoate); Fatty-acid-CoA thioesterase (hexadecenoate)	direct_restore	direct_restore	b0452	1.07243	1.08608	98.7	3	3
D-Melibiose	b0674	b3744	double	ASNS2	MNXR81756	seed:rxn00340	ec:6.3.1.1	ec		1.08608	1.08608	100	1	1
D-Melibiose	b0674	b3744	double	ASNS1; ASNS2	ASNS1; ASNS2; GAM; GLUN; GLUNm; GLUNpp; MNXR33036	Glutaminase; Asparagine synthase (glutamine-hydrolysing); rhea:12228; Glutaminase (mitochondrial); Asparagine synthetase	ec:6.3.5.4	ec	b0485 or b1524	1.08608	1.08608	100	7	2
D-Melibiose	b0763	b2422	double	MOBDabcpp	ATPPHm; ATPS; MOBDabc; NTP1	Nucleoside-triphosphatase (ATP); Molybdate transport via ABC system; ATP phosphohydrolase, mitochondria; ATPase cytosolic	ec:3.6.3.29	ec	b0650 or b4161	1.08608	1.08608	100	4	1
D-Melibiose	b0764	b2423	double	MOBDabcpp	ATPPHm; ATPS; MOBDabc; NTP1	Nucleoside-triphosphatase (ATP); Molybdate transport via ABC system; ATP phosphohydrolase, mitochondria; ATPase cytosolic	ec:3.6.3.29	ec	b0650 or b4161	1.08608	1.08608	100	4	1
D-Melibiose	b0765	b2422	double	MOBDabcpp	ATPPHm; ATPS; MOBDabc; NTP1	Nucleoside-triphosphatase (ATP); Molybdate transport via ABC system; ATP phosphohydrolase, mitochondria; ATPase cytosolic	ec:3.6.3.29	ec	b0650 or b4161	1.08608	1.08608	100	4	1
D-Melibiose	b0767	b3386	double	PGL	MNXR4190; PGLer; PGLh	rhea:12556; 6-phosphogluconolactonase; 6-phosphogluconolactonase, endoplasmic reticulum	ec:3.1.1.31	ec		1.08608	1.08608	100	3	1
D-Melibiose	b0767	b3386	double	RPE	MNXR4653; RPEh	rhea:13677; D-Ribulose-5-Phosphate 3-Epimerase	ec:5.1.3.1	ec		1.08608	1.08608	100	2	1
D-Melibiose	b0767	b4025	double	PGI	G6PI; G6PI2; G6PI3; G6PI_1; G6PIh; MNXR31472; MNXR35757; MNXR82946; MNXR83637; MNXR91750; PGIA; PGIAh; PGIBh	seed:rxn02380; rhea:11816; metacyc:RXN-6182; kegg:R00771; metacyc:PGLUCISOM-RXN; Glucose 6 phosphate isomerase; Glucose-6-phosphate isomerase, chloroplast; Glucose-6-phosphate isomerase (g6p-A); Glucose-6-phosphate isomerase, chloroplast (g6p-B); Glucose-6-phosphate isomerase (g6p-B); Glucose-6-phosphate isomerase; Glucose-6-phosphate isomerase, chloroplast (g6p-A)	ec:5.3.1.9	ec		1.08608	1.08608	100	13	1
D-Melibiose	b0844	b3812	double	PMDPHT	AUS; MNXR4086; MNXR4352; MNXR84819; MNXR84974; MNXR85582; NADPPPSm; NMNHYD; NMNR; NT5C; PAN4PP; PAN4PPe; SBPP1; SBPP1er	rhea:25197; rhea:36211; kegg:R02706; kegg:R10748; kegg:R00872; NADP phosphatase; Nmn hydrolysis; Sphinganine 1-phosphate phosphatase; Sphingoid base phosphate phosphatase sphinganine 1 phosphatase endoplasmic reticulum; Nicotinamide ribonucleotide phosphohydrolase; 5'-nucleotidase; Phosphatase (pan4p); 5-Amino-6-(1-D-ribitylamino)uracil synthase; Phosphatase, Extracellular	ec:3.1.3.-	ec		1.08608	1.08608	100	14	1
D-Melibiose	b0870	b2320	double	4HTHRA; THRA2	4HTHRA; THRA2	4-hydroxy-L-threonine aldolase; L-allo-Threonine Aldolase	direct_restore	direct_restore	b0870	1.08607	1.08608	100	2	2
D-Melibiose	b0870	b2320	double	PERD	MNXR4160	rhea:18829	ec:1.1.1.290	ec		1.08607	1.08608	100	1	1
D-Melibiose	b0870	b2551	double	GHMT2r	GHMT2rm; MNXR2619	rhea:15481; Glycine hydroxymethyltransferase reversible mitochondrial	ec:2.1.2.1	ec		1.08607	1.08608	100	2	1
D-Melibiose	b0870	b2551	double	THRA	THRA_1	Threonine aldolase	ec:4.1.2.48	ec		1.06237	1.08608	97.8	1	1
D-Melibiose	b0870	b0907	double	OHPBAT	MNXR32039; MNXR32268; PSAT; PSERT	Phosphoserine transaminase; rhea:16573; rhea:14329; Phosphoserine aminotransferase	ec:2.6.1.52	ec	b0907	1.04816	1.08608	96.5	4	1
D-Melibiose	b0907	b2551	double	PSERT	MNXR32039; MNXR32268; OHPBAT; PSAT	O-Phospho-4-hydroxy-L-threonine:2-oxoglutarate aminotransferase; rhea:16573; rhea:14329; Phosphoserine aminotransferase	ec:2.6.1.52	ec	b0907	1.06237	1.08608	97.8	4	1
D-Melibiose	b0907	b2551	double	GHMT2r	GHMT2rm; MNXR2619	rhea:15481; Glycine hydroxymethyltransferase reversible mitochondrial	ec:2.1.2.1	ec		1.04816	1.08608	96.5	2	1
D-Melibiose	b0928	b4054	double	ASPTA	3SALATAi; 3SALATAim; AATC; AATG; AATGm; ASPATh; ASPTAm; ASPTAp; CYSAT; CYSATm; CYSTA; CYSTAm; LCYSTAT; LCYSTATm; MNXR1357; MNXR31786; MNXR32641; PHETA1; PHETA1m; POATh; TYRTA; TYRTAh; TYRTAi; TYRTAim; TYRTAip	Phenylalanine transaminase; Tyrosine transaminase; Cysteine transaminase; metacyc:RXN-11737; rhea:21824; kegg:R00896; Aspartate transaminase; 3-sulfino-alanine transaminase (irreversible), mitochondrial; L-Phenylalanine:2-oxoglutarate aminotransferase, mitochondria; Aspartate aminotransferase, chloroplast; Aspartate aminotransferase, cysteate forming; L-Phenylalanine:2-oxoglutarate aminotransfera…	ec:2.6.1.1	ec	b4054 or b0928 or b3770	1.08608	1.08608	100	25	1
D-Melibiose	b0954	b3846	double	CTECOAI6; CTECOAI7	CTECOAI6; CTECOAI7; CTECOAI8; MNXR69222; MNXR74325; MNXR80399; MNXR9719	3-cis-2-trans-enoyl-CoA isomerase; seed:rxn08706; kegg:R04756; seed:rxn09038; rhea:23716	ec:5.3.3.8	ec	b3846	1.08608	1.08608	100	7	2
D-Melibiose	b0954	b3846	double	T2DECAI	T2DECAI	Trans-2-decenoyl-ACP isomerase	direct_restore	direct_restore	b0954	1.0779	1.08608	99.2	1	1
D-Melibiose	b0954	b2836	double	AACPS4	AACPS4_1	Long-chain-fatty-acid-[acyl-carrier-protein] ligase (16:1(9Z))	bigg:AACPS4	bigg		1.07243	1.08608	98.7	1	1
D-Melibiose	b0954	b2836	double	AACPS2	AACPS1; AACPS1_1; AACPS3; AACPS3_1; AACPS6; AACPS6_1; AACPS8; MNXR50749	Acyl-[acyl-carrier-protein] synthetase (n-C14:0); Acyl-[acyl-carrier-protein] synthetase (n-C16:0); Acyl-[acyl-carrier-protein] synthetase (n-C10:0); Acyl-[acyl-carrier-protein] synthetase (n-C18:0); metacyc:RXN-13266; Long-chain-fatty-acid-[acyl-carrier-protein] ligase (14:0); Long-chain-fatty-acid-[acyl-carrier-protein] ligase (16:0); Long-chain-fatty-acid-[acyl-carrier-protein] ligase (18:0)	ec:6.2.1.20	ec	b1094 and b2836	1.07043	1.08608	98.6	8	1
D-Melibiose	b1190	b4053	double	ALAR	ALAR_copy1; ALAR_copy2; MNXR626	Alanine racemase; rhea:20249	ec:5.1.1.1	ec	b4053	1.08608	1.08608	100	3	1
D-Melibiose	b1378	b3924	double	FLDR2; POR5	FLDR2; POR5	Pyruvate synthase; Flavodoxin reductase (NADPH)	direct_restore	direct_restore	(b1378 and b0684) or (b1378 and b2895)	1.08608	1.08608	100	2	2
D-Melibiose	b1622	b3008	double	CYSTL	CYSTRS	Cysteinyl-tRNA synthetase	bigg:CYSTL	bigg		1.08608	1.08608	100	1	1
D-Melibiose	b1622	b3008	double	CYSTL	CBL; CTINBL; CYSDS; CYSLYSL; CYSTBL; CYSTLp; MNXR68614; MNXR74367; MNXR84182; SELCYSTL; SELCYSTLh; TRPAS1	Cysteine Desulfhydrase; metacyc:RXN-12729; seed:rxn03379; rhea:13965; Cystathione b lyase peroxisomal; L-Cystine Lysteine-lyase (deaminating); Selenocystathionine L-homocysteine-lyase (deaminating), cytosol; Cystathionine beta-lyase, cystine; Cystathionine beta-lyase; Selenocystathionine L-homocysteine-lyase (deaminating), chloroplast; Tryptophanase L cysteine	ec:4.4.1.8	ec	b3008 or b3708	1.08608	1.08608	100	12	1
D-Melibiose	b1692	b3281	double	SHK3Dr	SKDH	Shikimate dehydrogenase	ec:1.1.1.25	ec		1.08608	1.08608	100	1	1
D-Melibiose	b1692	b3281	double	SHK3Dr	MNXR8388; QUINDH	Quinate dehydrogenase; rhea:18425	ec:1.1.1.282	ec	b1692	1.08608	1.08608	100	2	1
D-Melibiose	b1702	b1779	double	GAPD	GAPD_1	Glyceraldehyde-3-phosphate dehydrogenase	bigg:GAPD	bigg		1.08608	1.08608	100	1	1
D-Melibiose	b1702	b1779	double	GAPD	GAPDHf; GAPDHh; GAPDHm	Glyceraldehyde-3-phosphate dehydrogenase (NAD). flagellar; Glyceraldehyde 3-phosphate dehydrogenase (NAD), mitochondria; Glyceraldehyde 3-phosphate dehydrogenase (NAD)	ec:1.2.1.12	ec		1.08608	1.08608	100	3	1
D-Melibiose	b1702	b1779	double	GAPD	GAPDH_nadp_hi; GAPDi_nadp	Glyceraldehyde-3-phosphate dehydrogenase (NAD(P)+) (phosphorylating); Glyceraldehyde-3-phosphate dehydrogenase (NADP+) (phosphorylating)	ec:1.2.1.59	ec		1.08608	1.08608	100	2	1
D-Melibiose	b1702	b2926	double	PGK	MNXR4189; PGKf; PGKh; PGKm	rhea:14801; Phosphoglycerate kinase, mitochondrial; Phosphoglycerate kinase, flagellar; Phosphoglycerate kinase, chloroplast	ec:2.7.2.3	ec		1.08608	1.08608	100	4	1
D-Melibiose	b1702	b2779	double	ENO	ENOf; ENOm; MNXR1898; MNXR74234	kegg:R04206; rhea:10164; Enolase, mitochondria; Enolase, flagellar	ec:4.2.1.11	ec		1.08608	1.08608	100	4	1
D-Melibiose	b1702	b2779	double	PPS	MNXR4414	rhea:11364	ec:2.7.9.2	ec		0.65998	1.08608	60.8	1	1
D-Melibiose	b1761	b3213	double	GLUDy	GLUDy_1	Glutamate dehydrogenase (NADP)	bigg:GLUDy	bigg		1.08608	1.08608	100	1	1
D-Melibiose	b1761	b3213	double	GLUDy; GLUSy	GAM; GDH_nadp; GLUDy; GLUDym; GLUN; GLUNm; GLUNpp; GLUS_nadph; GLUSy; MNXR31609	Glutaminase; Glutamate synthase (NADPH); rhea:15501; Glutamate dehydrogenase [NAD(P)+]; Glutamate dehydrogenase (NADP), mitochondrial; Glutaminase (mitochondrial); Glutamate dehydrogenase (NADP)	ec:1.4.1.13	ec	b0485 or b1524	1.08608	1.08608	100	10	2
D-Melibiose	b1761	b3213	double	GLUDy	GDH; GDH1; GDHm; GLUDxi	Glutamate dehydrogenase NAD ; Glutamate dehydrogenase (NAD); Glutamate dehydrogenase, mitochondria; Glutamate dehydrogenase	ec:1.4.1.3	ec		1.08608	1.08608	100	4	1
D-Melibiose	b1779	b3738	double	GAPD	GAPD_1	Glyceraldehyde-3-phosphate dehydrogenase	bigg:GAPD	bigg		0.61534	1.08608	56.7	1	1
D-Melibiose	b1779	b3738	double	GAPD	GAPDHf; GAPDHh; GAPDHm	Glyceraldehyde-3-phosphate dehydrogenase (NAD). flagellar; Glyceraldehyde 3-phosphate dehydrogenase (NAD), mitochondria; Glyceraldehyde 3-phosphate dehydrogenase (NAD)	ec:1.2.1.12	ec		0.61534	1.08608	56.7	3	1
D-Melibiose	b1779	b3738	double	GAPD	GAPDH_nadp_hi; GAPDi_nadp	Glyceraldehyde-3-phosphate dehydrogenase (NAD(P)+) (phosphorylating); Glyceraldehyde-3-phosphate dehydrogenase (NADP+) (phosphorylating)	ec:1.2.1.59	ec		0.61534	1.08608	56.7	2	1
D-Melibiose	b1779	b3738	double	ATPS4rpp	ATPS4rpp_1	ATP synthase (four protons for one ATP) (periplasm)	bigg:ATPS4rpp	bigg		0.50627	1.08608	46.6	1	1
D-Melibiose	b1779	b3738	double	ATPS4rpp	ATPPHm; ATPS; ATPS3g; ATPS3m; ATPS3v; ATPS4m; ATPS4m_cho; ATPS4r; ATPSh; ATPasel; NTP1	Nucleoside-triphosphatase (ATP); ATP synthase (four protons for one ATP); ATP synthase mitochondrial; V-type ATPase, H+ transporting, lysosomal; ATP phosphohydrolase, mitochondria; ATPase cytosolic; ATP synthase Golgi Apparatus; ATP synthase vacuole; ATP synthase	ec:3.6.3.14	ec	b0650 or b4161	0.50627	1.08608	46.6	11	1
D-Melibiose	b1849	b2500	double	GARFT	FGFTh; FGFTm; FPGFTh; FPGFTm; MNXR15637; MNXR2551	rhea:15053; rhea:31131; N2-Formyl-N1-(5-phospho-D-ribosyl)glycinamide formyltransferase, chloroplast; N2-Formyl-N1-(5-phospho-D-ribosyl)glycinamide formyltransferase, mitochondria; 10-Formyltetrahydrofolate:5'-phosphoribosylglycinamide formyltransferase, chloroplast; 10-Formyltetrahydrofolate:5'-phosphoribosylglycinamide formyltransferase, mitochondria	ec:2.1.2.2	ec		1.08608	1.08608	100	6	1
D-Melibiose	b1849	b2500	double	GART	GART	GAR transformylase-T	direct_restore	direct_restore	b1849	1.08301	1.08608	99.7	1	1
D-Melibiose	b1852	b3386	double	G6PDH2r	G6PBDH; G6PBDHh; G6PDH1; G6PDH1er; G6PDH2er	Glucose 6 phosphate dehydrogenase endoplasmic reticulum; Glucose-6-phosphate dehydrogenase, endoplasmic reticulum; Beta-D-Glucose-6-phosphate NADP+ 1-oxoreductase; G6PDH1; Glucose 6-phosphate dehydrogenase (g6p-B)	ec:1.1.1.363	ec		1.08608	1.08608	100	5	1
D-Melibiose	b1852	b3386	double	G6PDH2r	G6PADH; G6PADHh; MNXR25081	bigg:G6PADH; Glucose-6-phosphate-1-dehydrogenase (g6p-A); Glucose 6-phosphate dehydrogenase (g6p-A)	ec:1.1.1.49	ec		1.08608	1.08608	100	3	1
D-Melibiose	b1852	b3386	double	RPE	MNXR4653; RPEh	rhea:13677; D-Ribulose-5-Phosphate 3-Epimerase	ec:5.1.3.1	ec		1.08608	1.08608	100	2	1
D-Melibiose	b1852	b4025	double	PGI	G6PI; G6PI2; G6PI3; G6PI_1; G6PIh; MNXR31472; MNXR35757; MNXR82946; MNXR83637; MNXR91750; PGIA; PGIAh; PGIBh	seed:rxn02380; rhea:11816; metacyc:RXN-6182; kegg:R00771; metacyc:PGLUCISOM-RXN; Glucose 6 phosphate isomerase; Glucose-6-phosphate isomerase, chloroplast; Glucose-6-phosphate isomerase (g6p-A); Glucose-6-phosphate isomerase, chloroplast (g6p-B); Glucose-6-phosphate isomerase (g6p-B); Glucose-6-phosphate isomerase; Glucose-6-phosphate isomerase, chloroplast (g6p-A)	ec:5.3.1.9	ec		1.08608	1.08608	100	13	1
D-Melibiose	b2029	b3386	double	GND	GNDer; PGDHh	Phosphogluconate dehydrogenase, endoplasmic reticulum; 6-phosphogluconate dehydrogenase	ec:1.1.1.351	ec		1.08608	1.08608	100	2	1
D-Melibiose	b2029	b3386	double	RPE	MNXR4653; RPEh	rhea:13677; D-Ribulose-5-Phosphate 3-Epimerase	ec:5.1.3.1	ec		1.08608	1.08608	100	2	1
D-Melibiose	b2029	b4025	double	PGI	G6PI; G6PI2; G6PI3; G6PI_1; G6PIh; MNXR31472; MNXR35757; MNXR82946; MNXR83637; MNXR91750; PGIA; PGIAh; PGIBh	seed:rxn02380; rhea:11816; metacyc:RXN-6182; kegg:R00771; metacyc:PGLUCISOM-RXN; Glucose 6 phosphate isomerase; Glucose-6-phosphate isomerase, chloroplast; Glucose-6-phosphate isomerase (g6p-A); Glucose-6-phosphate isomerase, chloroplast (g6p-B); Glucose-6-phosphate isomerase (g6p-B); Glucose-6-phosphate isomerase; Glucose-6-phosphate isomerase, chloroplast (g6p-A)	ec:5.3.1.9	ec		1.08608	1.08608	100	13	1
D-Melibiose	b2414	b2421	double	CYSS	ACSERL; ACSERLh; ACSERLm; ACSERSULL; ACSERSULLh; ACSERSULLm; AHSERL4; CYSS_1; CYSS_2; CYSS_trdrd; MNXR1354; MNXR81550; SLCYSS	rhea:30891; metacyc:RXN-12726; O3-Acetyl-L-serine acetate-lyase (adding hydrogen sulfide), mitochondria; Cysteine synthase, thioredoxin; Cysteine synthase; O-acetyl-L-serine sulfhydrylase; O3-Acetyl-L-serine acetate-lyase (adding hydrogen sulfide), cytosol; O3-Acetyl-L-serine acetate-lyase (adding hydrogen sulfide), chloroplast; Cysteine synthase Thiosulfate	ec:2.5.1.47	ec		1.08608	1.08608	100	13	1
D-Melibiose	b2414	b2421	double	CYSS	MNXR33950	rhea:10252	ec:2.5.1.65	ec		1.08608	1.08608	100	1	1
D-Melibiose	b2436	b3867	double	CPPPGO	CPPPGO_1; MNXR1272; MNXR72542	seed:rxn12220; rhea:18257; Coproporphyrinogen III oxidase (O2 required)	ec:1.3.3.3	ec		1.08608	1.08608	100	3	1
D-Melibiose	b2436	b3867	double	CPPPGO2	MNXR1273	rhea:15425	ec:1.3.99.22	ec		1.08606	1.08608	100	1	1
D-Melibiose	b2465	b2935	double	TKT1; TKT2	MNXR55953; MNXR69977; MNXR74900; MNXR79510; MNXR84331; TKT1; TKT1h; TKT2; TKT2h	Transketolase; kegg:R01067; rhea:27626; rhea:10508; kegg:R06863; seed:rxn01200; Transketolase 1; Transketolase 2	ec:2.2.1.1	ec	b2935 or b2465	1.08608	1.08608	100	9	2
D-Melibiose	b2508	b2868	double	IMPD	6TINS5MPOR; IMPDm; MNXR3100; MNXR75334	kegg:R08240; rhea:11708; IMP dehydrogenase, mitochondria; 6-thioinosine 5'-monophosphate:NAD oxidoreductase	ec:1.1.1.205	ec		1.08608	1.08608	100	4	1
D-Melibiose	b2508	b2868	double	HXAND	MNXR3054; MNXR5348; XAND; XANDp	Xanthine dehydrogenase; rhea:24670; rhea:16669; Xanthine dehydrogenase, peroxisomal	ec:1.17.1.4	ec	b2866 and b2867 and b2868	1.07837	1.08608	99.3	4	1
D-Melibiose	b2551	b4388	double	PSP_L	PSP_L_1	Phosphoserine phosphatase (L-serine)	bigg:PSP_L	bigg		1.06237	1.08608	97.8	1	1
D-Melibiose	b2551	b2913	double	PGCD	MNXR4184; PGLYDH	rhea:12641; Phosphoglycerate dehydrogenase	ec:1.1.1.95	ec		1.06237	1.08608	97.8	2	1
D-Melibiose	b2551	b4388	double	PSP_L	MNXR4485; MNXR4486; PSP; PSP_D; PSP_Lpp	Phospho-L-serine phosphatase (periplasmic); rhea:24873; rhea:21208; Phosphoserine phosphatase D serine ; Phosphoserine phosphatase	ec:3.1.3.3	ec	b4055 or b0383	1.06237	1.08608	97.8	5	1
D-Melibiose	b2551	b2913	double	GHMT2r	GHMT2rm; MNXR2619	rhea:15481; Glycine hydroxymethyltransferase reversible mitochondrial	ec:2.1.2.1	ec		1.04816	1.08608	96.5	2	1
D-Melibiose	b2708	b3197	double	A5PISO	MNXR300; MNXR91991	metacyc:DARAB5PISOM-RXN; rhea:23104	ec:5.3.1.13	ec		1.08608	1.08608	100	2	1
D-Melibiose	b2926	b3732	double	PGK	MNXR4189; PGKf; PGKh; PGKm	rhea:14801; Phosphoglycerate kinase, mitochondrial; Phosphoglycerate kinase, flagellar; Phosphoglycerate kinase, chloroplast	ec:2.7.2.3	ec		0.61534	1.08608	56.7	4	1
D-Melibiose	b2926	b3732	double	ATPS4rpp	ATPS4rpp_1	ATP synthase (four protons for one ATP) (periplasm)	bigg:ATPS4rpp	bigg		0.50627	1.08608	46.6	1	1
D-Melibiose	b2926	b3732	double	ATPS4rpp	ATPPHm; ATPS; ATPS3g; ATPS3m; ATPS3v; ATPS4m; ATPS4m_cho; ATPS4r; ATPSh; ATPasel; NTP1	Nucleoside-triphosphatase (ATP); ATP synthase (four protons for one ATP); ATP synthase mitochondrial; V-type ATPase, H+ transporting, lysosomal; ATP phosphohydrolase, mitochondria; ATPase cytosolic; ATP synthase Golgi Apparatus; ATP synthase vacuole; ATP synthase	ec:3.6.3.14	ec	b0650 or b4161	0.50627	1.08608	46.6	11	1
D-Melibiose	b3117	b3772	double	THRD_L	THRD_L_1	L-threonine deaminase	bigg:THRD_L	bigg		1.08608	1.08608	100	1	1
D-Melibiose	b3117	b3772	double	THRD_L	MNXR5058; MNXR84302; SERD_L; SER_AL; TAL; THRAL; THRD_Lm	L-serine deaminase; seed:rxn00737; rhea:22108; L threonine deaminase mitochondrial; L-serine ammonia-lyase; Threonine ammonia-lyase (serine); Threonine ammonia-lyase	ec:4.3.1.19	ec	b4471 or b1814 or b2797 or b3708 or b3117	1.08608	1.08608	100	7	1
D-Melibiose	b3829	b4019	double	METS	METS_1; METSm; MNXR69434	Methionine synthase; rhea:11172; 5-Methyltetrahydrofolate:L-homocysteine S-methyltransferase	ec:2.1.1.13	ec	b4019 or b3829	1.08608	1.08608	100	3	1
D-Ribose	b0002	b3940	double	HSDy	HSDH; HSDxi; MNXR3044; MNXR3045	rhea:15761; rhea:15757; Homoserine dehydrogenase NADH irreversible; Homoserine dehydrogenase	ec:1.1.1.3	ec		0.66979	0.66979	100	4	1
D-Ribose	b0032	b0521	double	CBMKr	MNXR1064	rhea:10152	ec:2.7.2.2	ec		0.66979	0.66979	100	1	1
D-Ribose	b0032	b0521	double	CBPS	CBPS_1	Carbamoyl-phosphate synthase (glutamine-hydrolysing)	bigg:CBPS	bigg		0.66317	0.66979	99	1	1
D-Ribose	b0032	b0521	double	CBPS	CBPSam; CBPSn; GAM; GLUN; GLUNm; GLUNpp; HCGALm; MNXR1067; MNXR33037; MNXR86517; MNXR86518	Glutaminase; rhea:18633; rhea:46744; rhea:18029; rhea:46748; Hydrogen-carbonate:L-glutamine amido-ligase, mitochondria; CBPSn; Carbamoyl-phosphate synthase (ammonia) (mitochondria; Glutaminase (mitochondrial)	ec:6.3.5.5	ec	b0485 or b1524	0.66317	0.66979	99	11	1
D-Ribose	b0033	b0521	double	CBMKr	MNXR1064	rhea:10152	ec:2.7.2.2	ec		0.66979	0.66979	100	1	1
D-Ribose	b0033	b0521	double	CBPS	CBPS_1	Carbamoyl-phosphate synthase (glutamine-hydrolysing)	bigg:CBPS	bigg		0.66317	0.66979	99	1	1
D-Ribose	b0033	b0521	double	CBPS	CBPSam; CBPSn; GAM; GLUN; GLUNm; GLUNpp; HCGALm; MNXR1067; MNXR33037; MNXR86517; MNXR86518	Glutaminase; rhea:18633; rhea:46744; rhea:18029; rhea:46748; Hydrogen-carbonate:L-glutamine amido-ligase, mitochondria; CBPSn; Carbamoyl-phosphate synthase (ammonia) (mitochondria; Glutaminase (mitochondrial)	ec:6.3.5.5	ec	b0485 or b1524	0.66317	0.66979	99	11	1
D-Ribose	b0048	b1606	double	DHFR	DHFOR; DHFR2i; DHFRim; FOLR2; FOLR2_1; MNXR14705; MNXR14706; MNXR14707; MNXR14999; MNXR1561; MNXR2269; THFOR1; THFOR2; r0512; r0514	kegg:R00937; kegg:R00940; rhea:31103; rhea:15009; kegg:R00936; kegg:R02235; Dihydrofolate reductase mitochondrial; Dihydrofolate reductase (NAD+); Folate reductase; Dihydrofolate:NAD+ oxidoreductase; 5,6,7,8-Tetrahydrofolate:NAD+ oxidoreductase; 5,6,7,8-Tetrahydrofolate:NADP+ oxidoreductase; Dihydrofolate:NAD+ oxidoreductase Folate biosynthesis EC:1.5.1.3; Dihydrofolate:NADP+ oxidoreductase One c…	ec:1.5.1.3	ec		0.66979	0.66979	100	15	1
D-Ribose	b0073	b1800	double	IPMD	IPMD_1	3-isopropylmalate dehydrogenase	bigg:IPMD	bigg		0.66979	0.66979	100	1	1
D-Ribose	b0073	b1800	double	IPMD	MNXR3132; MNXR3962; MNXR5662; OMCDC; OMCDCm	2-Oxo-4-methyl-3-carboxypentanoate decarboxylation; rhea:10892; rhea:32271; rhea:25078; 2 oxo 4 methyl 3 carboxypentanoate decarboxylation	ec:1.1.1.85	ec	s0001	0.66979	0.66979	100	5	1
D-Ribose	b0092	b0381	double	ALAALAr	MNXR614	rhea:11224	ec:6.3.2.4	ec		0.66979	0.66979	100	1	1
D-Ribose	b0099	b1865	double	DNTPPA	DNTPPA_1	Dihydroneopterin triphosphate pyrophosphatase	ec:3.6.1.67	ec		0.66979	0.66979	100	1	1
D-Ribose	b0126	b0339	double	HCO3E	HCO3Ee; HCO3Ehi; HCO3Em; HCO3En; MNXR2856	rhea:10748; HCO3 equilibrium reaction nuclear; HCO3 equilibration reaction, extracellular; HCO3 equilibration reaction; Carbonate dehydratase (HCO3 equilibration reaction), irreversible, chloroplast	ec:4.2.1.1	ec		0.66979	0.66979	100	5	1
D-Ribose	b0149	b3396	double	MCTP1App	MCTP1Aex	Murein crosslinking transpeptidase 1A:(A2pm->D-ala) (periplasm)	mnx:MNXR101426	mnx		0.66979	0.66979	100	1	1
D-Ribose	b0155	b1592	double	CLtipp	CLtipp	Chloride ion transport in via diffusion (periplasm)	direct_restore	direct_restore	b1592	0.66978	0.66979	100	1	1
D-Ribose	b0155	b1592	double	CLt3_2pp	CLt3r_2	Chloride transport via proton antiport (2:1) (periplasm)	mnx:MNXR96796	mnx		0.66979	0.66979	100	1	1
D-Ribose	b0171	b0910	double	UMPK	CYTK1; CYTK1m; CYTK1n; CYTK2; CYTK2m; CYTK2n; UMPKm; UMPKn	Cytidylate kinase (CMP); Cytidylate kinase (dCMP); Cytidylate kinase (CMP),mitochondrial; Cytidylate kinase (CMP),nuclear; UMP kinase (mitochondrial, ATP); UMP kinase nuclear; Cytidylate kinase (dCMP),nuclear; Cytidylate kinase (dCMP),mitochondrial	ec:2.7.4.14	ec	b0910	0.66704	0.66979	99.6	8	1
D-Ribose	b0171	b0910	double	UMPK	ADK3; ADK3m; MNXR68283; MNXR84761; URIDK2m; URIDK2r; URIDK2rn	Adentylate kinase (GTP); Uridylate kinase (dUMP); rhea:29863; metacyc:NUCLEOSIDE-PHOSPHATE-KINASE-RXN; Adentylate kinase GTP ; Uridylate kinase dUMP nuclear; Uridylate kinase (dUMP), mitochondrial	ec:2.7.4.4	ec	b0474	0.66704	0.66979	99.6	7	1
D-Ribose	b0238	b2508	double	IMPD	6TINS5MPOR; IMPDm; MNXR3100; MNXR75334	kegg:R08240; rhea:11708; IMP dehydrogenase, mitochondria; 6-thioinosine 5'-monophosphate:NAD oxidoreductase	ec:1.1.1.205	ec		0.66979	0.66979	100	4	1
D-Ribose	b0238	b2508	double	XPPT	GPAR; GUAPRT	Guanine phosphoribosyltransferase; GMP:diphosphate 5-phospho-alpha-D-ribosyltransferase	ec:2.4.2.22	ec	b0125 or b0238	0.66592	0.66979	99.4	2	1
D-Ribose	b0238	b2508	double	XPPT	6MPURPRT; ADPT; HXPRT; MNXR69265; MNXR75331; MNXR75332; MNXR75339; TGUAPRT; r0051	Hypoxanthine phosphoribosyltransferase (Hypoxanthine); Adenine phosphoribosyltransferase; kegg:R08237; kegg:R08238; rhea:17973; kegg:R08245; Thioguanine phosphoribosyltransferase; 6-mercaptopurine phosphoribosyltransferase; AMP:pyrophosphate phosphoribosyltransferase Purine metabolism EC:2.4.2.7	ec:2.4.2.8	ec	b0238 or b0125	0.66592	0.66979	99.4	9	1
D-Ribose	b0261	b3386	double	RPE	MNXR4653; RPEh	rhea:13677; D-Ribulose-5-Phosphate 3-Epimerase	ec:5.1.3.1	ec		0.66979	0.66979	100	2	1
D-Ribose	b0261	b3386	double	HCYSMT	MHPGLUT	5 methyltetrahydropteroyltriglutamate homocysteine S methyltransferase	bigg:HCYSMT	bigg		0.31059	0.66979	46.4	1	1
D-Ribose	b0261	b3386	double	HCYSMT	MNXR16335; MNXR21417; MNXR21433; MNXR21979; MNXR23927; MNXR26624; MNXR74791; MNXR86147	rhea:26321; metacyc:RXN-8221; metacyc:RXN-15227; metacyc:RXN-14667; rhea:36127; rhea:26325; rhea:36123; rhea:28014	ec:2.1.1	ec		0.31059	0.66979	46.4	8	1
D-Ribose	b0261	b3386	double	HCYSMT	HCYSMT2; MNXR69220	Homocysteine Methyltransferase; rhea:26337	ec:2.1.1.10	ec	b0261	0.31059	0.66979	46.4	2	1
D-Ribose	b0273	b4254	double	OCBT	OCBT_2	Ornithine carbamoyltransferase	bigg:OCBT	bigg		0.66979	0.66979	100	1	1
D-Ribose	b0273	b4254	double	OCBT	MNXR51003; OCBT_1; OCBTm; OCT; OCTh; OCTm	rhea:19513; Ornithine carbamoyltransferase, irreversible; Ornithine carbamoyltransferase, chloroplast; Ornithine carbamoyltransferase, mitochondrial; Ornithine carbamoyltransferase	ec:2.1.3.3	ec		0.66979	0.66979	100	6	1
D-Ribose	b0388	b3390	double	SHKK	SHKK_1	Shikimate kinase	bigg:SHKK	bigg		0.66979	0.66979	100	1	1
D-Ribose	b0388	b3390	double	SHKK	MNXR4842; SKK	rhea:13121; Shikimate kinase	ec:2.7.1.71	ec		0.66979	0.66979	100	2	1
D-Ribose	b0452	b0954	double	FACOAE141; FACOAE161; T2DECAI	FACOAE141; FACOAE161; T2DECAI	Trans-2-decenoyl-ACP isomerase; Fatty-acid-CoA thioesterase (tetradecenoate); Fatty-acid-CoA thioesterase (hexadecenoate)	direct_restore	direct_restore	b0452	0.66349	0.66979	99.1	3	3
D-Ribose	b0674	b3744	double	ASNS2	MNXR81756	seed:rxn00340	ec:6.3.1.1	ec		0.66979	0.66979	100	1	1
D-Ribose	b0674	b3744	double	ASNS1; ASNS2	ASNS1; ASNS2; GAM; GLUN; GLUNm; GLUNpp; MNXR33036	Glutaminase; Asparagine synthase (glutamine-hydrolysing); rhea:12228; Glutaminase (mitochondrial); Asparagine synthetase	ec:6.3.5.4	ec	b0485 or b1524	0.66979	0.66979	100	7	2
D-Ribose	b0763	b2422	double	MOBDabcpp	ATPPHm; ATPS; MOBDabc; NTP1	Nucleoside-triphosphatase (ATP); Molybdate transport via ABC system; ATP phosphohydrolase, mitochondria; ATPase cytosolic	ec:3.6.3.29	ec	b0650 or b4161	0.66979	0.66979	100	4	1
D-Ribose	b0764	b2423	double	MOBDabcpp	ATPPHm; ATPS; MOBDabc; NTP1	Nucleoside-triphosphatase (ATP); Molybdate transport via ABC system; ATP phosphohydrolase, mitochondria; ATPase cytosolic	ec:3.6.3.29	ec	b0650 or b4161	0.66979	0.66979	100	4	1
D-Ribose	b0765	b2422	double	MOBDabcpp	ATPPHm; ATPS; MOBDabc; NTP1	Nucleoside-triphosphatase (ATP); Molybdate transport via ABC system; ATP phosphohydrolase, mitochondria; ATPase cytosolic	ec:3.6.3.29	ec	b0650 or b4161	0.66979	0.66979	100	4	1
D-Ribose	b0844	b3812	double	PMDPHT	AUS; MNXR4086; MNXR4352; MNXR84819; MNXR84974; MNXR85582; NADPPPSm; NMNHYD; NMNR; NT5C; PAN4PP; PAN4PPe; SBPP1; SBPP1er	rhea:25197; rhea:36211; kegg:R02706; kegg:R10748; kegg:R00872; NADP phosphatase; Nmn hydrolysis; Sphinganine 1-phosphate phosphatase; Sphingoid base phosphate phosphatase sphinganine 1 phosphatase endoplasmic reticulum; Nicotinamide ribonucleotide phosphohydrolase; 5'-nucleotidase; Phosphatase (pan4p); 5-Amino-6-(1-D-ribitylamino)uracil synthase; Phosphatase, Extracellular	ec:3.1.3.-	ec		0.66979	0.66979	100	14	1
D-Ribose	b0870	b2320	double	4HTHRA; THRA2	4HTHRA; THRA2	4-hydroxy-L-threonine aldolase; L-allo-Threonine Aldolase	direct_restore	direct_restore	b0870	0.66978	0.66979	100	2	2
D-Ribose	b0870	b2320	double	PERD	MNXR4160	rhea:18829	ec:1.1.1.290	ec		0.66978	0.66979	100	1	1
D-Ribose	b0870	b2551	double	GHMT2r	GHMT2rm; MNXR2619	rhea:15481; Glycine hydroxymethyltransferase reversible mitochondrial	ec:2.1.2.1	ec		0.66978	0.66979	100	2	1
D-Ribose	b0870	b2551	double	THRA	THRA_1	Threonine aldolase	ec:4.1.2.48	ec		0.65168	0.66979	97.3	1	1
D-Ribose	b0870	b0907	double	OHPBAT	MNXR32039; MNXR32268; PSAT; PSERT	Phosphoserine transaminase; rhea:16573; rhea:14329; Phosphoserine aminotransferase	ec:2.6.1.52	ec	b0907	0.64104	0.66979	95.7	4	1
D-Ribose	b0907	b2551	double	PSERT	MNXR32039; MNXR32268; OHPBAT; PSAT	O-Phospho-4-hydroxy-L-threonine:2-oxoglutarate aminotransferase; rhea:16573; rhea:14329; Phosphoserine aminotransferase	ec:2.6.1.52	ec	b0907	0.65168	0.66979	97.3	4	1
D-Ribose	b0907	b2551	double	GHMT2r	GHMT2rm; MNXR2619	rhea:15481; Glycine hydroxymethyltransferase reversible mitochondrial	ec:2.1.2.1	ec		0.64104	0.66979	95.7	2	1
D-Ribose	b0928	b4054	double	ASPTA	3SALATAi; 3SALATAim; AATC; AATG; AATGm; ASPATh; ASPTAm; ASPTAp; CYSAT; CYSATm; CYSTA; CYSTAm; LCYSTAT; LCYSTATm; MNXR1357; MNXR31786; MNXR32641; PHETA1; PHETA1m; POATh; TYRTA; TYRTAh; TYRTAi; TYRTAim; TYRTAip	Phenylalanine transaminase; Tyrosine transaminase; Cysteine transaminase; metacyc:RXN-11737; rhea:21824; kegg:R00896; Aspartate transaminase; 3-sulfino-alanine transaminase (irreversible), mitochondrial; L-Phenylalanine:2-oxoglutarate aminotransferase, mitochondria; Aspartate aminotransferase, chloroplast; Aspartate aminotransferase, cysteate forming; L-Phenylalanine:2-oxoglutarate aminotransfera…	ec:2.6.1.1	ec	b4054 or b0928 or b3770	0.66979	0.66979	100	25	1
D-Ribose	b0954	b3846	double	CTECOAI6; CTECOAI7	CTECOAI6; CTECOAI7; CTECOAI8; MNXR69222; MNXR74325; MNXR80399; MNXR9719	3-cis-2-trans-enoyl-CoA isomerase; seed:rxn08706; kegg:R04756; seed:rxn09038; rhea:23716	ec:5.3.3.8	ec	b3846	0.66979	0.66979	100	7	2
D-Ribose	b0954	b3846	double	T2DECAI	T2DECAI	Trans-2-decenoyl-ACP isomerase	direct_restore	direct_restore	b0954	0.6658	0.66979	99.4	1	1
D-Ribose	b0954	b2836	double	AACPS4	AACPS4_1	Long-chain-fatty-acid-[acyl-carrier-protein] ligase (16:1(9Z))	bigg:AACPS4	bigg		0.66349	0.66979	99.1	1	1
D-Ribose	b0954	b2836	double	AACPS2	AACPS1; AACPS1_1; AACPS3; AACPS3_1; AACPS6; AACPS6_1; AACPS8; MNXR50749	Acyl-[acyl-carrier-protein] synthetase (n-C14:0); Acyl-[acyl-carrier-protein] synthetase (n-C16:0); Acyl-[acyl-carrier-protein] synthetase (n-C10:0); Acyl-[acyl-carrier-protein] synthetase (n-C18:0); metacyc:RXN-13266; Long-chain-fatty-acid-[acyl-carrier-protein] ligase (14:0); Long-chain-fatty-acid-[acyl-carrier-protein] ligase (16:0); Long-chain-fatty-acid-[acyl-carrier-protein] ligase (18:0)	ec:6.2.1.20	ec	b1094 and b2836	0.6625	0.66979	98.9	8	1
D-Ribose	b1190	b4053	double	ALAR	ALAR_copy1; ALAR_copy2; MNXR626	Alanine racemase; rhea:20249	ec:5.1.1.1	ec	b4053	0.66979	0.66979	100	3	1
D-Ribose	b1378	b3924	double	FLDR2; POR5	FLDR2; POR5	Pyruvate synthase; Flavodoxin reductase (NADPH)	direct_restore	direct_restore	(b1378 and b0684) or (b1378 and b2895)	0.66979	0.66979	100	2	2
D-Ribose	b1511	b3386	double	RPE	MNXR4653; RPEh	rhea:13677; D-Ribulose-5-Phosphate 3-Epimerase	ec:5.1.3.1	ec		0.66978	0.66979	100	2	1
D-Ribose	b1511	b3386	double	AI2K	AI2K	Autoinducer-2 kinase	direct_restore	direct_restore	b1511	0.31059	0.66979	46.4	1	1
D-Ribose	b1517	b3386	double	RPE	MNXR4653; RPEh	rhea:13677; D-Ribulose-5-Phosphate 3-Epimerase	ec:5.1.3.1	ec		0.66978	0.66979	100	2	1
D-Ribose	b1517	b3386	double	PAI2T	PAI2T	3-hydroxy-2,4-pentadione 5-phosphate thiolase	direct_restore	direct_restore	b1517	0.31059	0.66979	46.4	1	1
D-Ribose	b1518	b3386	double	RPE	MNXR4653; RPEh	rhea:13677; D-Ribulose-5-Phosphate 3-Epimerase	ec:5.1.3.1	ec		0.66978	0.66979	100	2	1
D-Ribose	b1518	b3386	double	PAI2I	PAI2I	Phospho-AI-2 isomerase	direct_restore	direct_restore	b1518	0.31059	0.66979	46.4	1	1
D-Ribose	b1622	b3008	double	CYSTL	CYSTRS	Cysteinyl-tRNA synthetase	bigg:CYSTL	bigg		0.66979	0.66979	100	1	1
D-Ribose	b1622	b3008	double	CYSTL	CBL; CTINBL; CYSDS; CYSLYSL; CYSTBL; CYSTLp; MNXR68614; MNXR74367; MNXR84182; SELCYSTL; SELCYSTLh; TRPAS1	Cysteine Desulfhydrase; metacyc:RXN-12729; seed:rxn03379; rhea:13965; Cystathione b lyase peroxisomal; L-Cystine Lysteine-lyase (deaminating); Selenocystathionine L-homocysteine-lyase (deaminating), cytosol; Cystathionine beta-lyase, cystine; Cystathionine beta-lyase; Selenocystathionine L-homocysteine-lyase (deaminating), chloroplast; Tryptophanase L cysteine	ec:4.4.1.8	ec	b3008 or b3708	0.66979	0.66979	100	12	1
D-Ribose	b1692	b3281	double	SHK3Dr	SKDH	Shikimate dehydrogenase	ec:1.1.1.25	ec		0.66979	0.66979	100	1	1
D-Ribose	b1692	b3281	double	SHK3Dr	MNXR8388; QUINDH	Quinate dehydrogenase; rhea:18425	ec:1.1.1.282	ec	b1692	0.66979	0.66979	100	2	1
D-Ribose	b1702	b1779	double	GAPD	GAPD_1	Glyceraldehyde-3-phosphate dehydrogenase	bigg:GAPD	bigg		0.66979	0.66979	100	1	1
D-Ribose	b1702	b1779	double	GAPD	GAPDHf; GAPDHh; GAPDHm	Glyceraldehyde-3-phosphate dehydrogenase (NAD). flagellar; Glyceraldehyde 3-phosphate dehydrogenase (NAD), mitochondria; Glyceraldehyde 3-phosphate dehydrogenase (NAD)	ec:1.2.1.12	ec		0.66979	0.66979	100	3	1
D-Ribose	b1702	b1779	double	GAPD	GAPDH_nadp_hi; GAPDi_nadp	Glyceraldehyde-3-phosphate dehydrogenase (NAD(P)+) (phosphorylating); Glyceraldehyde-3-phosphate dehydrogenase (NADP+) (phosphorylating)	ec:1.2.1.59	ec		0.66979	0.66979	100	2	1
D-Ribose	b1702	b2926	double	PGK	MNXR4189; PGKf; PGKh; PGKm	rhea:14801; Phosphoglycerate kinase, mitochondrial; Phosphoglycerate kinase, flagellar; Phosphoglycerate kinase, chloroplast	ec:2.7.2.3	ec		0.66979	0.66979	100	4	1
D-Ribose	b1702	b2779	double	ENO	ENOf; ENOm; MNXR1898; MNXR74234	kegg:R04206; rhea:10164; Enolase, mitochondria; Enolase, flagellar	ec:4.2.1.11	ec		0.66979	0.66979	100	4	1
D-Ribose	b1702	b2779	double	PPS	MNXR4414	rhea:11364	ec:2.7.9.2	ec		0.5363	0.66979	80.1	1	1
D-Ribose	b1761	b3213	double	GLUDy	GLUDy_1	Glutamate dehydrogenase (NADP)	bigg:GLUDy	bigg		0.66979	0.66979	100	1	1
D-Ribose	b1761	b3213	double	GLUDy; GLUSy	GAM; GDH_nadp; GLUDy; GLUDym; GLUN; GLUNm; GLUNpp; GLUS_nadph; GLUSy; MNXR31609	Glutaminase; Glutamate synthase (NADPH); rhea:15501; Glutamate dehydrogenase [NAD(P)+]; Glutamate dehydrogenase (NADP), mitochondrial; Glutaminase (mitochondrial); Glutamate dehydrogenase (NADP)	ec:1.4.1.13	ec	b0485 or b1524	0.66979	0.66979	100	10	2
D-Ribose	b1761	b3213	double	GLUDy	GDH; GDH1; GDHm; GLUDxi	Glutamate dehydrogenase NAD ; Glutamate dehydrogenase (NAD); Glutamate dehydrogenase, mitochondria; Glutamate dehydrogenase	ec:1.4.1.3	ec		0.66979	0.66979	100	4	1
D-Ribose	b1779	b3738	double	ATPS4rpp	ATPS4rpp_1	ATP synthase (four protons for one ATP) (periplasm)	bigg:ATPS4rpp	bigg		0.43985	0.66979	65.7	1	1
D-Ribose	b1779	b3738	double	ATPS4rpp	ATPPHm; ATPS; ATPS3g; ATPS3m; ATPS3v; ATPS4m; ATPS4m_cho; ATPS4r; ATPSh; ATPasel; NTP1	Nucleoside-triphosphatase (ATP); ATP synthase (four protons for one ATP); ATP synthase mitochondrial; V-type ATPase, H+ transporting, lysosomal; ATP phosphohydrolase, mitochondria; ATPase cytosolic; ATP synthase Golgi Apparatus; ATP synthase vacuole; ATP synthase	ec:3.6.3.14	ec	b0650 or b4161	0.43985	0.66979	65.7	11	1
D-Ribose	b1779	b3738	double	GAPD	GAPD_1	Glyceraldehyde-3-phosphate dehydrogenase	bigg:GAPD	bigg		0.12841	0.66979	19.2	1	1
D-Ribose	b1779	b3738	double	GAPD	GAPDHf; GAPDHh; GAPDHm	Glyceraldehyde-3-phosphate dehydrogenase (NAD). flagellar; Glyceraldehyde 3-phosphate dehydrogenase (NAD), mitochondria; Glyceraldehyde 3-phosphate dehydrogenase (NAD)	ec:1.2.1.12	ec		0.12841	0.66979	19.2	3	1
D-Ribose	b1779	b3738	double	GAPD	GAPDH_nadp_hi; GAPDi_nadp	Glyceraldehyde-3-phosphate dehydrogenase (NAD(P)+) (phosphorylating); Glyceraldehyde-3-phosphate dehydrogenase (NADP+) (phosphorylating)	ec:1.2.1.59	ec		0.12841	0.66979	19.2	2	1
D-Ribose	b1849	b2500	double	GARFT	FGFTh; FGFTm; FPGFTh; FPGFTm; MNXR15637; MNXR2551	rhea:15053; rhea:31131; N2-Formyl-N1-(5-phospho-D-ribosyl)glycinamide formyltransferase, chloroplast; N2-Formyl-N1-(5-phospho-D-ribosyl)glycinamide formyltransferase, mitochondria; 10-Formyltetrahydrofolate:5'-phosphoribosylglycinamide formyltransferase, chloroplast; 10-Formyltetrahydrofolate:5'-phosphoribosylglycinamide formyltransferase, mitochondria	ec:2.1.2.2	ec		0.66979	0.66979	100	6	1
D-Ribose	b1849	b2500	double	GART	GART	GAR transformylase-T	direct_restore	direct_restore	b1849	0.66778	0.66979	99.7	1	1
D-Ribose	b2414	b2421	double	CYSS	ACSERL; ACSERLh; ACSERLm; ACSERSULL; ACSERSULLh; ACSERSULLm; AHSERL4; CYSS_1; CYSS_2; CYSS_trdrd; MNXR1354; MNXR81550; SLCYSS	rhea:30891; metacyc:RXN-12726; O3-Acetyl-L-serine acetate-lyase (adding hydrogen sulfide), mitochondria; Cysteine synthase, thioredoxin; Cysteine synthase; O-acetyl-L-serine sulfhydrylase; O3-Acetyl-L-serine acetate-lyase (adding hydrogen sulfide), cytosol; O3-Acetyl-L-serine acetate-lyase (adding hydrogen sulfide), chloroplast; Cysteine synthase Thiosulfate	ec:2.5.1.47	ec		0.66979	0.66979	100	13	1
D-Ribose	b2414	b2421	double	CYSS	MNXR33950	rhea:10252	ec:2.5.1.65	ec		0.66979	0.66979	100	1	1
D-Ribose	b2436	b3867	double	CPPPGO	CPPPGO_1; MNXR1272; MNXR72542	seed:rxn12220; rhea:18257; Coproporphyrinogen III oxidase (O2 required)	ec:1.3.3.3	ec		0.66979	0.66979	100	3	1
D-Ribose	b2436	b3867	double	CPPPGO2	MNXR1273	rhea:15425	ec:1.3.99.22	ec		0.66977	0.66979	100	1	1
D-Ribose	b2465	b2935	double	TKT1; TKT2	MNXR55953; MNXR69977; MNXR74900; MNXR79510; MNXR84331; TKT1; TKT1h; TKT2; TKT2h	Transketolase; kegg:R01067; rhea:27626; rhea:10508; kegg:R06863; seed:rxn01200; Transketolase 1; Transketolase 2	ec:2.2.1.1	ec	b2935 or b2465	0.31804	0.66979	47.5	9	2
D-Ribose	b2508	b2868	double	IMPD	6TINS5MPOR; IMPDm; MNXR3100; MNXR75334	kegg:R08240; rhea:11708; IMP dehydrogenase, mitochondria; 6-thioinosine 5'-monophosphate:NAD oxidoreductase	ec:1.1.1.205	ec		0.66979	0.66979	100	4	1
D-Ribose	b2508	b2868	double	HXAND	MNXR3054; MNXR5348; XAND; XANDp	Xanthine dehydrogenase; rhea:24670; rhea:16669; Xanthine dehydrogenase, peroxisomal	ec:1.17.1.4	ec	b2866 and b2867 and b2868	0.66592	0.66979	99.4	4	1
D-Ribose	b2551	b4388	double	PSP_L	PSP_L_1	Phosphoserine phosphatase (L-serine)	bigg:PSP_L	bigg		0.65168	0.66979	97.3	1	1
D-Ribose	b2551	b2913	double	PGCD	MNXR4184; PGLYDH	rhea:12641; Phosphoglycerate dehydrogenase	ec:1.1.1.95	ec		0.65168	0.66979	97.3	2	1
D-Ribose	b2551	b4388	double	PSP_L	MNXR4485; MNXR4486; PSP; PSP_D; PSP_Lpp	Phospho-L-serine phosphatase (periplasmic); rhea:24873; rhea:21208; Phosphoserine phosphatase D serine ; Phosphoserine phosphatase	ec:3.1.3.3	ec	b4055 or b0383	0.65168	0.66979	97.3	5	1
D-Ribose	b2551	b2913	double	GHMT2r	GHMT2rm; MNXR2619	rhea:15481; Glycine hydroxymethyltransferase reversible mitochondrial	ec:2.1.2.1	ec		0.64104	0.66979	95.7	2	1
D-Ribose	b2708	b3197	double	A5PISO	MNXR300; MNXR91991	metacyc:DARAB5PISOM-RXN; rhea:23104	ec:5.3.1.13	ec		0.66979	0.66979	100	2	1
D-Ribose	b2779	b3733	double	ATPS4rpp	ATPS4rpp_1	ATP synthase (four protons for one ATP) (periplasm)	bigg:ATPS4rpp	bigg		0.5363	0.66979	80.1	1	1
D-Ribose	b2779	b3733	double	ATPS4rpp	ATPPHm; ATPS; ATPS3g; ATPS3m; ATPS3v; ATPS4m; ATPS4m_cho; ATPS4r; ATPSh; ATPasel; NTP1	Nucleoside-triphosphatase (ATP); ATP synthase (four protons for one ATP); ATP synthase mitochondrial; V-type ATPase, H+ transporting, lysosomal; ATP phosphohydrolase, mitochondria; ATPase cytosolic; ATP synthase Golgi Apparatus; ATP synthase vacuole; ATP synthase	ec:3.6.3.14	ec	b0650 or b4161	0.5363	0.66979	80.1	11	1
D-Ribose	b2779	b3733	double	ENO	ENOf; ENOm; MNXR1898; MNXR74234	kegg:R04206; rhea:10164; Enolase, mitochondria; Enolase, flagellar	ec:4.2.1.11	ec		0.12841	0.66979	19.2	4	1
D-Ribose	b2926	b3732	double	ATPS4rpp	ATPS4rpp_1	ATP synthase (four protons for one ATP) (periplasm)	bigg:ATPS4rpp	bigg		0.43985	0.66979	65.7	1	1
D-Ribose	b2926	b3732	double	ATPS4rpp	ATPPHm; ATPS; ATPS3g; ATPS3m; ATPS3v; ATPS4m; ATPS4m_cho; ATPS4r; ATPSh; ATPasel; NTP1	Nucleoside-triphosphatase (ATP); ATP synthase (four protons for one ATP); ATP synthase mitochondrial; V-type ATPase, H+ transporting, lysosomal; ATP phosphohydrolase, mitochondria; ATPase cytosolic; ATP synthase Golgi Apparatus; ATP synthase vacuole; ATP synthase	ec:3.6.3.14	ec	b0650 or b4161	0.43985	0.66979	65.7	11	1
D-Ribose	b2926	b3732	double	PGK	MNXR4189; PGKf; PGKh; PGKm	rhea:14801; Phosphoglycerate kinase, mitochondrial; Phosphoglycerate kinase, flagellar; Phosphoglycerate kinase, chloroplast	ec:2.7.2.3	ec		0.12841	0.66979	19.2	4	1
D-Ribose	b3117	b3772	double	THRD_L	THRD_L_1	L-threonine deaminase	bigg:THRD_L	bigg		0.66979	0.66979	100	1	1
D-Ribose	b3117	b3772	double	THRD_L	MNXR5058; MNXR84302; SERD_L; SER_AL; TAL; THRAL; THRD_Lm	L-serine deaminase; seed:rxn00737; rhea:22108; L threonine deaminase mitochondrial; L-serine ammonia-lyase; Threonine ammonia-lyase (serine); Threonine ammonia-lyase	ec:4.3.1.19	ec	b4471 or b1814 or b2797 or b3708 or b3117	0.66979	0.66979	100	7	1
D-Ribose	b3386	b3736	double	ATPS4rpp	ATPS4rpp_1	ATP synthase (four protons for one ATP) (periplasm)	bigg:ATPS4rpp	bigg		0.31059	0.66979	46.4	1	1
D-Ribose	b3386	b3736	double	ATPS4rpp	ATPPHm; ATPS; ATPS3g; ATPS3m; ATPS3v; ATPS4m; ATPS4m_cho; ATPS4r; ATPSh; ATPasel; NTP1	Nucleoside-triphosphatase (ATP); ATP synthase (four protons for one ATP); ATP synthase mitochondrial; V-type ATPase, H+ transporting, lysosomal; ATP phosphohydrolase, mitochondria; ATPase cytosolic; ATP synthase Golgi Apparatus; ATP synthase vacuole; ATP synthase	ec:3.6.3.14	ec	b0650 or b4161	0.31059	0.66979	46.4	11	1
D-Ribose	b3386	b3736	double	RPE	MNXR4653; RPEh	rhea:13677; D-Ribulose-5-Phosphate 3-Epimerase	ec:5.1.3.1	ec		0.12841	0.66979	19.2	2	1
D-Ribose	b3731	b3919	double	ATPS4rpp	ATPS4rpp_1	ATP synthase (four protons for one ATP) (periplasm)	bigg:ATPS4rpp	bigg		0.61073	0.66979	91.2	1	1
D-Ribose	b3731	b3919	double	ATPS4rpp	ATPPHm; ATPS; ATPS3g; ATPS3m; ATPS3v; ATPS4m; ATPS4m_cho; ATPS4r; ATPSh; ATPasel; NTP1	Nucleoside-triphosphatase (ATP); ATP synthase (four protons for one ATP); ATP synthase mitochondrial; V-type ATPase, H+ transporting, lysosomal; ATP phosphohydrolase, mitochondria; ATPase cytosolic; ATP synthase Golgi Apparatus; ATP synthase vacuole; ATP synthase	ec:3.6.3.14	ec	b0650 or b4161	0.61073	0.66979	91.2	11	1
D-Ribose	b3731	b3919	double	TPI	MNXR51088; TPIh	rhea:18585; Triosephosphate isomerase	ec:5.3.1.1	ec		0.12841	0.66979	19.2	2	1
D-Ribose	b3732	b3919	double	ATPS4rpp	ATPS4rpp_1	ATP synthase (four protons for one ATP) (periplasm)	bigg:ATPS4rpp	bigg		0.61073	0.66979	91.2	1	1
D-Ribose	b3732	b3919	double	ATPS4rpp	ATPPHm; ATPS; ATPS3g; ATPS3m; ATPS3v; ATPS4m; ATPS4m_cho; ATPS4r; ATPSh; ATPasel; NTP1	Nucleoside-triphosphatase (ATP); ATP synthase (four protons for one ATP); ATP synthase mitochondrial; V-type ATPase, H+ transporting, lysosomal; ATP phosphohydrolase, mitochondria; ATPase cytosolic; ATP synthase Golgi Apparatus; ATP synthase vacuole; ATP synthase	ec:3.6.3.14	ec	b0650 or b4161	0.61073	0.66979	91.2	11	1
D-Ribose	b3732	b3919	double	TPI	MNXR51088; TPIh	rhea:18585; Triosephosphate isomerase	ec:5.3.1.1	ec		0.12841	0.66979	19.2	2	1
D-Ribose	b3733	b3919	double	ATPS4rpp	ATPS4rpp_1	ATP synthase (four protons for one ATP) (periplasm)	bigg:ATPS4rpp	bigg		0.61073	0.66979	91.2	1	1
D-Ribose	b3733	b3919	double	ATPS4rpp	ATPPHm; ATPS; ATPS3g; ATPS3m; ATPS3v; ATPS4m; ATPS4m_cho; ATPS4r; ATPSh; ATPasel; NTP1	Nucleoside-triphosphatase (ATP); ATP synthase (four protons for one ATP); ATP synthase mitochondrial; V-type ATPase, H+ transporting, lysosomal; ATP phosphohydrolase, mitochondria; ATPase cytosolic; ATP synthase Golgi Apparatus; ATP synthase vacuole; ATP synthase	ec:3.6.3.14	ec	b0650 or b4161	0.61073	0.66979	91.2	11	1
D-Ribose	b3733	b3919	double	TPI	MNXR51088; TPIh	rhea:18585; Triosephosphate isomerase	ec:5.3.1.1	ec		0.12841	0.66979	19.2	2	1
D-Ribose	b3734	b3919	double	ATPS4rpp	ATPS4rpp_1	ATP synthase (four protons for one ATP) (periplasm)	bigg:ATPS4rpp	bigg		0.61073	0.66979	91.2	1	1
D-Ribose	b3734	b3919	double	ATPS4rpp	ATPPHm; ATPS; ATPS3g; ATPS3m; ATPS3v; ATPS4m; ATPS4m_cho; ATPS4r; ATPSh; ATPasel; NTP1	Nucleoside-triphosphatase (ATP); ATP synthase (four protons for one ATP); ATP synthase mitochondrial; V-type ATPase, H+ transporting, lysosomal; ATP phosphohydrolase, mitochondria; ATPase cytosolic; ATP synthase Golgi Apparatus; ATP synthase vacuole; ATP synthase	ec:3.6.3.14	ec	b0650 or b4161	0.61073	0.66979	91.2	11	1
D-Ribose	b3734	b3919	double	TPI	MNXR51088; TPIh	rhea:18585; Triosephosphate isomerase	ec:5.3.1.1	ec		0.12841	0.66979	19.2	2	1
D-Ribose	b3735	b3919	double	ATPS4rpp	ATPS4rpp_1	ATP synthase (four protons for one ATP) (periplasm)	bigg:ATPS4rpp	bigg		0.61073	0.66979	91.2	1	1
D-Ribose	b3735	b3919	double	ATPS4rpp	ATPPHm; ATPS; ATPS3g; ATPS3m; ATPS3v; ATPS4m; ATPS4m_cho; ATPS4r; ATPSh; ATPasel; NTP1	Nucleoside-triphosphatase (ATP); ATP synthase (four protons for one ATP); ATP synthase mitochondrial; V-type ATPase, H+ transporting, lysosomal; ATP phosphohydrolase, mitochondria; ATPase cytosolic; ATP synthase Golgi Apparatus; ATP synthase vacuole; ATP synthase	ec:3.6.3.14	ec	b0650 or b4161	0.61073	0.66979	91.2	11	1
D-Ribose	b3735	b3919	double	TPI	MNXR51088; TPIh	rhea:18585; Triosephosphate isomerase	ec:5.3.1.1	ec		0.12841	0.66979	19.2	2	1
D-Ribose	b3736	b3919	double	ATPS4rpp	ATPS4rpp_1	ATP synthase (four protons for one ATP) (periplasm)	bigg:ATPS4rpp	bigg		0.61073	0.66979	91.2	1	1
D-Ribose	b3736	b3919	double	ATPS4rpp	ATPPHm; ATPS; ATPS3g; ATPS3m; ATPS3v; ATPS4m; ATPS4m_cho; ATPS4r; ATPSh; ATPasel; NTP1	Nucleoside-triphosphatase (ATP); ATP synthase (four protons for one ATP); ATP synthase mitochondrial; V-type ATPase, H+ transporting, lysosomal; ATP phosphohydrolase, mitochondria; ATPase cytosolic; ATP synthase Golgi Apparatus; ATP synthase vacuole; ATP synthase	ec:3.6.3.14	ec	b0650 or b4161	0.61073	0.66979	91.2	11	1
D-Ribose	b3736	b3919	double	TPI	MNXR51088; TPIh	rhea:18585; Triosephosphate isomerase	ec:5.3.1.1	ec		0.12841	0.66979	19.2	2	1
D-Ribose	b3737	b3919	double	ATPS4rpp	ATPS4rpp_1	ATP synthase (four protons for one ATP) (periplasm)	bigg:ATPS4rpp	bigg		0.61073	0.66979	91.2	1	1
D-Ribose	b3737	b3919	double	ATPS4rpp	ATPPHm; ATPS; ATPS3g; ATPS3m; ATPS3v; ATPS4m; ATPS4m_cho; ATPS4r; ATPSh; ATPasel; NTP1	Nucleoside-triphosphatase (ATP); ATP synthase (four protons for one ATP); ATP synthase mitochondrial; V-type ATPase, H+ transporting, lysosomal; ATP phosphohydrolase, mitochondria; ATPase cytosolic; ATP synthase Golgi Apparatus; ATP synthase vacuole; ATP synthase	ec:3.6.3.14	ec	b0650 or b4161	0.61073	0.66979	91.2	11	1
D-Ribose	b3737	b3919	double	TPI	MNXR51088; TPIh	rhea:18585; Triosephosphate isomerase	ec:5.3.1.1	ec		0.12841	0.66979	19.2	2	1
D-Ribose	b3738	b3919	double	ATPS4rpp	ATPS4rpp_1	ATP synthase (four protons for one ATP) (periplasm)	bigg:ATPS4rpp	bigg		0.61073	0.66979	91.2	1	1
D-Ribose	b3738	b3919	double	ATPS4rpp	ATPPHm; ATPS; ATPS3g; ATPS3m; ATPS3v; ATPS4m; ATPS4m_cho; ATPS4r; ATPSh; ATPasel; NTP1	Nucleoside-triphosphatase (ATP); ATP synthase (four protons for one ATP); ATP synthase mitochondrial; V-type ATPase, H+ transporting, lysosomal; ATP phosphohydrolase, mitochondria; ATPase cytosolic; ATP synthase Golgi Apparatus; ATP synthase vacuole; ATP synthase	ec:3.6.3.14	ec	b0650 or b4161	0.61073	0.66979	91.2	11	1
D-Ribose	b3738	b3919	double	TPI	MNXR51088; TPIh	rhea:18585; Triosephosphate isomerase	ec:5.3.1.1	ec		0.12841	0.66979	19.2	2	1
D-Ribose	b3829	b4019	double	METS	METS_1; METSm; MNXR69434	Methionine synthase; rhea:11172; 5-Methyltetrahydrofolate:L-homocysteine S-methyltransferase	ec:2.1.1.13	ec	b4019 or b3829	0.66979	0.66979	100	3	1
D-Saccharic Acid	b0002	b3940	double	HSDy	HSDH; HSDxi; MNXR3044; MNXR3045	rhea:15761; rhea:15757; Homoserine dehydrogenase NADH irreversible; Homoserine dehydrogenase	ec:1.1.1.3	ec		0.60246	0.60246	100	4	1
D-Saccharic Acid	b0032	b0521	double	CBMKr	MNXR1064	rhea:10152	ec:2.7.2.2	ec		0.60246	0.60246	100	1	1
D-Saccharic Acid	b0032	b0521	double	CBPS	CBPS_1	Carbamoyl-phosphate synthase (glutamine-hydrolysing)	bigg:CBPS	bigg		0.59957	0.60246	99.5	1	1
D-Saccharic Acid	b0032	b0521	double	CBPS	CBPSam; CBPSn; GAM; GLUN; GLUNm; GLUNpp; HCGALm; MNXR1067; MNXR33037; MNXR86517; MNXR86518	Glutaminase; rhea:18633; rhea:46744; rhea:18029; rhea:46748; Hydrogen-carbonate:L-glutamine amido-ligase, mitochondria; CBPSn; Carbamoyl-phosphate synthase (ammonia) (mitochondria; Glutaminase (mitochondrial)	ec:6.3.5.5	ec	b0485 or b1524	0.59957	0.60246	99.5	11	1
D-Saccharic Acid	b0033	b0521	double	CBMKr	MNXR1064	rhea:10152	ec:2.7.2.2	ec		0.60246	0.60246	100	1	1
D-Saccharic Acid	b0033	b0521	double	CBPS	CBPS_1	Carbamoyl-phosphate synthase (glutamine-hydrolysing)	bigg:CBPS	bigg		0.59957	0.60246	99.5	1	1
D-Saccharic Acid	b0033	b0521	double	CBPS	CBPSam; CBPSn; GAM; GLUN; GLUNm; GLUNpp; HCGALm; MNXR1067; MNXR33037; MNXR86517; MNXR86518	Glutaminase; rhea:18633; rhea:46744; rhea:18029; rhea:46748; Hydrogen-carbonate:L-glutamine amido-ligase, mitochondria; CBPSn; Carbamoyl-phosphate synthase (ammonia) (mitochondria; Glutaminase (mitochondrial)	ec:6.3.5.5	ec	b0485 or b1524	0.59957	0.60246	99.5	11	1
D-Saccharic Acid	b0048	b1606	double	DHFR	DHFOR; DHFR2i; DHFRim; FOLR2; FOLR2_1; MNXR14705; MNXR14706; MNXR14707; MNXR14999; MNXR1561; MNXR2269; THFOR1; THFOR2; r0512; r0514	kegg:R00937; kegg:R00940; rhea:31103; rhea:15009; kegg:R00936; kegg:R02235; Dihydrofolate reductase mitochondrial; Dihydrofolate reductase (NAD+); Folate reductase; Dihydrofolate:NAD+ oxidoreductase; 5,6,7,8-Tetrahydrofolate:NAD+ oxidoreductase; 5,6,7,8-Tetrahydrofolate:NADP+ oxidoreductase; Dihydrofolate:NAD+ oxidoreductase Folate biosynthesis EC:1.5.1.3; Dihydrofolate:NADP+ oxidoreductase One c…	ec:1.5.1.3	ec		0.60246	0.60246	100	15	1
D-Saccharic Acid	b0073	b1800	double	IPMD	IPMD_1	3-isopropylmalate dehydrogenase	bigg:IPMD	bigg		0.60246	0.60246	100	1	1
D-Saccharic Acid	b0073	b1800	double	IPMD	MNXR3132; MNXR3962; MNXR5662; OMCDC; OMCDCm	2-Oxo-4-methyl-3-carboxypentanoate decarboxylation; rhea:10892; rhea:32271; rhea:25078; 2 oxo 4 methyl 3 carboxypentanoate decarboxylation	ec:1.1.1.85	ec	s0001	0.60246	0.60246	100	5	1
D-Saccharic Acid	b0092	b0381	double	ALAALAr	MNXR614	rhea:11224	ec:6.3.2.4	ec		0.60246	0.60246	100	1	1
D-Saccharic Acid	b0099	b1865	double	DNTPPA	DNTPPA_1	Dihydroneopterin triphosphate pyrophosphatase	ec:3.6.1.67	ec		0.60246	0.60246	100	1	1
D-Saccharic Acid	b0126	b0339	double	HCO3E	HCO3Ee; HCO3Ehi; HCO3Em; HCO3En; MNXR2856	rhea:10748; HCO3 equilibrium reaction nuclear; HCO3 equilibration reaction, extracellular; HCO3 equilibration reaction; Carbonate dehydratase (HCO3 equilibration reaction), irreversible, chloroplast	ec:4.2.1.1	ec		0.60246	0.60246	100	5	1
D-Saccharic Acid	b0149	b3396	double	MCTP1App	MCTP1Aex	Murein crosslinking transpeptidase 1A:(A2pm->D-ala) (periplasm)	mnx:MNXR101426	mnx		0.60246	0.60246	100	1	1
D-Saccharic Acid	b0155	b1592	double	CLtipp	CLtipp	Chloride ion transport in via diffusion (periplasm)	direct_restore	direct_restore	b1592	0.60245	0.60246	100	1	1
D-Saccharic Acid	b0155	b1592	double	CLt3_2pp	CLt3r_2	Chloride transport via proton antiport (2:1) (periplasm)	mnx:MNXR96796	mnx		0.60246	0.60246	100	1	1
D-Saccharic Acid	b0171	b0910	double	UMPK	CYTK1; CYTK1m; CYTK1n; CYTK2; CYTK2m; CYTK2n; UMPKm; UMPKn	Cytidylate kinase (CMP); Cytidylate kinase (dCMP); Cytidylate kinase (CMP),mitochondrial; Cytidylate kinase (CMP),nuclear; UMP kinase (mitochondrial, ATP); UMP kinase nuclear; Cytidylate kinase (dCMP),nuclear; Cytidylate kinase (dCMP),mitochondrial	ec:2.7.4.14	ec	b0910	0.60126	0.60246	99.8	8	1
D-Saccharic Acid	b0171	b0910	double	UMPK	ADK3; ADK3m; MNXR68283; MNXR84761; URIDK2m; URIDK2r; URIDK2rn	Adentylate kinase (GTP); Uridylate kinase (dUMP); rhea:29863; metacyc:NUCLEOSIDE-PHOSPHATE-KINASE-RXN; Adentylate kinase GTP ; Uridylate kinase dUMP nuclear; Uridylate kinase (dUMP), mitochondrial	ec:2.7.4.4	ec	b0474	0.60126	0.60246	99.8	7	1
D-Saccharic Acid	b0238	b2508	double	IMPD	6TINS5MPOR; IMPDm; MNXR3100; MNXR75334	kegg:R08240; rhea:11708; IMP dehydrogenase, mitochondria; 6-thioinosine 5'-monophosphate:NAD oxidoreductase	ec:1.1.1.205	ec		0.60246	0.60246	100	4	1
D-Saccharic Acid	b0238	b2508	double	XPPT	GPAR; GUAPRT	Guanine phosphoribosyltransferase; GMP:diphosphate 5-phospho-alpha-D-ribosyltransferase	ec:2.4.2.22	ec	b0125 or b0238	0.60077	0.60246	99.7	2	1
D-Saccharic Acid	b0238	b2508	double	XPPT	6MPURPRT; ADPT; HXPRT; MNXR69265; MNXR75331; MNXR75332; MNXR75339; TGUAPRT; r0051	Hypoxanthine phosphoribosyltransferase (Hypoxanthine); Adenine phosphoribosyltransferase; kegg:R08237; kegg:R08238; rhea:17973; kegg:R08245; Thioguanine phosphoribosyltransferase; 6-mercaptopurine phosphoribosyltransferase; AMP:pyrophosphate phosphoribosyltransferase Purine metabolism EC:2.4.2.7	ec:2.4.2.8	ec	b0238 or b0125	0.60077	0.60246	99.7	9	1
D-Saccharic Acid	b0273	b4254	double	OCBT	OCBT_2	Ornithine carbamoyltransferase	bigg:OCBT	bigg		0.60246	0.60246	100	1	1
D-Saccharic Acid	b0273	b4254	double	OCBT	MNXR51003; OCBT_1; OCBTm; OCT; OCTh; OCTm	rhea:19513; Ornithine carbamoyltransferase, irreversible; Ornithine carbamoyltransferase, chloroplast; Ornithine carbamoyltransferase, mitochondrial; Ornithine carbamoyltransferase	ec:2.1.3.3	ec		0.60246	0.60246	100	6	1
D-Saccharic Acid	b0388	b3390	double	SHKK	SHKK_1	Shikimate kinase	bigg:SHKK	bigg		0.60246	0.60246	100	1	1
D-Saccharic Acid	b0388	b3390	double	SHKK	MNXR4842; SKK	rhea:13121; Shikimate kinase	ec:2.7.1.71	ec		0.60246	0.60246	100	2	1
D-Saccharic Acid	b0452	b0954	double	FACOAE141; FACOAE161; T2DECAI	FACOAE141; FACOAE161; T2DECAI	Trans-2-decenoyl-ACP isomerase; Fatty-acid-CoA thioesterase (tetradecenoate); Fatty-acid-CoA thioesterase (hexadecenoate)	direct_restore	direct_restore	b0452	0.60044	0.60246	99.7	3	3
D-Saccharic Acid	b0514	b3124	double	GLYCK	GLYCK_1	Glycerate kinase	bigg:GLYCK	bigg		0.60246	0.60246	100	1	1
D-Saccharic Acid	b0514	b3124	double	GLYCK; GLYCK2	GLYCK; GLYCK2; GLYPT; MNXR2756; r0340	Glycerate kinase; rhea:23516; ATP:(R)-glycerate 3-phosphotransferase; ATP:(R)-glycerate 3-phosphotransferase Glycine, serine and threonine metabolism EC:2.7.1.31	ec:2.7.1.31	ec	b0514	0.60246	0.60246	100	5	2
D-Saccharic Acid	b0674	b3744	double	ASNS2	MNXR81756	seed:rxn00340	ec:6.3.1.1	ec		0.60246	0.60246	100	1	1
D-Saccharic Acid	b0674	b3744	double	ASNS1; ASNS2	ASNS1; ASNS2; GAM; GLUN; GLUNm; GLUNpp; MNXR33036	Glutaminase; Asparagine synthase (glutamine-hydrolysing); rhea:12228; Glutaminase (mitochondrial); Asparagine synthetase	ec:6.3.5.4	ec	b0485 or b1524	0.60246	0.60246	100	7	2
D-Saccharic Acid	b0763	b2423	double	MOBDabcpp	ATPPHm; ATPS; MOBDabc; NTP1	Nucleoside-triphosphatase (ATP); Molybdate transport via ABC system; ATP phosphohydrolase, mitochondria; ATPase cytosolic	ec:3.6.3.29	ec	b0650 or b4161	0.60246	0.60246	100	4	1
D-Saccharic Acid	b0764	b2423	double	MOBDabcpp	ATPPHm; ATPS; MOBDabc; NTP1	Nucleoside-triphosphatase (ATP); Molybdate transport via ABC system; ATP phosphohydrolase, mitochondria; ATPase cytosolic	ec:3.6.3.29	ec	b0650 or b4161	0.60246	0.60246	100	4	1
D-Saccharic Acid	b0765	b2422	double	MOBDabcpp	ATPPHm; ATPS; MOBDabc; NTP1	Nucleoside-triphosphatase (ATP); Molybdate transport via ABC system; ATP phosphohydrolase, mitochondria; ATPase cytosolic	ec:3.6.3.29	ec	b0650 or b4161	0.60246	0.60246	100	4	1
D-Saccharic Acid	b0767	b3386	double	RPE	MNXR4653; RPEh	rhea:13677; D-Ribulose-5-Phosphate 3-Epimerase	ec:5.1.3.1	ec		0.60246	0.60246	100	2	1
D-Saccharic Acid	b0767	b3386	double	PGL	MNXR4190; PGLer; PGLh	rhea:12556; 6-phosphogluconolactonase; 6-phosphogluconolactonase, endoplasmic reticulum	ec:3.1.1.31	ec		0.60044	0.60246	99.7	3	1
D-Saccharic Acid	b0844	b3812	double	PMDPHT	AUS; MNXR4086; MNXR4352; MNXR84819; MNXR84974; MNXR85582; NADPPPSm; NMNHYD; NMNR; NT5C; PAN4PP; PAN4PPe; SBPP1; SBPP1er	rhea:25197; rhea:36211; kegg:R02706; kegg:R10748; kegg:R00872; NADP phosphatase; Nmn hydrolysis; Sphinganine 1-phosphate phosphatase; Sphingoid base phosphate phosphatase sphinganine 1 phosphatase endoplasmic reticulum; Nicotinamide ribonucleotide phosphohydrolase; 5'-nucleotidase; Phosphatase (pan4p); 5-Amino-6-(1-D-ribitylamino)uracil synthase; Phosphatase, Extracellular	ec:3.1.3.-	ec		0.60246	0.60246	100	14	1
D-Saccharic Acid	b0870	b2320	double	4HTHRA; THRA2	4HTHRA; THRA2	L-allo-Threonine Aldolase; 4-hydroxy-L-threonine aldolase	direct_restore	direct_restore	b0870	0.60245	0.60246	100	2	2
D-Saccharic Acid	b0870	b2320	double	PERD	MNXR4160	rhea:18829	ec:1.1.1.290	ec		0.60245	0.60246	100	1	1
D-Saccharic Acid	b0870	b2551	double	GHMT2r	GHMT2rm; MNXR2619	rhea:15481; Glycine hydroxymethyltransferase reversible mitochondrial	ec:2.1.2.1	ec		0.60245	0.60246	100	2	1
D-Saccharic Acid	b0870	b2551	double	THRA	THRA_1	Threonine aldolase	ec:4.1.2.48	ec		0.59568	0.60246	98.9	1	1
D-Saccharic Acid	b0870	b0907	double	OHPBAT	MNXR32039; MNXR32268; PSAT; PSERT	Phosphoserine transaminase; rhea:16573; rhea:14329; Phosphoserine aminotransferase	ec:2.6.1.52	ec	b0907	0.5916	0.60246	98.2	4	1
D-Saccharic Acid	b0907	b2551	double	PSERT	MNXR32039; MNXR32268; OHPBAT; PSAT	O-Phospho-4-hydroxy-L-threonine:2-oxoglutarate aminotransferase; rhea:16573; rhea:14329; Phosphoserine aminotransferase	ec:2.6.1.52	ec	b0907	0.59568	0.60246	98.9	4	1
D-Saccharic Acid	b0907	b2551	double	GHMT2r	GHMT2rm; MNXR2619	rhea:15481; Glycine hydroxymethyltransferase reversible mitochondrial	ec:2.1.2.1	ec		0.5916	0.60246	98.2	2	1
D-Saccharic Acid	b0928	b4054	double	ASPTA	3SALATAi; 3SALATAim; AATC; AATG; AATGm; ASPATh; ASPTAm; ASPTAp; CYSAT; CYSATm; CYSTA; CYSTAm; LCYSTAT; LCYSTATm; MNXR1357; MNXR31786; MNXR32641; PHETA1; PHETA1m; POATh; TYRTA; TYRTAh; TYRTAi; TYRTAim; TYRTAip	Phenylalanine transaminase; Tyrosine transaminase; Cysteine transaminase; metacyc:RXN-11737; rhea:21824; kegg:R00896; Aspartate transaminase; 3-sulfino-alanine transaminase (irreversible), mitochondrial; L-Phenylalanine:2-oxoglutarate aminotransferase, mitochondria; Aspartate aminotransferase, chloroplast; Aspartate aminotransferase, cysteate forming; L-Phenylalanine:2-oxoglutarate aminotransfera…	ec:2.6.1.1	ec	b4054 or b0928 or b3770	0.60246	0.60246	100	25	1
D-Saccharic Acid	b0954	b3846	double	CTECOAI6; CTECOAI7	CTECOAI6; CTECOAI7; CTECOAI8; MNXR69222; MNXR74325; MNXR80399; MNXR9719	3-cis-2-trans-enoyl-CoA isomerase; seed:rxn08706; kegg:R04756; seed:rxn09038; rhea:23716	ec:5.3.3.8	ec	b3846	0.60246	0.60246	100	7	2
D-Saccharic Acid	b0954	b3846	double	T2DECAI	T2DECAI	Trans-2-decenoyl-ACP isomerase	direct_restore	direct_restore	b0954	0.60106	0.60246	99.8	1	1
D-Saccharic Acid	b0954	b2836	double	AACPS4	AACPS4_1	Long-chain-fatty-acid-[acyl-carrier-protein] ligase (16:1(9Z))	bigg:AACPS4	bigg		0.60044	0.60246	99.7	1	1
D-Saccharic Acid	b0954	b2836	double	AACPS2	AACPS1; AACPS1_1; AACPS3; AACPS3_1; AACPS6; AACPS6_1; AACPS8; MNXR50749	Acyl-[acyl-carrier-protein] synthetase (n-C14:0); Acyl-[acyl-carrier-protein] synthetase (n-C16:0); Acyl-[acyl-carrier-protein] synthetase (n-C10:0); Acyl-[acyl-carrier-protein] synthetase (n-C18:0); metacyc:RXN-13266; Long-chain-fatty-acid-[acyl-carrier-protein] ligase (14:0); Long-chain-fatty-acid-[acyl-carrier-protein] ligase (16:0); Long-chain-fatty-acid-[acyl-carrier-protein] ligase (18:0)	ec:6.2.1.20	ec	b1094 and b2836	0.6001	0.60246	99.6	8	1
D-Saccharic Acid	b1190	b4053	double	ALAR	ALAR_copy1; ALAR_copy2; MNXR626	Alanine racemase; rhea:20249	ec:5.1.1.1	ec	b4053	0.60246	0.60246	100	3	1
D-Saccharic Acid	b1378	b3924	double	FLDR2; POR5	FLDR2; POR5	Pyruvate synthase; Flavodoxin reductase (NADPH)	direct_restore	direct_restore	(b1378 and b0684) or (b1378 and b2895)	0.60246	0.60246	100	2	2
D-Saccharic Acid	b1622	b3008	double	CYSTL	CYSTRS	Cysteinyl-tRNA synthetase	bigg:CYSTL	bigg		0.60246	0.60246	100	1	1
D-Saccharic Acid	b1622	b3008	double	CYSTL	CBL; CTINBL; CYSDS; CYSLYSL; CYSTBL; CYSTLp; MNXR68614; MNXR74367; MNXR84182; SELCYSTL; SELCYSTLh; TRPAS1	Cysteine Desulfhydrase; metacyc:RXN-12729; seed:rxn03379; rhea:13965; Cystathione b lyase peroxisomal; L-Cystine Lysteine-lyase (deaminating); Selenocystathionine L-homocysteine-lyase (deaminating), cytosol; Cystathionine beta-lyase, cystine; Cystathionine beta-lyase; Selenocystathionine L-homocysteine-lyase (deaminating), chloroplast; Tryptophanase L cysteine	ec:4.4.1.8	ec	b3008 or b3708	0.60246	0.60246	100	12	1
D-Saccharic Acid	b1692	b3281	double	SHK3Dr	SKDH	Shikimate dehydrogenase	ec:1.1.1.25	ec		0.60246	0.60246	100	1	1
D-Saccharic Acid	b1692	b3281	double	SHK3Dr	MNXR8388; QUINDH	Quinate dehydrogenase; rhea:18425	ec:1.1.1.282	ec	b1692	0.60246	0.60246	100	2	1
D-Saccharic Acid	b1761	b3212	double	GLUDy	GLUDy_1	Glutamate dehydrogenase (NADP)	bigg:GLUDy	bigg		0.60246	0.60246	100	1	1
D-Saccharic Acid	b1761	b3212	double	GLUDy; GLUSy	GAM; GDH_nadp; GLUDy; GLUDym; GLUN; GLUNm; GLUNpp; GLUS_nadph; GLUSy; MNXR31609	Glutaminase; Glutamate synthase (NADPH); rhea:15501; Glutamate dehydrogenase [NAD(P)+]; Glutamate dehydrogenase (NADP), mitochondrial; Glutaminase (mitochondrial); Glutamate dehydrogenase (NADP)	ec:1.4.1.13	ec	b0485 or b1524	0.60246	0.60246	100	10	2
D-Saccharic Acid	b1761	b3212	double	GLUDy	GDH; GDH1; GDHm; GLUDxi	Glutamate dehydrogenase NAD ; Glutamate dehydrogenase (NAD); Glutamate dehydrogenase, mitochondria; Glutamate dehydrogenase	ec:1.4.1.3	ec		0.60246	0.60246	100	4	1
D-Saccharic Acid	b1849	b2500	double	GARFT	FGFTh; FGFTm; FPGFTh; FPGFTm; MNXR15637; MNXR2551	rhea:15053; rhea:31131; N2-Formyl-N1-(5-phospho-D-ribosyl)glycinamide formyltransferase, chloroplast; N2-Formyl-N1-(5-phospho-D-ribosyl)glycinamide formyltransferase, mitochondria; 10-Formyltetrahydrofolate:5'-phosphoribosylglycinamide formyltransferase, chloroplast; 10-Formyltetrahydrofolate:5'-phosphoribosylglycinamide formyltransferase, mitochondria	ec:2.1.2.2	ec		0.60246	0.60246	100	6	1
D-Saccharic Acid	b1849	b2500	double	GART	GART	GAR transformylase-T	direct_restore	direct_restore	b1849	0.60158	0.60246	99.9	1	1
D-Saccharic Acid	b1852	b3386	double	RPE	MNXR4653; RPEh	rhea:13677; D-Ribulose-5-Phosphate 3-Epimerase	ec:5.1.3.1	ec		0.60246	0.60246	100	2	1
D-Saccharic Acid	b1852	b3386	double	G6PDH2r	G6PBDH; G6PBDHh; G6PDH1; G6PDH1er; G6PDH2er	Glucose 6 phosphate dehydrogenase endoplasmic reticulum; Glucose-6-phosphate dehydrogenase, endoplasmic reticulum; Beta-D-Glucose-6-phosphate NADP+ 1-oxoreductase; G6PDH1; Glucose 6-phosphate dehydrogenase (g6p-B)	ec:1.1.1.363	ec		0.60044	0.60246	99.7	5	1
D-Saccharic Acid	b1852	b3386	double	G6PDH2r	G6PADH; G6PADHh; MNXR25081	bigg:G6PADH; Glucose-6-phosphate-1-dehydrogenase (g6p-A); Glucose 6-phosphate dehydrogenase (g6p-A)	ec:1.1.1.49	ec		0.60044	0.60246	99.7	3	1
D-Saccharic Acid	b2029	b3386	double	RPE	MNXR4653; RPEh	rhea:13677; D-Ribulose-5-Phosphate 3-Epimerase	ec:5.1.3.1	ec		0.60246	0.60246	100	2	1
D-Saccharic Acid	b2029	b3386	double	GND	GNDer; PGDHh	Phosphogluconate dehydrogenase, endoplasmic reticulum; 6-phosphogluconate dehydrogenase	ec:1.1.1.351	ec		0.60044	0.60246	99.7	2	1
D-Saccharic Acid	b2414	b2421	double	CYSS	ACSERL; ACSERLh; ACSERLm; ACSERSULL; ACSERSULLh; ACSERSULLm; AHSERL4; CYSS_1; CYSS_2; CYSS_trdrd; MNXR1354; MNXR81550; SLCYSS	rhea:30891; metacyc:RXN-12726; O3-Acetyl-L-serine acetate-lyase (adding hydrogen sulfide), mitochondria; Cysteine synthase, thioredoxin; Cysteine synthase; O-acetyl-L-serine sulfhydrylase; O3-Acetyl-L-serine acetate-lyase (adding hydrogen sulfide), cytosol; O3-Acetyl-L-serine acetate-lyase (adding hydrogen sulfide), chloroplast; Cysteine synthase Thiosulfate	ec:2.5.1.47	ec		0.60246	0.60246	100	13	1
D-Saccharic Acid	b2414	b2421	double	CYSS	MNXR33950	rhea:10252	ec:2.5.1.65	ec		0.60246	0.60246	100	1	1
D-Saccharic Acid	b2436	b3867	double	CPPPGO	CPPPGO_1; MNXR1272; MNXR72542	seed:rxn12220; rhea:18257; Coproporphyrinogen III oxidase (O2 required)	ec:1.3.3.3	ec		0.60246	0.60246	100	3	1
D-Saccharic Acid	b2436	b3867	double	CPPPGO2	MNXR1273	rhea:15425	ec:1.3.99.22	ec		0.60243	0.60246	100	1	1
D-Saccharic Acid	b2465	b2935	double	TKT1; TKT2	MNXR55953; MNXR69977; MNXR74900; MNXR79510; MNXR84331; TKT1; TKT1h; TKT2; TKT2h	Transketolase; kegg:R01067; rhea:27626; rhea:10508; kegg:R06863; seed:rxn01200; Transketolase 1; Transketolase 2	ec:2.2.1.1	ec	b2935 or b2465	0.60143	0.60246	99.8	9	2
D-Saccharic Acid	b2508	b2868	double	IMPD	6TINS5MPOR; IMPDm; MNXR3100; MNXR75334	kegg:R08240; rhea:11708; IMP dehydrogenase, mitochondria; 6-thioinosine 5'-monophosphate:NAD oxidoreductase	ec:1.1.1.205	ec		0.60246	0.60246	100	4	1
D-Saccharic Acid	b2508	b2868	double	HXAND	MNXR3054; MNXR5348; XAND; XANDp	Xanthine dehydrogenase; rhea:24670; rhea:16669; Xanthine dehydrogenase, peroxisomal	ec:1.17.1.4	ec	b2866 and b2867 and b2868	0.60077	0.60246	99.7	4	1
D-Saccharic Acid	b2551	b4388	double	PSP_L	PSP_L_1	Phosphoserine phosphatase (L-serine)	bigg:PSP_L	bigg		0.59568	0.60246	98.9	1	1
D-Saccharic Acid	b2551	b2913	double	PGCD	MNXR4184; PGLYDH	rhea:12641; Phosphoglycerate dehydrogenase	ec:1.1.1.95	ec		0.59568	0.60246	98.9	2	1
D-Saccharic Acid	b2551	b4388	double	PSP_L	MNXR4485; MNXR4486; PSP; PSP_D; PSP_Lpp	Phospho-L-serine phosphatase (periplasmic); rhea:24873; rhea:21208; Phosphoserine phosphatase D serine ; Phosphoserine phosphatase	ec:3.1.3.3	ec	b4055 or b0383	0.59568	0.60246	98.9	5	1
D-Saccharic Acid	b2551	b2913	double	GHMT2r	GHMT2rm; MNXR2619	rhea:15481; Glycine hydroxymethyltransferase reversible mitochondrial	ec:2.1.2.1	ec		0.5916	0.60246	98.2	2	1
D-Saccharic Acid	b2708	b3197	double	A5PISO	MNXR300; MNXR91991	metacyc:DARAB5PISOM-RXN; rhea:23104	ec:5.3.1.13	ec		0.60246	0.60246	100	2	1
D-Saccharic Acid	b2787	b2788	double	GLCRD	GLCRD_1; MNXR17798; MNXR2675	rhea:14573; kegg:R08056; Glucarate dehydratase	ec:4.2.1.40	ec		0.60246	0.60246	100	3	1
D-Saccharic Acid	b2789	b3127	double	GLCRt2rpp	GLCRt2r	D-glucarate transport via proton symport, reversible	mnx:MNXR100221	mnx	b3127 or b2789	0.60246	0.60246	100	1	1
D-Saccharic Acid	b3117	b3772	double	THRD_L	THRD_L_1	L-threonine deaminase	bigg:THRD_L	bigg		0.60246	0.60246	100	1	1
D-Saccharic Acid	b3117	b3772	double	THRD_L	MNXR5058; MNXR84302; SERD_L; SER_AL; TAL; THRAL; THRD_Lm	L-serine deaminase; seed:rxn00737; rhea:22108; L threonine deaminase mitochondrial; L-serine ammonia-lyase; Threonine ammonia-lyase (serine); Threonine ammonia-lyase	ec:4.3.1.19	ec	b4471 or b1814 or b2797 or b3708 or b3117	0.60246	0.60246	100	7	1
D-Saccharic Acid	b3386	b4025	double	RPE	MNXR4653; RPEh	rhea:13677; D-Ribulose-5-Phosphate 3-Epimerase	ec:5.1.3.1	ec		0.60246	0.60246	100	2	1
D-Saccharic Acid	b3386	b4025	double	PGI	G6PI; G6PI2; G6PI3; G6PI_1; G6PIh; MNXR31472; MNXR35757; MNXR82946; MNXR83637; MNXR91750; PGIA; PGIAh; PGIBh	seed:rxn02380; rhea:11816; metacyc:RXN-6182; kegg:R00771; metacyc:PGLUCISOM-RXN; Glucose 6 phosphate isomerase; Glucose-6-phosphate isomerase, chloroplast; Glucose-6-phosphate isomerase (g6p-A); Glucose-6-phosphate isomerase, chloroplast (g6p-B); Glucose-6-phosphate isomerase (g6p-B); Glucose-6-phosphate isomerase; Glucose-6-phosphate isomerase, chloroplast (g6p-A)	ec:5.3.1.9	ec		0.60044	0.60246	99.7	13	1
D-Saccharic Acid	b3829	b4019	double	METS	METS_1; METSm; MNXR69434	Methionine synthase; rhea:11172; 5-Methyltetrahydrofolate:L-homocysteine S-methyltransferase	ec:2.1.1.13	ec	b4019 or b3829	0.60246	0.60246	100	3	1
D-Serine	b0002	b3940	double	HSDy	HSDH; HSDxi; MNXR3044; MNXR3045	rhea:15761; rhea:15757; Homoserine dehydrogenase NADH irreversible; Homoserine dehydrogenase	ec:1.1.1.3	ec		0.30869	0.30869	100	4	1
D-Serine	b0032	b0521	double	CBMKr	MNXR1064	rhea:10152	ec:2.7.2.2	ec		0.30869	0.30869	100	1	1
D-Serine	b0032	b0521	double	CBPS	CBPS_1	Carbamoyl-phosphate synthase (glutamine-hydrolysing)	bigg:CBPS	bigg		0.30724	0.30869	99.5	1	1
D-Serine	b0032	b0521	double	CBPS	CBPSam; CBPSn; GAM; GLUN; GLUNm; GLUNpp; HCGALm; MNXR1067; MNXR33037; MNXR86517; MNXR86518	Glutaminase; rhea:18633; rhea:46744; rhea:18029; rhea:46748; Hydrogen-carbonate:L-glutamine amido-ligase, mitochondria; CBPSn; Carbamoyl-phosphate synthase (ammonia) (mitochondria; Glutaminase (mitochondrial)	ec:6.3.5.5	ec	b0485 or b1524	0.30724	0.30869	99.5	11	1
D-Serine	b0033	b0521	double	CBMKr	MNXR1064	rhea:10152	ec:2.7.2.2	ec		0.30869	0.30869	100	1	1
D-Serine	b0033	b0521	double	CBPS	CBPS_1	Carbamoyl-phosphate synthase (glutamine-hydrolysing)	bigg:CBPS	bigg		0.30724	0.30869	99.5	1	1
D-Serine	b0033	b0521	double	CBPS	CBPSam; CBPSn; GAM; GLUN; GLUNm; GLUNpp; HCGALm; MNXR1067; MNXR33037; MNXR86517; MNXR86518	Glutaminase; rhea:18633; rhea:46744; rhea:18029; rhea:46748; Hydrogen-carbonate:L-glutamine amido-ligase, mitochondria; CBPSn; Carbamoyl-phosphate synthase (ammonia) (mitochondria; Glutaminase (mitochondrial)	ec:6.3.5.5	ec	b0485 or b1524	0.30724	0.30869	99.5	11	1
D-Serine	b0048	b1606	double	DHFR	DHFOR; DHFR2i; DHFRim; FOLR2; FOLR2_1; MNXR14705; MNXR14706; MNXR14707; MNXR14999; MNXR1561; MNXR2269; THFOR1; THFOR2; r0512; r0514	kegg:R00937; kegg:R00940; rhea:31103; rhea:15009; kegg:R00936; kegg:R02235; Dihydrofolate reductase mitochondrial; Dihydrofolate reductase (NAD+); Folate reductase; Dihydrofolate:NAD+ oxidoreductase; 5,6,7,8-Tetrahydrofolate:NAD+ oxidoreductase; 5,6,7,8-Tetrahydrofolate:NADP+ oxidoreductase; Dihydrofolate:NAD+ oxidoreductase Folate biosynthesis EC:1.5.1.3; Dihydrofolate:NADP+ oxidoreductase One c…	ec:1.5.1.3	ec		0.30869	0.30869	100	15	1
D-Serine	b0073	b1800	double	IPMD	IPMD_1	3-isopropylmalate dehydrogenase	bigg:IPMD	bigg		0.30869	0.30869	100	1	1
D-Serine	b0073	b1800	double	IPMD	MNXR3132; MNXR3962; MNXR5662; OMCDC; OMCDCm	2-Oxo-4-methyl-3-carboxypentanoate decarboxylation; rhea:10892; rhea:32271; rhea:25078; 2 oxo 4 methyl 3 carboxypentanoate decarboxylation	ec:1.1.1.85	ec	s0001	0.30869	0.30869	100	5	1
D-Serine	b0092	b0381	double	ALAALAr	MNXR614	rhea:11224	ec:6.3.2.4	ec		0.30869	0.30869	100	1	1
D-Serine	b0099	b1865	double	DNTPPA	DNTPPA_1	Dihydroneopterin triphosphate pyrophosphatase	ec:3.6.1.67	ec		0.30869	0.30869	100	1	1
D-Serine	b0126	b0339	double	HCO3E	HCO3Ee; HCO3Ehi; HCO3Em; HCO3En; MNXR2856	rhea:10748; HCO3 equilibrium reaction nuclear; HCO3 equilibration reaction, extracellular; HCO3 equilibration reaction; Carbonate dehydratase (HCO3 equilibration reaction), irreversible, chloroplast	ec:4.2.1.1	ec		0.30869	0.30869	100	5	1
D-Serine	b0149	b3396	double	MCTP1App	MCTP1Aex	Murein crosslinking transpeptidase 1A:(A2pm->D-ala) (periplasm)	mnx:MNXR101426	mnx		0.30869	0.30869	100	1	1
D-Serine	b0155	b1592	double	CLtipp	CLtipp	Chloride ion transport in via diffusion (periplasm)	direct_restore	direct_restore	b1592	0.30869	0.30869	100	1	1
D-Serine	b0155	b1592	double	CLt3_2pp	CLt3r_2	Chloride transport via proton antiport (2:1) (periplasm)	mnx:MNXR96796	mnx		0.30869	0.30869	100	1	1
D-Serine	b0171	b0910	double	UMPK	CYTK1; CYTK1m; CYTK1n; CYTK2; CYTK2m; CYTK2n; UMPKm; UMPKn	Cytidylate kinase (CMP); Cytidylate kinase (dCMP); Cytidylate kinase (CMP),mitochondrial; Cytidylate kinase (CMP),nuclear; UMP kinase (mitochondrial, ATP); UMP kinase nuclear; Cytidylate kinase (dCMP),nuclear; Cytidylate kinase (dCMP),mitochondrial	ec:2.7.4.14	ec	b0910	0.30809	0.30869	99.8	8	1
D-Serine	b0171	b0910	double	UMPK	ADK3; ADK3m; MNXR68283; MNXR84761; URIDK2m; URIDK2r; URIDK2rn	Adentylate kinase (GTP); Uridylate kinase (dUMP); rhea:29863; metacyc:NUCLEOSIDE-PHOSPHATE-KINASE-RXN; Adentylate kinase GTP ; Uridylate kinase dUMP nuclear; Uridylate kinase (dUMP), mitochondrial	ec:2.7.4.4	ec	b0474	0.30809	0.30869	99.8	7	1
D-Serine	b0238	b2508	double	IMPD	6TINS5MPOR; IMPDm; MNXR3100; MNXR75334	kegg:R08240; rhea:11708; IMP dehydrogenase, mitochondria; 6-thioinosine 5'-monophosphate:NAD oxidoreductase	ec:1.1.1.205	ec		0.30869	0.30869	100	4	1
D-Serine	b0238	b2508	double	XPPT	GPAR; GUAPRT	Guanine phosphoribosyltransferase; GMP:diphosphate 5-phospho-alpha-D-ribosyltransferase	ec:2.4.2.22	ec	b0125 or b0238	0.30784	0.30869	99.7	2	1
D-Serine	b0238	b2508	double	XPPT	6MPURPRT; ADPT; HXPRT; MNXR69265; MNXR75331; MNXR75332; MNXR75339; TGUAPRT; r0051	Hypoxanthine phosphoribosyltransferase (Hypoxanthine); Adenine phosphoribosyltransferase; kegg:R08237; kegg:R08238; rhea:17973; kegg:R08245; Thioguanine phosphoribosyltransferase; 6-mercaptopurine phosphoribosyltransferase; AMP:pyrophosphate phosphoribosyltransferase Purine metabolism EC:2.4.2.7	ec:2.4.2.8	ec	b0238 or b0125	0.30784	0.30869	99.7	9	1
D-Serine	b0273	b4254	double	OCBT	OCBT_2	Ornithine carbamoyltransferase	bigg:OCBT	bigg		0.30869	0.30869	100	1	1
D-Serine	b0273	b4254	double	OCBT	MNXR51003; OCBT_1; OCBTm; OCT; OCTh; OCTm	rhea:19513; Ornithine carbamoyltransferase, irreversible; Ornithine carbamoyltransferase, chloroplast; Ornithine carbamoyltransferase, mitochondrial; Ornithine carbamoyltransferase	ec:2.1.3.3	ec		0.30869	0.30869	100	6	1
D-Serine	b0388	b3390	double	SHKK	SHKK_1	Shikimate kinase	bigg:SHKK	bigg		0.30869	0.30869	100	1	1
D-Serine	b0388	b3390	double	SHKK	MNXR4842; SKK	rhea:13121; Shikimate kinase	ec:2.7.1.71	ec		0.30869	0.30869	100	2	1
D-Serine	b0452	b0954	double	FACOAE141; FACOAE161; T2DECAI	FACOAE141; FACOAE161; T2DECAI	Trans-2-decenoyl-ACP isomerase; Fatty-acid-CoA thioesterase (tetradecenoate); Fatty-acid-CoA thioesterase (hexadecenoate)	direct_restore	direct_restore	b0452	0.30768	0.30869	99.7	3	3
D-Serine	b0674	b3744	double	ASNS2	MNXR81756	seed:rxn00340	ec:6.3.1.1	ec		0.30869	0.30869	100	1	1
D-Serine	b0674	b3744	double	ASNS1; ASNS2	ASNS1; ASNS2; GAM; GLUN; GLUNm; GLUNpp; MNXR33036	Glutaminase; Asparagine synthase (glutamine-hydrolysing); rhea:12228; Glutaminase (mitochondrial); Asparagine synthetase	ec:6.3.5.4	ec	b0485 or b1524	0.30869	0.30869	100	7	2
D-Serine	b0755	b3612	double	PGM	PGMf; PGMm	Phosphoglycerate mutase, flagellar; Phosphoglycerate mutase, mitochondria	ec:5.4.2.1	ec		0.30869	0.30869	100	2	1
D-Serine	b0763	b2423	double	MOBDabcpp	ATPPHm; ATPS; MOBDabc; NTP1	Nucleoside-triphosphatase (ATP); Molybdate transport via ABC system; ATP phosphohydrolase, mitochondria; ATPase cytosolic	ec:3.6.3.29	ec	b0650 or b4161	0.30869	0.30869	100	4	1
D-Serine	b0764	b2423	double	MOBDabcpp	ATPPHm; ATPS; MOBDabc; NTP1	Nucleoside-triphosphatase (ATP); Molybdate transport via ABC system; ATP phosphohydrolase, mitochondria; ATPase cytosolic	ec:3.6.3.29	ec	b0650 or b4161	0.30869	0.30869	100	4	1
D-Serine	b0765	b2422	double	MOBDabcpp	ATPPHm; ATPS; MOBDabc; NTP1	Nucleoside-triphosphatase (ATP); Molybdate transport via ABC system; ATP phosphohydrolase, mitochondria; ATPase cytosolic	ec:3.6.3.29	ec	b0650 or b4161	0.30869	0.30869	100	4	1
D-Serine	b0767	b3386	double	RPE	MNXR4653; RPEh	rhea:13677; D-Ribulose-5-Phosphate 3-Epimerase	ec:5.1.3.1	ec		0.30869	0.30869	100	2	1
D-Serine	b0767	b3386	double	PGL	MNXR4190; PGLer; PGLh	rhea:12556; 6-phosphogluconolactonase; 6-phosphogluconolactonase, endoplasmic reticulum	ec:3.1.1.31	ec		0.30723	0.30869	99.5	3	1
D-Serine	b0844	b3812	double	PMDPHT	AUS; MNXR4086; MNXR4352; MNXR84819; MNXR84974; MNXR85582; NADPPPSm; NMNHYD; NMNR; NT5C; PAN4PP; PAN4PPe; SBPP1; SBPP1er	rhea:25197; rhea:36211; kegg:R02706; kegg:R10748; kegg:R00872; NADP phosphatase; Nmn hydrolysis; Sphinganine 1-phosphate phosphatase; Sphingoid base phosphate phosphatase sphinganine 1 phosphatase endoplasmic reticulum; Nicotinamide ribonucleotide phosphohydrolase; 5'-nucleotidase; Phosphatase (pan4p); 5-Amino-6-(1-D-ribitylamino)uracil synthase; Phosphatase, Extracellular	ec:3.1.3.-	ec		0.30869	0.30869	100	14	1
D-Serine	b0870	b0907	double	4HTHRA; THRA2	4HTHRA; THRA2	L-allo-Threonine Aldolase; 4-hydroxy-L-threonine aldolase	direct_restore	direct_restore	b0870	0.30869	0.30869	100	2	2
D-Serine	b0870	b2320	double	PERD	MNXR4160	rhea:18829	ec:1.1.1.290	ec		0.30869	0.30869	100	1	1
D-Serine	b0870	b2551	double	GHMT2r	GHMT2rm; MNXR2619	rhea:15481; Glycine hydroxymethyltransferase reversible mitochondrial	ec:2.1.2.1	ec		0.30869	0.30869	100	2	1
D-Serine	b0870	b0907	double	OHPBAT	MNXR32039; MNXR32268; PSAT; PSERT	Phosphoserine transaminase; rhea:16573; rhea:14329; Phosphoserine aminotransferase	ec:2.6.1.52	ec	b0907	0.30869	0.30869	100	4	1
D-Serine	b0870	b2551	double	THRA	THRA_1	Threonine aldolase	ec:4.1.2.48	ec		0.30281	0.30869	98.1	1	1
D-Serine	b0928	b4054	double	ASPTA	3SALATAi; 3SALATAim; AATC; AATG; AATGm; ASPATh; ASPTAm; ASPTAp; CYSAT; CYSATm; CYSTA; CYSTAm; LCYSTAT; LCYSTATm; MNXR1357; MNXR31786; MNXR32641; PHETA1; PHETA1m; POATh; TYRTA; TYRTAh; TYRTAi; TYRTAim; TYRTAip	Phenylalanine transaminase; Tyrosine transaminase; Cysteine transaminase; metacyc:RXN-11737; rhea:21824; kegg:R00896; Aspartate transaminase; 3-sulfino-alanine transaminase (irreversible), mitochondrial; L-Phenylalanine:2-oxoglutarate aminotransferase, mitochondria; Aspartate aminotransferase, chloroplast; Aspartate aminotransferase, cysteate forming; L-Phenylalanine:2-oxoglutarate aminotransfera…	ec:2.6.1.1	ec	b4054 or b0928 or b3770	0.30869	0.30869	100	25	1
D-Serine	b0954	b3846	double	CTECOAI6; CTECOAI7	CTECOAI6; CTECOAI7; CTECOAI8; MNXR69222; MNXR74325; MNXR80399; MNXR9719	3-cis-2-trans-enoyl-CoA isomerase; seed:rxn08706; kegg:R04756; seed:rxn09038; rhea:23716	ec:5.3.3.8	ec	b3846	0.30869	0.30869	100	7	2
D-Serine	b0954	b3846	double	T2DECAI	T2DECAI	Trans-2-decenoyl-ACP isomerase	direct_restore	direct_restore	b0954	0.30799	0.30869	99.8	1	1
D-Serine	b0954	b2836	double	AACPS4	AACPS4_1	Long-chain-fatty-acid-[acyl-carrier-protein] ligase (16:1(9Z))	bigg:AACPS4	bigg		0.30768	0.30869	99.7	1	1
D-Serine	b0954	b2836	double	AACPS2	AACPS1; AACPS1_1; AACPS3; AACPS3_1; AACPS6; AACPS6_1; AACPS8; MNXR50749	Acyl-[acyl-carrier-protein] synthetase (n-C14:0); Acyl-[acyl-carrier-protein] synthetase (n-C16:0); Acyl-[acyl-carrier-protein] synthetase (n-C10:0); Acyl-[acyl-carrier-protein] synthetase (n-C18:0); metacyc:RXN-13266; Long-chain-fatty-acid-[acyl-carrier-protein] ligase (14:0); Long-chain-fatty-acid-[acyl-carrier-protein] ligase (16:0); Long-chain-fatty-acid-[acyl-carrier-protein] ligase (18:0)	ec:6.2.1.20	ec	b1094 and b2836	0.3075	0.30869	99.6	8	1
D-Serine	b1190	b4053	double	ALAR	ALAR_copy1; ALAR_copy2; MNXR626	Alanine racemase; rhea:20249	ec:5.1.1.1	ec	b4053	0.30869	0.30869	100	3	1
D-Serine	b1378	b3924	double	FLDR2; POR5	FLDR2; POR5	Pyruvate synthase; Flavodoxin reductase (NADPH)	direct_restore	direct_restore	(b1378 and b0684) or (b1378 and b2895)	0.30869	0.30869	100	2	2
D-Serine	b1539	b2366	double	SERD_D	MNXR4811; MNXR84189	rhea:13977; seed:rxn00166	ec:4.3.1.18	ec		0.30462	0.30869	98.7	2	1
D-Serine	b1622	b3008	double	CYSTL	CYSTRS	Cysteinyl-tRNA synthetase	bigg:CYSTL	bigg		0.30869	0.30869	100	1	1
D-Serine	b1622	b3008	double	CYSTL	CBL; CTINBL; CYSDS; CYSLYSL; CYSTBL; CYSTLp; MNXR68614; MNXR74367; MNXR84182; SELCYSTL; SELCYSTLh; TRPAS1	Cysteine Desulfhydrase; metacyc:RXN-12729; seed:rxn03379; rhea:13965; Cystathione b lyase peroxisomal; L-Cystine Lysteine-lyase (deaminating); Selenocystathionine L-homocysteine-lyase (deaminating), cytosol; Cystathionine beta-lyase, cystine; Cystathionine beta-lyase; Selenocystathionine L-homocysteine-lyase (deaminating), chloroplast; Tryptophanase L cysteine	ec:4.4.1.8	ec	b3008 or b3708	0.30869	0.30869	100	12	1
D-Serine	b1692	b3281	double	SHK3Dr	SKDH	Shikimate dehydrogenase	ec:1.1.1.25	ec		0.30869	0.30869	100	1	1
D-Serine	b1692	b3281	double	SHK3Dr	MNXR8388; QUINDH	Quinate dehydrogenase; rhea:18425	ec:1.1.1.282	ec	b1692	0.30869	0.30869	100	2	1
D-Serine	b1761	b3212	double	GLUDy	GLUDy_1	Glutamate dehydrogenase (NADP)	bigg:GLUDy	bigg		0.30869	0.30869	100	1	1
D-Serine	b1761	b3212	double	GLUDy; GLUSy	GAM; GDH_nadp; GLUDy; GLUDym; GLUN; GLUNm; GLUNpp; GLUS_nadph; GLUSy; MNXR31609	Glutaminase; Glutamate synthase (NADPH); rhea:15501; Glutamate dehydrogenase [NAD(P)+]; Glutamate dehydrogenase (NADP), mitochondrial; Glutaminase (mitochondrial); Glutamate dehydrogenase (NADP)	ec:1.4.1.13	ec	b0485 or b1524	0.30869	0.30869	100	10	2
D-Serine	b1761	b3212	double	GLUDy	GDH; GDH1; GDHm; GLUDxi	Glutamate dehydrogenase NAD ; Glutamate dehydrogenase (NAD); Glutamate dehydrogenase, mitochondria; Glutamate dehydrogenase	ec:1.4.1.3	ec		0.30869	0.30869	100	4	1
D-Serine	b1849	b2500	double	GARFT	FGFTh; FGFTm; FPGFTh; FPGFTm; MNXR15637; MNXR2551	rhea:15053; rhea:31131; N2-Formyl-N1-(5-phospho-D-ribosyl)glycinamide formyltransferase, chloroplast; N2-Formyl-N1-(5-phospho-D-ribosyl)glycinamide formyltransferase, mitochondria; 10-Formyltetrahydrofolate:5'-phosphoribosylglycinamide formyltransferase, chloroplast; 10-Formyltetrahydrofolate:5'-phosphoribosylglycinamide formyltransferase, mitochondria	ec:2.1.2.2	ec		0.30869	0.30869	100	6	1
D-Serine	b1849	b2500	double	GART	GART	GAR transformylase-T	direct_restore	direct_restore	b1849	0.30819	0.30869	99.8	1	1
D-Serine	b1852	b3386	double	RPE	MNXR4653; RPEh	rhea:13677; D-Ribulose-5-Phosphate 3-Epimerase	ec:5.1.3.1	ec		0.30869	0.30869	100	2	1
D-Serine	b1852	b3386	double	G6PDH2r	G6PBDH; G6PBDHh; G6PDH1; G6PDH1er; G6PDH2er	Glucose 6 phosphate dehydrogenase endoplasmic reticulum; Glucose-6-phosphate dehydrogenase, endoplasmic reticulum; Beta-D-Glucose-6-phosphate NADP+ 1-oxoreductase; G6PDH1; Glucose 6-phosphate dehydrogenase (g6p-B)	ec:1.1.1.363	ec		0.30723	0.30869	99.5	5	1
D-Serine	b1852	b3386	double	G6PDH2r	G6PADH; G6PADHh; MNXR25081	bigg:G6PADH; Glucose-6-phosphate-1-dehydrogenase (g6p-A); Glucose 6-phosphate dehydrogenase (g6p-A)	ec:1.1.1.49	ec		0.30723	0.30869	99.5	3	1
D-Serine	b2029	b3386	double	RPE	MNXR4653; RPEh	rhea:13677; D-Ribulose-5-Phosphate 3-Epimerase	ec:5.1.3.1	ec		0.30869	0.30869	100	2	1
D-Serine	b2029	b3386	double	GND	GNDer; PGDHh	Phosphogluconate dehydrogenase, endoplasmic reticulum; 6-phosphogluconate dehydrogenase	ec:1.1.1.351	ec		0.30723	0.30869	99.5	2	1
D-Serine	b2414	b2421	double	CYSS	ACSERL; ACSERLh; ACSERLm; ACSERSULL; ACSERSULLh; ACSERSULLm; AHSERL4; CYSS_1; CYSS_2; CYSS_trdrd; MNXR1354; MNXR81550; SLCYSS	rhea:30891; metacyc:RXN-12726; O3-Acetyl-L-serine acetate-lyase (adding hydrogen sulfide), mitochondria; Cysteine synthase, thioredoxin; Cysteine synthase; O-acetyl-L-serine sulfhydrylase; O3-Acetyl-L-serine acetate-lyase (adding hydrogen sulfide), cytosol; O3-Acetyl-L-serine acetate-lyase (adding hydrogen sulfide), chloroplast; Cysteine synthase Thiosulfate	ec:2.5.1.47	ec		0.30869	0.30869	100	13	1
D-Serine	b2414	b2421	double	CYSS	MNXR33950	rhea:10252	ec:2.5.1.65	ec		0.30869	0.30869	100	1	1
D-Serine	b2436	b3867	double	CPPPGO	CPPPGO_1; MNXR1272; MNXR72542	seed:rxn12220; rhea:18257; Coproporphyrinogen III oxidase (O2 required)	ec:1.3.3.3	ec		0.30869	0.30869	100	3	1
D-Serine	b2436	b3867	double	CPPPGO2	MNXR1273	rhea:15425	ec:1.3.99.22	ec		0.30868	0.30869	100	1	1
D-Serine	b2465	b2935	double	TKT1; TKT2	MNXR55953; MNXR69977; MNXR74900; MNXR79510; MNXR84331; TKT1; TKT1h; TKT2; TKT2h	Transketolase; kegg:R01067; rhea:27626; rhea:10508; kegg:R06863; seed:rxn01200; Transketolase 1; Transketolase 2	ec:2.2.1.1	ec	b2935 or b2465	0.30794	0.30869	99.8	9	2
D-Serine	b2508	b2868	double	IMPD	6TINS5MPOR; IMPDm; MNXR3100; MNXR75334	kegg:R08240; rhea:11708; IMP dehydrogenase, mitochondria; 6-thioinosine 5'-monophosphate:NAD oxidoreductase	ec:1.1.1.205	ec		0.30869	0.30869	100	4	1
D-Serine	b2508	b2868	double	HXAND	MNXR3054; MNXR5348; XAND; XANDp	Xanthine dehydrogenase; rhea:24670; rhea:16669; Xanthine dehydrogenase, peroxisomal	ec:1.17.1.4	ec	b2866 and b2867 and b2868	0.30784	0.30869	99.7	4	1
D-Serine	b2708	b3197	double	A5PISO	MNXR300; MNXR91991	metacyc:DARAB5PISOM-RXN; rhea:23104	ec:5.3.1.13	ec		0.30869	0.30869	100	2	1
D-Serine	b3117	b3772	double	THRD_L	THRD_L_1	L-threonine deaminase	bigg:THRD_L	bigg		0.30869	0.30869	100	1	1
D-Serine	b3117	b3772	double	THRD_L	MNXR5058; MNXR84302; SERD_L; SER_AL; TAL; THRAL; THRD_Lm	L-serine deaminase; seed:rxn00737; rhea:22108; L threonine deaminase mitochondrial; L-serine ammonia-lyase; Threonine ammonia-lyase (serine); Threonine ammonia-lyase	ec:4.3.1.19	ec	b4471 or b1814 or b2797 or b3708 or b3117	0.30869	0.30869	100	7	1
D-Serine	b3386	b4025	double	RPE	MNXR4653; RPEh	rhea:13677; D-Ribulose-5-Phosphate 3-Epimerase	ec:5.1.3.1	ec		0.30869	0.30869	100	2	1
D-Serine	b3386	b4025	double	PGI	G6PI; G6PI2; G6PI3; G6PI_1; G6PIh; MNXR31472; MNXR35757; MNXR82946; MNXR83637; MNXR91750; PGIA; PGIAh; PGIBh	seed:rxn02380; rhea:11816; metacyc:RXN-6182; kegg:R00771; metacyc:PGLUCISOM-RXN; Glucose 6 phosphate isomerase; Glucose-6-phosphate isomerase, chloroplast; Glucose-6-phosphate isomerase (g6p-A); Glucose-6-phosphate isomerase, chloroplast (g6p-B); Glucose-6-phosphate isomerase (g6p-B); Glucose-6-phosphate isomerase; Glucose-6-phosphate isomerase, chloroplast (g6p-A)	ec:5.3.1.9	ec		0.30723	0.30869	99.5	13	1
D-Serine	b3829	b4019	double	METS	METS_1; METSm; MNXR69434	Methionine synthase; rhea:11172; 5-Methyltetrahydrofolate:L-homocysteine S-methyltransferase	ec:2.1.1.13	ec	b4019 or b3829	0.30869	0.30869	100	3	1
D-Sorbitol	b0002	b3940	double	HSDy	HSDH; HSDxi; MNXR3044; MNXR3045	rhea:15761; rhea:15757; Homoserine dehydrogenase NADH irreversible; Homoserine dehydrogenase	ec:1.1.1.3	ec		0.8191	0.8191	100	4	1
D-Sorbitol	b0032	b0521	double	CBMKr	MNXR1064	rhea:10152	ec:2.7.2.2	ec		0.8191	0.8191	100	1	1
D-Sorbitol	b0032	b0521	double	CBPS	CBPS_1	Carbamoyl-phosphate synthase (glutamine-hydrolysing)	bigg:CBPS	bigg		0.811	0.8191	99	1	1
D-Sorbitol	b0032	b0521	double	CBPS	CBPSam; CBPSn; GAM; GLUN; GLUNm; GLUNpp; HCGALm; MNXR1067; MNXR33037; MNXR86517; MNXR86518	Glutaminase; rhea:18633; rhea:46744; rhea:18029; rhea:46748; Hydrogen-carbonate:L-glutamine amido-ligase, mitochondria; CBPSn; Carbamoyl-phosphate synthase (ammonia) (mitochondria; Glutaminase (mitochondrial)	ec:6.3.5.5	ec	b0485 or b1524	0.811	0.8191	99	11	1
D-Sorbitol	b0033	b0521	double	CBMKr	MNXR1064	rhea:10152	ec:2.7.2.2	ec		0.8191	0.8191	100	1	1
D-Sorbitol	b0033	b0521	double	CBPS	CBPS_1	Carbamoyl-phosphate synthase (glutamine-hydrolysing)	bigg:CBPS	bigg		0.811	0.8191	99	1	1
D-Sorbitol	b0033	b0521	double	CBPS	CBPSam; CBPSn; GAM; GLUN; GLUNm; GLUNpp; HCGALm; MNXR1067; MNXR33037; MNXR86517; MNXR86518	Glutaminase; rhea:18633; rhea:46744; rhea:18029; rhea:46748; Hydrogen-carbonate:L-glutamine amido-ligase, mitochondria; CBPSn; Carbamoyl-phosphate synthase (ammonia) (mitochondria; Glutaminase (mitochondrial)	ec:6.3.5.5	ec	b0485 or b1524	0.811	0.8191	99	11	1
D-Sorbitol	b0048	b1606	double	DHFR	DHFOR; DHFR2i; DHFRim; FOLR2; FOLR2_1; MNXR14705; MNXR14706; MNXR14707; MNXR14999; MNXR1561; MNXR2269; THFOR1; THFOR2; r0512; r0514	kegg:R00937; kegg:R00940; rhea:31103; rhea:15009; kegg:R00936; kegg:R02235; Dihydrofolate reductase mitochondrial; Dihydrofolate reductase (NAD+); Folate reductase; Dihydrofolate:NAD+ oxidoreductase; 5,6,7,8-Tetrahydrofolate:NAD+ oxidoreductase; 5,6,7,8-Tetrahydrofolate:NADP+ oxidoreductase; Dihydrofolate:NAD+ oxidoreductase Folate biosynthesis EC:1.5.1.3; Dihydrofolate:NADP+ oxidoreductase One c…	ec:1.5.1.3	ec		0.8191	0.8191	100	15	1
D-Sorbitol	b0073	b1800	double	IPMD	IPMD_1	3-isopropylmalate dehydrogenase	bigg:IPMD	bigg		0.8191	0.8191	100	1	1
D-Sorbitol	b0073	b1800	double	IPMD	MNXR3132; MNXR3962; MNXR5662; OMCDC; OMCDCm	2-Oxo-4-methyl-3-carboxypentanoate decarboxylation; rhea:10892; rhea:32271; rhea:25078; 2 oxo 4 methyl 3 carboxypentanoate decarboxylation	ec:1.1.1.85	ec	s0001	0.8191	0.8191	100	5	1
D-Sorbitol	b0092	b0381	double	ALAALAr	MNXR614	rhea:11224	ec:6.3.2.4	ec		0.8191	0.8191	100	1	1
D-Sorbitol	b0099	b1865	double	DNTPPA	DNTPPA_1	Dihydroneopterin triphosphate pyrophosphatase	ec:3.6.1.67	ec		0.8191	0.8191	100	1	1
D-Sorbitol	b0126	b0339	double	HCO3E	HCO3Ee; HCO3Ehi; HCO3Em; HCO3En; MNXR2856	rhea:10748; HCO3 equilibrium reaction nuclear; HCO3 equilibration reaction, extracellular; HCO3 equilibration reaction; Carbonate dehydratase (HCO3 equilibration reaction), irreversible, chloroplast	ec:4.2.1.1	ec		0.8191	0.8191	100	5	1
D-Sorbitol	b0149	b3396	double	MCTP1App	MCTP1Aex	Murein crosslinking transpeptidase 1A:(A2pm->D-ala) (periplasm)	mnx:MNXR101426	mnx		0.8191	0.8191	100	1	1
D-Sorbitol	b0155	b1592	double	CLtipp	CLtipp	Chloride ion transport in via diffusion (periplasm)	direct_restore	direct_restore	b1592	0.81909	0.8191	100	1	1
D-Sorbitol	b0155	b1592	double	CLt3_2pp	CLt3r_2	Chloride transport via proton antiport (2:1) (periplasm)	mnx:MNXR96796	mnx		0.8191	0.8191	100	1	1
D-Sorbitol	b0171	b0910	double	UMPK	CYTK1; CYTK1m; CYTK1n; CYTK2; CYTK2m; CYTK2n; UMPKm; UMPKn	Cytidylate kinase (CMP); Cytidylate kinase (dCMP); Cytidylate kinase (CMP),mitochondrial; Cytidylate kinase (CMP),nuclear; UMP kinase (mitochondrial, ATP); UMP kinase nuclear; Cytidylate kinase (dCMP),nuclear; Cytidylate kinase (dCMP),mitochondrial	ec:2.7.4.14	ec	b0910	0.81574	0.8191	99.6	8	1
D-Sorbitol	b0171	b0910	double	UMPK	ADK3; ADK3m; MNXR68283; MNXR84761; URIDK2m; URIDK2r; URIDK2rn	Adentylate kinase (GTP); Uridylate kinase (dUMP); rhea:29863; metacyc:NUCLEOSIDE-PHOSPHATE-KINASE-RXN; Adentylate kinase GTP ; Uridylate kinase dUMP nuclear; Uridylate kinase (dUMP), mitochondrial	ec:2.7.4.4	ec	b0474	0.81574	0.8191	99.6	7	1
D-Sorbitol	b0238	b2508	double	IMPD	6TINS5MPOR; IMPDm; MNXR3100; MNXR75334	kegg:R08240; rhea:11708; IMP dehydrogenase, mitochondria; 6-thioinosine 5'-monophosphate:NAD oxidoreductase	ec:1.1.1.205	ec		0.8191	0.8191	100	4	1
D-Sorbitol	b0238	b2508	double	XPPT	GPAR; GUAPRT	Guanine phosphoribosyltransferase; GMP:diphosphate 5-phospho-alpha-D-ribosyltransferase	ec:2.4.2.22	ec	b0125 or b0238	0.81398	0.8191	99.4	2	1
D-Sorbitol	b0238	b2508	double	XPPT	6MPURPRT; ADPT; HXPRT; MNXR69265; MNXR75331; MNXR75332; MNXR75339; TGUAPRT; r0051	Hypoxanthine phosphoribosyltransferase (Hypoxanthine); Adenine phosphoribosyltransferase; kegg:R08237; kegg:R08238; rhea:17973; kegg:R08245; Thioguanine phosphoribosyltransferase; 6-mercaptopurine phosphoribosyltransferase; AMP:pyrophosphate phosphoribosyltransferase Purine metabolism EC:2.4.2.7	ec:2.4.2.8	ec	b0238 or b0125	0.81398	0.8191	99.4	9	1
D-Sorbitol	b0273	b4254	double	OCBT	OCBT_2	Ornithine carbamoyltransferase	bigg:OCBT	bigg		0.8191	0.8191	100	1	1
D-Sorbitol	b0273	b4254	double	OCBT	MNXR51003; OCBT_1; OCBTm; OCT; OCTh; OCTm	rhea:19513; Ornithine carbamoyltransferase, irreversible; Ornithine carbamoyltransferase, chloroplast; Ornithine carbamoyltransferase, mitochondrial; Ornithine carbamoyltransferase	ec:2.1.3.3	ec		0.8191	0.8191	100	6	1
D-Sorbitol	b0388	b3390	double	SHKK	SHKK_1	Shikimate kinase	bigg:SHKK	bigg		0.8191	0.8191	100	1	1
D-Sorbitol	b0388	b3390	double	SHKK	MNXR4842; SKK	rhea:13121; Shikimate kinase	ec:2.7.1.71	ec		0.8191	0.8191	100	2	1
D-Sorbitol	b0452	b0954	double	FACOAE141; FACOAE161; T2DECAI	FACOAE141; FACOAE161; T2DECAI	Trans-2-decenoyl-ACP isomerase; Fatty-acid-CoA thioesterase (tetradecenoate); Fatty-acid-CoA thioesterase (hexadecenoate)	direct_restore	direct_restore	b0452	0.81139	0.8191	99.1	3	3
D-Sorbitol	b0674	b3744	double	ASNS2	MNXR81756	seed:rxn00340	ec:6.3.1.1	ec		0.8191	0.8191	100	1	1
D-Sorbitol	b0674	b3744	double	ASNS1; ASNS2	ASNS1; ASNS2; GAM; GLUN; GLUNm; GLUNpp; MNXR33036	Glutaminase; Asparagine synthase (glutamine-hydrolysing); rhea:12228; Glutaminase (mitochondrial); Asparagine synthetase	ec:6.3.5.4	ec	b0485 or b1524	0.8191	0.8191	100	7	2
D-Sorbitol	b0763	b2422	double	MOBDabcpp	ATPPHm; ATPS; MOBDabc; NTP1	Nucleoside-triphosphatase (ATP); Molybdate transport via ABC system; ATP phosphohydrolase, mitochondria; ATPase cytosolic	ec:3.6.3.29	ec	b0650 or b4161	0.8191	0.8191	100	4	1
D-Sorbitol	b0764	b2423	double	MOBDabcpp	ATPPHm; ATPS; MOBDabc; NTP1	Nucleoside-triphosphatase (ATP); Molybdate transport via ABC system; ATP phosphohydrolase, mitochondria; ATPase cytosolic	ec:3.6.3.29	ec	b0650 or b4161	0.8191	0.8191	100	4	1
D-Sorbitol	b0765	b2422	double	MOBDabcpp	ATPPHm; ATPS; MOBDabc; NTP1	Nucleoside-triphosphatase (ATP); Molybdate transport via ABC system; ATP phosphohydrolase, mitochondria; ATPase cytosolic	ec:3.6.3.29	ec	b0650 or b4161	0.8191	0.8191	100	4	1
D-Sorbitol	b0767	b3386	double	PGL	MNXR4190; PGLer; PGLh	rhea:12556; 6-phosphogluconolactonase; 6-phosphogluconolactonase, endoplasmic reticulum	ec:3.1.1.31	ec		0.80799	0.8191	98.6	3	1
D-Sorbitol	b0767	b3386	double	RPE	MNXR4653; RPEh	rhea:13677; D-Ribulose-5-Phosphate 3-Epimerase	ec:5.1.3.1	ec		0.80491	0.8191	98.3	2	1
D-Sorbitol	b0844	b3812	double	PMDPHT	AUS; MNXR4086; MNXR4352; MNXR84819; MNXR84974; MNXR85582; NADPPPSm; NMNHYD; NMNR; NT5C; PAN4PP; PAN4PPe; SBPP1; SBPP1er	rhea:25197; rhea:36211; kegg:R02706; kegg:R10748; kegg:R00872; NADP phosphatase; Nmn hydrolysis; Sphinganine 1-phosphate phosphatase; Sphingoid base phosphate phosphatase sphinganine 1 phosphatase endoplasmic reticulum; Nicotinamide ribonucleotide phosphohydrolase; 5'-nucleotidase; Phosphatase (pan4p); 5-Amino-6-(1-D-ribitylamino)uracil synthase; Phosphatase, Extracellular	ec:3.1.3.-	ec		0.8191	0.8191	100	14	1
D-Sorbitol	b0870	b2320	double	4HTHRA; THRA2	4HTHRA; THRA2	4-hydroxy-L-threonine aldolase; L-allo-Threonine Aldolase	direct_restore	direct_restore	b0870	0.81909	0.8191	100	2	2
D-Sorbitol	b0870	b2320	double	PERD	MNXR4160	rhea:18829	ec:1.1.1.290	ec		0.81909	0.8191	100	1	1
D-Sorbitol	b0870	b2551	double	GHMT2r	GHMT2rm; MNXR2619	rhea:15481; Glycine hydroxymethyltransferase reversible mitochondrial	ec:2.1.2.1	ec		0.81909	0.8191	100	2	1
D-Sorbitol	b0870	b2551	double	THRA	THRA_1	Threonine aldolase	ec:4.1.2.48	ec		0.79695	0.8191	97.3	1	1
D-Sorbitol	b0870	b0907	double	OHPBAT	MNXR32039; MNXR32268; PSAT; PSERT	Phosphoserine transaminase; rhea:16573; rhea:14329; Phosphoserine aminotransferase	ec:2.6.1.52	ec	b0907	0.78394	0.8191	95.7	4	1
D-Sorbitol	b0907	b2551	double	PSERT	MNXR32039; MNXR32268; OHPBAT; PSAT	O-Phospho-4-hydroxy-L-threonine:2-oxoglutarate aminotransferase; rhea:16573; rhea:14329; Phosphoserine aminotransferase	ec:2.6.1.52	ec	b0907	0.79695	0.8191	97.3	4	1
D-Sorbitol	b0907	b2551	double	GHMT2r	GHMT2rm; MNXR2619	rhea:15481; Glycine hydroxymethyltransferase reversible mitochondrial	ec:2.1.2.1	ec		0.78394	0.8191	95.7	2	1
D-Sorbitol	b0928	b4054	double	ASPTA	3SALATAi; 3SALATAim; AATC; AATG; AATGm; ASPATh; ASPTAm; ASPTAp; CYSAT; CYSATm; CYSTA; CYSTAm; LCYSTAT; LCYSTATm; MNXR1357; MNXR31786; MNXR32641; PHETA1; PHETA1m; POATh; TYRTA; TYRTAh; TYRTAi; TYRTAim; TYRTAip	Phenylalanine transaminase; Tyrosine transaminase; Cysteine transaminase; metacyc:RXN-11737; rhea:21824; kegg:R00896; Aspartate transaminase; 3-sulfino-alanine transaminase (irreversible), mitochondrial; L-Phenylalanine:2-oxoglutarate aminotransferase, mitochondria; Aspartate aminotransferase, chloroplast; Aspartate aminotransferase, cysteate forming; L-Phenylalanine:2-oxoglutarate aminotransfera…	ec:2.6.1.1	ec	b4054 or b0928 or b3770	0.8191	0.8191	100	25	1
D-Sorbitol	b0954	b3846	double	CTECOAI6; CTECOAI7	CTECOAI6; CTECOAI7; CTECOAI8; MNXR69222; MNXR74325; MNXR80399; MNXR9719	3-cis-2-trans-enoyl-CoA isomerase; seed:rxn08706; kegg:R04756; seed:rxn09038; rhea:23716	ec:5.3.3.8	ec	b3846	0.8191	0.8191	100	7	2
D-Sorbitol	b0954	b3846	double	T2DECAI	T2DECAI	Trans-2-decenoyl-ACP isomerase	direct_restore	direct_restore	b0954	0.81422	0.8191	99.4	1	1
D-Sorbitol	b0954	b2836	double	AACPS4	AACPS4_1	Long-chain-fatty-acid-[acyl-carrier-protein] ligase (16:1(9Z))	bigg:AACPS4	bigg		0.81139	0.8191	99.1	1	1
D-Sorbitol	b0954	b2836	double	AACPS2	AACPS1; AACPS1_1; AACPS3; AACPS3_1; AACPS6; AACPS6_1; AACPS8; MNXR50749	Acyl-[acyl-carrier-protein] synthetase (n-C14:0); Acyl-[acyl-carrier-protein] synthetase (n-C16:0); Acyl-[acyl-carrier-protein] synthetase (n-C10:0); Acyl-[acyl-carrier-protein] synthetase (n-C18:0); metacyc:RXN-13266; Long-chain-fatty-acid-[acyl-carrier-protein] ligase (14:0); Long-chain-fatty-acid-[acyl-carrier-protein] ligase (16:0); Long-chain-fatty-acid-[acyl-carrier-protein] ligase (18:0)	ec:6.2.1.20	ec	b1094 and b2836	0.81019	0.8191	98.9	8	1
D-Sorbitol	b1190	b4053	double	ALAR	ALAR_copy1; ALAR_copy2; MNXR626	Alanine racemase; rhea:20249	ec:5.1.1.1	ec	b4053	0.8191	0.8191	100	3	1
D-Sorbitol	b1378	b3924	double	FLDR2; POR5	FLDR2; POR5	Pyruvate synthase; Flavodoxin reductase (NADPH)	direct_restore	direct_restore	(b1378 and b0684) or (b1378 and b2895)	0.8191	0.8191	100	2	2
D-Sorbitol	b1622	b3008	double	CYSTL	CYSTRS	Cysteinyl-tRNA synthetase	bigg:CYSTL	bigg		0.8191	0.8191	100	1	1
D-Sorbitol	b1622	b3008	double	CYSTL	CBL; CTINBL; CYSDS; CYSLYSL; CYSTBL; CYSTLp; MNXR68614; MNXR74367; MNXR84182; SELCYSTL; SELCYSTLh; TRPAS1	Cysteine Desulfhydrase; metacyc:RXN-12729; seed:rxn03379; rhea:13965; Cystathione b lyase peroxisomal; L-Cystine Lysteine-lyase (deaminating); Selenocystathionine L-homocysteine-lyase (deaminating), cytosol; Cystathionine beta-lyase, cystine; Cystathionine beta-lyase; Selenocystathionine L-homocysteine-lyase (deaminating), chloroplast; Tryptophanase L cysteine	ec:4.4.1.8	ec	b3008 or b3708	0.8191	0.8191	100	12	1
D-Sorbitol	b1692	b3281	double	SHK3Dr	SKDH	Shikimate dehydrogenase	ec:1.1.1.25	ec		0.8191	0.8191	100	1	1
D-Sorbitol	b1692	b3281	double	SHK3Dr	MNXR8388; QUINDH	Quinate dehydrogenase; rhea:18425	ec:1.1.1.282	ec	b1692	0.8191	0.8191	100	2	1
D-Sorbitol	b1702	b1779	double	GAPD	GAPD_1	Glyceraldehyde-3-phosphate dehydrogenase	bigg:GAPD	bigg		0.8191	0.8191	100	1	1
D-Sorbitol	b1702	b1779	double	GAPD	GAPDHf; GAPDHh; GAPDHm	Glyceraldehyde-3-phosphate dehydrogenase (NAD). flagellar; Glyceraldehyde 3-phosphate dehydrogenase (NAD), mitochondria; Glyceraldehyde 3-phosphate dehydrogenase (NAD)	ec:1.2.1.12	ec		0.8191	0.8191	100	3	1
D-Sorbitol	b1702	b1779	double	GAPD	GAPDH_nadp_hi; GAPDi_nadp	Glyceraldehyde-3-phosphate dehydrogenase (NAD(P)+) (phosphorylating); Glyceraldehyde-3-phosphate dehydrogenase (NADP+) (phosphorylating)	ec:1.2.1.59	ec		0.8191	0.8191	100	2	1
D-Sorbitol	b1702	b2926	double	PGK	MNXR4189; PGKf; PGKh; PGKm	rhea:14801; Phosphoglycerate kinase, mitochondrial; Phosphoglycerate kinase, flagellar; Phosphoglycerate kinase, chloroplast	ec:2.7.2.3	ec		0.8191	0.8191	100	4	1
D-Sorbitol	b1702	b2779	double	ENO	ENOf; ENOm; MNXR1898; MNXR74234	kegg:R04206; rhea:10164; Enolase, mitochondria; Enolase, flagellar	ec:4.2.1.11	ec		0.8191	0.8191	100	4	1
D-Sorbitol	b1702	b3919	double	TPI	MNXR51088; TPIh	rhea:18585; Triosephosphate isomerase	ec:5.3.1.1	ec		0.8191	0.8191	100	2	1
D-Sorbitol	b1702	b3919	double	PPS	MNXR4414	rhea:11364	ec:2.7.9.2	ec		0.65732	0.8191	80.2	1	1
D-Sorbitol	b1761	b3213	double	GLUDy	GLUDy_1	Glutamate dehydrogenase (NADP)	bigg:GLUDy	bigg		0.8191	0.8191	100	1	1
D-Sorbitol	b1761	b3213	double	GLUDy; GLUSy	GAM; GDH_nadp; GLUDy; GLUDym; GLUN; GLUNm; GLUNpp; GLUS_nadph; GLUSy; MNXR31609	Glutaminase; Glutamate synthase (NADPH); rhea:15501; Glutamate dehydrogenase [NAD(P)+]; Glutamate dehydrogenase (NADP), mitochondrial; Glutaminase (mitochondrial); Glutamate dehydrogenase (NADP)	ec:1.4.1.13	ec	b0485 or b1524	0.8191	0.8191	100	10	2
D-Sorbitol	b1761	b3213	double	GLUDy	GDH; GDH1; GDHm; GLUDxi	Glutamate dehydrogenase NAD ; Glutamate dehydrogenase (NAD); Glutamate dehydrogenase, mitochondria; Glutamate dehydrogenase	ec:1.4.1.3	ec		0.8191	0.8191	100	4	1
D-Sorbitol	b1779	b3738	double	ATPS4rpp	ATPS4rpp_1	ATP synthase (four protons for one ATP) (periplasm)	bigg:ATPS4rpp	bigg		0.46229	0.8191	56.4	1	1
D-Sorbitol	b1779	b3738	double	ATPS4rpp	ATPPHm; ATPS; ATPS3g; ATPS3m; ATPS3v; ATPS4m; ATPS4m_cho; ATPS4r; ATPSh; ATPasel; NTP1	Nucleoside-triphosphatase (ATP); ATP synthase (four protons for one ATP); ATP synthase mitochondrial; V-type ATPase, H+ transporting, lysosomal; ATP phosphohydrolase, mitochondria; ATPase cytosolic; ATP synthase Golgi Apparatus; ATP synthase vacuole; ATP synthase	ec:3.6.3.14	ec	b0650 or b4161	0.46229	0.8191	56.4	11	1
D-Sorbitol	b1779	b3738	double	GAPD	GAPD_1	Glyceraldehyde-3-phosphate dehydrogenase	bigg:GAPD	bigg		0.27162	0.8191	33.2	1	1
D-Sorbitol	b1779	b3738	double	GAPD	GAPDHf; GAPDHh; GAPDHm	Glyceraldehyde-3-phosphate dehydrogenase (NAD). flagellar; Glyceraldehyde 3-phosphate dehydrogenase (NAD), mitochondria; Glyceraldehyde 3-phosphate dehydrogenase (NAD)	ec:1.2.1.12	ec		0.27162	0.8191	33.2	3	1
D-Sorbitol	b1779	b3738	double	GAPD	GAPDH_nadp_hi; GAPDi_nadp	Glyceraldehyde-3-phosphate dehydrogenase (NAD(P)+) (phosphorylating); Glyceraldehyde-3-phosphate dehydrogenase (NADP+) (phosphorylating)	ec:1.2.1.59	ec		0.27162	0.8191	33.2	2	1
D-Sorbitol	b1849	b2500	double	GARFT	FGFTh; FGFTm; FPGFTh; FPGFTm; MNXR15637; MNXR2551	rhea:15053; rhea:31131; N2-Formyl-N1-(5-phospho-D-ribosyl)glycinamide formyltransferase, chloroplast; N2-Formyl-N1-(5-phospho-D-ribosyl)glycinamide formyltransferase, mitochondria; 10-Formyltetrahydrofolate:5'-phosphoribosylglycinamide formyltransferase, chloroplast; 10-Formyltetrahydrofolate:5'-phosphoribosylglycinamide formyltransferase, mitochondria	ec:2.1.2.2	ec		0.8191	0.8191	100	6	1
D-Sorbitol	b1849	b2500	double	GART	GART	GAR transformylase-T	direct_restore	direct_restore	b1849	0.81664	0.8191	99.7	1	1
D-Sorbitol	b1852	b3386	double	G6PDH2r	G6PBDH; G6PBDHh; G6PDH1; G6PDH1er; G6PDH2er	Glucose 6 phosphate dehydrogenase endoplasmic reticulum; Glucose-6-phosphate dehydrogenase, endoplasmic reticulum; Beta-D-Glucose-6-phosphate NADP+ 1-oxoreductase; G6PDH1; Glucose 6-phosphate dehydrogenase (g6p-B)	ec:1.1.1.363	ec		0.80799	0.8191	98.6	5	1
D-Sorbitol	b1852	b3386	double	G6PDH2r	G6PADH; G6PADHh; MNXR25081	bigg:G6PADH; Glucose-6-phosphate-1-dehydrogenase (g6p-A); Glucose 6-phosphate dehydrogenase (g6p-A)	ec:1.1.1.49	ec		0.80799	0.8191	98.6	3	1
D-Sorbitol	b1852	b3386	double	RPE	MNXR4653; RPEh	rhea:13677; D-Ribulose-5-Phosphate 3-Epimerase	ec:5.1.3.1	ec		0.80491	0.8191	98.3	2	1
D-Sorbitol	b2029	b3386	double	GND	GNDer; PGDHh	Phosphogluconate dehydrogenase, endoplasmic reticulum; 6-phosphogluconate dehydrogenase	ec:1.1.1.351	ec		0.80799	0.8191	98.6	2	1
D-Sorbitol	b2029	b3386	double	RPE	MNXR4653; RPEh	rhea:13677; D-Ribulose-5-Phosphate 3-Epimerase	ec:5.1.3.1	ec		0.80491	0.8191	98.3	2	1
D-Sorbitol	b2414	b2421	double	CYSS	ACSERL; ACSERLh; ACSERLm; ACSERSULL; ACSERSULLh; ACSERSULLm; AHSERL4; CYSS_1; CYSS_2; CYSS_trdrd; MNXR1354; MNXR81550; SLCYSS	rhea:30891; metacyc:RXN-12726; O3-Acetyl-L-serine acetate-lyase (adding hydrogen sulfide), mitochondria; Cysteine synthase, thioredoxin; Cysteine synthase; O-acetyl-L-serine sulfhydrylase; O3-Acetyl-L-serine acetate-lyase (adding hydrogen sulfide), cytosol; O3-Acetyl-L-serine acetate-lyase (adding hydrogen sulfide), chloroplast; Cysteine synthase Thiosulfate	ec:2.5.1.47	ec		0.8191	0.8191	100	13	1
D-Sorbitol	b2414	b2421	double	CYSS	MNXR33950	rhea:10252	ec:2.5.1.65	ec		0.8191	0.8191	100	1	1
D-Sorbitol	b2436	b3867	double	CPPPGO	CPPPGO_1; MNXR1272; MNXR72542	seed:rxn12220; rhea:18257; Coproporphyrinogen III oxidase (O2 required)	ec:1.3.3.3	ec		0.8191	0.8191	100	3	1
D-Sorbitol	b2436	b3867	double	CPPPGO2	MNXR1273	rhea:15425	ec:1.3.99.22	ec		0.81907	0.8191	100	1	1
D-Sorbitol	b2465	b2935	double	TKT1; TKT2	MNXR55953; MNXR69977; MNXR74900; MNXR79510; MNXR84331; TKT1; TKT1h; TKT2; TKT2h	Transketolase; kegg:R01067; rhea:27626; rhea:10508; kegg:R06863; seed:rxn01200; Transketolase 1; Transketolase 2	ec:2.2.1.1	ec	b2935 or b2465	0.80952	0.8191	98.8	9	2
D-Sorbitol	b2508	b2868	double	IMPD	6TINS5MPOR; IMPDm; MNXR3100; MNXR75334	kegg:R08240; rhea:11708; IMP dehydrogenase, mitochondria; 6-thioinosine 5'-monophosphate:NAD oxidoreductase	ec:1.1.1.205	ec		0.8191	0.8191	100	4	1
D-Sorbitol	b2508	b2868	double	HXAND	MNXR3054; MNXR5348; XAND; XANDp	Xanthine dehydrogenase; rhea:24670; rhea:16669; Xanthine dehydrogenase, peroxisomal	ec:1.17.1.4	ec	b2866 and b2867 and b2868	0.81398	0.8191	99.4	4	1
D-Sorbitol	b2551	b4388	double	PSP_L	PSP_L_1	Phosphoserine phosphatase (L-serine)	bigg:PSP_L	bigg		0.79695	0.8191	97.3	1	1
D-Sorbitol	b2551	b2913	double	PGCD	MNXR4184; PGLYDH	rhea:12641; Phosphoglycerate dehydrogenase	ec:1.1.1.95	ec		0.79695	0.8191	97.3	2	1
D-Sorbitol	b2551	b4388	double	PSP_L	MNXR4485; MNXR4486; PSP; PSP_D; PSP_Lpp	Phospho-L-serine phosphatase (periplasmic); rhea:24873; rhea:21208; Phosphoserine phosphatase D serine ; Phosphoserine phosphatase	ec:3.1.3.3	ec	b4055 or b0383	0.79695	0.8191	97.3	5	1
D-Sorbitol	b2551	b2913	double	GHMT2r	GHMT2rm; MNXR2619	rhea:15481; Glycine hydroxymethyltransferase reversible mitochondrial	ec:2.1.2.1	ec		0.78394	0.8191	95.7	2	1
D-Sorbitol	b2708	b3197	double	A5PISO	MNXR300; MNXR91991	metacyc:DARAB5PISOM-RXN; rhea:23104	ec:5.3.1.13	ec		0.8191	0.8191	100	2	1
D-Sorbitol	b2779	b3735	double	ATPS4rpp	ATPS4rpp_1	ATP synthase (four protons for one ATP) (periplasm)	bigg:ATPS4rpp	bigg		0.56368	0.8191	68.8	1	1
D-Sorbitol	b2779	b3735	double	ATPS4rpp	ATPPHm; ATPS; ATPS3g; ATPS3m; ATPS3v; ATPS4m; ATPS4m_cho; ATPS4r; ATPSh; ATPasel; NTP1	Nucleoside-triphosphatase (ATP); ATP synthase (four protons for one ATP); ATP synthase mitochondrial; V-type ATPase, H+ transporting, lysosomal; ATP phosphohydrolase, mitochondria; ATPase cytosolic; ATP synthase Golgi Apparatus; ATP synthase vacuole; ATP synthase	ec:3.6.3.14	ec	b0650 or b4161	0.56368	0.8191	68.8	11	1
D-Sorbitol	b2779	b3735	double	ENO	ENOf; ENOm; MNXR1898; MNXR74234	kegg:R04206; rhea:10164; Enolase, mitochondria; Enolase, flagellar	ec:4.2.1.11	ec		0.27162	0.8191	33.2	4	1
D-Sorbitol	b2926	b3732	double	ATPS4rpp	ATPS4rpp_1	ATP synthase (four protons for one ATP) (periplasm)	bigg:ATPS4rpp	bigg		0.46229	0.8191	56.4	1	1
D-Sorbitol	b2926	b3732	double	ATPS4rpp	ATPPHm; ATPS; ATPS3g; ATPS3m; ATPS3v; ATPS4m; ATPS4m_cho; ATPS4r; ATPSh; ATPasel; NTP1	Nucleoside-triphosphatase (ATP); ATP synthase (four protons for one ATP); ATP synthase mitochondrial; V-type ATPase, H+ transporting, lysosomal; ATP phosphohydrolase, mitochondria; ATPase cytosolic; ATP synthase Golgi Apparatus; ATP synthase vacuole; ATP synthase	ec:3.6.3.14	ec	b0650 or b4161	0.46229	0.8191	56.4	11	1
D-Sorbitol	b2926	b3732	double	PGK	MNXR4189; PGKf; PGKh; PGKm	rhea:14801; Phosphoglycerate kinase, mitochondrial; Phosphoglycerate kinase, flagellar; Phosphoglycerate kinase, chloroplast	ec:2.7.2.3	ec		0.27162	0.8191	33.2	4	1
D-Sorbitol	b3117	b3772	double	THRD_L	THRD_L_1	L-threonine deaminase	bigg:THRD_L	bigg		0.8191	0.8191	100	1	1
D-Sorbitol	b3117	b3772	double	THRD_L	MNXR5058; MNXR84302; SERD_L; SER_AL; TAL; THRAL; THRD_Lm	L-serine deaminase; seed:rxn00737; rhea:22108; L threonine deaminase mitochondrial; L-serine ammonia-lyase; Threonine ammonia-lyase (serine); Threonine ammonia-lyase	ec:4.3.1.19	ec	b4471 or b1814 or b2797 or b3708 or b3117	0.8191	0.8191	100	7	1
D-Sorbitol	b3386	b4025	double	PGI	G6PI; G6PI2; G6PI3; G6PI_1; G6PIh; MNXR31472; MNXR35757; MNXR82946; MNXR83637; MNXR91750; PGIA; PGIAh; PGIBh	seed:rxn02380; rhea:11816; metacyc:RXN-6182; kegg:R00771; metacyc:PGLUCISOM-RXN; Glucose 6 phosphate isomerase; Glucose-6-phosphate isomerase, chloroplast; Glucose-6-phosphate isomerase (g6p-A); Glucose-6-phosphate isomerase, chloroplast (g6p-B); Glucose-6-phosphate isomerase (g6p-B); Glucose-6-phosphate isomerase; Glucose-6-phosphate isomerase, chloroplast (g6p-A)	ec:5.3.1.9	ec		0.80799	0.8191	98.6	13	1
D-Sorbitol	b3386	b4025	double	RPE	MNXR4653; RPEh	rhea:13677; D-Ribulose-5-Phosphate 3-Epimerase	ec:5.1.3.1	ec		0.80491	0.8191	98.3	2	1
D-Sorbitol	b3829	b4019	double	METS	METS_1; METSm; MNXR69434	Methionine synthase; rhea:11172; 5-Methyltetrahydrofolate:L-homocysteine S-methyltransferase	ec:2.1.1.13	ec	b4019 or b3829	0.8191	0.8191	100	3	1
D-Trehalose	b0002	b3940	double	HSDy	HSDH; HSDxi; MNXR3044; MNXR3045	rhea:15761; rhea:15757; Homoserine dehydrogenase NADH irreversible; Homoserine dehydrogenase	ec:1.1.1.3	ec		1.10711	1.10711	100	4	1
D-Trehalose	b0032	b0521	double	CBMKr	MNXR1064	rhea:10152	ec:2.7.2.2	ec		1.10711	1.10711	100	1	1
D-Trehalose	b0032	b0521	double	CBPS	CBPS_1	Carbamoyl-phosphate synthase (glutamine-hydrolysing)	bigg:CBPS	bigg		1.09556	1.10711	99	1	1
D-Trehalose	b0032	b0521	double	CBPS	CBPSam; CBPSn; GAM; GLUN; GLUNm; GLUNpp; HCGALm; MNXR1067; MNXR33037; MNXR86517; MNXR86518	Glutaminase; rhea:18633; rhea:46744; rhea:18029; rhea:46748; Hydrogen-carbonate:L-glutamine amido-ligase, mitochondria; CBPSn; Carbamoyl-phosphate synthase (ammonia) (mitochondria; Glutaminase (mitochondrial)	ec:6.3.5.5	ec	b0485 or b1524	1.09556	1.10711	99	11	1
D-Trehalose	b0033	b0521	double	CBMKr	MNXR1064	rhea:10152	ec:2.7.2.2	ec		1.10711	1.10711	100	1	1
D-Trehalose	b0033	b0521	double	CBPS	CBPS_1	Carbamoyl-phosphate synthase (glutamine-hydrolysing)	bigg:CBPS	bigg		1.09556	1.10711	99	1	1
D-Trehalose	b0033	b0521	double	CBPS	CBPSam; CBPSn; GAM; GLUN; GLUNm; GLUNpp; HCGALm; MNXR1067; MNXR33037; MNXR86517; MNXR86518	Glutaminase; rhea:18633; rhea:46744; rhea:18029; rhea:46748; Hydrogen-carbonate:L-glutamine amido-ligase, mitochondria; CBPSn; Carbamoyl-phosphate synthase (ammonia) (mitochondria; Glutaminase (mitochondrial)	ec:6.3.5.5	ec	b0485 or b1524	1.09556	1.10711	99	11	1
D-Trehalose	b0048	b1606	double	DHFR	DHFOR; DHFR2i; DHFRim; FOLR2; FOLR2_1; MNXR14705; MNXR14706; MNXR14707; MNXR14999; MNXR1561; MNXR2269; THFOR1; THFOR2; r0512; r0514	kegg:R00937; kegg:R00940; rhea:31103; rhea:15009; kegg:R00936; kegg:R02235; Dihydrofolate reductase mitochondrial; Dihydrofolate reductase (NAD+); Folate reductase; Dihydrofolate:NAD+ oxidoreductase; 5,6,7,8-Tetrahydrofolate:NAD+ oxidoreductase; 5,6,7,8-Tetrahydrofolate:NADP+ oxidoreductase; Dihydrofolate:NAD+ oxidoreductase Folate biosynthesis EC:1.5.1.3; Dihydrofolate:NADP+ oxidoreductase One c…	ec:1.5.1.3	ec		1.10711	1.10711	100	15	1
D-Trehalose	b0073	b1800	double	IPMD	IPMD_1	3-isopropylmalate dehydrogenase	bigg:IPMD	bigg		1.10711	1.10711	100	1	1
D-Trehalose	b0073	b1800	double	IPMD	MNXR3132; MNXR3962; MNXR5662; OMCDC; OMCDCm	2-Oxo-4-methyl-3-carboxypentanoate decarboxylation; rhea:10892; rhea:32271; rhea:25078; 2 oxo 4 methyl 3 carboxypentanoate decarboxylation	ec:1.1.1.85	ec	s0001	1.10711	1.10711	100	5	1
D-Trehalose	b0092	b0381	double	ALAALAr	MNXR614	rhea:11224	ec:6.3.2.4	ec		1.10711	1.10711	100	1	1
D-Trehalose	b0099	b1865	double	DNTPPA	DNTPPA_1	Dihydroneopterin triphosphate pyrophosphatase	ec:3.6.1.67	ec		1.10711	1.10711	100	1	1
D-Trehalose	b0126	b0339	double	HCO3E	HCO3Ee; HCO3Ehi; HCO3Em; HCO3En; MNXR2856	rhea:10748; HCO3 equilibrium reaction nuclear; HCO3 equilibration reaction, extracellular; HCO3 equilibration reaction; Carbonate dehydratase (HCO3 equilibration reaction), irreversible, chloroplast	ec:4.2.1.1	ec		1.10711	1.10711	100	5	1
D-Trehalose	b0149	b3396	double	MCTP1App	MCTP1Aex	Murein crosslinking transpeptidase 1A:(A2pm->D-ala) (periplasm)	mnx:MNXR101426	mnx		1.10711	1.10711	100	1	1
D-Trehalose	b0155	b1592	double	CLtipp	CLtipp	Chloride ion transport in via diffusion (periplasm)	direct_restore	direct_restore	b1592	1.1071	1.10711	100	1	1
D-Trehalose	b0155	b1592	double	CLt3_2pp	CLt3r_2	Chloride transport via proton antiport (2:1) (periplasm)	mnx:MNXR96796	mnx		1.10711	1.10711	100	1	1
D-Trehalose	b0171	b0910	double	UMPK	CYTK1; CYTK1m; CYTK1n; CYTK2; CYTK2m; CYTK2n; UMPKm; UMPKn	Cytidylate kinase (CMP); Cytidylate kinase (dCMP); Cytidylate kinase (CMP),mitochondrial; Cytidylate kinase (CMP),nuclear; UMP kinase (mitochondrial, ATP); UMP kinase nuclear; Cytidylate kinase (dCMP),nuclear; Cytidylate kinase (dCMP),mitochondrial	ec:2.7.4.14	ec	b0910	1.10232	1.10711	99.6	8	1
D-Trehalose	b0171	b0910	double	UMPK	ADK3; ADK3m; MNXR68283; MNXR84761; URIDK2m; URIDK2r; URIDK2rn	Adentylate kinase (GTP); Uridylate kinase (dUMP); rhea:29863; metacyc:NUCLEOSIDE-PHOSPHATE-KINASE-RXN; Adentylate kinase GTP ; Uridylate kinase dUMP nuclear; Uridylate kinase (dUMP), mitochondrial	ec:2.7.4.4	ec	b0474	1.10232	1.10711	99.6	7	1
D-Trehalose	b0238	b2508	double	IMPD	6TINS5MPOR; IMPDm; MNXR3100; MNXR75334	kegg:R08240; rhea:11708; IMP dehydrogenase, mitochondria; 6-thioinosine 5'-monophosphate:NAD oxidoreductase	ec:1.1.1.205	ec		1.10711	1.10711	100	4	1
D-Trehalose	b0238	b2508	double	XPPT	GPAR; GUAPRT	Guanine phosphoribosyltransferase; GMP:diphosphate 5-phospho-alpha-D-ribosyltransferase	ec:2.4.2.22	ec	b0125 or b0238	1.09925	1.10711	99.3	2	1
D-Trehalose	b0238	b2508	double	XPPT	6MPURPRT; ADPT; HXPRT; MNXR69265; MNXR75331; MNXR75332; MNXR75339; TGUAPRT; r0051	Hypoxanthine phosphoribosyltransferase (Hypoxanthine); Adenine phosphoribosyltransferase; kegg:R08237; kegg:R08238; rhea:17973; kegg:R08245; Thioguanine phosphoribosyltransferase; 6-mercaptopurine phosphoribosyltransferase; AMP:pyrophosphate phosphoribosyltransferase Purine metabolism EC:2.4.2.7	ec:2.4.2.8	ec	b0238 or b0125	1.09925	1.10711	99.3	9	1
D-Trehalose	b0273	b4254	double	OCBT	OCBT_2	Ornithine carbamoyltransferase	bigg:OCBT	bigg		1.10711	1.10711	100	1	1
D-Trehalose	b0273	b4254	double	OCBT	MNXR51003; OCBT_1; OCBTm; OCT; OCTh; OCTm	rhea:19513; Ornithine carbamoyltransferase, irreversible; Ornithine carbamoyltransferase, chloroplast; Ornithine carbamoyltransferase, mitochondrial; Ornithine carbamoyltransferase	ec:2.1.3.3	ec		1.10711	1.10711	100	6	1
D-Trehalose	b0388	b3390	double	SHKK	SHKK_1	Shikimate kinase	bigg:SHKK	bigg		1.10711	1.10711	100	1	1
D-Trehalose	b0388	b3390	double	SHKK	MNXR4842; SKK	rhea:13121; Shikimate kinase	ec:2.7.1.71	ec		1.10711	1.10711	100	2	1
D-Trehalose	b0452	b0954	double	FACOAE141; FACOAE161; T2DECAI	FACOAE141; FACOAE161; T2DECAI	Trans-2-decenoyl-ACP isomerase; Fatty-acid-CoA thioesterase (tetradecenoate); Fatty-acid-CoA thioesterase (hexadecenoate)	direct_restore	direct_restore	b0452	1.0932	1.10711	98.7	3	3
D-Trehalose	b0674	b3744	double	ASNS2	MNXR81756	seed:rxn00340	ec:6.3.1.1	ec		1.10711	1.10711	100	1	1
D-Trehalose	b0674	b3744	double	ASNS1; ASNS2	ASNS1; ASNS2; GAM; GLUN; GLUNm; GLUNpp; MNXR33036	Glutaminase; Asparagine synthase (glutamine-hydrolysing); rhea:12228; Glutaminase (mitochondrial); Asparagine synthetase	ec:6.3.5.4	ec	b0485 or b1524	1.10711	1.10711	100	7	2
D-Trehalose	b0763	b2422	double	MOBDabcpp	ATPPHm; ATPS; MOBDabc; NTP1	Nucleoside-triphosphatase (ATP); Molybdate transport via ABC system; ATP phosphohydrolase, mitochondria; ATPase cytosolic	ec:3.6.3.29	ec	b0650 or b4161	1.10711	1.10711	100	4	1
D-Trehalose	b0764	b2423	double	MOBDabcpp	ATPPHm; ATPS; MOBDabc; NTP1	Nucleoside-triphosphatase (ATP); Molybdate transport via ABC system; ATP phosphohydrolase, mitochondria; ATPase cytosolic	ec:3.6.3.29	ec	b0650 or b4161	1.10711	1.10711	100	4	1
D-Trehalose	b0765	b2422	double	MOBDabcpp	ATPPHm; ATPS; MOBDabc; NTP1	Nucleoside-triphosphatase (ATP); Molybdate transport via ABC system; ATP phosphohydrolase, mitochondria; ATPase cytosolic	ec:3.6.3.29	ec	b0650 or b4161	1.10711	1.10711	100	4	1
D-Trehalose	b0767	b3386	double	PGL	MNXR4190; PGLer; PGLh	rhea:12556; 6-phosphogluconolactonase; 6-phosphogluconolactonase, endoplasmic reticulum	ec:3.1.1.31	ec		1.10711	1.10711	100	3	1
D-Trehalose	b0767	b3386	double	RPE	MNXR4653; RPEh	rhea:13677; D-Ribulose-5-Phosphate 3-Epimerase	ec:5.1.3.1	ec		1.10711	1.10711	100	2	1
D-Trehalose	b0767	b4025	double	PGI	G6PI; G6PI2; G6PI3; G6PI_1; G6PIh; MNXR31472; MNXR35757; MNXR82946; MNXR83637; MNXR91750; PGIA; PGIAh; PGIBh	seed:rxn02380; rhea:11816; metacyc:RXN-6182; kegg:R00771; metacyc:PGLUCISOM-RXN; Glucose 6 phosphate isomerase; Glucose-6-phosphate isomerase, chloroplast; Glucose-6-phosphate isomerase (g6p-A); Glucose-6-phosphate isomerase, chloroplast (g6p-B); Glucose-6-phosphate isomerase (g6p-B); Glucose-6-phosphate isomerase; Glucose-6-phosphate isomerase, chloroplast (g6p-A)	ec:5.3.1.9	ec		1.10711	1.10711	100	13	1
D-Trehalose	b0844	b3812	double	PMDPHT	AUS; MNXR4086; MNXR4352; MNXR84819; MNXR84974; MNXR85582; NADPPPSm; NMNHYD; NMNR; NT5C; PAN4PP; PAN4PPe; SBPP1; SBPP1er	rhea:25197; rhea:36211; kegg:R02706; kegg:R10748; kegg:R00872; NADP phosphatase; Nmn hydrolysis; Sphinganine 1-phosphate phosphatase; Sphingoid base phosphate phosphatase sphinganine 1 phosphatase endoplasmic reticulum; Nicotinamide ribonucleotide phosphohydrolase; 5'-nucleotidase; Phosphatase (pan4p); 5-Amino-6-(1-D-ribitylamino)uracil synthase; Phosphatase, Extracellular	ec:3.1.3.-	ec		1.10711	1.10711	100	14	1
D-Trehalose	b0870	b2320	double	4HTHRA; THRA2	4HTHRA; THRA2	4-hydroxy-L-threonine aldolase; L-allo-Threonine Aldolase	direct_restore	direct_restore	b0870	1.1071	1.10711	100	2	2
D-Trehalose	b0870	b2320	double	PERD	MNXR4160	rhea:18829	ec:1.1.1.290	ec		1.1071	1.10711	100	1	1
D-Trehalose	b0870	b2551	double	GHMT2r	GHMT2rm; MNXR2619	rhea:15481; Glycine hydroxymethyltransferase reversible mitochondrial	ec:2.1.2.1	ec		1.1071	1.10711	100	2	1
D-Trehalose	b0870	b2551	double	THRA	THRA_1	Threonine aldolase	ec:4.1.2.48	ec		1.08294	1.10711	97.8	1	1
D-Trehalose	b0870	b0907	double	OHPBAT	MNXR32039; MNXR32268; PSAT; PSERT	Phosphoserine transaminase; rhea:16573; rhea:14329; Phosphoserine aminotransferase	ec:2.6.1.52	ec	b0907	1.06846	1.10711	96.5	4	1
D-Trehalose	b0907	b2551	double	PSERT	MNXR32039; MNXR32268; OHPBAT; PSAT	O-Phospho-4-hydroxy-L-threonine:2-oxoglutarate aminotransferase; rhea:16573; rhea:14329; Phosphoserine aminotransferase	ec:2.6.1.52	ec	b0907	1.08294	1.10711	97.8	4	1
D-Trehalose	b0907	b2551	double	GHMT2r	GHMT2rm; MNXR2619	rhea:15481; Glycine hydroxymethyltransferase reversible mitochondrial	ec:2.1.2.1	ec		1.06846	1.10711	96.5	2	1
D-Trehalose	b0928	b4054	double	ASPTA	3SALATAi; 3SALATAim; AATC; AATG; AATGm; ASPATh; ASPTAm; ASPTAp; CYSAT; CYSATm; CYSTA; CYSTAm; LCYSTAT; LCYSTATm; MNXR1357; MNXR31786; MNXR32641; PHETA1; PHETA1m; POATh; TYRTA; TYRTAh; TYRTAi; TYRTAim; TYRTAip	Phenylalanine transaminase; Tyrosine transaminase; Cysteine transaminase; metacyc:RXN-11737; rhea:21824; kegg:R00896; Aspartate transaminase; 3-sulfino-alanine transaminase (irreversible), mitochondrial; L-Phenylalanine:2-oxoglutarate aminotransferase, mitochondria; Aspartate aminotransferase, chloroplast; Aspartate aminotransferase, cysteate forming; L-Phenylalanine:2-oxoglutarate aminotransfera…	ec:2.6.1.1	ec	b4054 or b0928 or b3770	1.10711	1.10711	100	25	1
D-Trehalose	b0954	b3846	double	CTECOAI6; CTECOAI7	CTECOAI6; CTECOAI7; CTECOAI8; MNXR69222; MNXR74325; MNXR80399; MNXR9719	3-cis-2-trans-enoyl-CoA isomerase; seed:rxn08706; kegg:R04756; seed:rxn09038; rhea:23716	ec:5.3.3.8	ec	b3846	1.10711	1.10711	100	7	2
D-Trehalose	b0954	b3846	double	T2DECAI	T2DECAI	Trans-2-decenoyl-ACP isomerase	direct_restore	direct_restore	b0954	1.09877	1.10711	99.2	1	1
D-Trehalose	b0954	b2836	double	AACPS4	AACPS4_1	Long-chain-fatty-acid-[acyl-carrier-protein] ligase (16:1(9Z))	bigg:AACPS4	bigg		1.0932	1.10711	98.7	1	1
D-Trehalose	b0954	b2836	double	AACPS2	AACPS1; AACPS1_1; AACPS3; AACPS3_1; AACPS6; AACPS6_1; AACPS8; MNXR50749	Acyl-[acyl-carrier-protein] synthetase (n-C14:0); Acyl-[acyl-carrier-protein] synthetase (n-C16:0); Acyl-[acyl-carrier-protein] synthetase (n-C10:0); Acyl-[acyl-carrier-protein] synthetase (n-C18:0); metacyc:RXN-13266; Long-chain-fatty-acid-[acyl-carrier-protein] ligase (14:0); Long-chain-fatty-acid-[acyl-carrier-protein] ligase (16:0); Long-chain-fatty-acid-[acyl-carrier-protein] ligase (18:0)	ec:6.2.1.20	ec	b1094 and b2836	1.09115	1.10711	98.6	8	1
D-Trehalose	b1190	b4053	double	ALAR	ALAR_copy1; ALAR_copy2; MNXR626	Alanine racemase; rhea:20249	ec:5.1.1.1	ec	b4053	1.10711	1.10711	100	3	1
D-Trehalose	b1378	b3924	double	FLDR2; POR5	FLDR2; POR5	Pyruvate synthase; Flavodoxin reductase (NADPH)	direct_restore	direct_restore	(b1378 and b0684) or (b1378 and b2895)	1.10711	1.10711	100	2	2
D-Trehalose	b1622	b3008	double	CYSTL	CYSTRS	Cysteinyl-tRNA synthetase	bigg:CYSTL	bigg		1.10711	1.10711	100	1	1
D-Trehalose	b1622	b3008	double	CYSTL	CBL; CTINBL; CYSDS; CYSLYSL; CYSTBL; CYSTLp; MNXR68614; MNXR74367; MNXR84182; SELCYSTL; SELCYSTLh; TRPAS1	Cysteine Desulfhydrase; metacyc:RXN-12729; seed:rxn03379; rhea:13965; Cystathione b lyase peroxisomal; L-Cystine Lysteine-lyase (deaminating); Selenocystathionine L-homocysteine-lyase (deaminating), cytosol; Cystathionine beta-lyase, cystine; Cystathionine beta-lyase; Selenocystathionine L-homocysteine-lyase (deaminating), chloroplast; Tryptophanase L cysteine	ec:4.4.1.8	ec	b3008 or b3708	1.10711	1.10711	100	12	1
D-Trehalose	b1692	b3281	double	SHK3Dr	SKDH	Shikimate dehydrogenase	ec:1.1.1.25	ec		1.10711	1.10711	100	1	1
D-Trehalose	b1692	b3281	double	SHK3Dr	MNXR8388; QUINDH	Quinate dehydrogenase; rhea:18425	ec:1.1.1.282	ec	b1692	1.10711	1.10711	100	2	1
D-Trehalose	b1702	b1779	double	GAPD	GAPD_1	Glyceraldehyde-3-phosphate dehydrogenase	bigg:GAPD	bigg		1.10711	1.10711	100	1	1
D-Trehalose	b1702	b1779	double	GAPD	GAPDHf; GAPDHh; GAPDHm	Glyceraldehyde-3-phosphate dehydrogenase (NAD). flagellar; Glyceraldehyde 3-phosphate dehydrogenase (NAD), mitochondria; Glyceraldehyde 3-phosphate dehydrogenase (NAD)	ec:1.2.1.12	ec		1.10711	1.10711	100	3	1
D-Trehalose	b1702	b1779	double	GAPD	GAPDH_nadp_hi; GAPDi_nadp	Glyceraldehyde-3-phosphate dehydrogenase (NAD(P)+) (phosphorylating); Glyceraldehyde-3-phosphate dehydrogenase (NADP+) (phosphorylating)	ec:1.2.1.59	ec		1.10711	1.10711	100	2	1
D-Trehalose	b1702	b2926	double	PGK	MNXR4189; PGKf; PGKh; PGKm	rhea:14801; Phosphoglycerate kinase, mitochondrial; Phosphoglycerate kinase, flagellar; Phosphoglycerate kinase, chloroplast	ec:2.7.2.3	ec		1.10711	1.10711	100	4	1
D-Trehalose	b1702	b2779	double	ENO	ENOf; ENOm; MNXR1898; MNXR74234	kegg:R04206; rhea:10164; Enolase, mitochondria; Enolase, flagellar	ec:4.2.1.11	ec		1.10711	1.10711	100	4	1
D-Trehalose	b1702	b2779	double	PPS	MNXR4414	rhea:11364	ec:2.7.9.2	ec		0.6179	1.10711	55.8	1	1
D-Trehalose	b1761	b3213	double	GLUDy	GLUDy_1	Glutamate dehydrogenase (NADP)	bigg:GLUDy	bigg		1.10711	1.10711	100	1	1
D-Trehalose	b1761	b3213	double	GLUDy; GLUSy	GAM; GDH_nadp; GLUDy; GLUDym; GLUN; GLUNm; GLUNpp; GLUS_nadph; GLUSy; MNXR31609	Glutaminase; Glutamate synthase (NADPH); rhea:15501; Glutamate dehydrogenase [NAD(P)+]; Glutamate dehydrogenase (NADP), mitochondrial; Glutaminase (mitochondrial); Glutamate dehydrogenase (NADP)	ec:1.4.1.13	ec	b0485 or b1524	1.10711	1.10711	100	10	2
D-Trehalose	b1761	b3213	double	GLUDy	GDH; GDH1; GDHm; GLUDxi	Glutamate dehydrogenase NAD ; Glutamate dehydrogenase (NAD); Glutamate dehydrogenase, mitochondria; Glutamate dehydrogenase	ec:1.4.1.3	ec		1.10711	1.10711	100	4	1
D-Trehalose	b1779	b3738	double	GAPD	GAPD_1	Glyceraldehyde-3-phosphate dehydrogenase	bigg:GAPD	bigg		0.61534	1.10711	55.6	1	1
D-Trehalose	b1779	b3738	double	GAPD	GAPDHf; GAPDHh; GAPDHm	Glyceraldehyde-3-phosphate dehydrogenase (NAD). flagellar; Glyceraldehyde 3-phosphate dehydrogenase (NAD), mitochondria; Glyceraldehyde 3-phosphate dehydrogenase (NAD)	ec:1.2.1.12	ec		0.61534	1.10711	55.6	3	1
D-Trehalose	b1779	b3738	double	GAPD	GAPDH_nadp_hi; GAPDi_nadp	Glyceraldehyde-3-phosphate dehydrogenase (NAD(P)+) (phosphorylating); Glyceraldehyde-3-phosphate dehydrogenase (NADP+) (phosphorylating)	ec:1.2.1.59	ec		0.61534	1.10711	55.6	2	1
D-Trehalose	b1779	b3738	double	ATPS4rpp	ATPS4rpp_1	ATP synthase (four protons for one ATP) (periplasm)	bigg:ATPS4rpp	bigg		0.4851	1.10711	43.8	1	1
D-Trehalose	b1779	b3738	double	ATPS4rpp	ATPPHm; ATPS; ATPS3g; ATPS3m; ATPS3v; ATPS4m; ATPS4m_cho; ATPS4r; ATPSh; ATPasel; NTP1	Nucleoside-triphosphatase (ATP); ATP synthase (four protons for one ATP); ATP synthase mitochondrial; V-type ATPase, H+ transporting, lysosomal; ATP phosphohydrolase, mitochondria; ATPase cytosolic; ATP synthase Golgi Apparatus; ATP synthase vacuole; ATP synthase	ec:3.6.3.14	ec	b0650 or b4161	0.4851	1.10711	43.8	11	1
D-Trehalose	b1849	b2500	double	GARFT	FGFTh; FGFTm; FPGFTh; FPGFTm; MNXR15637; MNXR2551	rhea:15053; rhea:31131; N2-Formyl-N1-(5-phospho-D-ribosyl)glycinamide formyltransferase, chloroplast; N2-Formyl-N1-(5-phospho-D-ribosyl)glycinamide formyltransferase, mitochondria; 10-Formyltetrahydrofolate:5'-phosphoribosylglycinamide formyltransferase, chloroplast; 10-Formyltetrahydrofolate:5'-phosphoribosylglycinamide formyltransferase, mitochondria	ec:2.1.2.2	ec		1.10711	1.10711	100	6	1
D-Trehalose	b1849	b2500	double	GART	GART	GAR transformylase-T	direct_restore	direct_restore	b1849	1.10398	1.10711	99.7	1	1
D-Trehalose	b1852	b3386	double	G6PDH2r	G6PBDH; G6PBDHh; G6PDH1; G6PDH1er; G6PDH2er	Glucose 6 phosphate dehydrogenase endoplasmic reticulum; Glucose-6-phosphate dehydrogenase, endoplasmic reticulum; Beta-D-Glucose-6-phosphate NADP+ 1-oxoreductase; G6PDH1; Glucose 6-phosphate dehydrogenase (g6p-B)	ec:1.1.1.363	ec		1.10711	1.10711	100	5	1
D-Trehalose	b1852	b3386	double	G6PDH2r	G6PADH; G6PADHh; MNXR25081	bigg:G6PADH; Glucose-6-phosphate-1-dehydrogenase (g6p-A); Glucose 6-phosphate dehydrogenase (g6p-A)	ec:1.1.1.49	ec		1.10711	1.10711	100	3	1
D-Trehalose	b1852	b3386	double	RPE	MNXR4653; RPEh	rhea:13677; D-Ribulose-5-Phosphate 3-Epimerase	ec:5.1.3.1	ec		1.10711	1.10711	100	2	1
D-Trehalose	b1852	b4025	double	PGI	G6PI; G6PI2; G6PI3; G6PI_1; G6PIh; MNXR31472; MNXR35757; MNXR82946; MNXR83637; MNXR91750; PGIA; PGIAh; PGIBh	seed:rxn02380; rhea:11816; metacyc:RXN-6182; kegg:R00771; metacyc:PGLUCISOM-RXN; Glucose 6 phosphate isomerase; Glucose-6-phosphate isomerase, chloroplast; Glucose-6-phosphate isomerase (g6p-A); Glucose-6-phosphate isomerase, chloroplast (g6p-B); Glucose-6-phosphate isomerase (g6p-B); Glucose-6-phosphate isomerase; Glucose-6-phosphate isomerase, chloroplast (g6p-A)	ec:5.3.1.9	ec		1.10711	1.10711	100	13	1
D-Trehalose	b2029	b3386	double	GND	GNDer; PGDHh	Phosphogluconate dehydrogenase, endoplasmic reticulum; 6-phosphogluconate dehydrogenase	ec:1.1.1.351	ec		1.10711	1.10711	100	2	1
D-Trehalose	b2029	b3386	double	RPE	MNXR4653; RPEh	rhea:13677; D-Ribulose-5-Phosphate 3-Epimerase	ec:5.1.3.1	ec		1.10711	1.10711	100	2	1
D-Trehalose	b2029	b4025	double	PGI	G6PI; G6PI2; G6PI3; G6PI_1; G6PIh; MNXR31472; MNXR35757; MNXR82946; MNXR83637; MNXR91750; PGIA; PGIAh; PGIBh	seed:rxn02380; rhea:11816; metacyc:RXN-6182; kegg:R00771; metacyc:PGLUCISOM-RXN; Glucose 6 phosphate isomerase; Glucose-6-phosphate isomerase, chloroplast; Glucose-6-phosphate isomerase (g6p-A); Glucose-6-phosphate isomerase, chloroplast (g6p-B); Glucose-6-phosphate isomerase (g6p-B); Glucose-6-phosphate isomerase; Glucose-6-phosphate isomerase, chloroplast (g6p-A)	ec:5.3.1.9	ec		1.10711	1.10711	100	13	1
D-Trehalose	b2414	b2421	double	CYSS	ACSERL; ACSERLh; ACSERLm; ACSERSULL; ACSERSULLh; ACSERSULLm; AHSERL4; CYSS_1; CYSS_2; CYSS_trdrd; MNXR1354; MNXR81550; SLCYSS	rhea:30891; metacyc:RXN-12726; O3-Acetyl-L-serine acetate-lyase (adding hydrogen sulfide), mitochondria; Cysteine synthase, thioredoxin; Cysteine synthase; O-acetyl-L-serine sulfhydrylase; O3-Acetyl-L-serine acetate-lyase (adding hydrogen sulfide), cytosol; O3-Acetyl-L-serine acetate-lyase (adding hydrogen sulfide), chloroplast; Cysteine synthase Thiosulfate	ec:2.5.1.47	ec		1.10711	1.10711	100	13	1
D-Trehalose	b2414	b2421	double	CYSS	MNXR33950	rhea:10252	ec:2.5.1.65	ec		1.10711	1.10711	100	1	1
D-Trehalose	b2436	b3867	double	CPPPGO	CPPPGO_1; MNXR1272; MNXR72542	seed:rxn12220; rhea:18257; Coproporphyrinogen III oxidase (O2 required)	ec:1.3.3.3	ec		1.10711	1.10711	100	3	1
D-Trehalose	b2436	b3867	double	CPPPGO2	MNXR1273	rhea:15425	ec:1.3.99.22	ec		1.10709	1.10711	100	1	1
D-Trehalose	b2465	b2935	double	TKT1; TKT2	MNXR55953; MNXR69977; MNXR74900; MNXR79510; MNXR84331; TKT1; TKT1h; TKT2; TKT2h	Transketolase; kegg:R01067; rhea:27626; rhea:10508; kegg:R06863; seed:rxn01200; Transketolase 1; Transketolase 2	ec:2.2.1.1	ec	b2935 or b2465	1.10711	1.10711	100	9	2
D-Trehalose	b2508	b2868	double	IMPD	6TINS5MPOR; IMPDm; MNXR3100; MNXR75334	kegg:R08240; rhea:11708; IMP dehydrogenase, mitochondria; 6-thioinosine 5'-monophosphate:NAD oxidoreductase	ec:1.1.1.205	ec		1.10711	1.10711	100	4	1
D-Trehalose	b2508	b2868	double	HXAND	MNXR3054; MNXR5348; XAND; XANDp	Xanthine dehydrogenase; rhea:24670; rhea:16669; Xanthine dehydrogenase, peroxisomal	ec:1.17.1.4	ec	b2866 and b2867 and b2868	1.09925	1.10711	99.3	4	1
D-Trehalose	b2551	b4388	double	PSP_L	PSP_L_1	Phosphoserine phosphatase (L-serine)	bigg:PSP_L	bigg		1.08294	1.10711	97.8	1	1
D-Trehalose	b2551	b2913	double	PGCD	MNXR4184; PGLYDH	rhea:12641; Phosphoglycerate dehydrogenase	ec:1.1.1.95	ec		1.08294	1.10711	97.8	2	1
D-Trehalose	b2551	b4388	double	PSP_L	MNXR4485; MNXR4486; PSP; PSP_D; PSP_Lpp	Phospho-L-serine phosphatase (periplasmic); rhea:24873; rhea:21208; Phosphoserine phosphatase D serine ; Phosphoserine phosphatase	ec:3.1.3.3	ec	b4055 or b0383	1.08294	1.10711	97.8	5	1
D-Trehalose	b2551	b2913	double	GHMT2r	GHMT2rm; MNXR2619	rhea:15481; Glycine hydroxymethyltransferase reversible mitochondrial	ec:2.1.2.1	ec		1.06846	1.10711	96.5	2	1
D-Trehalose	b2708	b3197	double	A5PISO	MNXR300; MNXR91991	metacyc:DARAB5PISOM-RXN; rhea:23104	ec:5.3.1.13	ec		1.10711	1.10711	100	2	1
D-Trehalose	b2926	b3732	double	PGK	MNXR4189; PGKf; PGKh; PGKm	rhea:14801; Phosphoglycerate kinase, mitochondrial; Phosphoglycerate kinase, flagellar; Phosphoglycerate kinase, chloroplast	ec:2.7.2.3	ec		0.61534	1.10711	55.6	4	1
D-Trehalose	b2926	b3732	double	ATPS4rpp	ATPS4rpp_1	ATP synthase (four protons for one ATP) (periplasm)	bigg:ATPS4rpp	bigg		0.4851	1.10711	43.8	1	1
D-Trehalose	b2926	b3732	double	ATPS4rpp	ATPPHm; ATPS; ATPS3g; ATPS3m; ATPS3v; ATPS4m; ATPS4m_cho; ATPS4r; ATPSh; ATPasel; NTP1	Nucleoside-triphosphatase (ATP); ATP synthase (four protons for one ATP); ATP synthase mitochondrial; V-type ATPase, H+ transporting, lysosomal; ATP phosphohydrolase, mitochondria; ATPase cytosolic; ATP synthase Golgi Apparatus; ATP synthase vacuole; ATP synthase	ec:3.6.3.14	ec	b0650 or b4161	0.4851	1.10711	43.8	11	1
D-Trehalose	b3117	b3772	double	THRD_L	THRD_L_1	L-threonine deaminase	bigg:THRD_L	bigg		1.10711	1.10711	100	1	1
D-Trehalose	b3117	b3772	double	THRD_L	MNXR5058; MNXR84302; SERD_L; SER_AL; TAL; THRAL; THRD_Lm	L-serine deaminase; seed:rxn00737; rhea:22108; L threonine deaminase mitochondrial; L-serine ammonia-lyase; Threonine ammonia-lyase (serine); Threonine ammonia-lyase	ec:4.3.1.19	ec	b4471 or b1814 or b2797 or b3708 or b3117	1.10711	1.10711	100	7	1
D-Trehalose	b3829	b4019	double	METS	METS_1; METSm; MNXR69434	Methionine synthase; rhea:11172; 5-Methyltetrahydrofolate:L-homocysteine S-methyltransferase	ec:2.1.1.13	ec	b4019 or b3829	1.10711	1.10711	100	3	1
D-Xylose	b0002	b3940	double	HSDy	HSDH; HSDxi; MNXR3044; MNXR3045	rhea:15761; rhea:15757; Homoserine dehydrogenase NADH irreversible; Homoserine dehydrogenase	ec:1.1.1.3	ec		0.71116	0.71116	100	4	1
D-Xylose	b0032	b0521	double	CBMKr	MNXR1064	rhea:10152	ec:2.7.2.2	ec		0.71116	0.71116	100	1	1
D-Xylose	b0032	b0521	double	CBPS	CBPS_1	Carbamoyl-phosphate synthase (glutamine-hydrolysing)	bigg:CBPS	bigg		0.70783	0.71116	99.5	1	1
D-Xylose	b0032	b0521	double	CBPS	CBPSam; CBPSn; GAM; GLUN; GLUNm; GLUNpp; HCGALm; MNXR1067; MNXR33037; MNXR86517; MNXR86518	Glutaminase; rhea:18633; rhea:46744; rhea:18029; rhea:46748; Hydrogen-carbonate:L-glutamine amido-ligase, mitochondria; CBPSn; Carbamoyl-phosphate synthase (ammonia) (mitochondria; Glutaminase (mitochondrial)	ec:6.3.5.5	ec	b0485 or b1524	0.70783	0.71116	99.5	11	1
D-Xylose	b0033	b0521	double	CBMKr	MNXR1064	rhea:10152	ec:2.7.2.2	ec		0.71116	0.71116	100	1	1
D-Xylose	b0033	b0521	double	CBPS	CBPS_1	Carbamoyl-phosphate synthase (glutamine-hydrolysing)	bigg:CBPS	bigg		0.70783	0.71116	99.5	1	1
D-Xylose	b0033	b0521	double	CBPS	CBPSam; CBPSn; GAM; GLUN; GLUNm; GLUNpp; HCGALm; MNXR1067; MNXR33037; MNXR86517; MNXR86518	Glutaminase; rhea:18633; rhea:46744; rhea:18029; rhea:46748; Hydrogen-carbonate:L-glutamine amido-ligase, mitochondria; CBPSn; Carbamoyl-phosphate synthase (ammonia) (mitochondria; Glutaminase (mitochondrial)	ec:6.3.5.5	ec	b0485 or b1524	0.70783	0.71116	99.5	11	1
D-Xylose	b0048	b1606	double	DHFR	DHFOR; DHFR2i; DHFRim; FOLR2; FOLR2_1; MNXR14705; MNXR14706; MNXR14707; MNXR14999; MNXR1561; MNXR2269; THFOR1; THFOR2; r0512; r0514	kegg:R00937; kegg:R00940; rhea:31103; rhea:15009; kegg:R00936; kegg:R02235; Dihydrofolate reductase mitochondrial; Dihydrofolate reductase (NAD+); Folate reductase; Dihydrofolate:NAD+ oxidoreductase; 5,6,7,8-Tetrahydrofolate:NAD+ oxidoreductase; 5,6,7,8-Tetrahydrofolate:NADP+ oxidoreductase; Dihydrofolate:NAD+ oxidoreductase Folate biosynthesis EC:1.5.1.3; Dihydrofolate:NADP+ oxidoreductase One c…	ec:1.5.1.3	ec		0.71116	0.71116	100	15	1
D-Xylose	b0063	b3564	double	XYLK	MNXR84423	rhea:10964	ec:2.7.1.17	ec		0.71116	0.71116	100	1	1
D-Xylose	b0073	b1800	double	IPMD	IPMD_1	3-isopropylmalate dehydrogenase	bigg:IPMD	bigg		0.71116	0.71116	100	1	1
D-Xylose	b0073	b1800	double	IPMD	MNXR3132; MNXR3962; MNXR5662; OMCDC; OMCDCm	2-Oxo-4-methyl-3-carboxypentanoate decarboxylation; rhea:10892; rhea:32271; rhea:25078; 2 oxo 4 methyl 3 carboxypentanoate decarboxylation	ec:1.1.1.85	ec	s0001	0.71116	0.71116	100	5	1
D-Xylose	b0092	b0381	double	ALAALAr	MNXR614	rhea:11224	ec:6.3.2.4	ec		0.71116	0.71116	100	1	1
D-Xylose	b0099	b1865	double	DNTPPA	DNTPPA_1	Dihydroneopterin triphosphate pyrophosphatase	ec:3.6.1.67	ec		0.71116	0.71116	100	1	1
D-Xylose	b0126	b0339	double	HCO3E	HCO3Ee; HCO3Ehi; HCO3Em; HCO3En; MNXR2856	rhea:10748; HCO3 equilibrium reaction nuclear; HCO3 equilibration reaction, extracellular; HCO3 equilibration reaction; Carbonate dehydratase (HCO3 equilibration reaction), irreversible, chloroplast	ec:4.2.1.1	ec		0.71116	0.71116	100	5	1
D-Xylose	b0149	b3396	double	MCTP1App	MCTP1Aex	Murein crosslinking transpeptidase 1A:(A2pm->D-ala) (periplasm)	mnx:MNXR101426	mnx		0.71116	0.71116	100	1	1
D-Xylose	b0155	b1592	double	CLtipp	CLtipp	Chloride ion transport in via diffusion (periplasm)	direct_restore	direct_restore	b1592	0.71116	0.71116	100	1	1
D-Xylose	b0155	b1592	double	CLt3_2pp	CLt3r_2	Chloride transport via proton antiport (2:1) (periplasm)	mnx:MNXR96796	mnx		0.71116	0.71116	100	1	1
D-Xylose	b0171	b0910	double	UMPK	CYTK1; CYTK1m; CYTK1n; CYTK2; CYTK2m; CYTK2n; UMPKm; UMPKn	Cytidylate kinase (CMP); Cytidylate kinase (dCMP); Cytidylate kinase (CMP),mitochondrial; Cytidylate kinase (CMP),nuclear; UMP kinase (mitochondrial, ATP); UMP kinase nuclear; Cytidylate kinase (dCMP),nuclear; Cytidylate kinase (dCMP),mitochondrial	ec:2.7.4.14	ec	b0910	0.70978	0.71116	99.8	8	1
D-Xylose	b0171	b0910	double	UMPK	ADK3; ADK3m; MNXR68283; MNXR84761; URIDK2m; URIDK2r; URIDK2rn	Adentylate kinase (GTP); Uridylate kinase (dUMP); rhea:29863; metacyc:NUCLEOSIDE-PHOSPHATE-KINASE-RXN; Adentylate kinase GTP ; Uridylate kinase dUMP nuclear; Uridylate kinase (dUMP), mitochondrial	ec:2.7.4.4	ec	b0474	0.70978	0.71116	99.8	7	1
D-Xylose	b0238	b2508	double	IMPD	6TINS5MPOR; IMPDm; MNXR3100; MNXR75334	kegg:R08240; rhea:11708; IMP dehydrogenase, mitochondria; 6-thioinosine 5'-monophosphate:NAD oxidoreductase	ec:1.1.1.205	ec		0.71116	0.71116	100	4	1
D-Xylose	b0238	b2508	double	XPPT	GPAR; GUAPRT	Guanine phosphoribosyltransferase; GMP:diphosphate 5-phospho-alpha-D-ribosyltransferase	ec:2.4.2.22	ec	b0125 or b0238	0.70906	0.71116	99.7	2	1
D-Xylose	b0238	b2508	double	XPPT	6MPURPRT; ADPT; HXPRT; MNXR69265; MNXR75331; MNXR75332; MNXR75339; TGUAPRT; r0051	Hypoxanthine phosphoribosyltransferase (Hypoxanthine); Adenine phosphoribosyltransferase; kegg:R08237; kegg:R08238; rhea:17973; kegg:R08245; Thioguanine phosphoribosyltransferase; 6-mercaptopurine phosphoribosyltransferase; AMP:pyrophosphate phosphoribosyltransferase Purine metabolism EC:2.4.2.7	ec:2.4.2.8	ec	b0238 or b0125	0.70906	0.71116	99.7	9	1
D-Xylose	b0273	b4254	double	OCBT	OCBT_2	Ornithine carbamoyltransferase	bigg:OCBT	bigg		0.71116	0.71116	100	1	1
D-Xylose	b0273	b4254	double	OCBT	MNXR51003; OCBT_1; OCBTm; OCT; OCTh; OCTm	rhea:19513; Ornithine carbamoyltransferase, irreversible; Ornithine carbamoyltransferase, chloroplast; Ornithine carbamoyltransferase, mitochondrial; Ornithine carbamoyltransferase	ec:2.1.3.3	ec		0.71116	0.71116	100	6	1
D-Xylose	b0388	b3390	double	SHKK	SHKK_1	Shikimate kinase	bigg:SHKK	bigg		0.71116	0.71116	100	1	1
D-Xylose	b0388	b3390	double	SHKK	MNXR4842; SKK	rhea:13121; Shikimate kinase	ec:2.7.1.71	ec		0.71116	0.71116	100	2	1
D-Xylose	b0452	b0954	double	FACOAE141; FACOAE161; T2DECAI	FACOAE141; FACOAE161; T2DECAI	Trans-2-decenoyl-ACP isomerase; Fatty-acid-CoA thioesterase (tetradecenoate); Fatty-acid-CoA thioesterase (hexadecenoate)	direct_restore	direct_restore	b0452	0.70799	0.71116	99.6	3	3
D-Xylose	b0674	b3744	double	ASNS2	MNXR81756	seed:rxn00340	ec:6.3.1.1	ec		0.71116	0.71116	100	1	1
D-Xylose	b0674	b3744	double	ASNS1; ASNS2	ASNS1; ASNS2; GAM; GLUN; GLUNm; GLUNpp; MNXR33036	Glutaminase; Asparagine synthase (glutamine-hydrolysing); rhea:12228; Glutaminase (mitochondrial); Asparagine synthetase	ec:6.3.5.4	ec	b0485 or b1524	0.71116	0.71116	100	7	2
D-Xylose	b0763	b2422	double	MOBDabcpp	ATPPHm; ATPS; MOBDabc; NTP1	Nucleoside-triphosphatase (ATP); Molybdate transport via ABC system; ATP phosphohydrolase, mitochondria; ATPase cytosolic	ec:3.6.3.29	ec	b0650 or b4161	0.71116	0.71116	100	4	1
D-Xylose	b0764	b2423	double	MOBDabcpp	ATPPHm; ATPS; MOBDabc; NTP1	Nucleoside-triphosphatase (ATP); Molybdate transport via ABC system; ATP phosphohydrolase, mitochondria; ATPase cytosolic	ec:3.6.3.29	ec	b0650 or b4161	0.71116	0.71116	100	4	1
D-Xylose	b0765	b2422	double	MOBDabcpp	ATPPHm; ATPS; MOBDabc; NTP1	Nucleoside-triphosphatase (ATP); Molybdate transport via ABC system; ATP phosphohydrolase, mitochondria; ATPase cytosolic	ec:3.6.3.29	ec	b0650 or b4161	0.71116	0.71116	100	4	1
D-Xylose	b0767	b3386	double	RPE	MNXR4653; RPEh	rhea:13677; D-Ribulose-5-Phosphate 3-Epimerase	ec:5.1.3.1	ec		0.70862	0.71116	99.6	2	1
D-Xylose	b0767	b3386	double	PGL	MNXR4190; PGLer; PGLh	rhea:12556; 6-phosphogluconolactonase; 6-phosphogluconolactonase, endoplasmic reticulum	ec:3.1.1.31	ec		0.70448	0.71116	99.1	3	1
[truncated: 2,499 more rows]
