# Supplementary material for: Systematic design of auxotrophic strains and media conditions to probe metabolic functions in E. coli
Source: PLoS Comput Biol. 2026 Jun 29;22(6):e1014469. doi: 10.1371/journal.pcbi.1014469 (PMC13345470; doi:10.1371/journal.pcbi.1014469)
Supplement: S6 Table — All 375 irreducible three-way synthetic-lethal gene triples across 45 substrates, filtered as described in Methods. (XLSX) [file pcbi.1014469.s006.xlsx]

## Sheet: Sheet1
substrate	gene1	gene2	gene3	gene1_name	gene2_name	gene3_name	ko_type	wt_growth
Maltotriose	b0475	b1019	b2431	hemH	efeB	yfeX	triple	1.3595
Maltotriose	b0763	b2425	b3917	modA	cysP	sbp	triple	1.3595
Maltotriose	b0765	b2425	b3917	modC	cysP	sbp	triple	1.3595
Maltotriose	b2502	b2744	b4226	ppx	umpG	ppa	triple	1.3595
Maltotriose	b0841	b1278	b3057	ybjG	pgpB	bacA	triple	1.3595
Maltotriose	b0754	b1704	b2601	aroG	aroH	aroF	triple	1.3595
Maltotriose	b0764	b2425	b3917	modB	cysP	sbp	triple	1.3595
D-Trehalose	b0475	b1019	b2431	hemH	efeB	yfeX	triple	1.1071
D-Trehalose	b0763	b2425	b3917	modA	cysP	sbp	triple	1.1071
D-Trehalose	b0765	b2425	b3917	modC	cysP	sbp	triple	1.1071
D-Trehalose	b2502	b2744	b4226	ppx	umpG	ppa	triple	1.1071
D-Trehalose	b0841	b1278	b3057	ybjG	pgpB	bacA	triple	1.1071
D-Trehalose	b0754	b1704	b2601	aroG	aroH	aroF	triple	1.1071
D-Trehalose	b0764	b2425	b3917	modB	cysP	sbp	triple	1.1071
Maltose	b0475	b1019	b2431	hemH	efeB	yfeX	triple	1.1071
Maltose	b0763	b2425	b3917	modA	cysP	sbp	triple	1.1071
Maltose	b0765	b2425	b3917	modC	cysP	sbp	triple	1.1071
Maltose	b2502	b2744	b4226	ppx	umpG	ppa	triple	1.1071
Maltose	b0841	b1278	b3057	ybjG	pgpB	bacA	triple	1.1071
Maltose	b0754	b1704	b2601	aroG	aroH	aroF	triple	1.1071
Maltose	b0764	b2425	b3917	modB	cysP	sbp	triple	1.1071
Lactose	b0475	b1019	b2431	hemH	efeB	yfeX	triple	0.8091
Lactose	b0763	b2425	b3917	modA	cysP	sbp	triple	0.8091
Lactose	b0765	b2425	b3917	modC	cysP	sbp	triple	0.8091
Lactose	b2502	b2744	b4226	ppx	umpG	ppa	triple	0.8091
Lactose	b0841	b1278	b3057	ybjG	pgpB	bacA	triple	0.8091
Lactose	b0754	b1704	b2601	aroG	aroH	aroF	triple	0.8091
Lactose	b0764	b2425	b3917	modB	cysP	sbp	triple	0.8091
D-Melibiose	b0475	b1019	b2431	hemH	efeB	yfeX	triple	1.0861
D-Melibiose	b0763	b2425	b3917	modA	cysP	sbp	triple	1.0861
D-Melibiose	b0765	b2425	b3917	modC	cysP	sbp	triple	1.0861
D-Melibiose	b2502	b2744	b4226	ppx	umpG	ppa	triple	1.0861
D-Melibiose	b0841	b1278	b3057	ybjG	pgpB	bacA	triple	1.0861
D-Melibiose	b0754	b1704	b2601	aroG	aroH	aroF	triple	1.0861
D-Melibiose	b0764	b2425	b3917	modB	cysP	sbp	triple	1.0861
N-Acetyl-Neuraminic	b0475	b1019	b2431	hemH	efeB	yfeX	triple	0.9193
N-Acetyl-Neuraminic	b0763	b2425	b3917	modA	cysP	sbp	triple	0.9193
N-Acetyl-Neuraminic	b0765	b2425	b3917	modC	cysP	sbp	triple	0.9193
N-Acetyl-Neuraminic	b2502	b2744	b4226	ppx	umpG	ppa	triple	0.9193
N-Acetyl-Neuraminic	b0841	b1278	b3057	ybjG	pgpB	bacA	triple	0.9193
N-Acetyl-Neuraminic	b0754	b1704	b2601	aroG	aroH	aroF	triple	0.9193
N-Acetyl-Neuraminic	b0929	b2215	b4311	ompF	ompC	nanC	triple	0.9193
N-Acetyl-Neuraminic	b0764	b2425	b3917	modB	cysP	sbp	triple	0.9193
Adenosine	b0475	b1019	b2431	hemH	efeB	yfeX	triple	0.7942
Adenosine	b0763	b2425	b3917	modA	cysP	sbp	triple	0.7942
Adenosine	b0765	b2425	b3917	modC	cysP	sbp	triple	0.7942
Adenosine	b2502	b2744	b4226	ppx	umpG	ppa	triple	0.7942
Adenosine	b0841	b1278	b3057	ybjG	pgpB	bacA	triple	0.7942
Adenosine	b0754	b1704	b2601	aroG	aroH	aroF	triple	0.7942
Adenosine	b0764	b2425	b3917	modB	cysP	sbp	triple	0.7942
Glucose-6-Phosphate	b0475	b1019	b2431	hemH	efeB	yfeX	triple	0.8689
Glucose-6-Phosphate	b0763	b2425	b3917	modA	cysP	sbp	triple	0.8689
Glucose-6-Phosphate	b0765	b2425	b3917	modC	cysP	sbp	triple	0.8689
Glucose-6-Phosphate	b2502	b2744	b4226	ppx	umpG	ppa	triple	0.8689
Glucose-6-Phosphate	b0841	b1278	b3057	ybjG	pgpB	bacA	triple	0.8689
Glucose-6-Phosphate	b0754	b1704	b2601	aroG	aroH	aroF	triple	0.8689
Glucose-6-Phosphate	b0764	b2425	b3917	modB	cysP	sbp	triple	0.8689
Fructose-6-Phosphate	b0475	b1019	b2431	hemH	efeB	yfeX	triple	0.8689
Fructose-6-Phosphate	b0763	b2425	b3917	modA	cysP	sbp	triple	0.8689
Fructose-6-Phosphate	b0765	b2425	b3917	modC	cysP	sbp	triple	0.8689
Fructose-6-Phosphate	b2502	b2744	b4226	ppx	umpG	ppa	triple	0.8689
Fructose-6-Phosphate	b0841	b1278	b3057	ybjG	pgpB	bacA	triple	0.8689
Fructose-6-Phosphate	b0754	b1704	b2601	aroG	aroH	aroF	triple	0.8689
Fructose-6-Phosphate	b0764	b2425	b3917	modB	cysP	sbp	triple	0.8689
Inosine	b2393	b2406	b2964	nupC	xapB	nupG	triple	0.845
Inosine	b0475	b1019	b2431	hemH	efeB	yfeX	triple	0.845
Inosine	b0763	b2425	b3917	modA	cysP	sbp	triple	0.845
Inosine	b0765	b2425	b3917	modC	cysP	sbp	triple	0.845
Inosine	b2502	b2744	b4226	ppx	umpG	ppa	triple	0.845
Inosine	b0841	b1278	b3057	ybjG	pgpB	bacA	triple	0.845
Inosine	b0754	b1704	b2601	aroG	aroH	aroF	triple	0.845
Inosine	b0764	b2425	b3917	modB	cysP	sbp	triple	0.845
2-DeoxyAdenosine	b0475	b1019	b2431	hemH	efeB	yfeX	triple	0.8327
2-DeoxyAdenosine	b0763	b2425	b3917	modA	cysP	sbp	triple	0.8327
2-DeoxyAdenosine	b0765	b2425	b3917	modC	cysP	sbp	triple	0.8327
2-DeoxyAdenosine	b2502	b2744	b4226	ppx	umpG	ppa	triple	0.8327
2-DeoxyAdenosine	b0841	b1278	b3057	ybjG	pgpB	bacA	triple	0.8327
2-DeoxyAdenosine	b0754	b1704	b2601	aroG	aroH	aroF	triple	0.8327
2-DeoxyAdenosine	b0764	b2425	b3917	modB	cysP	sbp	triple	0.8327
N-Acetyl-D-Glucosamine	b0475	b1019	b2431	hemH	efeB	yfeX	triple	0.8297
N-Acetyl-D-Glucosamine	b0763	b2425	b3917	modA	cysP	sbp	triple	0.8297
N-Acetyl-D-Glucosamine	b0765	b2425	b3917	modC	cysP	sbp	triple	0.8297
N-Acetyl-D-Glucosamine	b2502	b2744	b4226	ppx	umpG	ppa	triple	0.8297
N-Acetyl-D-Glucosamine	b0841	b1278	b3057	ybjG	pgpB	bacA	triple	0.8297
N-Acetyl-D-Glucosamine	b0754	b1704	b2601	aroG	aroH	aroF	triple	0.8297
N-Acetyl-D-Glucosamine	b0764	b2425	b3917	modB	cysP	sbp	triple	0.8297
Uridine	b0475	b1019	b2431	hemH	efeB	yfeX	triple	0.6435
Uridine	b0763	b2425	b3917	modA	cysP	sbp	triple	0.6435
Uridine	b0765	b2425	b3917	modC	cysP	sbp	triple	0.6435
Uridine	b2502	b2744	b4226	ppx	umpG	ppa	triple	0.6435
Uridine	b0841	b1278	b3057	ybjG	pgpB	bacA	triple	0.6435
Uridine	b0754	b1704	b2601	aroG	aroH	aroF	triple	0.6435
Uridine	b0764	b2425	b3917	modB	cysP	sbp	triple	0.6435
D-Mannose	b0475	b1019	b2431	hemH	efeB	yfeX	triple	0.8091
D-Mannose	b0763	b2425	b3917	modA	cysP	sbp	triple	0.8091
D-Mannose	b0765	b2425	b3917	modC	cysP	sbp	triple	0.8091
D-Mannose	b2502	b2744	b4226	ppx	umpG	ppa	triple	0.8091
D-Mannose	b0841	b1278	b3057	ybjG	pgpB	bacA	triple	0.8091
D-Mannose	b0754	b1704	b2601	aroG	aroH	aroF	triple	0.8091
D-Mannose	b0764	b2425	b3917	modB	cysP	sbp	triple	0.8091
D-Fructose	b0475	b1019	b2431	hemH	efeB	yfeX	triple	0.8091
D-Fructose	b0763	b2425	b3917	modA	cysP	sbp	triple	0.8091
D-Fructose	b0765	b2425	b3917	modC	cysP	sbp	triple	0.8091
D-Fructose	b2502	b2744	b4226	ppx	umpG	ppa	triple	0.8091
D-Fructose	b0841	b1278	b3057	ybjG	pgpB	bacA	triple	0.8091
D-Fructose	b0754	b1704	b2601	aroG	aroH	aroF	triple	0.8091
D-Fructose	b0764	b2425	b3917	modB	cysP	sbp	triple	0.8091
Glucose-1-Phosphate	b0475	b1019	b2431	hemH	efeB	yfeX	triple	0.8091
Glucose-1-Phosphate	b0763	b2425	b3917	modA	cysP	sbp	triple	0.8091
Glucose-1-Phosphate	b0765	b2425	b3917	modC	cysP	sbp	triple	0.8091
Glucose-1-Phosphate	b2502	b2744	b4226	ppx	umpG	ppa	triple	0.8091
Glucose-1-Phosphate	b0841	b1278	b3057	ybjG	pgpB	bacA	triple	0.8091
Glucose-1-Phosphate	b0754	b1704	b2601	aroG	aroH	aroF	triple	0.8091
Glucose-1-Phosphate	b0764	b2425	b3917	modB	cysP	sbp	triple	0.8091
D-Sorbitol	b0475	b1019	b2431	hemH	efeB	yfeX	triple	0.8191
D-Sorbitol	b0763	b2425	b3917	modA	cysP	sbp	triple	0.8191
D-Sorbitol	b0765	b2425	b3917	modC	cysP	sbp	triple	0.8191
D-Sorbitol	b2502	b2744	b4226	ppx	umpG	ppa	triple	0.8191
D-Sorbitol	b0841	b1278	b3057	ybjG	pgpB	bacA	triple	0.8191
D-Sorbitol	b0754	b1704	b2601	aroG	aroH	aroF	triple	0.8191
D-Sorbitol	b0764	b2425	b3917	modB	cysP	sbp	triple	0.8191
D-Mannitol	b2703	b2933	b3599	srlE	cmtA	mtlA	triple	0.8191
D-Mannitol	b0475	b1019	b2431	hemH	efeB	yfeX	triple	0.8191
D-Mannitol	b2702	b2934	b3599	srlA	cmtB	mtlA	triple	0.8191
D-Mannitol	b0763	b2425	b3917	modA	cysP	sbp	triple	0.8191
D-Mannitol	b0765	b2425	b3917	modC	cysP	sbp	triple	0.8191
D-Mannitol	b2502	b2744	b4226	ppx	umpG	ppa	triple	0.8191
D-Mannitol	b2704	b2933	b3599	srlB	cmtA	mtlA	triple	0.8191
D-Mannitol	b0841	b1278	b3057	ybjG	pgpB	bacA	triple	0.8191
D-Mannitol	b2703	b2934	b3599	srlE	cmtB	mtlA	triple	0.8191
D-Mannitol	b2704	b2934	b3599	srlB	cmtB	mtlA	triple	0.8191
D-Mannitol	b0754	b1704	b2601	aroG	aroH	aroF	triple	0.8191
D-Mannitol	b0764	b2425	b3917	modB	cysP	sbp	triple	0.8191
D-Mannitol	b2702	b2933	b3599	srlA	cmtA	mtlA	triple	0.8191
D-Galactose	b0475	b1019	b2431	hemH	efeB	yfeX	triple	0.7892
D-Galactose	b0763	b2425	b3917	modA	cysP	sbp	triple	0.7892
D-Galactose	b0765	b2425	b3917	modC	cysP	sbp	triple	0.7892
D-Galactose	b2502	b2744	b4226	ppx	umpG	ppa	triple	0.7892
D-Galactose	b0841	b1278	b3057	ybjG	pgpB	bacA	triple	0.7892
D-Galactose	b0754	b1704	b2601	aroG	aroH	aroF	triple	0.7892
D-Galactose	b0764	b2425	b3917	modB	cysP	sbp	triple	0.7892
D-Gluconic Acid	b0475	b1019	b2431	hemH	efeB	yfeX	triple	0.7698
D-Gluconic Acid	b0763	b2425	b3917	modA	cysP	sbp	triple	0.7698
D-Gluconic Acid	b0765	b2425	b3917	modC	cysP	sbp	triple	0.7698
D-Gluconic Acid	b2502	b2744	b4226	ppx	umpG	ppa	triple	0.7698
D-Gluconic Acid	b0841	b1278	b3057	ybjG	pgpB	bacA	triple	0.7698
D-Gluconic Acid	b0754	b1704	b2601	aroG	aroH	aroF	triple	0.7698
D-Gluconic Acid	b0764	b2425	b3917	modB	cysP	sbp	triple	0.7698
5-Keto-D-Gluconate	b0475	b1019	b2431	hemH	efeB	yfeX	triple	0.7235
5-Keto-D-Gluconate	b0763	b2425	b3917	modA	cysP	sbp	triple	0.7235
5-Keto-D-Gluconate	b0765	b2425	b3917	modC	cysP	sbp	triple	0.7235
5-Keto-D-Gluconate	b2502	b2744	b4226	ppx	umpG	ppa	triple	0.7235
5-Keto-D-Gluconate	b0841	b1278	b3057	ybjG	pgpB	bacA	triple	0.7235
5-Keto-D-Gluconate	b0754	b1704	b2601	aroG	aroH	aroF	triple	0.7235
5-Keto-D-Gluconate	b0764	b2425	b3917	modB	cysP	sbp	triple	0.7235
Thymidine	b0475	b1019	b2431	hemH	efeB	yfeX	triple	0.753
Thymidine	b0763	b2425	b3917	modA	cysP	sbp	triple	0.753
Thymidine	b0765	b2425	b3917	modC	cysP	sbp	triple	0.753
Thymidine	b2502	b2744	b4226	ppx	umpG	ppa	triple	0.753
Thymidine	b0841	b1278	b3057	ybjG	pgpB	bacA	triple	0.753
Thymidine	b0754	b1704	b2601	aroG	aroH	aroF	triple	0.753
Thymidine	b0764	b2425	b3917	modB	cysP	sbp	triple	0.753
D-Xylose	b0475	b1019	b2431	hemH	efeB	yfeX	triple	0.7112
D-Xylose	b0763	b2425	b3917	modA	cysP	sbp	triple	0.7112
D-Xylose	b0765	b2425	b3917	modC	cysP	sbp	triple	0.7112
D-Xylose	b2502	b2744	b4226	ppx	umpG	ppa	triple	0.7112
D-Xylose	b0841	b1278	b3057	ybjG	pgpB	bacA	triple	0.7112
D-Xylose	b0754	b1704	b2601	aroG	aroH	aroF	triple	0.7112
D-Xylose	b0764	b2425	b3917	modB	cysP	sbp	triple	0.7112
L-Arabinose	b0475	b1019	b2431	hemH	efeB	yfeX	triple	0.7112
L-Arabinose	b0061	b3583	b4198	araD	sgbE	ulaF	triple	0.7112
L-Arabinose	b0763	b2425	b3917	modA	cysP	sbp	triple	0.7112
L-Arabinose	b0765	b2425	b3917	modC	cysP	sbp	triple	0.7112
L-Arabinose	b2502	b2744	b4226	ppx	umpG	ppa	triple	0.7112
L-Arabinose	b0841	b1278	b3057	ybjG	pgpB	bacA	triple	0.7112
L-Arabinose	b0754	b1704	b2601	aroG	aroH	aroF	triple	0.7112
L-Arabinose	b0764	b2425	b3917	modB	cysP	sbp	triple	0.7112
beta-D-Allose	b0475	b1019	b2431	hemH	efeB	yfeX	triple	0.7295
beta-D-Allose	b0763	b2425	b3917	modA	cysP	sbp	triple	0.7295
beta-D-Allose	b0765	b2425	b3917	modC	cysP	sbp	triple	0.7295
beta-D-Allose	b2502	b2744	b4226	ppx	umpG	ppa	triple	0.7295
beta-D-Allose	b0841	b1278	b3057	ybjG	pgpB	bacA	triple	0.7295
beta-D-Allose	b0754	b1704	b2601	aroG	aroH	aroF	triple	0.7295
beta-D-Allose	b0764	b2425	b3917	modB	cysP	sbp	triple	0.7295
D-Galactonic Acid	b0475	b1019	b2431	hemH	efeB	yfeX	triple	0.7121
D-Galactonic Acid	b0763	b2425	b3917	modA	cysP	sbp	triple	0.7121
D-Galactonic Acid	b0765	b2425	b3917	modC	cysP	sbp	triple	0.7121
D-Galactonic Acid	b2502	b2744	b4226	ppx	umpG	ppa	triple	0.7121
D-Galactonic Acid	b0841	b1278	b3057	ybjG	pgpB	bacA	triple	0.7121
D-Galactonic Acid	b0754	b1704	b2601	aroG	aroH	aroF	triple	0.7121
D-Galactonic Acid	b0764	b2425	b3917	modB	cysP	sbp	triple	0.7121
L-Galactonic Acid	b0475	b1019	b2431	hemH	efeB	yfeX	triple	0.7121
L-Galactonic Acid	b0763	b2425	b3917	modA	cysP	sbp	triple	0.7121
L-Galactonic Acid	b0765	b2425	b3917	modC	cysP	sbp	triple	0.7121
L-Galactonic Acid	b2502	b2744	b4226	ppx	umpG	ppa	triple	0.7121
L-Galactonic Acid	b0841	b1278	b3057	ybjG	pgpB	bacA	triple	0.7121
L-Galactonic Acid	b0754	b1704	b2601	aroG	aroH	aroF	triple	0.7121
L-Galactonic Acid	b0764	b2425	b3917	modB	cysP	sbp	triple	0.7121
D-Glucuronic Acid	b0475	b1019	b2431	hemH	efeB	yfeX	triple	0.6986
D-Glucuronic Acid	b0763	b2425	b3917	modA	cysP	sbp	triple	0.6986
D-Glucuronic Acid	b0765	b2425	b3917	modC	cysP	sbp	triple	0.6986
D-Glucuronic Acid	b2502	b2744	b4226	ppx	umpG	ppa	triple	0.6986
D-Glucuronic Acid	b0841	b1278	b3057	ybjG	pgpB	bacA	triple	0.6986
D-Glucuronic Acid	b0754	b1704	b2601	aroG	aroH	aroF	triple	0.6986
D-Glucuronic Acid	b0764	b2425	b3917	modB	cysP	sbp	triple	0.6986
D-Ribose	b3749	b4088	b4230	rbsA	alsB	ytfT	triple	0.6698
D-Ribose	b3751	b4086	b4231	rbsB	alsC	yjfF	triple	0.6698
D-Ribose	b3751	b4087	b4230	rbsB	alsA	ytfT	triple	0.6698
D-Ribose	b0475	b1019	b2431	hemH	efeB	yfeX	triple	0.6698
D-Ribose	b3748	b4088	b4230	rbsD	alsB	ytfT	triple	0.6698
D-Ribose	b3749	b4088	b4485	rbsA	alsB	ytfR	triple	0.6698
D-Ribose	b3750	b4088	b4230	rbsC	alsB	ytfT	triple	0.6698
D-Ribose	b3751	b4087	b4485	rbsB	alsA	ytfR	triple	0.6698
D-Ribose	b3750	b4087	b4227	rbsC	alsA	ytfQ	triple	0.6698
D-Ribose	b3748	b4087	b4231	rbsD	alsA	yjfF	triple	0.6698
D-Ribose	b3748	b4088	b4485	rbsD	alsB	ytfR	triple	0.6698
D-Ribose	b3750	b4088	b4485	rbsC	alsB	ytfR	triple	0.6698
D-Ribose	b3749	b4086	b4231	rbsA	alsC	yjfF	triple	0.6698
D-Ribose	b3751	b4086	b4227	rbsB	alsC	ytfQ	triple	0.6698
D-Ribose	b3748	b4086	b4231	rbsD	alsC	yjfF	triple	0.6698
D-Ribose	b3750	b4087	b4230	rbsC	alsA	ytfT	triple	0.6698
D-Ribose	b0763	b2425	b3917	modA	cysP	sbp	triple	0.6698
D-Ribose	b3750	b4087	b4485	rbsC	alsA	ytfR	triple	0.6698
D-Ribose	b3749	b4086	b4227	rbsA	alsC	ytfQ	triple	0.6698
D-Ribose	b3751	b4086	b4230	rbsB	alsC	ytfT	triple	0.6698
D-Ribose	b0765	b2425	b3917	modC	cysP	sbp	triple	0.6698
D-Ribose	b3748	b4086	b4227	rbsD	alsC	ytfQ	triple	0.6698
D-Ribose	b3751	b4088	b4231	rbsB	alsB	yjfF	triple	0.6698
D-Ribose	b3751	b4086	b4485	rbsB	alsC	ytfR	triple	0.6698
D-Ribose	b3749	b4087	b4231	rbsA	alsA	yjfF	triple	0.6698
D-Ribose	b2502	b2744	b4226	ppx	umpG	ppa	triple	0.6698
D-Ribose	b3748	b4086	b4230	rbsD	alsC	ytfT	triple	0.6698
D-Ribose	b3750	b4086	b4231	rbsC	alsC	yjfF	triple	0.6698
D-Ribose	b3751	b4087	b4231	rbsB	alsA	yjfF	triple	0.6698
D-Ribose	b3748	b4088	b4231	rbsD	alsB	yjfF	triple	0.6698
D-Ribose	b3748	b4086	b4485	rbsD	alsC	ytfR	triple	0.6698
D-Ribose	b3749	b4087	b4227	rbsA	alsA	ytfQ	triple	0.6698
D-Ribose	b3748	b4087	b4227	rbsD	alsA	ytfQ	triple	0.6698
D-Ribose	b3750	b4086	b4227	rbsC	alsC	ytfQ	triple	0.6698
D-Ribose	b0841	b1278	b3057	ybjG	pgpB	bacA	triple	0.6698
D-Ribose	b3750	b4087	b4231	rbsC	alsA	yjfF	triple	0.6698
D-Ribose	b3749	b4087	b4230	rbsA	alsA	ytfT	triple	0.6698
D-Ribose	b3748	b4087	b4230	rbsD	alsA	ytfT	triple	0.6698
D-Ribose	b3749	b4087	b4485	rbsA	alsA	ytfR	triple	0.6698
D-Ribose	b3750	b4086	b4230	rbsC	alsC	ytfT	triple	0.6698
D-Ribose	b3749	b4086	b4230	rbsA	alsC	ytfT	triple	0.6698
D-Ribose	b3748	b4087	b4485	rbsD	alsA	ytfR	triple	0.6698
D-Ribose	b3750	b4086	b4485	rbsC	alsC	ytfR	triple	0.6698
D-Ribose	b3749	b4088	b4231	rbsA	alsB	yjfF	triple	0.6698
D-Ribose	b3749	b4086	b4485	rbsA	alsC	ytfR	triple	0.6698
D-Ribose	b3751	b4088	b4227	rbsB	alsB	ytfQ	triple	0.6698
D-Ribose	b3750	b4088	b4231	rbsC	alsB	yjfF	triple	0.6698
D-Ribose	b0754	b1704	b2601	aroG	aroH	aroF	triple	0.6698
D-Ribose	b3749	b4088	b4227	rbsA	alsB	ytfQ	triple	0.6698
D-Ribose	b3751	b4088	b4230	rbsB	alsB	ytfT	triple	0.6698
D-Ribose	b3751	b4087	b4227	rbsB	alsA	ytfQ	triple	0.6698
D-Ribose	b0764	b2425	b3917	modB	cysP	sbp	triple	0.6698
D-Ribose	b3748	b4088	b4227	rbsD	alsB	ytfQ	triple	0.6698
D-Ribose	b3751	b4088	b4485	rbsB	alsB	ytfR	triple	0.6698
D-Ribose	b3750	b4088	b4227	rbsC	alsB	ytfQ	triple	0.6698
L-Rhamnose	b0475	b1019	b2431	hemH	efeB	yfeX	triple	0.6455
L-Rhamnose	b0763	b2425	b3917	modA	cysP	sbp	triple	0.6455
L-Rhamnose	b0765	b2425	b3917	modC	cysP	sbp	triple	0.6455
L-Rhamnose	b2502	b2744	b4226	ppx	umpG	ppa	triple	0.6455
L-Rhamnose	b0841	b1278	b3057	ybjG	pgpB	bacA	triple	0.6455
L-Rhamnose	b0754	b1704	b2601	aroG	aroH	aroF	triple	0.6455
L-Rhamnose	b0764	b2425	b3917	modB	cysP	sbp	triple	0.6455
L-Fucose	b0475	b1019	b2431	hemH	efeB	yfeX	triple	0.6455
L-Fucose	b0763	b2425	b3917	modA	cysP	sbp	triple	0.6455
L-Fucose	b0765	b2425	b3917	modC	cysP	sbp	triple	0.6455
L-Fucose	b2502	b2744	b4226	ppx	umpG	ppa	triple	0.6455
L-Fucose	b0841	b1278	b3057	ybjG	pgpB	bacA	triple	0.6455
L-Fucose	b0754	b1704	b2601	aroG	aroH	aroF	triple	0.6455
L-Fucose	b0764	b2425	b3917	modB	cysP	sbp	triple	0.6455
D-Saccharic Acid	b0475	b1019	b2431	hemH	efeB	yfeX	triple	0.6025
D-Saccharic Acid	b0763	b2425	b3917	modA	cysP	sbp	triple	0.6025
D-Saccharic Acid	b0765	b2425	b3917	modC	cysP	sbp	triple	0.6025
D-Saccharic Acid	b2502	b2744	b4226	ppx	umpG	ppa	triple	0.6025
D-Saccharic Acid	b0841	b1278	b3057	ybjG	pgpB	bacA	triple	0.6025
D-Saccharic Acid	b0754	b1704	b2601	aroG	aroH	aroF	triple	0.6025
D-Saccharic Acid	b0764	b2425	b3917	modB	cysP	sbp	triple	0.6025
Mucic Acid	b0475	b1019	b2431	hemH	efeB	yfeX	triple	0.6025
Mucic Acid	b0763	b2425	b3917	modA	cysP	sbp	triple	0.6025
Mucic Acid	b0765	b2425	b3917	modC	cysP	sbp	triple	0.6025
Mucic Acid	b2502	b2744	b4226	ppx	umpG	ppa	triple	0.6025
Mucic Acid	b0841	b1278	b3057	ybjG	pgpB	bacA	triple	0.6025
Mucic Acid	b0754	b1704	b2601	aroG	aroH	aroF	triple	0.6025
Mucic Acid	b0764	b2425	b3917	modB	cysP	sbp	triple	0.6025
alpha-Keto-Glutaric	b0475	b1019	b2431	hemH	efeB	yfeX	triple	0.5413
alpha-Keto-Glutaric	b0763	b2425	b3917	modA	cysP	sbp	triple	0.5413
alpha-Keto-Glutaric	b0765	b2425	b3917	modC	cysP	sbp	triple	0.5413
alpha-Keto-Glutaric	b2502	b2744	b4226	ppx	umpG	ppa	triple	0.5413
alpha-Keto-Glutaric	b0841	b1278	b3057	ybjG	pgpB	bacA	triple	0.5413
alpha-Keto-Glutaric	b0754	b1704	b2601	aroG	aroH	aroF	triple	0.5413
alpha-Keto-Glutaric	b0764	b2425	b3917	modB	cysP	sbp	triple	0.5413
Glycerol	b0475	b1019	b2431	hemH	efeB	yfeX	triple	0.4855
Glycerol	b0763	b2425	b3917	modA	cysP	sbp	triple	0.4855
Glycerol	b0765	b2425	b3917	modC	cysP	sbp	triple	0.4855
Glycerol	b2502	b2744	b4226	ppx	umpG	ppa	triple	0.4855
Glycerol	b0841	b1278	b3057	ybjG	pgpB	bacA	triple	0.4855
Glycerol	b0754	b1704	b2601	aroG	aroH	aroF	triple	0.4855
Glycerol	b0764	b2425	b3917	modB	cysP	sbp	triple	0.4855
Succinic Acid	b1611	b1612	b4122	fumC	fumA	fumB	triple	0.444
Succinic Acid	b0475	b1019	b2431	hemH	efeB	yfeX	triple	0.444
Succinic Acid	b0763	b2425	b3917	modA	cysP	sbp	triple	0.444
Succinic Acid	b0765	b2425	b3917	modC	cysP	sbp	triple	0.444
Succinic Acid	b2502	b2744	b4226	ppx	umpG	ppa	triple	0.444
Succinic Acid	b0841	b1278	b3057	ybjG	pgpB	bacA	triple	0.444
Succinic Acid	b0754	b1704	b2601	aroG	aroH	aroF	triple	0.444
Succinic Acid	b0764	b2425	b3917	modB	cysP	sbp	triple	0.444
L-Aspartic Acid	b0475	b1019	b2431	hemH	efeB	yfeX	triple	0.4051
L-Aspartic Acid	b0763	b2425	b3917	modA	cysP	sbp	triple	0.4051
L-Aspartic Acid	b0765	b2425	b3917	modC	cysP	sbp	triple	0.4051
L-Aspartic Acid	b2502	b2744	b4226	ppx	umpG	ppa	triple	0.4051
L-Aspartic Acid	b0841	b1278	b3057	ybjG	pgpB	bacA	triple	0.4051
L-Aspartic Acid	b0754	b1704	b2601	aroG	aroH	aroF	triple	0.4051
L-Aspartic Acid	b0764	b2425	b3917	modB	cysP	sbp	triple	0.4051
L-Malic Acid	b0621	b4123	b4138	dcuC	dcuB	dcuA	triple	0.4051
L-Malic Acid	b0475	b1019	b2431	hemH	efeB	yfeX	triple	0.4051
L-Malic Acid	b0763	b2425	b3917	modA	cysP	sbp	triple	0.4051
L-Malic Acid	b0765	b2425	b3917	modC	cysP	sbp	triple	0.4051
L-Malic Acid	b2502	b2744	b4226	ppx	umpG	ppa	triple	0.4051
L-Malic Acid	b0841	b1278	b3057	ybjG	pgpB	bacA	triple	0.4051
L-Malic Acid	b0754	b1704	b2601	aroG	aroH	aroF	triple	0.4051
L-Malic Acid	b0764	b2425	b3917	modB	cysP	sbp	triple	0.4051
Fumaric Acid	b1611	b1612	b4122	fumC	fumA	fumB	triple	0.4051
Fumaric Acid	b0475	b1019	b2431	hemH	efeB	yfeX	triple	0.4051
Fumaric Acid	b0763	b2425	b3917	modA	cysP	sbp	triple	0.4051
Fumaric Acid	b0765	b2425	b3917	modC	cysP	sbp	triple	0.4051
Fumaric Acid	b2502	b2744	b4226	ppx	umpG	ppa	triple	0.4051
Fumaric Acid	b0841	b1278	b3057	ybjG	pgpB	bacA	triple	0.4051
Fumaric Acid	b0754	b1704	b2601	aroG	aroH	aroF	triple	0.4051
Fumaric Acid	b0764	b2425	b3917	modB	cysP	sbp	triple	0.4051
D-Alanine	b0475	b1019	b2431	hemH	efeB	yfeX	triple	0.3699
D-Alanine	b0763	b2425	b3917	modA	cysP	sbp	triple	0.3699
D-Alanine	b0765	b2425	b3917	modC	cysP	sbp	triple	0.3699
D-Alanine	b2502	b2744	b4226	ppx	umpG	ppa	triple	0.3699
D-Alanine	b0841	b1278	b3057	ybjG	pgpB	bacA	triple	0.3699
D-Alanine	b0754	b1704	b2601	aroG	aroH	aroF	triple	0.3699
D-Alanine	b0764	b2425	b3917	modB	cysP	sbp	triple	0.3699
D-Malic Acid	b0475	b1019	b2431	hemH	efeB	yfeX	triple	0.3697
D-Malic Acid	b0763	b2425	b3917	modA	cysP	sbp	triple	0.3697
D-Malic Acid	b0765	b2425	b3917	modC	cysP	sbp	triple	0.3697
D-Malic Acid	b2502	b2744	b4226	ppx	umpG	ppa	triple	0.3697
D-Malic Acid	b0841	b1278	b3057	ybjG	pgpB	bacA	triple	0.3697
D-Malic Acid	b0754	b1704	b2601	aroG	aroH	aroF	triple	0.3697
D-Malic Acid	b0764	b2425	b3917	modB	cysP	sbp	triple	0.3697
L-Lactic Acid	b0475	b1019	b2431	hemH	efeB	yfeX	triple	0.3419
L-Lactic Acid	b0763	b2425	b3917	modA	cysP	sbp	triple	0.3419
L-Lactic Acid	b0765	b2425	b3917	modC	cysP	sbp	triple	0.3419
L-Lactic Acid	b2502	b2744	b4226	ppx	umpG	ppa	triple	0.3419
L-Lactic Acid	b0841	b1278	b3057	ybjG	pgpB	bacA	triple	0.3419
L-Lactic Acid	b0754	b1704	b2601	aroG	aroH	aroF	triple	0.3419
L-Lactic Acid	b0764	b2425	b3917	modB	cysP	sbp	triple	0.3419
D-Serine	b0475	b1019	b2431	hemH	efeB	yfeX	triple	0.3087
D-Serine	b0763	b2425	b3917	modA	cysP	sbp	triple	0.3087
D-Serine	b0765	b2425	b3917	modC	cysP	sbp	triple	0.3087
D-Serine	b2502	b2744	b4226	ppx	umpG	ppa	triple	0.3087
D-Serine	b0841	b1278	b3057	ybjG	pgpB	bacA	triple	0.3087
D-Serine	b0754	b1704	b2601	aroG	aroH	aroF	triple	0.3087
D-Serine	b0764	b2425	b3917	modB	cysP	sbp	triple	0.3087
L-Serine	b0475	b1019	b2431	hemH	efeB	yfeX	triple	0.3087
L-Serine	b0763	b2425	b3917	modA	cysP	sbp	triple	0.3087
L-Serine	b0765	b2425	b3917	modC	cysP	sbp	triple	0.3087
L-Serine	b2502	b2744	b4226	ppx	umpG	ppa	triple	0.3087
L-Serine	b0841	b1278	b3057	ybjG	pgpB	bacA	triple	0.3087
L-Serine	b0754	b1704	b2601	aroG	aroH	aroF	triple	0.3087
L-Serine	b0764	b2425	b3917	modB	cysP	sbp	triple	0.3087
Pyruvic Acid	b0475	b1019	b2431	hemH	efeB	yfeX	triple	0.3046
Pyruvic Acid	b0763	b2425	b3917	modA	cysP	sbp	triple	0.3046
Pyruvic Acid	b0765	b2425	b3917	modC	cysP	sbp	triple	0.3046
Pyruvic Acid	b2502	b2744	b4226	ppx	umpG	ppa	triple	0.3046
Pyruvic Acid	b0841	b1278	b3057	ybjG	pgpB	bacA	triple	0.3046
Pyruvic Acid	b0754	b1704	b2601	aroG	aroH	aroF	triple	0.3046
Pyruvic Acid	b0764	b2425	b3917	modB	cysP	sbp	triple	0.3046
