# Supplementary material for: Systematic design of auxotrophic strains and media conditions to probe metabolic functions in E. coli
Source: PLoS Comput Biol. 2026 Jun 29;22(6):e1014469. doi: 10.1371/journal.pcbi.1014469 (PMC13345470; doi:10.1371/journal.pcbi.1014469)
Supplement: S7 Table — The 19 unique rescuable TKO designs and their 374 (substrate, triple, rescue) combinations; 373 of 374 records achieve 100 percent wild-type biomass restoration. (XLSX) [file pcbi.1014469.s007.xlsx]

## Sheet: Sheet1
substrate	ko_gene1	ko_gene2	ko_gene3	ko_type	ko_reaction	rescue_reaction	rescue_rxn_name	match_key	match_type	rescue_gene_rule	rescued_biomass	wt_biomass	pct_rescue	n_rescue_variants	n_ko_reactions
2-DeoxyAdenosine	b0475	b1019	b2431	triple	FCLT	FCLT_1; FCLT_2; FCLTm; MNXR70157	rhea:22584; Ferrochelatase mitochondrial; Ferrochelatase; Heme B synthesis reaction	ec:4.99.1.1	ec		0.83273	0.8327	100	4	1
2-DeoxyAdenosine	b0754	b1704	b2601	triple	DDPA	DDPA_1	3-deoxy-D-arabino-heptulosonate 7-phosphate synthetase	bigg:DDPA	bigg		0.83273	0.8327	100	1	1
2-DeoxyAdenosine	b0754	b1704	b2601	triple	DDPA	DDPAm; DPHS; MNXR1486	rhea:14717; 2 deoxy D arabino heptulosonate 7 phosphate synthetase mitochondrial; 3-deoxy-7-phosphoheptulonate synthase	ec:2.5.1.54	ec		0.83273	0.8327	100	3	1
2-DeoxyAdenosine	b0763	b2425	b3917	triple	MOBDabcpp	ATPPHm; ATPS; MOBDabc; NTP1	Nucleoside-triphosphatase (ATP); Molybdate transport via ABC system; ATP phosphohydrolase, mitochondria; ATPase cytosolic	ec:3.6.3.29	ec	b0650 or b4161	0.83273	0.8327	100	4	1
2-DeoxyAdenosine	b0764	b2425	b3917	triple	MOBDabcpp	ATPPHm; ATPS; MOBDabc; NTP1	Nucleoside-triphosphatase (ATP); Molybdate transport via ABC system; ATP phosphohydrolase, mitochondria; ATPase cytosolic	ec:3.6.3.29	ec	b0650 or b4161	0.83273	0.8327	100	4	1
2-DeoxyAdenosine	b0765	b2425	b3917	triple	MOBDabcpp	ATPPHm; ATPS; MOBDabc; NTP1	Nucleoside-triphosphatase (ATP); Molybdate transport via ABC system; ATP phosphohydrolase, mitochondria; ATPase cytosolic	ec:3.6.3.29	ec	b0650 or b4161	0.83273	0.8327	100	4	1
2-DeoxyAdenosine	b0841	b1278	b3057	triple	UDCPDP	UDCPDPex; UDCPDPpp	Undecaprenyl-diphosphatase (periplasm)	mnx:MNXR105042	mnx	b1278 or b3057 or b0841	0.83273	0.8327	100	2	1
2-DeoxyAdenosine	b2502	b2744	b4226	triple	PPA	IDPh; IDPm; MNXR4373; PPA_1; PPA_1pp; PPAer; PPAm; PPAn; r0009	rhea:24576; Inorganic diphosphatase; Inorganic diphosphatase (one proton translocation) (periplasm); Inorganic diphosphatase, endoplasmic reticulum; Inorganic diphosphatase, nuclear; Pyrophosphate energized proton pump; Inorganic pyrophosphatase; Pyrophosphate phosphohydrolase EC:3.6.1.1	ec:3.6.1.1	ec		0.83273	0.8327	100	9	1
5-Keto-D-Gluconate	b0475	b1019	b2431	triple	FCLT	FCLT_1; FCLT_2; FCLTm; MNXR70157	rhea:22584; Ferrochelatase mitochondrial; Ferrochelatase; Heme B synthesis reaction	ec:4.99.1.1	ec		0.72349	0.7235	100	4	1
5-Keto-D-Gluconate	b0754	b1704	b2601	triple	DDPA	DDPA_1	3-deoxy-D-arabino-heptulosonate 7-phosphate synthetase	bigg:DDPA	bigg		0.72349	0.7235	100	1	1
5-Keto-D-Gluconate	b0754	b1704	b2601	triple	DDPA	DDPAm; DPHS; MNXR1486	rhea:14717; 2 deoxy D arabino heptulosonate 7 phosphate synthetase mitochondrial; 3-deoxy-7-phosphoheptulonate synthase	ec:2.5.1.54	ec		0.72349	0.7235	100	3	1
5-Keto-D-Gluconate	b0763	b2425	b3917	triple	MOBDabcpp	ATPPHm; ATPS; MOBDabc; NTP1	Nucleoside-triphosphatase (ATP); Molybdate transport via ABC system; ATP phosphohydrolase, mitochondria; ATPase cytosolic	ec:3.6.3.29	ec	b0650 or b4161	0.72349	0.7235	100	4	1
5-Keto-D-Gluconate	b0764	b2425	b3917	triple	MOBDabcpp	ATPPHm; ATPS; MOBDabc; NTP1	Nucleoside-triphosphatase (ATP); Molybdate transport via ABC system; ATP phosphohydrolase, mitochondria; ATPase cytosolic	ec:3.6.3.29	ec	b0650 or b4161	0.72349	0.7235	100	4	1
5-Keto-D-Gluconate	b0765	b2425	b3917	triple	MOBDabcpp	ATPPHm; ATPS; MOBDabc; NTP1	Nucleoside-triphosphatase (ATP); Molybdate transport via ABC system; ATP phosphohydrolase, mitochondria; ATPase cytosolic	ec:3.6.3.29	ec	b0650 or b4161	0.72349	0.7235	100	4	1
5-Keto-D-Gluconate	b0841	b1278	b3057	triple	UDCPDP	UDCPDPex; UDCPDPpp	Undecaprenyl-diphosphatase (periplasm)	mnx:MNXR105042	mnx	b1278 or b3057 or b0841	0.72349	0.7235	100	2	1
5-Keto-D-Gluconate	b2502	b2744	b4226	triple	PPA	IDPh; IDPm; MNXR4373; PPA_1; PPA_1pp; PPAer; PPAm; PPAn; r0009	rhea:24576; Inorganic diphosphatase; Inorganic diphosphatase (one proton translocation) (periplasm); Inorganic diphosphatase, endoplasmic reticulum; Inorganic diphosphatase, nuclear; Pyrophosphate energized proton pump; Inorganic pyrophosphatase; Pyrophosphate phosphohydrolase EC:3.6.1.1	ec:3.6.1.1	ec		0.72349	0.7235	100	9	1
Adenosine	b0475	b1019	b2431	triple	FCLT	FCLT_1; FCLT_2; FCLTm; MNXR70157	rhea:22584; Ferrochelatase mitochondrial; Ferrochelatase; Heme B synthesis reaction	ec:4.99.1.1	ec		0.7942	0.7942	100	4	1
Adenosine	b0754	b1704	b2601	triple	DDPA	DDPA_1	3-deoxy-D-arabino-heptulosonate 7-phosphate synthetase	bigg:DDPA	bigg		0.7942	0.7942	100	1	1
Adenosine	b0754	b1704	b2601	triple	DDPA	DDPAm; DPHS; MNXR1486	rhea:14717; 2 deoxy D arabino heptulosonate 7 phosphate synthetase mitochondrial; 3-deoxy-7-phosphoheptulonate synthase	ec:2.5.1.54	ec		0.7942	0.7942	100	3	1
Adenosine	b0763	b2425	b3917	triple	MOBDabcpp	ATPPHm; ATPS; MOBDabc; NTP1	Nucleoside-triphosphatase (ATP); Molybdate transport via ABC system; ATP phosphohydrolase, mitochondria; ATPase cytosolic	ec:3.6.3.29	ec	b0650 or b4161	0.7942	0.7942	100	4	1
Adenosine	b0764	b2425	b3917	triple	MOBDabcpp	ATPPHm; ATPS; MOBDabc; NTP1	Nucleoside-triphosphatase (ATP); Molybdate transport via ABC system; ATP phosphohydrolase, mitochondria; ATPase cytosolic	ec:3.6.3.29	ec	b0650 or b4161	0.7942	0.7942	100	4	1
Adenosine	b0765	b2425	b3917	triple	MOBDabcpp	ATPPHm; ATPS; MOBDabc; NTP1	Nucleoside-triphosphatase (ATP); Molybdate transport via ABC system; ATP phosphohydrolase, mitochondria; ATPase cytosolic	ec:3.6.3.29	ec	b0650 or b4161	0.7942	0.7942	100	4	1
Adenosine	b0841	b1278	b3057	triple	UDCPDP	UDCPDPex; UDCPDPpp	Undecaprenyl-diphosphatase (periplasm)	mnx:MNXR105042	mnx	b1278 or b3057 or b0841	0.7942	0.7942	100	2	1
Adenosine	b2502	b2744	b4226	triple	PPA	IDPh; IDPm; MNXR4373; PPA_1; PPA_1pp; PPAer; PPAm; PPAn; r0009	rhea:24576; Inorganic diphosphatase; Inorganic diphosphatase (one proton translocation) (periplasm); Inorganic diphosphatase, endoplasmic reticulum; Inorganic diphosphatase, nuclear; Pyrophosphate energized proton pump; Inorganic pyrophosphatase; Pyrophosphate phosphohydrolase EC:3.6.1.1	ec:3.6.1.1	ec		0.7942	0.7942	100	9	1
D-Alanine	b0475	b1019	b2431	triple	FCLT	FCLT_1; FCLT_2; FCLTm; MNXR70157	rhea:22584; Ferrochelatase mitochondrial; Ferrochelatase; Heme B synthesis reaction	ec:4.99.1.1	ec		0.36994	0.3699	100	4	1
D-Alanine	b0754	b1704	b2601	triple	DDPA	DDPA_1	3-deoxy-D-arabino-heptulosonate 7-phosphate synthetase	bigg:DDPA	bigg		0.36994	0.3699	100	1	1
D-Alanine	b0754	b1704	b2601	triple	DDPA	DDPAm; DPHS; MNXR1486	rhea:14717; 2 deoxy D arabino heptulosonate 7 phosphate synthetase mitochondrial; 3-deoxy-7-phosphoheptulonate synthase	ec:2.5.1.54	ec		0.36994	0.3699	100	3	1
D-Alanine	b0763	b2425	b3917	triple	MOBDabcpp	ATPPHm; ATPS; MOBDabc; NTP1	Nucleoside-triphosphatase (ATP); Molybdate transport via ABC system; ATP phosphohydrolase, mitochondria; ATPase cytosolic	ec:3.6.3.29	ec	b0650 or b4161	0.36994	0.3699	100	4	1
D-Alanine	b0764	b2425	b3917	triple	MOBDabcpp	ATPPHm; ATPS; MOBDabc; NTP1	Nucleoside-triphosphatase (ATP); Molybdate transport via ABC system; ATP phosphohydrolase, mitochondria; ATPase cytosolic	ec:3.6.3.29	ec	b0650 or b4161	0.36994	0.3699	100	4	1
D-Alanine	b0765	b2425	b3917	triple	MOBDabcpp	ATPPHm; ATPS; MOBDabc; NTP1	Nucleoside-triphosphatase (ATP); Molybdate transport via ABC system; ATP phosphohydrolase, mitochondria; ATPase cytosolic	ec:3.6.3.29	ec	b0650 or b4161	0.36994	0.3699	100	4	1
D-Alanine	b0841	b1278	b3057	triple	UDCPDP	UDCPDPex; UDCPDPpp	Undecaprenyl-diphosphatase (periplasm)	mnx:MNXR105042	mnx	b1278 or b3057 or b0841	0.36994	0.3699	100	2	1
D-Alanine	b2502	b2744	b4226	triple	PPA	IDPh; IDPm; MNXR4373; PPA_1; PPA_1pp; PPAer; PPAm; PPAn; r0009	rhea:24576; Inorganic diphosphatase; Inorganic diphosphatase (one proton translocation) (periplasm); Inorganic diphosphatase, endoplasmic reticulum; Inorganic diphosphatase, nuclear; Pyrophosphate energized proton pump; Inorganic pyrophosphatase; Pyrophosphate phosphohydrolase EC:3.6.1.1	ec:3.6.1.1	ec		0.36994	0.3699	100	9	1
D-Fructose	b0475	b1019	b2431	triple	FCLT	FCLT_1; FCLT_2; FCLTm; MNXR70157	rhea:22584; Ferrochelatase mitochondrial; Ferrochelatase; Heme B synthesis reaction	ec:4.99.1.1	ec		0.80914	0.8091	100	4	1
D-Fructose	b0754	b1704	b2601	triple	DDPA	DDPA_1	3-deoxy-D-arabino-heptulosonate 7-phosphate synthetase	bigg:DDPA	bigg		0.80914	0.8091	100	1	1
D-Fructose	b0754	b1704	b2601	triple	DDPA	DDPAm; DPHS; MNXR1486	rhea:14717; 2 deoxy D arabino heptulosonate 7 phosphate synthetase mitochondrial; 3-deoxy-7-phosphoheptulonate synthase	ec:2.5.1.54	ec		0.80914	0.8091	100	3	1
D-Fructose	b0763	b2425	b3917	triple	MOBDabcpp	ATPPHm; ATPS; MOBDabc; NTP1	Nucleoside-triphosphatase (ATP); Molybdate transport via ABC system; ATP phosphohydrolase, mitochondria; ATPase cytosolic	ec:3.6.3.29	ec	b0650 or b4161	0.80914	0.8091	100	4	1
D-Fructose	b0764	b2425	b3917	triple	MOBDabcpp	ATPPHm; ATPS; MOBDabc; NTP1	Nucleoside-triphosphatase (ATP); Molybdate transport via ABC system; ATP phosphohydrolase, mitochondria; ATPase cytosolic	ec:3.6.3.29	ec	b0650 or b4161	0.80914	0.8091	100	4	1
D-Fructose	b0765	b2425	b3917	triple	MOBDabcpp	ATPPHm; ATPS; MOBDabc; NTP1	Nucleoside-triphosphatase (ATP); Molybdate transport via ABC system; ATP phosphohydrolase, mitochondria; ATPase cytosolic	ec:3.6.3.29	ec	b0650 or b4161	0.80914	0.8091	100	4	1
D-Fructose	b0841	b1278	b3057	triple	UDCPDP	UDCPDPex; UDCPDPpp	Undecaprenyl-diphosphatase (periplasm)	mnx:MNXR105042	mnx	b1278 or b3057 or b0841	0.80914	0.8091	100	2	1
D-Fructose	b2502	b2744	b4226	triple	PPA	IDPh; IDPm; MNXR4373; PPA_1; PPA_1pp; PPAer; PPAm; PPAn; r0009	rhea:24576; Inorganic diphosphatase; Inorganic diphosphatase (one proton translocation) (periplasm); Inorganic diphosphatase, endoplasmic reticulum; Inorganic diphosphatase, nuclear; Pyrophosphate energized proton pump; Inorganic pyrophosphatase; Pyrophosphate phosphohydrolase EC:3.6.1.1	ec:3.6.1.1	ec		0.80914	0.8091	100	9	1
D-Galactonic Acid	b0475	b1019	b2431	triple	FCLT	FCLT_1; FCLT_2; FCLTm; MNXR70157	rhea:22584; Ferrochelatase mitochondrial; Ferrochelatase; Heme B synthesis reaction	ec:4.99.1.1	ec		0.71209	0.7121	100	4	1
D-Galactonic Acid	b0754	b1704	b2601	triple	DDPA	DDPA_1	3-deoxy-D-arabino-heptulosonate 7-phosphate synthetase	bigg:DDPA	bigg		0.71209	0.7121	100	1	1
D-Galactonic Acid	b0754	b1704	b2601	triple	DDPA	DDPAm; DPHS; MNXR1486	rhea:14717; 2 deoxy D arabino heptulosonate 7 phosphate synthetase mitochondrial; 3-deoxy-7-phosphoheptulonate synthase	ec:2.5.1.54	ec		0.71209	0.7121	100	3	1
D-Galactonic Acid	b0763	b2425	b3917	triple	MOBDabcpp	ATPPHm; ATPS; MOBDabc; NTP1	Nucleoside-triphosphatase (ATP); Molybdate transport via ABC system; ATP phosphohydrolase, mitochondria; ATPase cytosolic	ec:3.6.3.29	ec	b0650 or b4161	0.71209	0.7121	100	4	1
D-Galactonic Acid	b0764	b2425	b3917	triple	MOBDabcpp	ATPPHm; ATPS; MOBDabc; NTP1	Nucleoside-triphosphatase (ATP); Molybdate transport via ABC system; ATP phosphohydrolase, mitochondria; ATPase cytosolic	ec:3.6.3.29	ec	b0650 or b4161	0.71209	0.7121	100	4	1
D-Galactonic Acid	b0765	b2425	b3917	triple	MOBDabcpp	ATPPHm; ATPS; MOBDabc; NTP1	Nucleoside-triphosphatase (ATP); Molybdate transport via ABC system; ATP phosphohydrolase, mitochondria; ATPase cytosolic	ec:3.6.3.29	ec	b0650 or b4161	0.71209	0.7121	100	4	1
D-Galactonic Acid	b0841	b1278	b3057	triple	UDCPDP	UDCPDPex; UDCPDPpp	Undecaprenyl-diphosphatase (periplasm)	mnx:MNXR105042	mnx	b1278 or b3057 or b0841	0.71209	0.7121	100	2	1
D-Galactonic Acid	b2502	b2744	b4226	triple	PPA	IDPh; IDPm; MNXR4373; PPA_1; PPA_1pp; PPAer; PPAm; PPAn; r0009	rhea:24576; Inorganic diphosphatase; Inorganic diphosphatase (one proton translocation) (periplasm); Inorganic diphosphatase, endoplasmic reticulum; Inorganic diphosphatase, nuclear; Pyrophosphate energized proton pump; Inorganic pyrophosphatase; Pyrophosphate phosphohydrolase EC:3.6.1.1	ec:3.6.1.1	ec		0.71209	0.7121	100	9	1
D-Galactose	b0475	b1019	b2431	triple	FCLT	FCLT_1; FCLT_2; FCLTm; MNXR70157	rhea:22584; Ferrochelatase mitochondrial; Ferrochelatase; Heme B synthesis reaction	ec:4.99.1.1	ec		0.78923	0.7892	100	4	1
D-Galactose	b0754	b1704	b2601	triple	DDPA	DDPA_1	3-deoxy-D-arabino-heptulosonate 7-phosphate synthetase	bigg:DDPA	bigg		0.78923	0.7892	100	1	1
D-Galactose	b0754	b1704	b2601	triple	DDPA	DDPAm; DPHS; MNXR1486	rhea:14717; 2 deoxy D arabino heptulosonate 7 phosphate synthetase mitochondrial; 3-deoxy-7-phosphoheptulonate synthase	ec:2.5.1.54	ec		0.78923	0.7892	100	3	1
D-Galactose	b0763	b2425	b3917	triple	MOBDabcpp	ATPPHm; ATPS; MOBDabc; NTP1	Nucleoside-triphosphatase (ATP); Molybdate transport via ABC system; ATP phosphohydrolase, mitochondria; ATPase cytosolic	ec:3.6.3.29	ec	b0650 or b4161	0.78923	0.7892	100	4	1
D-Galactose	b0764	b2425	b3917	triple	MOBDabcpp	ATPPHm; ATPS; MOBDabc; NTP1	Nucleoside-triphosphatase (ATP); Molybdate transport via ABC system; ATP phosphohydrolase, mitochondria; ATPase cytosolic	ec:3.6.3.29	ec	b0650 or b4161	0.78923	0.7892	100	4	1
D-Galactose	b0765	b2425	b3917	triple	MOBDabcpp	ATPPHm; ATPS; MOBDabc; NTP1	Nucleoside-triphosphatase (ATP); Molybdate transport via ABC system; ATP phosphohydrolase, mitochondria; ATPase cytosolic	ec:3.6.3.29	ec	b0650 or b4161	0.78923	0.7892	100	4	1
D-Galactose	b0841	b1278	b3057	triple	UDCPDP	UDCPDPex; UDCPDPpp	Undecaprenyl-diphosphatase (periplasm)	mnx:MNXR105042	mnx	b1278 or b3057 or b0841	0.78923	0.7892	100	2	1
D-Galactose	b2502	b2744	b4226	triple	PPA	IDPh; IDPm; MNXR4373; PPA_1; PPA_1pp; PPAer; PPAm; PPAn; r0009	rhea:24576; Inorganic diphosphatase; Inorganic diphosphatase (one proton translocation) (periplasm); Inorganic diphosphatase, endoplasmic reticulum; Inorganic diphosphatase, nuclear; Pyrophosphate energized proton pump; Inorganic pyrophosphatase; Pyrophosphate phosphohydrolase EC:3.6.1.1	ec:3.6.1.1	ec		0.78923	0.7892	100	9	1
D-Gluconic Acid	b0475	b1019	b2431	triple	FCLT	FCLT_1; FCLT_2; FCLTm; MNXR70157	rhea:22584; Ferrochelatase mitochondrial; Ferrochelatase; Heme B synthesis reaction	ec:4.99.1.1	ec		0.76982	0.7698	100	4	1
D-Gluconic Acid	b0754	b1704	b2601	triple	DDPA	DDPA_1	3-deoxy-D-arabino-heptulosonate 7-phosphate synthetase	bigg:DDPA	bigg		0.76982	0.7698	100	1	1
D-Gluconic Acid	b0754	b1704	b2601	triple	DDPA	DDPAm; DPHS; MNXR1486	rhea:14717; 2 deoxy D arabino heptulosonate 7 phosphate synthetase mitochondrial; 3-deoxy-7-phosphoheptulonate synthase	ec:2.5.1.54	ec		0.76982	0.7698	100	3	1
D-Gluconic Acid	b0763	b2425	b3917	triple	MOBDabcpp	ATPPHm; ATPS; MOBDabc; NTP1	Nucleoside-triphosphatase (ATP); Molybdate transport via ABC system; ATP phosphohydrolase, mitochondria; ATPase cytosolic	ec:3.6.3.29	ec	b0650 or b4161	0.76982	0.7698	100	4	1
D-Gluconic Acid	b0764	b2425	b3917	triple	MOBDabcpp	ATPPHm; ATPS; MOBDabc; NTP1	Nucleoside-triphosphatase (ATP); Molybdate transport via ABC system; ATP phosphohydrolase, mitochondria; ATPase cytosolic	ec:3.6.3.29	ec	b0650 or b4161	0.76982	0.7698	100	4	1
D-Gluconic Acid	b0765	b2425	b3917	triple	MOBDabcpp	ATPPHm; ATPS; MOBDabc; NTP1	Nucleoside-triphosphatase (ATP); Molybdate transport via ABC system; ATP phosphohydrolase, mitochondria; ATPase cytosolic	ec:3.6.3.29	ec	b0650 or b4161	0.76982	0.7698	100	4	1
D-Gluconic Acid	b0841	b1278	b3057	triple	UDCPDP	UDCPDPex; UDCPDPpp	Undecaprenyl-diphosphatase (periplasm)	mnx:MNXR105042	mnx	b1278 or b3057 or b0841	0.76982	0.7698	100	2	1
D-Gluconic Acid	b2502	b2744	b4226	triple	PPA	IDPh; IDPm; MNXR4373; PPA_1; PPA_1pp; PPAer; PPAm; PPAn; r0009	rhea:24576; Inorganic diphosphatase; Inorganic diphosphatase (one proton translocation) (periplasm); Inorganic diphosphatase, endoplasmic reticulum; Inorganic diphosphatase, nuclear; Pyrophosphate energized proton pump; Inorganic pyrophosphatase; Pyrophosphate phosphohydrolase EC:3.6.1.1	ec:3.6.1.1	ec		0.76982	0.7698	100	9	1
D-Glucuronic Acid	b0475	b1019	b2431	triple	FCLT	FCLT_1; FCLT_2; FCLTm; MNXR70157	rhea:22584; Ferrochelatase mitochondrial; Ferrochelatase; Heme B synthesis reaction	ec:4.99.1.1	ec		0.69863	0.6986	100	4	1
D-Glucuronic Acid	b0754	b1704	b2601	triple	DDPA	DDPA_1	3-deoxy-D-arabino-heptulosonate 7-phosphate synthetase	bigg:DDPA	bigg		0.69863	0.6986	100	1	1
D-Glucuronic Acid	b0754	b1704	b2601	triple	DDPA	DDPAm; DPHS; MNXR1486	rhea:14717; 2 deoxy D arabino heptulosonate 7 phosphate synthetase mitochondrial; 3-deoxy-7-phosphoheptulonate synthase	ec:2.5.1.54	ec		0.69863	0.6986	100	3	1
D-Glucuronic Acid	b0763	b2425	b3917	triple	MOBDabcpp	ATPPHm; ATPS; MOBDabc; NTP1	Nucleoside-triphosphatase (ATP); Molybdate transport via ABC system; ATP phosphohydrolase, mitochondria; ATPase cytosolic	ec:3.6.3.29	ec	b0650 or b4161	0.69863	0.6986	100	4	1
D-Glucuronic Acid	b0764	b2425	b3917	triple	MOBDabcpp	ATPPHm; ATPS; MOBDabc; NTP1	Nucleoside-triphosphatase (ATP); Molybdate transport via ABC system; ATP phosphohydrolase, mitochondria; ATPase cytosolic	ec:3.6.3.29	ec	b0650 or b4161	0.69863	0.6986	100	4	1
D-Glucuronic Acid	b0765	b2425	b3917	triple	MOBDabcpp	ATPPHm; ATPS; MOBDabc; NTP1	Nucleoside-triphosphatase (ATP); Molybdate transport via ABC system; ATP phosphohydrolase, mitochondria; ATPase cytosolic	ec:3.6.3.29	ec	b0650 or b4161	0.69863	0.6986	100	4	1
D-Glucuronic Acid	b0841	b1278	b3057	triple	UDCPDP	UDCPDPex; UDCPDPpp	Undecaprenyl-diphosphatase (periplasm)	mnx:MNXR105042	mnx	b1278 or b3057 or b0841	0.69863	0.6986	100	2	1
D-Glucuronic Acid	b2502	b2744	b4226	triple	PPA	IDPh; IDPm; MNXR4373; PPA_1; PPA_1pp; PPAer; PPAm; PPAn; r0009	rhea:24576; Inorganic diphosphatase; Inorganic diphosphatase (one proton translocation) (periplasm); Inorganic diphosphatase, endoplasmic reticulum; Inorganic diphosphatase, nuclear; Pyrophosphate energized proton pump; Inorganic pyrophosphatase; Pyrophosphate phosphohydrolase EC:3.6.1.1	ec:3.6.1.1	ec		0.69863	0.6986	100	9	1
D-Malic Acid	b0475	b1019	b2431	triple	FCLT	FCLT_1; FCLT_2; FCLTm; MNXR70157	rhea:22584; Ferrochelatase mitochondrial; Ferrochelatase; Heme B synthesis reaction	ec:4.99.1.1	ec		0.36974	0.3697	100	4	1
D-Malic Acid	b0754	b1704	b2601	triple	DDPA	DDPA_1	3-deoxy-D-arabino-heptulosonate 7-phosphate synthetase	bigg:DDPA	bigg		0.36974	0.3697	100	1	1
D-Malic Acid	b0754	b1704	b2601	triple	DDPA	DDPAm; DPHS; MNXR1486	rhea:14717; 2 deoxy D arabino heptulosonate 7 phosphate synthetase mitochondrial; 3-deoxy-7-phosphoheptulonate synthase	ec:2.5.1.54	ec		0.36974	0.3697	100	3	1
D-Malic Acid	b0763	b2425	b3917	triple	MOBDabcpp	ATPPHm; ATPS; MOBDabc; NTP1	Nucleoside-triphosphatase (ATP); Molybdate transport via ABC system; ATP phosphohydrolase, mitochondria; ATPase cytosolic	ec:3.6.3.29	ec	b0650 or b4161	0.36974	0.3697	100	4	1
D-Malic Acid	b0764	b2425	b3917	triple	MOBDabcpp	ATPPHm; ATPS; MOBDabc; NTP1	Nucleoside-triphosphatase (ATP); Molybdate transport via ABC system; ATP phosphohydrolase, mitochondria; ATPase cytosolic	ec:3.6.3.29	ec	b0650 or b4161	0.36974	0.3697	100	4	1
D-Malic Acid	b0765	b2425	b3917	triple	MOBDabcpp	ATPPHm; ATPS; MOBDabc; NTP1	Nucleoside-triphosphatase (ATP); Molybdate transport via ABC system; ATP phosphohydrolase, mitochondria; ATPase cytosolic	ec:3.6.3.29	ec	b0650 or b4161	0.36974	0.3697	100	4	1
D-Malic Acid	b0841	b1278	b3057	triple	UDCPDP	UDCPDPex; UDCPDPpp	Undecaprenyl-diphosphatase (periplasm)	mnx:MNXR105042	mnx	b1278 or b3057 or b0841	0.36974	0.3697	100	2	1
D-Malic Acid	b2502	b2744	b4226	triple	PPA	IDPh; IDPm; MNXR4373; PPA_1; PPA_1pp; PPAer; PPAm; PPAn; r0009	rhea:24576; Inorganic diphosphatase; Inorganic diphosphatase (one proton translocation) (periplasm); Inorganic diphosphatase, endoplasmic reticulum; Inorganic diphosphatase, nuclear; Pyrophosphate energized proton pump; Inorganic pyrophosphatase; Pyrophosphate phosphohydrolase EC:3.6.1.1	ec:3.6.1.1	ec		0.36974	0.3697	100	9	1
D-Mannitol	b0475	b1019	b2431	triple	FCLT	FCLT_1; FCLT_2; FCLTm; MNXR70157	rhea:22584; Ferrochelatase mitochondrial; Ferrochelatase; Heme B synthesis reaction	ec:4.99.1.1	ec		0.8191	0.8191	100	4	1
D-Mannitol	b0754	b1704	b2601	triple	DDPA	DDPA_1	3-deoxy-D-arabino-heptulosonate 7-phosphate synthetase	bigg:DDPA	bigg		0.8191	0.8191	100	1	1
D-Mannitol	b0754	b1704	b2601	triple	DDPA	DDPAm; DPHS; MNXR1486	rhea:14717; 2 deoxy D arabino heptulosonate 7 phosphate synthetase mitochondrial; 3-deoxy-7-phosphoheptulonate synthase	ec:2.5.1.54	ec		0.8191	0.8191	100	3	1
D-Mannitol	b0763	b2425	b3917	triple	MOBDabcpp	ATPPHm; ATPS; MOBDabc; NTP1	Nucleoside-triphosphatase (ATP); Molybdate transport via ABC system; ATP phosphohydrolase, mitochondria; ATPase cytosolic	ec:3.6.3.29	ec	b0650 or b4161	0.8191	0.8191	100	4	1
D-Mannitol	b0764	b2425	b3917	triple	MOBDabcpp	ATPPHm; ATPS; MOBDabc; NTP1	Nucleoside-triphosphatase (ATP); Molybdate transport via ABC system; ATP phosphohydrolase, mitochondria; ATPase cytosolic	ec:3.6.3.29	ec	b0650 or b4161	0.8191	0.8191	100	4	1
D-Mannitol	b0765	b2425	b3917	triple	MOBDabcpp	ATPPHm; ATPS; MOBDabc; NTP1	Nucleoside-triphosphatase (ATP); Molybdate transport via ABC system; ATP phosphohydrolase, mitochondria; ATPase cytosolic	ec:3.6.3.29	ec	b0650 or b4161	0.8191	0.8191	100	4	1
D-Mannitol	b0841	b1278	b3057	triple	UDCPDP	UDCPDPex; UDCPDPpp	Undecaprenyl-diphosphatase (periplasm)	mnx:MNXR105042	mnx	b1278 or b3057 or b0841	0.8191	0.8191	100	2	1
D-Mannitol	b2502	b2744	b4226	triple	PPA	IDPh; IDPm; MNXR4373; PPA_1; PPA_1pp; PPAer; PPAm; PPAn; r0009	rhea:24576; Inorganic diphosphatase; Inorganic diphosphatase (one proton translocation) (periplasm); Inorganic diphosphatase, endoplasmic reticulum; Inorganic diphosphatase, nuclear; Pyrophosphate energized proton pump; Inorganic pyrophosphatase; Pyrophosphate phosphohydrolase EC:3.6.1.1	ec:3.6.1.1	ec		0.8191	0.8191	100	9	1
D-Mannitol	b2702	b2934	b3599	triple	MNLptspp	MNLpts	Mannitol transport via PEP:Pyr PTS	mnx:MNXR101677	mnx	b2415 and b2416 and b3599	0.8191	0.8191	100	1	1
D-Mannitol	b2703	b2933	b3599	triple	MNLptspp	MNLpts	Mannitol transport via PEP:Pyr PTS	mnx:MNXR101677	mnx	b2415 and b2416 and b3599	0.8191	0.8191	100	1	1
D-Mannitol	b2704	b2933	b3599	triple	MNLptspp	MNLpts	Mannitol transport via PEP:Pyr PTS	mnx:MNXR101677	mnx	b2415 and b2416 and b3599	0.8191	0.8191	100	1	1
D-Mannose	b0475	b1019	b2431	triple	FCLT	FCLT_1; FCLT_2; FCLTm; MNXR70157	rhea:22584; Ferrochelatase mitochondrial; Ferrochelatase; Heme B synthesis reaction	ec:4.99.1.1	ec		0.80914	0.8091	100	4	1
D-Mannose	b0754	b1704	b2601	triple	DDPA	DDPA_1	3-deoxy-D-arabino-heptulosonate 7-phosphate synthetase	bigg:DDPA	bigg		0.80914	0.8091	100	1	1
D-Mannose	b0754	b1704	b2601	triple	DDPA	DDPAm; DPHS; MNXR1486	rhea:14717; 2 deoxy D arabino heptulosonate 7 phosphate synthetase mitochondrial; 3-deoxy-7-phosphoheptulonate synthase	ec:2.5.1.54	ec		0.80914	0.8091	100	3	1
D-Mannose	b0763	b2425	b3917	triple	MOBDabcpp	ATPPHm; ATPS; MOBDabc; NTP1	Nucleoside-triphosphatase (ATP); Molybdate transport via ABC system; ATP phosphohydrolase, mitochondria; ATPase cytosolic	ec:3.6.3.29	ec	b0650 or b4161	0.80914	0.8091	100	4	1
D-Mannose	b0764	b2425	b3917	triple	MOBDabcpp	ATPPHm; ATPS; MOBDabc; NTP1	Nucleoside-triphosphatase (ATP); Molybdate transport via ABC system; ATP phosphohydrolase, mitochondria; ATPase cytosolic	ec:3.6.3.29	ec	b0650 or b4161	0.80914	0.8091	100	4	1
D-Mannose	b0765	b2425	b3917	triple	MOBDabcpp	ATPPHm; ATPS; MOBDabc; NTP1	Nucleoside-triphosphatase (ATP); Molybdate transport via ABC system; ATP phosphohydrolase, mitochondria; ATPase cytosolic	ec:3.6.3.29	ec	b0650 or b4161	0.80914	0.8091	100	4	1
D-Mannose	b0841	b1278	b3057	triple	UDCPDP	UDCPDPex; UDCPDPpp	Undecaprenyl-diphosphatase (periplasm)	mnx:MNXR105042	mnx	b1278 or b3057 or b0841	0.80914	0.8091	100	2	1
D-Mannose	b2502	b2744	b4226	triple	PPA	IDPh; IDPm; MNXR4373; PPA_1; PPA_1pp; PPAer; PPAm; PPAn; r0009	rhea:24576; Inorganic diphosphatase; Inorganic diphosphatase (one proton translocation) (periplasm); Inorganic diphosphatase, endoplasmic reticulum; Inorganic diphosphatase, nuclear; Pyrophosphate energized proton pump; Inorganic pyrophosphatase; Pyrophosphate phosphohydrolase EC:3.6.1.1	ec:3.6.1.1	ec		0.80914	0.8091	100	9	1
D-Melibiose	b0475	b1019	b2431	triple	FCLT	FCLT_1; FCLT_2; FCLTm; MNXR70157	rhea:22584; Ferrochelatase mitochondrial; Ferrochelatase; Heme B synthesis reaction	ec:4.99.1.1	ec		1.08608	1.0861	100	4	1
D-Melibiose	b0754	b1704	b2601	triple	DDPA	DDPA_1	3-deoxy-D-arabino-heptulosonate 7-phosphate synthetase	bigg:DDPA	bigg		1.08608	1.0861	100	1	1
D-Melibiose	b0754	b1704	b2601	triple	DDPA	DDPAm; DPHS; MNXR1486	rhea:14717; 2 deoxy D arabino heptulosonate 7 phosphate synthetase mitochondrial; 3-deoxy-7-phosphoheptulonate synthase	ec:2.5.1.54	ec		1.08608	1.0861	100	3	1
D-Melibiose	b0763	b2425	b3917	triple	MOBDabcpp	ATPPHm; ATPS; MOBDabc; NTP1	Nucleoside-triphosphatase (ATP); Molybdate transport via ABC system; ATP phosphohydrolase, mitochondria; ATPase cytosolic	ec:3.6.3.29	ec	b0650 or b4161	1.08608	1.0861	100	4	1
D-Melibiose	b0764	b2425	b3917	triple	MOBDabcpp	ATPPHm; ATPS; MOBDabc; NTP1	Nucleoside-triphosphatase (ATP); Molybdate transport via ABC system; ATP phosphohydrolase, mitochondria; ATPase cytosolic	ec:3.6.3.29	ec	b0650 or b4161	1.08608	1.0861	100	4	1
D-Melibiose	b0765	b2425	b3917	triple	MOBDabcpp	ATPPHm; ATPS; MOBDabc; NTP1	Nucleoside-triphosphatase (ATP); Molybdate transport via ABC system; ATP phosphohydrolase, mitochondria; ATPase cytosolic	ec:3.6.3.29	ec	b0650 or b4161	1.08608	1.0861	100	4	1
D-Melibiose	b0841	b1278	b3057	triple	UDCPDP	UDCPDPex; UDCPDPpp	Undecaprenyl-diphosphatase (periplasm)	mnx:MNXR105042	mnx	b1278 or b3057 or b0841	1.08608	1.0861	100	2	1
D-Melibiose	b2502	b2744	b4226	triple	PPA	IDPh; IDPm; MNXR4373; PPA_1; PPA_1pp; PPAer; PPAm; PPAn; r0009	rhea:24576; Inorganic diphosphatase; Inorganic diphosphatase (one proton translocation) (periplasm); Inorganic diphosphatase, endoplasmic reticulum; Inorganic diphosphatase, nuclear; Pyrophosphate energized proton pump; Inorganic pyrophosphatase; Pyrophosphate phosphohydrolase EC:3.6.1.1	ec:3.6.1.1	ec		1.08608	1.0861	100	9	1
D-Ribose	b0475	b1019	b2431	triple	FCLT	FCLT_1; FCLT_2; FCLTm; MNXR70157	rhea:22584; Ferrochelatase mitochondrial; Ferrochelatase; Heme B synthesis reaction	ec:4.99.1.1	ec		0.66979	0.6698	100	4	1
D-Ribose	b0754	b1704	b2601	triple	DDPA	DDPA_1	3-deoxy-D-arabino-heptulosonate 7-phosphate synthetase	bigg:DDPA	bigg		0.66979	0.6698	100	1	1
D-Ribose	b0754	b1704	b2601	triple	DDPA	DDPAm; DPHS; MNXR1486	rhea:14717; 2 deoxy D arabino heptulosonate 7 phosphate synthetase mitochondrial; 3-deoxy-7-phosphoheptulonate synthase	ec:2.5.1.54	ec		0.66979	0.6698	100	3	1
D-Ribose	b0763	b2425	b3917	triple	MOBDabcpp	ATPPHm; ATPS; MOBDabc; NTP1	Nucleoside-triphosphatase (ATP); Molybdate transport via ABC system; ATP phosphohydrolase, mitochondria; ATPase cytosolic	ec:3.6.3.29	ec	b0650 or b4161	0.66979	0.6698	100	4	1
D-Ribose	b0764	b2425	b3917	triple	MOBDabcpp	ATPPHm; ATPS; MOBDabc; NTP1	Nucleoside-triphosphatase (ATP); Molybdate transport via ABC system; ATP phosphohydrolase, mitochondria; ATPase cytosolic	ec:3.6.3.29	ec	b0650 or b4161	0.66979	0.6698	100	4	1
D-Ribose	b0765	b2425	b3917	triple	MOBDabcpp	ATPPHm; ATPS; MOBDabc; NTP1	Nucleoside-triphosphatase (ATP); Molybdate transport via ABC system; ATP phosphohydrolase, mitochondria; ATPase cytosolic	ec:3.6.3.29	ec	b0650 or b4161	0.66979	0.6698	100	4	1
D-Ribose	b0841	b1278	b3057	triple	UDCPDP	UDCPDPex; UDCPDPpp	Undecaprenyl-diphosphatase (periplasm)	mnx:MNXR105042	mnx	b1278 or b3057 or b0841	0.66979	0.6698	100	2	1
D-Ribose	b2502	b2744	b4226	triple	PPA	IDPh; IDPm; MNXR4373; PPA_1; PPA_1pp; PPAer; PPAm; PPAn; r0009	rhea:24576; Inorganic diphosphatase; Inorganic diphosphatase (one proton translocation) (periplasm); Inorganic diphosphatase, endoplasmic reticulum; Inorganic diphosphatase, nuclear; Pyrophosphate energized proton pump; Inorganic pyrophosphatase; Pyrophosphate phosphohydrolase EC:3.6.1.1	ec:3.6.1.1	ec		0.66979	0.6698	100	9	1
D-Ribose	b3748	b4088	b4230	triple	RIBabcpp	ARBabc; ARBabcpp; ATPPHm; ATPS; GALabc; GALabcpp; GLCabc; GLCabcpp; NTP1; RIBabc	L-arabinose transport via ABC system (periplasm); D-galactose transport via ABC system (periplasm); D-glucose transport via ABC system (periplasm); Nucleoside-triphosphatase (ATP); L-arabinose transport via ABC system; D-galactose transport via ABC system; D-ribose transport via ABC system; ATP phosphohydrolase, mitochondria; ATPase cytosolic; D-glucose transport via ABC system	ec:3.6.3.17	ec	b4460 and b1901 and b1900	0.66979	0.6698	100	10	1
D-Ribose	b3749	b4088	b4230	triple	RIBabcpp	ARBabc; ARBabcpp; ATPPHm; ATPS; GALabc; GALabcpp; GLCabc; GLCabcpp; NTP1; RIBabc	L-arabinose transport via ABC system (periplasm); D-galactose transport via ABC system (periplasm); D-glucose transport via ABC system (periplasm); Nucleoside-triphosphatase (ATP); L-arabinose transport via ABC system; D-galactose transport via ABC system; D-ribose transport via ABC system; ATP phosphohydrolase, mitochondria; ATPase cytosolic; D-glucose transport via ABC system	ec:3.6.3.17	ec	b4460 and b1901 and b1900	0.66979	0.6698	100	10	1
D-Ribose	b3750	b4088	b4230	triple	RIBabcpp	ARBabc; ARBabcpp; ATPPHm; ATPS; GALabc; GALabcpp; GLCabc; GLCabcpp; NTP1; RIBabc	L-arabinose transport via ABC system (periplasm); D-galactose transport via ABC system (periplasm); D-glucose transport via ABC system (periplasm); Nucleoside-triphosphatase (ATP); L-arabinose transport via ABC system; D-galactose transport via ABC system; D-ribose transport via ABC system; ATP phosphohydrolase, mitochondria; ATPase cytosolic; D-glucose transport via ABC system	ec:3.6.3.17	ec	b4460 and b1901 and b1900	0.66979	0.6698	100	10	1
D-Ribose	b3751	b4086	b4231	triple	RIBabcpp	ARBabc; ARBabcpp; ATPPHm; ATPS; GALabc; GALabcpp; GLCabc; GLCabcpp; NTP1; RIBabc	L-arabinose transport via ABC system (periplasm); D-galactose transport via ABC system (periplasm); D-glucose transport via ABC system (periplasm); Nucleoside-triphosphatase (ATP); L-arabinose transport via ABC system; D-galactose transport via ABC system; D-ribose transport via ABC system; ATP phosphohydrolase, mitochondria; ATPase cytosolic; D-glucose transport via ABC system	ec:3.6.3.17	ec	b4460 and b1901 and b1900	0.66979	0.6698	100	10	1
D-Saccharic Acid	b0475	b1019	b2431	triple	FCLT	FCLT_1; FCLT_2; FCLTm; MNXR70157	rhea:22584; Ferrochelatase mitochondrial; Ferrochelatase; Heme B synthesis reaction	ec:4.99.1.1	ec		0.60246	0.6025	100	4	1
D-Saccharic Acid	b0754	b1704	b2601	triple	DDPA	DDPA_1	3-deoxy-D-arabino-heptulosonate 7-phosphate synthetase	bigg:DDPA	bigg		0.60246	0.6025	100	1	1
D-Saccharic Acid	b0754	b1704	b2601	triple	DDPA	DDPAm; DPHS; MNXR1486	rhea:14717; 2 deoxy D arabino heptulosonate 7 phosphate synthetase mitochondrial; 3-deoxy-7-phosphoheptulonate synthase	ec:2.5.1.54	ec		0.60246	0.6025	100	3	1
D-Saccharic Acid	b0763	b2425	b3917	triple	MOBDabcpp	ATPPHm; ATPS; MOBDabc; NTP1	Nucleoside-triphosphatase (ATP); Molybdate transport via ABC system; ATP phosphohydrolase, mitochondria; ATPase cytosolic	ec:3.6.3.29	ec	b0650 or b4161	0.60246	0.6025	100	4	1
D-Saccharic Acid	b0764	b2425	b3917	triple	MOBDabcpp	ATPPHm; ATPS; MOBDabc; NTP1	Nucleoside-triphosphatase (ATP); Molybdate transport via ABC system; ATP phosphohydrolase, mitochondria; ATPase cytosolic	ec:3.6.3.29	ec	b0650 or b4161	0.60246	0.6025	100	4	1
D-Saccharic Acid	b0765	b2425	b3917	triple	MOBDabcpp	ATPPHm; ATPS; MOBDabc; NTP1	Nucleoside-triphosphatase (ATP); Molybdate transport via ABC system; ATP phosphohydrolase, mitochondria; ATPase cytosolic	ec:3.6.3.29	ec	b0650 or b4161	0.60246	0.6025	100	4	1
D-Saccharic Acid	b0841	b1278	b3057	triple	UDCPDP	UDCPDPex; UDCPDPpp	Undecaprenyl-diphosphatase (periplasm)	mnx:MNXR105042	mnx	b1278 or b3057 or b0841	0.60246	0.6025	100	2	1
D-Saccharic Acid	b2502	b2744	b4226	triple	PPA	IDPh; IDPm; MNXR4373; PPA_1; PPA_1pp; PPAer; PPAm; PPAn; r0009	rhea:24576; Inorganic diphosphatase; Inorganic diphosphatase (one proton translocation) (periplasm); Inorganic diphosphatase, endoplasmic reticulum; Inorganic diphosphatase, nuclear; Pyrophosphate energized proton pump; Inorganic pyrophosphatase; Pyrophosphate phosphohydrolase EC:3.6.1.1	ec:3.6.1.1	ec		0.60246	0.6025	100	9	1
D-Serine	b0475	b1019	b2431	triple	FCLT	FCLT_1; FCLT_2; FCLTm; MNXR70157	rhea:22584; Ferrochelatase mitochondrial; Ferrochelatase; Heme B synthesis reaction	ec:4.99.1.1	ec		0.30869	0.3087	100	4	1
D-Serine	b0754	b1704	b2601	triple	DDPA	DDPA_1	3-deoxy-D-arabino-heptulosonate 7-phosphate synthetase	bigg:DDPA	bigg		0.30869	0.3087	100	1	1
D-Serine	b0754	b1704	b2601	triple	DDPA	DDPAm; DPHS; MNXR1486	rhea:14717; 2 deoxy D arabino heptulosonate 7 phosphate synthetase mitochondrial; 3-deoxy-7-phosphoheptulonate synthase	ec:2.5.1.54	ec		0.30869	0.3087	100	3	1
D-Serine	b0763	b2425	b3917	triple	MOBDabcpp	ATPPHm; ATPS; MOBDabc; NTP1	Nucleoside-triphosphatase (ATP); Molybdate transport via ABC system; ATP phosphohydrolase, mitochondria; ATPase cytosolic	ec:3.6.3.29	ec	b0650 or b4161	0.30869	0.3087	100	4	1
D-Serine	b0764	b2425	b3917	triple	MOBDabcpp	ATPPHm; ATPS; MOBDabc; NTP1	Nucleoside-triphosphatase (ATP); Molybdate transport via ABC system; ATP phosphohydrolase, mitochondria; ATPase cytosolic	ec:3.6.3.29	ec	b0650 or b4161	0.30869	0.3087	100	4	1
D-Serine	b0765	b2425	b3917	triple	MOBDabcpp	ATPPHm; ATPS; MOBDabc; NTP1	Nucleoside-triphosphatase (ATP); Molybdate transport via ABC system; ATP phosphohydrolase, mitochondria; ATPase cytosolic	ec:3.6.3.29	ec	b0650 or b4161	0.30869	0.3087	100	4	1
D-Serine	b0841	b1278	b3057	triple	UDCPDP	UDCPDPex; UDCPDPpp	Undecaprenyl-diphosphatase (periplasm)	mnx:MNXR105042	mnx	b1278 or b3057 or b0841	0.30869	0.3087	100	2	1
D-Serine	b2502	b2744	b4226	triple	PPA	IDPh; IDPm; MNXR4373; PPA_1; PPA_1pp; PPAer; PPAm; PPAn; r0009	rhea:24576; Inorganic diphosphatase; Inorganic diphosphatase (one proton translocation) (periplasm); Inorganic diphosphatase, endoplasmic reticulum; Inorganic diphosphatase, nuclear; Pyrophosphate energized proton pump; Inorganic pyrophosphatase; Pyrophosphate phosphohydrolase EC:3.6.1.1	ec:3.6.1.1	ec		0.30869	0.3087	100	9	1
D-Sorbitol	b0475	b1019	b2431	triple	FCLT	FCLT_1; FCLT_2; FCLTm; MNXR70157	rhea:22584; Ferrochelatase mitochondrial; Ferrochelatase; Heme B synthesis reaction	ec:4.99.1.1	ec		0.8191	0.8191	100	4	1
D-Sorbitol	b0754	b1704	b2601	triple	DDPA	DDPA_1	3-deoxy-D-arabino-heptulosonate 7-phosphate synthetase	bigg:DDPA	bigg		0.8191	0.8191	100	1	1
D-Sorbitol	b0754	b1704	b2601	triple	DDPA	DDPAm; DPHS; MNXR1486	rhea:14717; 2 deoxy D arabino heptulosonate 7 phosphate synthetase mitochondrial; 3-deoxy-7-phosphoheptulonate synthase	ec:2.5.1.54	ec		0.8191	0.8191	100	3	1
D-Sorbitol	b0763	b2425	b3917	triple	MOBDabcpp	ATPPHm; ATPS; MOBDabc; NTP1	Nucleoside-triphosphatase (ATP); Molybdate transport via ABC system; ATP phosphohydrolase, mitochondria; ATPase cytosolic	ec:3.6.3.29	ec	b0650 or b4161	0.8191	0.8191	100	4	1
D-Sorbitol	b0764	b2425	b3917	triple	MOBDabcpp	ATPPHm; ATPS; MOBDabc; NTP1	Nucleoside-triphosphatase (ATP); Molybdate transport via ABC system; ATP phosphohydrolase, mitochondria; ATPase cytosolic	ec:3.6.3.29	ec	b0650 or b4161	0.8191	0.8191	100	4	1
D-Sorbitol	b0765	b2425	b3917	triple	MOBDabcpp	ATPPHm; ATPS; MOBDabc; NTP1	Nucleoside-triphosphatase (ATP); Molybdate transport via ABC system; ATP phosphohydrolase, mitochondria; ATPase cytosolic	ec:3.6.3.29	ec	b0650 or b4161	0.8191	0.8191	100	4	1
D-Sorbitol	b0841	b1278	b3057	triple	UDCPDP	UDCPDPex; UDCPDPpp	Undecaprenyl-diphosphatase (periplasm)	mnx:MNXR105042	mnx	b1278 or b3057 or b0841	0.8191	0.8191	100	2	1
D-Sorbitol	b2502	b2744	b4226	triple	PPA	IDPh; IDPm; MNXR4373; PPA_1; PPA_1pp; PPAer; PPAm; PPAn; r0009	rhea:24576; Inorganic diphosphatase; Inorganic diphosphatase (one proton translocation) (periplasm); Inorganic diphosphatase, endoplasmic reticulum; Inorganic diphosphatase, nuclear; Pyrophosphate energized proton pump; Inorganic pyrophosphatase; Pyrophosphate phosphohydrolase EC:3.6.1.1	ec:3.6.1.1	ec		0.8191	0.8191	100	9	1
D-Trehalose	b0475	b1019	b2431	triple	FCLT	FCLT_1; FCLT_2; FCLTm; MNXR70157	rhea:22584; Ferrochelatase mitochondrial; Ferrochelatase; Heme B synthesis reaction	ec:4.99.1.1	ec		1.10711	1.1071	100	4	1
D-Trehalose	b0754	b1704	b2601	triple	DDPA	DDPA_1	3-deoxy-D-arabino-heptulosonate 7-phosphate synthetase	bigg:DDPA	bigg		1.10711	1.1071	100	1	1
D-Trehalose	b0754	b1704	b2601	triple	DDPA	DDPAm; DPHS; MNXR1486	rhea:14717; 2 deoxy D arabino heptulosonate 7 phosphate synthetase mitochondrial; 3-deoxy-7-phosphoheptulonate synthase	ec:2.5.1.54	ec		1.10711	1.1071	100	3	1
D-Trehalose	b0763	b2425	b3917	triple	MOBDabcpp	ATPPHm; ATPS; MOBDabc; NTP1	Nucleoside-triphosphatase (ATP); Molybdate transport via ABC system; ATP phosphohydrolase, mitochondria; ATPase cytosolic	ec:3.6.3.29	ec	b0650 or b4161	1.10711	1.1071	100	4	1
D-Trehalose	b0764	b2425	b3917	triple	MOBDabcpp	ATPPHm; ATPS; MOBDabc; NTP1	Nucleoside-triphosphatase (ATP); Molybdate transport via ABC system; ATP phosphohydrolase, mitochondria; ATPase cytosolic	ec:3.6.3.29	ec	b0650 or b4161	1.10711	1.1071	100	4	1
D-Trehalose	b0765	b2425	b3917	triple	MOBDabcpp	ATPPHm; ATPS; MOBDabc; NTP1	Nucleoside-triphosphatase (ATP); Molybdate transport via ABC system; ATP phosphohydrolase, mitochondria; ATPase cytosolic	ec:3.6.3.29	ec	b0650 or b4161	1.10711	1.1071	100	4	1
D-Trehalose	b0841	b1278	b3057	triple	UDCPDP	UDCPDPex; UDCPDPpp	Undecaprenyl-diphosphatase (periplasm)	mnx:MNXR105042	mnx	b1278 or b3057 or b0841	1.10711	1.1071	100	2	1
D-Trehalose	b2502	b2744	b4226	triple	PPA	IDPh; IDPm; MNXR4373; PPA_1; PPA_1pp; PPAer; PPAm; PPAn; r0009	rhea:24576; Inorganic diphosphatase; Inorganic diphosphatase (one proton translocation) (periplasm); Inorganic diphosphatase, endoplasmic reticulum; Inorganic diphosphatase, nuclear; Pyrophosphate energized proton pump; Inorganic pyrophosphatase; Pyrophosphate phosphohydrolase EC:3.6.1.1	ec:3.6.1.1	ec		1.10711	1.1071	100	9	1
D-Xylose	b0475	b1019	b2431	triple	FCLT	FCLT_1; FCLT_2; FCLTm; MNXR70157	rhea:22584; Ferrochelatase mitochondrial; Ferrochelatase; Heme B synthesis reaction	ec:4.99.1.1	ec		0.71116	0.7112	100	4	1
D-Xylose	b0754	b1704	b2601	triple	DDPA	DDPA_1	3-deoxy-D-arabino-heptulosonate 7-phosphate synthetase	bigg:DDPA	bigg		0.71116	0.7112	100	1	1
D-Xylose	b0754	b1704	b2601	triple	DDPA	DDPAm; DPHS; MNXR1486	rhea:14717; 2 deoxy D arabino heptulosonate 7 phosphate synthetase mitochondrial; 3-deoxy-7-phosphoheptulonate synthase	ec:2.5.1.54	ec		0.71116	0.7112	100	3	1
D-Xylose	b0763	b2425	b3917	triple	MOBDabcpp	ATPPHm; ATPS; MOBDabc; NTP1	Nucleoside-triphosphatase (ATP); Molybdate transport via ABC system; ATP phosphohydrolase, mitochondria; ATPase cytosolic	ec:3.6.3.29	ec	b0650 or b4161	0.71116	0.7112	100	4	1
D-Xylose	b0764	b2425	b3917	triple	MOBDabcpp	ATPPHm; ATPS; MOBDabc; NTP1	Nucleoside-triphosphatase (ATP); Molybdate transport via ABC system; ATP phosphohydrolase, mitochondria; ATPase cytosolic	ec:3.6.3.29	ec	b0650 or b4161	0.71116	0.7112	100	4	1
D-Xylose	b0765	b2425	b3917	triple	MOBDabcpp	ATPPHm; ATPS; MOBDabc; NTP1	Nucleoside-triphosphatase (ATP); Molybdate transport via ABC system; ATP phosphohydrolase, mitochondria; ATPase cytosolic	ec:3.6.3.29	ec	b0650 or b4161	0.71116	0.7112	100	4	1
D-Xylose	b0841	b1278	b3057	triple	UDCPDP	UDCPDPex; UDCPDPpp	Undecaprenyl-diphosphatase (periplasm)	mnx:MNXR105042	mnx	b1278 or b3057 or b0841	0.71116	0.7112	100	2	1
D-Xylose	b2502	b2744	b4226	triple	PPA	IDPh; IDPm; MNXR4373; PPA_1; PPA_1pp; PPAer; PPAm; PPAn; r0009	rhea:24576; Inorganic diphosphatase; Inorganic diphosphatase (one proton translocation) (periplasm); Inorganic diphosphatase, endoplasmic reticulum; Inorganic diphosphatase, nuclear; Pyrophosphate energized proton pump; Inorganic pyrophosphatase; Pyrophosphate phosphohydrolase EC:3.6.1.1	ec:3.6.1.1	ec		0.71116	0.7112	100	9	1
Fructose-6-Phosphate	b0475	b1019	b2431	triple	FCLT	FCLT_1; FCLT_2; FCLTm; MNXR70157	rhea:22584; Ferrochelatase mitochondrial; Ferrochelatase; Heme B synthesis reaction	ec:4.99.1.1	ec		0.86887	0.8689	100	4	1
Fructose-6-Phosphate	b0754	b1704	b2601	triple	DDPA	DDPA_1	3-deoxy-D-arabino-heptulosonate 7-phosphate synthetase	bigg:DDPA	bigg		0.86887	0.8689	100	1	1
Fructose-6-Phosphate	b0754	b1704	b2601	triple	DDPA	DDPAm; DPHS; MNXR1486	rhea:14717; 2 deoxy D arabino heptulosonate 7 phosphate synthetase mitochondrial; 3-deoxy-7-phosphoheptulonate synthase	ec:2.5.1.54	ec		0.86887	0.8689	100	3	1
Fructose-6-Phosphate	b0763	b2425	b3917	triple	MOBDabcpp	ATPPHm; ATPS; MOBDabc; NTP1	Nucleoside-triphosphatase (ATP); Molybdate transport via ABC system; ATP phosphohydrolase, mitochondria; ATPase cytosolic	ec:3.6.3.29	ec	b0650 or b4161	0.86887	0.8689	100	4	1
Fructose-6-Phosphate	b0764	b2425	b3917	triple	MOBDabcpp	ATPPHm; ATPS; MOBDabc; NTP1	Nucleoside-triphosphatase (ATP); Molybdate transport via ABC system; ATP phosphohydrolase, mitochondria; ATPase cytosolic	ec:3.6.3.29	ec	b0650 or b4161	0.86887	0.8689	100	4	1
Fructose-6-Phosphate	b0765	b2425	b3917	triple	MOBDabcpp	ATPPHm; ATPS; MOBDabc; NTP1	Nucleoside-triphosphatase (ATP); Molybdate transport via ABC system; ATP phosphohydrolase, mitochondria; ATPase cytosolic	ec:3.6.3.29	ec	b0650 or b4161	0.86887	0.8689	100	4	1
Fructose-6-Phosphate	b0841	b1278	b3057	triple	UDCPDP	UDCPDPex; UDCPDPpp	Undecaprenyl-diphosphatase (periplasm)	mnx:MNXR105042	mnx	b1278 or b3057 or b0841	0.86887	0.8689	100	2	1
Fructose-6-Phosphate	b2502	b2744	b4226	triple	PPA	IDPh; IDPm; MNXR4373; PPA_1; PPA_1pp; PPAer; PPAm; PPAn; r0009	rhea:24576; Inorganic diphosphatase; Inorganic diphosphatase (one proton translocation) (periplasm); Inorganic diphosphatase, endoplasmic reticulum; Inorganic diphosphatase, nuclear; Pyrophosphate energized proton pump; Inorganic pyrophosphatase; Pyrophosphate phosphohydrolase EC:3.6.1.1	ec:3.6.1.1	ec		0.86887	0.8689	100	9	1
Fumaric Acid	b0475	b1019	b2431	triple	FCLT	FCLT_1; FCLT_2; FCLTm; MNXR70157	rhea:22584; Ferrochelatase mitochondrial; Ferrochelatase; Heme B synthesis reaction	ec:4.99.1.1	ec		0.40511	0.4051	100	4	1
Fumaric Acid	b0754	b1704	b2601	triple	DDPA	DDPA_1	3-deoxy-D-arabino-heptulosonate 7-phosphate synthetase	bigg:DDPA	bigg		0.40511	0.4051	100	1	1
Fumaric Acid	b0754	b1704	b2601	triple	DDPA	DDPAm; DPHS; MNXR1486	rhea:14717; 2 deoxy D arabino heptulosonate 7 phosphate synthetase mitochondrial; 3-deoxy-7-phosphoheptulonate synthase	ec:2.5.1.54	ec		0.40511	0.4051	100	3	1
Fumaric Acid	b0763	b2425	b3917	triple	MOBDabcpp	ATPPHm; ATPS; MOBDabc; NTP1	Nucleoside-triphosphatase (ATP); Molybdate transport via ABC system; ATP phosphohydrolase, mitochondria; ATPase cytosolic	ec:3.6.3.29	ec	b0650 or b4161	0.40511	0.4051	100	4	1
Fumaric Acid	b0764	b2425	b3917	triple	MOBDabcpp	ATPPHm; ATPS; MOBDabc; NTP1	Nucleoside-triphosphatase (ATP); Molybdate transport via ABC system; ATP phosphohydrolase, mitochondria; ATPase cytosolic	ec:3.6.3.29	ec	b0650 or b4161	0.40511	0.4051	100	4	1
Fumaric Acid	b0765	b2425	b3917	triple	MOBDabcpp	ATPPHm; ATPS; MOBDabc; NTP1	Nucleoside-triphosphatase (ATP); Molybdate transport via ABC system; ATP phosphohydrolase, mitochondria; ATPase cytosolic	ec:3.6.3.29	ec	b0650 or b4161	0.40511	0.4051	100	4	1
Fumaric Acid	b0841	b1278	b3057	triple	UDCPDP	UDCPDPex; UDCPDPpp	Undecaprenyl-diphosphatase (periplasm)	mnx:MNXR105042	mnx	b1278 or b3057 or b0841	0.40511	0.4051	100	2	1
Fumaric Acid	b1611	b1612	b4122	triple	FUM	FUMm; MNXR2338	rhea:12460; Fumarase mitochondrial	ec:4.2.1.2	ec		0.40511	0.4051	100	2	1
Fumaric Acid	b2502	b2744	b4226	triple	PPA	IDPh; IDPm; MNXR4373; PPA_1; PPA_1pp; PPAer; PPAm; PPAn; r0009	rhea:24576; Inorganic diphosphatase; Inorganic diphosphatase (one proton translocation) (periplasm); Inorganic diphosphatase, endoplasmic reticulum; Inorganic diphosphatase, nuclear; Pyrophosphate energized proton pump; Inorganic pyrophosphatase; Pyrophosphate phosphohydrolase EC:3.6.1.1	ec:3.6.1.1	ec		0.40511	0.4051	100	9	1
Glucose-1-Phosphate	b0475	b1019	b2431	triple	FCLT	FCLT_1; FCLT_2; FCLTm; MNXR70157	rhea:22584; Ferrochelatase mitochondrial; Ferrochelatase; Heme B synthesis reaction	ec:4.99.1.1	ec		0.80914	0.8091	100	4	1
Glucose-1-Phosphate	b0754	b1704	b2601	triple	DDPA	DDPA_1	3-deoxy-D-arabino-heptulosonate 7-phosphate synthetase	bigg:DDPA	bigg		0.80914	0.8091	100	1	1
Glucose-1-Phosphate	b0754	b1704	b2601	triple	DDPA	DDPAm; DPHS; MNXR1486	rhea:14717; 2 deoxy D arabino heptulosonate 7 phosphate synthetase mitochondrial; 3-deoxy-7-phosphoheptulonate synthase	ec:2.5.1.54	ec		0.80914	0.8091	100	3	1
Glucose-1-Phosphate	b0763	b2425	b3917	triple	MOBDabcpp	ATPPHm; ATPS; MOBDabc; NTP1	Nucleoside-triphosphatase (ATP); Molybdate transport via ABC system; ATP phosphohydrolase, mitochondria; ATPase cytosolic	ec:3.6.3.29	ec	b0650 or b4161	0.80914	0.8091	100	4	1
Glucose-1-Phosphate	b0764	b2425	b3917	triple	MOBDabcpp	ATPPHm; ATPS; MOBDabc; NTP1	Nucleoside-triphosphatase (ATP); Molybdate transport via ABC system; ATP phosphohydrolase, mitochondria; ATPase cytosolic	ec:3.6.3.29	ec	b0650 or b4161	0.80914	0.8091	100	4	1
Glucose-1-Phosphate	b0765	b2425	b3917	triple	MOBDabcpp	ATPPHm; ATPS; MOBDabc; NTP1	Nucleoside-triphosphatase (ATP); Molybdate transport via ABC system; ATP phosphohydrolase, mitochondria; ATPase cytosolic	ec:3.6.3.29	ec	b0650 or b4161	0.80914	0.8091	100	4	1
Glucose-1-Phosphate	b0841	b1278	b3057	triple	UDCPDP	UDCPDPex; UDCPDPpp	Undecaprenyl-diphosphatase (periplasm)	mnx:MNXR105042	mnx	b1278 or b3057 or b0841	0.80914	0.8091	100	2	1
Glucose-1-Phosphate	b2502	b2744	b4226	triple	PPA	IDPh; IDPm; MNXR4373; PPA_1; PPA_1pp; PPAer; PPAm; PPAn; r0009	rhea:24576; Inorganic diphosphatase; Inorganic diphosphatase (one proton translocation) (periplasm); Inorganic diphosphatase, endoplasmic reticulum; Inorganic diphosphatase, nuclear; Pyrophosphate energized proton pump; Inorganic pyrophosphatase; Pyrophosphate phosphohydrolase EC:3.6.1.1	ec:3.6.1.1	ec		0.80914	0.8091	100	9	1
Glucose-6-Phosphate	b0475	b1019	b2431	triple	FCLT	FCLT_1; FCLT_2; FCLTm; MNXR70157	rhea:22584; Ferrochelatase mitochondrial; Ferrochelatase; Heme B synthesis reaction	ec:4.99.1.1	ec		0.86887	0.8689	100	4	1
Glucose-6-Phosphate	b0754	b1704	b2601	triple	DDPA	DDPA_1	3-deoxy-D-arabino-heptulosonate 7-phosphate synthetase	bigg:DDPA	bigg		0.86887	0.8689	100	1	1
Glucose-6-Phosphate	b0754	b1704	b2601	triple	DDPA	DDPAm; DPHS; MNXR1486	rhea:14717; 2 deoxy D arabino heptulosonate 7 phosphate synthetase mitochondrial; 3-deoxy-7-phosphoheptulonate synthase	ec:2.5.1.54	ec		0.86887	0.8689	100	3	1
Glucose-6-Phosphate	b0763	b2425	b3917	triple	MOBDabcpp	ATPPHm; ATPS; MOBDabc; NTP1	Nucleoside-triphosphatase (ATP); Molybdate transport via ABC system; ATP phosphohydrolase, mitochondria; ATPase cytosolic	ec:3.6.3.29	ec	b0650 or b4161	0.86887	0.8689	100	4	1
Glucose-6-Phosphate	b0764	b2425	b3917	triple	MOBDabcpp	ATPPHm; ATPS; MOBDabc; NTP1	Nucleoside-triphosphatase (ATP); Molybdate transport via ABC system; ATP phosphohydrolase, mitochondria; ATPase cytosolic	ec:3.6.3.29	ec	b0650 or b4161	0.86887	0.8689	100	4	1
Glucose-6-Phosphate	b0765	b2425	b3917	triple	MOBDabcpp	ATPPHm; ATPS; MOBDabc; NTP1	Nucleoside-triphosphatase (ATP); Molybdate transport via ABC system; ATP phosphohydrolase, mitochondria; ATPase cytosolic	ec:3.6.3.29	ec	b0650 or b4161	0.86887	0.8689	100	4	1
Glucose-6-Phosphate	b0841	b1278	b3057	triple	UDCPDP	UDCPDPex; UDCPDPpp	Undecaprenyl-diphosphatase (periplasm)	mnx:MNXR105042	mnx	b1278 or b3057 or b0841	0.86887	0.8689	100	2	1
Glucose-6-Phosphate	b2502	b2744	b4226	triple	PPA	IDPh; IDPm; MNXR4373; PPA_1; PPA_1pp; PPAer; PPAm; PPAn; r0009	rhea:24576; Inorganic diphosphatase; Inorganic diphosphatase (one proton translocation) (periplasm); Inorganic diphosphatase, endoplasmic reticulum; Inorganic diphosphatase, nuclear; Pyrophosphate energized proton pump; Inorganic pyrophosphatase; Pyrophosphate phosphohydrolase EC:3.6.1.1	ec:3.6.1.1	ec		0.86887	0.8689	100	9	1
Glycerol	b0475	b1019	b2431	triple	FCLT	FCLT_1; FCLT_2; FCLTm; MNXR70157	rhea:22584; Ferrochelatase mitochondrial; Ferrochelatase; Heme B synthesis reaction	ec:4.99.1.1	ec		0.48553	0.4855	100	4	1
Glycerol	b0754	b1704	b2601	triple	DDPA	DDPA_1	3-deoxy-D-arabino-heptulosonate 7-phosphate synthetase	bigg:DDPA	bigg		0.48553	0.4855	100	1	1
Glycerol	b0754	b1704	b2601	triple	DDPA	DDPAm; DPHS; MNXR1486	rhea:14717; 2 deoxy D arabino heptulosonate 7 phosphate synthetase mitochondrial; 3-deoxy-7-phosphoheptulonate synthase	ec:2.5.1.54	ec		0.48553	0.4855	100	3	1
Glycerol	b0763	b2425	b3917	triple	MOBDabcpp	ATPPHm; ATPS; MOBDabc; NTP1	Nucleoside-triphosphatase (ATP); Molybdate transport via ABC system; ATP phosphohydrolase, mitochondria; ATPase cytosolic	ec:3.6.3.29	ec	b0650 or b4161	0.48553	0.4855	100	4	1
Glycerol	b0764	b2425	b3917	triple	MOBDabcpp	ATPPHm; ATPS; MOBDabc; NTP1	Nucleoside-triphosphatase (ATP); Molybdate transport via ABC system; ATP phosphohydrolase, mitochondria; ATPase cytosolic	ec:3.6.3.29	ec	b0650 or b4161	0.48553	0.4855	100	4	1
Glycerol	b0765	b2425	b3917	triple	MOBDabcpp	ATPPHm; ATPS; MOBDabc; NTP1	Nucleoside-triphosphatase (ATP); Molybdate transport via ABC system; ATP phosphohydrolase, mitochondria; ATPase cytosolic	ec:3.6.3.29	ec	b0650 or b4161	0.48553	0.4855	100	4	1
Glycerol	b0841	b1278	b3057	triple	UDCPDP	UDCPDPex; UDCPDPpp	Undecaprenyl-diphosphatase (periplasm)	mnx:MNXR105042	mnx	b1278 or b3057 or b0841	0.48553	0.4855	100	2	1
Glycerol	b2502	b2744	b4226	triple	PPA	IDPh; IDPm; MNXR4373; PPA_1; PPA_1pp; PPAer; PPAm; PPAn; r0009	rhea:24576; Inorganic diphosphatase; Inorganic diphosphatase (one proton translocation) (periplasm); Inorganic diphosphatase, endoplasmic reticulum; Inorganic diphosphatase, nuclear; Pyrophosphate energized proton pump; Inorganic pyrophosphatase; Pyrophosphate phosphohydrolase EC:3.6.1.1	ec:3.6.1.1	ec		0.48553	0.4855	100	9	1
Inosine	b0475	b1019	b2431	triple	FCLT	FCLT_1; FCLT_2; FCLTm; MNXR70157	rhea:22584; Ferrochelatase mitochondrial; Ferrochelatase; Heme B synthesis reaction	ec:4.99.1.1	ec		0.84503	0.845	100	4	1
Inosine	b0754	b1704	b2601	triple	DDPA	DDPA_1	3-deoxy-D-arabino-heptulosonate 7-phosphate synthetase	bigg:DDPA	bigg		0.84503	0.845	100	1	1
Inosine	b0754	b1704	b2601	triple	DDPA	DDPAm; DPHS; MNXR1486	rhea:14717; 2 deoxy D arabino heptulosonate 7 phosphate synthetase mitochondrial; 3-deoxy-7-phosphoheptulonate synthase	ec:2.5.1.54	ec		0.84503	0.845	100	3	1
Inosine	b0763	b2425	b3917	triple	MOBDabcpp	ATPPHm; ATPS; MOBDabc; NTP1	Nucleoside-triphosphatase (ATP); Molybdate transport via ABC system; ATP phosphohydrolase, mitochondria; ATPase cytosolic	ec:3.6.3.29	ec	b0650 or b4161	0.84503	0.845	100	4	1
Inosine	b0764	b2425	b3917	triple	MOBDabcpp	ATPPHm; ATPS; MOBDabc; NTP1	Nucleoside-triphosphatase (ATP); Molybdate transport via ABC system; ATP phosphohydrolase, mitochondria; ATPase cytosolic	ec:3.6.3.29	ec	b0650 or b4161	0.84503	0.845	100	4	1
Inosine	b0765	b2425	b3917	triple	MOBDabcpp	ATPPHm; ATPS; MOBDabc; NTP1	Nucleoside-triphosphatase (ATP); Molybdate transport via ABC system; ATP phosphohydrolase, mitochondria; ATPase cytosolic	ec:3.6.3.29	ec	b0650 or b4161	0.84503	0.845	100	4	1
Inosine	b0841	b1278	b3057	triple	UDCPDP	UDCPDPex; UDCPDPpp	Undecaprenyl-diphosphatase (periplasm)	mnx:MNXR105042	mnx	b1278 or b3057 or b0841	0.84503	0.845	100	2	1
Inosine	b2393	b2406	b2964	triple	INSt2pp	INSt2; INSt2_copy1; INSt2_copy2	Inosine transport in via proton symport	mnx:MNXR100850	mnx	b2964	0.84503	0.845	100	3	1
Inosine	b2502	b2744	b4226	triple	PPA	IDPh; IDPm; MNXR4373; PPA_1; PPA_1pp; PPAer; PPAm; PPAn; r0009	rhea:24576; Inorganic diphosphatase; Inorganic diphosphatase (one proton translocation) (periplasm); Inorganic diphosphatase, endoplasmic reticulum; Inorganic diphosphatase, nuclear; Pyrophosphate energized proton pump; Inorganic pyrophosphatase; Pyrophosphate phosphohydrolase EC:3.6.1.1	ec:3.6.1.1	ec		0.84503	0.845	100	9	1
L-Arabinose	b0061	b3583	b4198	triple	RBP4E	MNXR4588	rhea:22368	ec:5.1.3.4	ec		0.71116	0.7112	100	1	1
L-Arabinose	b0475	b1019	b2431	triple	FCLT	FCLT_1; FCLT_2; FCLTm; MNXR70157	rhea:22584; Ferrochelatase mitochondrial; Ferrochelatase; Heme B synthesis reaction	ec:4.99.1.1	ec		0.71116	0.7112	100	4	1
L-Arabinose	b0754	b1704	b2601	triple	DDPA	DDPA_1	3-deoxy-D-arabino-heptulosonate 7-phosphate synthetase	bigg:DDPA	bigg		0.71116	0.7112	100	1	1
L-Arabinose	b0754	b1704	b2601	triple	DDPA	DDPAm; DPHS; MNXR1486	rhea:14717; 2 deoxy D arabino heptulosonate 7 phosphate synthetase mitochondrial; 3-deoxy-7-phosphoheptulonate synthase	ec:2.5.1.54	ec		0.71116	0.7112	100	3	1
L-Arabinose	b0763	b2425	b3917	triple	MOBDabcpp	ATPPHm; ATPS; MOBDabc; NTP1	Nucleoside-triphosphatase (ATP); Molybdate transport via ABC system; ATP phosphohydrolase, mitochondria; ATPase cytosolic	ec:3.6.3.29	ec	b0650 or b4161	0.71116	0.7112	100	4	1
L-Arabinose	b0764	b2425	b3917	triple	MOBDabcpp	ATPPHm; ATPS; MOBDabc; NTP1	Nucleoside-triphosphatase (ATP); Molybdate transport via ABC system; ATP phosphohydrolase, mitochondria; ATPase cytosolic	ec:3.6.3.29	ec	b0650 or b4161	0.71116	0.7112	100	4	1
L-Arabinose	b0765	b2425	b3917	triple	MOBDabcpp	ATPPHm; ATPS; MOBDabc; NTP1	Nucleoside-triphosphatase (ATP); Molybdate transport via ABC system; ATP phosphohydrolase, mitochondria; ATPase cytosolic	ec:3.6.3.29	ec	b0650 or b4161	0.71116	0.7112	100	4	1
L-Arabinose	b0841	b1278	b3057	triple	UDCPDP	UDCPDPex; UDCPDPpp	Undecaprenyl-diphosphatase (periplasm)	mnx:MNXR105042	mnx	b1278 or b3057 or b0841	0.71116	0.7112	100	2	1
L-Arabinose	b2502	b2744	b4226	triple	PPA	IDPh; IDPm; MNXR4373; PPA_1; PPA_1pp; PPAer; PPAm; PPAn; r0009	rhea:24576; Inorganic diphosphatase; Inorganic diphosphatase (one proton translocation) (periplasm); Inorganic diphosphatase, endoplasmic reticulum; Inorganic diphosphatase, nuclear; Pyrophosphate energized proton pump; Inorganic pyrophosphatase; Pyrophosphate phosphohydrolase EC:3.6.1.1	ec:3.6.1.1	ec		0.71116	0.7112	100	9	1
L-Aspartic Acid	b0475	b1019	b2431	triple	FCLT	FCLT_1; FCLT_2; FCLTm; MNXR70157	rhea:22584; Ferrochelatase mitochondrial; Ferrochelatase; Heme B synthesis reaction	ec:4.99.1.1	ec		0.40511	0.4051	100	4	1
L-Aspartic Acid	b0754	b1704	b2601	triple	DDPA	DDPA_1	3-deoxy-D-arabino-heptulosonate 7-phosphate synthetase	bigg:DDPA	bigg		0.40511	0.4051	100	1	1
L-Aspartic Acid	b0754	b1704	b2601	triple	DDPA	DDPAm; DPHS; MNXR1486	rhea:14717; 2 deoxy D arabino heptulosonate 7 phosphate synthetase mitochondrial; 3-deoxy-7-phosphoheptulonate synthase	ec:2.5.1.54	ec		0.40511	0.4051	100	3	1
L-Aspartic Acid	b0763	b2425	b3917	triple	MOBDabcpp	ATPPHm; ATPS; MOBDabc; NTP1	Nucleoside-triphosphatase (ATP); Molybdate transport via ABC system; ATP phosphohydrolase, mitochondria; ATPase cytosolic	ec:3.6.3.29	ec	b0650 or b4161	0.40511	0.4051	100	4	1
L-Aspartic Acid	b0764	b2425	b3917	triple	MOBDabcpp	ATPPHm; ATPS; MOBDabc; NTP1	Nucleoside-triphosphatase (ATP); Molybdate transport via ABC system; ATP phosphohydrolase, mitochondria; ATPase cytosolic	ec:3.6.3.29	ec	b0650 or b4161	0.40511	0.4051	100	4	1
L-Aspartic Acid	b0765	b2425	b3917	triple	MOBDabcpp	ATPPHm; ATPS; MOBDabc; NTP1	Nucleoside-triphosphatase (ATP); Molybdate transport via ABC system; ATP phosphohydrolase, mitochondria; ATPase cytosolic	ec:3.6.3.29	ec	b0650 or b4161	0.40511	0.4051	100	4	1
L-Aspartic Acid	b0841	b1278	b3057	triple	UDCPDP	UDCPDPex; UDCPDPpp	Undecaprenyl-diphosphatase (periplasm)	mnx:MNXR105042	mnx	b1278 or b3057 or b0841	0.40511	0.4051	100	2	1
L-Aspartic Acid	b2502	b2744	b4226	triple	PPA	IDPh; IDPm; MNXR4373; PPA_1; PPA_1pp; PPAer; PPAm; PPAn; r0009	rhea:24576; Inorganic diphosphatase; Inorganic diphosphatase (one proton translocation) (periplasm); Inorganic diphosphatase, endoplasmic reticulum; Inorganic diphosphatase, nuclear; Pyrophosphate energized proton pump; Inorganic pyrophosphatase; Pyrophosphate phosphohydrolase EC:3.6.1.1	ec:3.6.1.1	ec		0.40511	0.4051	100	9	1
L-Fucose	b0475	b1019	b2431	triple	FCLT	FCLT_1; FCLT_2; FCLTm; MNXR70157	rhea:22584; Ferrochelatase mitochondrial; Ferrochelatase; Heme B synthesis reaction	ec:4.99.1.1	ec		0.64547	0.6455	100	4	1
L-Fucose	b0754	b1704	b2601	triple	DDPA	DDPA_1	3-deoxy-D-arabino-heptulosonate 7-phosphate synthetase	bigg:DDPA	bigg		0.64547	0.6455	100	1	1
L-Fucose	b0754	b1704	b2601	triple	DDPA	DDPAm; DPHS; MNXR1486	rhea:14717; 2 deoxy D arabino heptulosonate 7 phosphate synthetase mitochondrial; 3-deoxy-7-phosphoheptulonate synthase	ec:2.5.1.54	ec		0.64547	0.6455	100	3	1
L-Fucose	b0763	b2425	b3917	triple	MOBDabcpp	ATPPHm; ATPS; MOBDabc; NTP1	Nucleoside-triphosphatase (ATP); Molybdate transport via ABC system; ATP phosphohydrolase, mitochondria; ATPase cytosolic	ec:3.6.3.29	ec	b0650 or b4161	0.64547	0.6455	100	4	1
L-Fucose	b0764	b2425	b3917	triple	MOBDabcpp	ATPPHm; ATPS; MOBDabc; NTP1	Nucleoside-triphosphatase (ATP); Molybdate transport via ABC system; ATP phosphohydrolase, mitochondria; ATPase cytosolic	ec:3.6.3.29	ec	b0650 or b4161	0.64547	0.6455	100	4	1
L-Fucose	b0765	b2425	b3917	triple	MOBDabcpp	ATPPHm; ATPS; MOBDabc; NTP1	Nucleoside-triphosphatase (ATP); Molybdate transport via ABC system; ATP phosphohydrolase, mitochondria; ATPase cytosolic	ec:3.6.3.29	ec	b0650 or b4161	0.64547	0.6455	100	4	1
L-Fucose	b0841	b1278	b3057	triple	UDCPDP	UDCPDPex; UDCPDPpp	Undecaprenyl-diphosphatase (periplasm)	mnx:MNXR105042	mnx	b1278 or b3057 or b0841	0.64547	0.6455	100	2	1
L-Fucose	b2502	b2744	b4226	triple	PPA	IDPh; IDPm; MNXR4373; PPA_1; PPA_1pp; PPAer; PPAm; PPAn; r0009	rhea:24576; Inorganic diphosphatase; Inorganic diphosphatase (one proton translocation) (periplasm); Inorganic diphosphatase, endoplasmic reticulum; Inorganic diphosphatase, nuclear; Pyrophosphate energized proton pump; Inorganic pyrophosphatase; Pyrophosphate phosphohydrolase EC:3.6.1.1	ec:3.6.1.1	ec		0.64547	0.6455	100	9	1
L-Galactonic Acid	b0475	b1019	b2431	triple	FCLT	FCLT_1; FCLT_2; FCLTm; MNXR70157	rhea:22584; Ferrochelatase mitochondrial; Ferrochelatase; Heme B synthesis reaction	ec:4.99.1.1	ec		0.71209	0.7121	100	4	1
L-Galactonic Acid	b0754	b1704	b2601	triple	DDPA	DDPA_1	3-deoxy-D-arabino-heptulosonate 7-phosphate synthetase	bigg:DDPA	bigg		0.71209	0.7121	100	1	1
L-Galactonic Acid	b0754	b1704	b2601	triple	DDPA	DDPAm; DPHS; MNXR1486	rhea:14717; 2 deoxy D arabino heptulosonate 7 phosphate synthetase mitochondrial; 3-deoxy-7-phosphoheptulonate synthase	ec:2.5.1.54	ec		0.71209	0.7121	100	3	1
L-Galactonic Acid	b0763	b2425	b3917	triple	MOBDabcpp	ATPPHm; ATPS; MOBDabc; NTP1	Nucleoside-triphosphatase (ATP); Molybdate transport via ABC system; ATP phosphohydrolase, mitochondria; ATPase cytosolic	ec:3.6.3.29	ec	b0650 or b4161	0.71209	0.7121	100	4	1
L-Galactonic Acid	b0764	b2425	b3917	triple	MOBDabcpp	ATPPHm; ATPS; MOBDabc; NTP1	Nucleoside-triphosphatase (ATP); Molybdate transport via ABC system; ATP phosphohydrolase, mitochondria; ATPase cytosolic	ec:3.6.3.29	ec	b0650 or b4161	0.71209	0.7121	100	4	1
L-Galactonic Acid	b0765	b2425	b3917	triple	MOBDabcpp	ATPPHm; ATPS; MOBDabc; NTP1	Nucleoside-triphosphatase (ATP); Molybdate transport via ABC system; ATP phosphohydrolase, mitochondria; ATPase cytosolic	ec:3.6.3.29	ec	b0650 or b4161	0.71209	0.7121	100	4	1
L-Galactonic Acid	b0841	b1278	b3057	triple	UDCPDP	UDCPDPex; UDCPDPpp	Undecaprenyl-diphosphatase (periplasm)	mnx:MNXR105042	mnx	b1278 or b3057 or b0841	0.71209	0.7121	100	2	1
L-Galactonic Acid	b2502	b2744	b4226	triple	PPA	IDPh; IDPm; MNXR4373; PPA_1; PPA_1pp; PPAer; PPAm; PPAn; r0009	rhea:24576; Inorganic diphosphatase; Inorganic diphosphatase (one proton translocation) (periplasm); Inorganic diphosphatase, endoplasmic reticulum; Inorganic diphosphatase, nuclear; Pyrophosphate energized proton pump; Inorganic pyrophosphatase; Pyrophosphate phosphohydrolase EC:3.6.1.1	ec:3.6.1.1	ec		0.71209	0.7121	100	9	1
L-Lactic Acid	b0475	b1019	b2431	triple	FCLT	FCLT_1; FCLT_2; FCLTm; MNXR70157	rhea:22584; Ferrochelatase mitochondrial; Ferrochelatase; Heme B synthesis reaction	ec:4.99.1.1	ec		0.34195	0.3419	100	4	1
L-Lactic Acid	b0754	b1704	b2601	triple	DDPA	DDPA_1	3-deoxy-D-arabino-heptulosonate 7-phosphate synthetase	bigg:DDPA	bigg		0.34195	0.3419	100	1	1
L-Lactic Acid	b0754	b1704	b2601	triple	DDPA	DDPAm; DPHS; MNXR1486	rhea:14717; 2 deoxy D arabino heptulosonate 7 phosphate synthetase mitochondrial; 3-deoxy-7-phosphoheptulonate synthase	ec:2.5.1.54	ec		0.34195	0.3419	100	3	1
L-Lactic Acid	b0763	b2425	b3917	triple	MOBDabcpp	ATPPHm; ATPS; MOBDabc; NTP1	Nucleoside-triphosphatase (ATP); Molybdate transport via ABC system; ATP phosphohydrolase, mitochondria; ATPase cytosolic	ec:3.6.3.29	ec	b0650 or b4161	0.34195	0.3419	100	4	1
L-Lactic Acid	b0764	b2425	b3917	triple	MOBDabcpp	ATPPHm; ATPS; MOBDabc; NTP1	Nucleoside-triphosphatase (ATP); Molybdate transport via ABC system; ATP phosphohydrolase, mitochondria; ATPase cytosolic	ec:3.6.3.29	ec	b0650 or b4161	0.34195	0.3419	100	4	1
L-Lactic Acid	b0765	b2425	b3917	triple	MOBDabcpp	ATPPHm; ATPS; MOBDabc; NTP1	Nucleoside-triphosphatase (ATP); Molybdate transport via ABC system; ATP phosphohydrolase, mitochondria; ATPase cytosolic	ec:3.6.3.29	ec	b0650 or b4161	0.34195	0.3419	100	4	1
L-Lactic Acid	b0841	b1278	b3057	triple	UDCPDP	UDCPDPex; UDCPDPpp	Undecaprenyl-diphosphatase (periplasm)	mnx:MNXR105042	mnx	b1278 or b3057 or b0841	0.34195	0.3419	100	2	1
L-Lactic Acid	b2502	b2744	b4226	triple	PPA	IDPh; IDPm; MNXR4373; PPA_1; PPA_1pp; PPAer; PPAm; PPAn; r0009	rhea:24576; Inorganic diphosphatase; Inorganic diphosphatase (one proton translocation) (periplasm); Inorganic diphosphatase, endoplasmic reticulum; Inorganic diphosphatase, nuclear; Pyrophosphate energized proton pump; Inorganic pyrophosphatase; Pyrophosphate phosphohydrolase EC:3.6.1.1	ec:3.6.1.1	ec		0.34195	0.3419	100	9	1
L-Malic Acid	b0475	b1019	b2431	triple	FCLT	FCLT_1; FCLT_2; FCLTm; MNXR70157	rhea:22584; Ferrochelatase mitochondrial; Ferrochelatase; Heme B synthesis reaction	ec:4.99.1.1	ec		0.40511	0.4051	100	4	1
L-Malic Acid	b0621	b4123	b4138	triple	SUCMALtpp	DICtm	Dicarboxylate transport, mitochondrial	mnx:MNXR97456	mnx		0.40511	0.4051	100	1	1
L-Malic Acid	b0621	b4123	b4138	triple	MALt2_3pp	MALt2_3	Malate transport via proton symport (3 H)	mnx:MNXR101371	mnx	b4123 or b4138	0.37592	0.4051	92.8	1	1
L-Malic Acid	b0754	b1704	b2601	triple	DDPA	DDPA_1	3-deoxy-D-arabino-heptulosonate 7-phosphate synthetase	bigg:DDPA	bigg		0.40511	0.4051	100	1	1
L-Malic Acid	b0754	b1704	b2601	triple	DDPA	DDPAm; DPHS; MNXR1486	rhea:14717; 2 deoxy D arabino heptulosonate 7 phosphate synthetase mitochondrial; 3-deoxy-7-phosphoheptulonate synthase	ec:2.5.1.54	ec		0.40511	0.4051	100	3	1
L-Malic Acid	b0763	b2425	b3917	triple	MOBDabcpp	ATPPHm; ATPS; MOBDabc; NTP1	Nucleoside-triphosphatase (ATP); Molybdate transport via ABC system; ATP phosphohydrolase, mitochondria; ATPase cytosolic	ec:3.6.3.29	ec	b0650 or b4161	0.40511	0.4051	100	4	1
L-Malic Acid	b0764	b2425	b3917	triple	MOBDabcpp	ATPPHm; ATPS; MOBDabc; NTP1	Nucleoside-triphosphatase (ATP); Molybdate transport via ABC system; ATP phosphohydrolase, mitochondria; ATPase cytosolic	ec:3.6.3.29	ec	b0650 or b4161	0.40511	0.4051	100	4	1
L-Malic Acid	b0765	b2425	b3917	triple	MOBDabcpp	ATPPHm; ATPS; MOBDabc; NTP1	Nucleoside-triphosphatase (ATP); Molybdate transport via ABC system; ATP phosphohydrolase, mitochondria; ATPase cytosolic	ec:3.6.3.29	ec	b0650 or b4161	0.40511	0.4051	100	4	1
L-Malic Acid	b0841	b1278	b3057	triple	UDCPDP	UDCPDPex; UDCPDPpp	Undecaprenyl-diphosphatase (periplasm)	mnx:MNXR105042	mnx	b1278 or b3057 or b0841	0.40511	0.4051	100	2	1
L-Malic Acid	b2502	b2744	b4226	triple	PPA	IDPh; IDPm; MNXR4373; PPA_1; PPA_1pp; PPAer; PPAm; PPAn; r0009	rhea:24576; Inorganic diphosphatase; Inorganic diphosphatase (one proton translocation) (periplasm); Inorganic diphosphatase, endoplasmic reticulum; Inorganic diphosphatase, nuclear; Pyrophosphate energized proton pump; Inorganic pyrophosphatase; Pyrophosphate phosphohydrolase EC:3.6.1.1	ec:3.6.1.1	ec		0.40511	0.4051	100	9	1
L-Rhamnose	b0475	b1019	b2431	triple	FCLT	FCLT_1; FCLT_2; FCLTm; MNXR70157	rhea:22584; Ferrochelatase mitochondrial; Ferrochelatase; Heme B synthesis reaction	ec:4.99.1.1	ec		0.64547	0.6455	100	4	1
L-Rhamnose	b0754	b1704	b2601	triple	DDPA	DDPA_1	3-deoxy-D-arabino-heptulosonate 7-phosphate synthetase	bigg:DDPA	bigg		0.64547	0.6455	100	1	1
L-Rhamnose	b0754	b1704	b2601	triple	DDPA	DDPAm; DPHS; MNXR1486	rhea:14717; 2 deoxy D arabino heptulosonate 7 phosphate synthetase mitochondrial; 3-deoxy-7-phosphoheptulonate synthase	ec:2.5.1.54	ec		0.64547	0.6455	100	3	1
L-Rhamnose	b0763	b2425	b3917	triple	MOBDabcpp	ATPPHm; ATPS; MOBDabc; NTP1	Nucleoside-triphosphatase (ATP); Molybdate transport via ABC system; ATP phosphohydrolase, mitochondria; ATPase cytosolic	ec:3.6.3.29	ec	b0650 or b4161	0.64547	0.6455	100	4	1
L-Rhamnose	b0764	b2425	b3917	triple	MOBDabcpp	ATPPHm; ATPS; MOBDabc; NTP1	Nucleoside-triphosphatase (ATP); Molybdate transport via ABC system; ATP phosphohydrolase, mitochondria; ATPase cytosolic	ec:3.6.3.29	ec	b0650 or b4161	0.64547	0.6455	100	4	1
L-Rhamnose	b0765	b2425	b3917	triple	MOBDabcpp	ATPPHm; ATPS; MOBDabc; NTP1	Nucleoside-triphosphatase (ATP); Molybdate transport via ABC system; ATP phosphohydrolase, mitochondria; ATPase cytosolic	ec:3.6.3.29	ec	b0650 or b4161	0.64547	0.6455	100	4	1
L-Rhamnose	b0841	b1278	b3057	triple	UDCPDP	UDCPDPex; UDCPDPpp	Undecaprenyl-diphosphatase (periplasm)	mnx:MNXR105042	mnx	b1278 or b3057 or b0841	0.64547	0.6455	100	2	1
L-Rhamnose	b2502	b2744	b4226	triple	PPA	IDPh; IDPm; MNXR4373; PPA_1; PPA_1pp; PPAer; PPAm; PPAn; r0009	rhea:24576; Inorganic diphosphatase; Inorganic diphosphatase (one proton translocation) (periplasm); Inorganic diphosphatase, endoplasmic reticulum; Inorganic diphosphatase, nuclear; Pyrophosphate energized proton pump; Inorganic pyrophosphatase; Pyrophosphate phosphohydrolase EC:3.6.1.1	ec:3.6.1.1	ec		0.64547	0.6455	100	9	1
L-Serine	b0475	b1019	b2431	triple	FCLT	FCLT_1; FCLT_2; FCLTm; MNXR70157	rhea:22584; Ferrochelatase mitochondrial; Ferrochelatase; Heme B synthesis reaction	ec:4.99.1.1	ec		0.30869	0.3087	100	4	1
L-Serine	b0754	b1704	b2601	triple	DDPA	DDPA_1	3-deoxy-D-arabino-heptulosonate 7-phosphate synthetase	bigg:DDPA	bigg		0.30869	0.3087	100	1	1
L-Serine	b0754	b1704	b2601	triple	DDPA	DDPAm; DPHS; MNXR1486	rhea:14717; 2 deoxy D arabino heptulosonate 7 phosphate synthetase mitochondrial; 3-deoxy-7-phosphoheptulonate synthase	ec:2.5.1.54	ec		0.30869	0.3087	100	3	1
L-Serine	b0763	b2425	b3917	triple	MOBDabcpp	ATPPHm; ATPS; MOBDabc; NTP1	Nucleoside-triphosphatase (ATP); Molybdate transport via ABC system; ATP phosphohydrolase, mitochondria; ATPase cytosolic	ec:3.6.3.29	ec	b0650 or b4161	0.30869	0.3087	100	4	1
L-Serine	b0764	b2425	b3917	triple	MOBDabcpp	ATPPHm; ATPS; MOBDabc; NTP1	Nucleoside-triphosphatase (ATP); Molybdate transport via ABC system; ATP phosphohydrolase, mitochondria; ATPase cytosolic	ec:3.6.3.29	ec	b0650 or b4161	0.30869	0.3087	100	4	1
L-Serine	b0765	b2425	b3917	triple	MOBDabcpp	ATPPHm; ATPS; MOBDabc; NTP1	Nucleoside-triphosphatase (ATP); Molybdate transport via ABC system; ATP phosphohydrolase, mitochondria; ATPase cytosolic	ec:3.6.3.29	ec	b0650 or b4161	0.30869	0.3087	100	4	1
L-Serine	b0841	b1278	b3057	triple	UDCPDP	UDCPDPex; UDCPDPpp	Undecaprenyl-diphosphatase (periplasm)	mnx:MNXR105042	mnx	b1278 or b3057 or b0841	0.30869	0.3087	100	2	1
L-Serine	b2502	b2744	b4226	triple	PPA	IDPh; IDPm; MNXR4373; PPA_1; PPA_1pp; PPAer; PPAm; PPAn; r0009	rhea:24576; Inorganic diphosphatase; Inorganic diphosphatase (one proton translocation) (periplasm); Inorganic diphosphatase, endoplasmic reticulum; Inorganic diphosphatase, nuclear; Pyrophosphate energized proton pump; Inorganic pyrophosphatase; Pyrophosphate phosphohydrolase EC:3.6.1.1	ec:3.6.1.1	ec		0.30869	0.3087	100	9	1
Lactose	b0475	b1019	b2431	triple	FCLT	FCLT_1; FCLT_2; FCLTm; MNXR70157	rhea:22584; Ferrochelatase mitochondrial; Ferrochelatase; Heme B synthesis reaction	ec:4.99.1.1	ec		0.80914	0.8091	100	4	1
Lactose	b0754	b1704	b2601	triple	DDPA	DDPA_1	3-deoxy-D-arabino-heptulosonate 7-phosphate synthetase	bigg:DDPA	bigg		0.80914	0.8091	100	1	1
Lactose	b0754	b1704	b2601	triple	DDPA	DDPAm; DPHS; MNXR1486	rhea:14717; 2 deoxy D arabino heptulosonate 7 phosphate synthetase mitochondrial; 3-deoxy-7-phosphoheptulonate synthase	ec:2.5.1.54	ec		0.80914	0.8091	100	3	1
Lactose	b0763	b2425	b3917	triple	MOBDabcpp	ATPPHm; ATPS; MOBDabc; NTP1	Nucleoside-triphosphatase (ATP); Molybdate transport via ABC system; ATP phosphohydrolase, mitochondria; ATPase cytosolic	ec:3.6.3.29	ec	b0650 or b4161	0.80914	0.8091	100	4	1
Lactose	b0764	b2425	b3917	triple	MOBDabcpp	ATPPHm; ATPS; MOBDabc; NTP1	Nucleoside-triphosphatase (ATP); Molybdate transport via ABC system; ATP phosphohydrolase, mitochondria; ATPase cytosolic	ec:3.6.3.29	ec	b0650 or b4161	0.80914	0.8091	100	4	1
Lactose	b0765	b2425	b3917	triple	MOBDabcpp	ATPPHm; ATPS; MOBDabc; NTP1	Nucleoside-triphosphatase (ATP); Molybdate transport via ABC system; ATP phosphohydrolase, mitochondria; ATPase cytosolic	ec:3.6.3.29	ec	b0650 or b4161	0.80914	0.8091	100	4	1
Lactose	b0841	b1278	b3057	triple	UDCPDP	UDCPDPex; UDCPDPpp	Undecaprenyl-diphosphatase (periplasm)	mnx:MNXR105042	mnx	b1278 or b3057 or b0841	0.80914	0.8091	100	2	1
Lactose	b2502	b2744	b4226	triple	PPA	IDPh; IDPm; MNXR4373; PPA_1; PPA_1pp; PPAer; PPAm; PPAn; r0009	rhea:24576; Inorganic diphosphatase; Inorganic diphosphatase (one proton translocation) (periplasm); Inorganic diphosphatase, endoplasmic reticulum; Inorganic diphosphatase, nuclear; Pyrophosphate energized proton pump; Inorganic pyrophosphatase; Pyrophosphate phosphohydrolase EC:3.6.1.1	ec:3.6.1.1	ec		0.80914	0.8091	100	9	1
Maltose	b0475	b1019	b2431	triple	FCLT	FCLT_1; FCLT_2; FCLTm; MNXR70157	rhea:22584; Ferrochelatase mitochondrial; Ferrochelatase; Heme B synthesis reaction	ec:4.99.1.1	ec		1.10711	1.1071	100	4	1
Maltose	b0754	b1704	b2601	triple	DDPA	DDPA_1	3-deoxy-D-arabino-heptulosonate 7-phosphate synthetase	bigg:DDPA	bigg		1.10711	1.1071	100	1	1
Maltose	b0754	b1704	b2601	triple	DDPA	DDPAm; DPHS; MNXR1486	rhea:14717; 2 deoxy D arabino heptulosonate 7 phosphate synthetase mitochondrial; 3-deoxy-7-phosphoheptulonate synthase	ec:2.5.1.54	ec		1.10711	1.1071	100	3	1
Maltose	b0763	b2425	b3917	triple	MOBDabcpp	ATPPHm; ATPS; MOBDabc; NTP1	Nucleoside-triphosphatase (ATP); Molybdate transport via ABC system; ATP phosphohydrolase, mitochondria; ATPase cytosolic	ec:3.6.3.29	ec	b0650 or b4161	1.10711	1.1071	100	4	1
Maltose	b0764	b2425	b3917	triple	MOBDabcpp	ATPPHm; ATPS; MOBDabc; NTP1	Nucleoside-triphosphatase (ATP); Molybdate transport via ABC system; ATP phosphohydrolase, mitochondria; ATPase cytosolic	ec:3.6.3.29	ec	b0650 or b4161	1.10711	1.1071	100	4	1
Maltose	b0765	b2425	b3917	triple	MOBDabcpp	ATPPHm; ATPS; MOBDabc; NTP1	Nucleoside-triphosphatase (ATP); Molybdate transport via ABC system; ATP phosphohydrolase, mitochondria; ATPase cytosolic	ec:3.6.3.29	ec	b0650 or b4161	1.10711	1.1071	100	4	1
Maltose	b0841	b1278	b3057	triple	UDCPDP	UDCPDPex; UDCPDPpp	Undecaprenyl-diphosphatase (periplasm)	mnx:MNXR105042	mnx	b1278 or b3057 or b0841	1.10711	1.1071	100	2	1
Maltose	b2502	b2744	b4226	triple	PPA	IDPh; IDPm; MNXR4373; PPA_1; PPA_1pp; PPAer; PPAm; PPAn; r0009	rhea:24576; Inorganic diphosphatase; Inorganic diphosphatase (one proton translocation) (periplasm); Inorganic diphosphatase, endoplasmic reticulum; Inorganic diphosphatase, nuclear; Pyrophosphate energized proton pump; Inorganic pyrophosphatase; Pyrophosphate phosphohydrolase EC:3.6.1.1	ec:3.6.1.1	ec		1.10711	1.1071	100	9	1
Maltotriose	b0475	b1019	b2431	triple	FCLT	FCLT_1; FCLT_2; FCLTm; MNXR70157	rhea:22584; Ferrochelatase mitochondrial; Ferrochelatase; Heme B synthesis reaction	ec:4.99.1.1	ec		1.35947	1.3595	100	4	1
Maltotriose	b0754	b1704	b2601	triple	DDPA	DDPA_1	3-deoxy-D-arabino-heptulosonate 7-phosphate synthetase	bigg:DDPA	bigg		1.35947	1.3595	100	1	1
Maltotriose	b0754	b1704	b2601	triple	DDPA	DDPAm; DPHS; MNXR1486	rhea:14717; 2 deoxy D arabino heptulosonate 7 phosphate synthetase mitochondrial; 3-deoxy-7-phosphoheptulonate synthase	ec:2.5.1.54	ec		1.35947	1.3595	100	3	1
Maltotriose	b0763	b2425	b3917	triple	MOBDabcpp	ATPPHm; ATPS; MOBDabc; NTP1	Nucleoside-triphosphatase (ATP); Molybdate transport via ABC system; ATP phosphohydrolase, mitochondria; ATPase cytosolic	ec:3.6.3.29	ec	b0650 or b4161	1.35947	1.3595	100	4	1
Maltotriose	b0764	b2425	b3917	triple	MOBDabcpp	ATPPHm; ATPS; MOBDabc; NTP1	Nucleoside-triphosphatase (ATP); Molybdate transport via ABC system; ATP phosphohydrolase, mitochondria; ATPase cytosolic	ec:3.6.3.29	ec	b0650 or b4161	1.35947	1.3595	100	4	1
Maltotriose	b0765	b2425	b3917	triple	MOBDabcpp	ATPPHm; ATPS; MOBDabc; NTP1	Nucleoside-triphosphatase (ATP); Molybdate transport via ABC system; ATP phosphohydrolase, mitochondria; ATPase cytosolic	ec:3.6.3.29	ec	b0650 or b4161	1.35947	1.3595	100	4	1
Maltotriose	b0841	b1278	b3057	triple	UDCPDP	UDCPDPex; UDCPDPpp	Undecaprenyl-diphosphatase (periplasm)	mnx:MNXR105042	mnx	b1278 or b3057 or b0841	1.35947	1.3595	100	2	1
Maltotriose	b2502	b2744	b4226	triple	PPA	IDPh; IDPm; MNXR4373; PPA_1; PPA_1pp; PPAer; PPAm; PPAn; r0009	rhea:24576; Inorganic diphosphatase; Inorganic diphosphatase (one proton translocation) (periplasm); Inorganic diphosphatase, endoplasmic reticulum; Inorganic diphosphatase, nuclear; Pyrophosphate energized proton pump; Inorganic pyrophosphatase; Pyrophosphate phosphohydrolase EC:3.6.1.1	ec:3.6.1.1	ec		1.35947	1.3595	100	9	1
Mucic Acid	b0475	b1019	b2431	triple	FCLT	FCLT_1; FCLT_2; FCLTm; MNXR70157	rhea:22584; Ferrochelatase mitochondrial; Ferrochelatase; Heme B synthesis reaction	ec:4.99.1.1	ec		0.60246	0.6025	100	4	1
Mucic Acid	b0754	b1704	b2601	triple	DDPA	DDPA_1	3-deoxy-D-arabino-heptulosonate 7-phosphate synthetase	bigg:DDPA	bigg		0.60246	0.6025	100	1	1
Mucic Acid	b0754	b1704	b2601	triple	DDPA	DDPAm; DPHS; MNXR1486	rhea:14717; 2 deoxy D arabino heptulosonate 7 phosphate synthetase mitochondrial; 3-deoxy-7-phosphoheptulonate synthase	ec:2.5.1.54	ec		0.60246	0.6025	100	3	1
Mucic Acid	b0763	b2425	b3917	triple	MOBDabcpp	ATPPHm; ATPS; MOBDabc; NTP1	Nucleoside-triphosphatase (ATP); Molybdate transport via ABC system; ATP phosphohydrolase, mitochondria; ATPase cytosolic	ec:3.6.3.29	ec	b0650 or b4161	0.60246	0.6025	100	4	1
Mucic Acid	b0764	b2425	b3917	triple	MOBDabcpp	ATPPHm; ATPS; MOBDabc; NTP1	Nucleoside-triphosphatase (ATP); Molybdate transport via ABC system; ATP phosphohydrolase, mitochondria; ATPase cytosolic	ec:3.6.3.29	ec	b0650 or b4161	0.60246	0.6025	100	4	1
Mucic Acid	b0765	b2425	b3917	triple	MOBDabcpp	ATPPHm; ATPS; MOBDabc; NTP1	Nucleoside-triphosphatase (ATP); Molybdate transport via ABC system; ATP phosphohydrolase, mitochondria; ATPase cytosolic	ec:3.6.3.29	ec	b0650 or b4161	0.60246	0.6025	100	4	1
Mucic Acid	b0841	b1278	b3057	triple	UDCPDP	UDCPDPex; UDCPDPpp	Undecaprenyl-diphosphatase (periplasm)	mnx:MNXR105042	mnx	b1278 or b3057 or b0841	0.60246	0.6025	100	2	1
Mucic Acid	b2502	b2744	b4226	triple	PPA	IDPh; IDPm; MNXR4373; PPA_1; PPA_1pp; PPAer; PPAm; PPAn; r0009	rhea:24576; Inorganic diphosphatase; Inorganic diphosphatase (one proton translocation) (periplasm); Inorganic diphosphatase, endoplasmic reticulum; Inorganic diphosphatase, nuclear; Pyrophosphate energized proton pump; Inorganic pyrophosphatase; Pyrophosphate phosphohydrolase EC:3.6.1.1	ec:3.6.1.1	ec		0.60246	0.6025	100	9	1
N-Acetyl-D-Glucosamine	b0475	b1019	b2431	triple	FCLT	FCLT_1; FCLT_2; FCLTm; MNXR70157	rhea:22584; Ferrochelatase mitochondrial; Ferrochelatase; Heme B synthesis reaction	ec:4.99.1.1	ec		0.82967	0.8297	100	4	1
N-Acetyl-D-Glucosamine	b0754	b1704	b2601	triple	DDPA	DDPA_1	3-deoxy-D-arabino-heptulosonate 7-phosphate synthetase	bigg:DDPA	bigg		0.82967	0.8297	100	1	1
N-Acetyl-D-Glucosamine	b0754	b1704	b2601	triple	DDPA	DDPAm; DPHS; MNXR1486	rhea:14717; 2 deoxy D arabino heptulosonate 7 phosphate synthetase mitochondrial; 3-deoxy-7-phosphoheptulonate synthase	ec:2.5.1.54	ec		0.82967	0.8297	100	3	1
N-Acetyl-D-Glucosamine	b0763	b2425	b3917	triple	MOBDabcpp	ATPPHm; ATPS; MOBDabc; NTP1	Nucleoside-triphosphatase (ATP); Molybdate transport via ABC system; ATP phosphohydrolase, mitochondria; ATPase cytosolic	ec:3.6.3.29	ec	b0650 or b4161	0.82967	0.8297	100	4	1
N-Acetyl-D-Glucosamine	b0764	b2425	b3917	triple	MOBDabcpp	ATPPHm; ATPS; MOBDabc; NTP1	Nucleoside-triphosphatase (ATP); Molybdate transport via ABC system; ATP phosphohydrolase, mitochondria; ATPase cytosolic	ec:3.6.3.29	ec	b0650 or b4161	0.82967	0.8297	100	4	1
N-Acetyl-D-Glucosamine	b0765	b2425	b3917	triple	MOBDabcpp	ATPPHm; ATPS; MOBDabc; NTP1	Nucleoside-triphosphatase (ATP); Molybdate transport via ABC system; ATP phosphohydrolase, mitochondria; ATPase cytosolic	ec:3.6.3.29	ec	b0650 or b4161	0.82967	0.8297	100	4	1
N-Acetyl-D-Glucosamine	b0841	b1278	b3057	triple	UDCPDP	UDCPDPex; UDCPDPpp	Undecaprenyl-diphosphatase (periplasm)	mnx:MNXR105042	mnx	b1278 or b3057 or b0841	0.82967	0.8297	100	2	1
N-Acetyl-D-Glucosamine	b2502	b2744	b4226	triple	PPA	IDPh; IDPm; MNXR4373; PPA_1; PPA_1pp; PPAer; PPAm; PPAn; r0009	rhea:24576; Inorganic diphosphatase; Inorganic diphosphatase (one proton translocation) (periplasm); Inorganic diphosphatase, endoplasmic reticulum; Inorganic diphosphatase, nuclear; Pyrophosphate energized proton pump; Inorganic pyrophosphatase; Pyrophosphate phosphohydrolase EC:3.6.1.1	ec:3.6.1.1	ec		0.82967	0.8297	100	9	1
N-Acetyl-Neuraminic	b0475	b1019	b2431	triple	FCLT	FCLT_1; FCLT_2; FCLTm; MNXR70157	rhea:22584; Ferrochelatase mitochondrial; Ferrochelatase; Heme B synthesis reaction	ec:4.99.1.1	ec		0.91933	0.9193	100	4	1
N-Acetyl-Neuraminic	b0754	b1704	b2601	triple	DDPA	DDPA_1	3-deoxy-D-arabino-heptulosonate 7-phosphate synthetase	bigg:DDPA	bigg		0.91933	0.9193	100	1	1
N-Acetyl-Neuraminic	b0754	b1704	b2601	triple	DDPA	DDPAm; DPHS; MNXR1486	rhea:14717; 2 deoxy D arabino heptulosonate 7 phosphate synthetase mitochondrial; 3-deoxy-7-phosphoheptulonate synthase	ec:2.5.1.54	ec		0.91933	0.9193	100	3	1
N-Acetyl-Neuraminic	b0763	b2425	b3917	triple	MOBDabcpp	ATPPHm; ATPS; MOBDabc; NTP1	Nucleoside-triphosphatase (ATP); Molybdate transport via ABC system; ATP phosphohydrolase, mitochondria; ATPase cytosolic	ec:3.6.3.29	ec	b0650 or b4161	0.91933	0.9193	100	4	1
N-Acetyl-Neuraminic	b0764	b2425	b3917	triple	MOBDabcpp	ATPPHm; ATPS; MOBDabc; NTP1	Nucleoside-triphosphatase (ATP); Molybdate transport via ABC system; ATP phosphohydrolase, mitochondria; ATPase cytosolic	ec:3.6.3.29	ec	b0650 or b4161	0.91933	0.9193	100	4	1
N-Acetyl-Neuraminic	b0765	b2425	b3917	triple	MOBDabcpp	ATPPHm; ATPS; MOBDabc; NTP1	Nucleoside-triphosphatase (ATP); Molybdate transport via ABC system; ATP phosphohydrolase, mitochondria; ATPase cytosolic	ec:3.6.3.29	ec	b0650 or b4161	0.91933	0.9193	100	4	1
N-Acetyl-Neuraminic	b0841	b1278	b3057	triple	UDCPDP	UDCPDPex; UDCPDPpp	Undecaprenyl-diphosphatase (periplasm)	mnx:MNXR105042	mnx	b1278 or b3057 or b0841	0.91933	0.9193	100	2	1
N-Acetyl-Neuraminic	b0929	b2215	b4311	triple	ACNAMtex	ACNAMtn	N-acetylneuraminate nuclear import	mnx:MNXR95292	mnx		0.91933	0.9193	100	1	1
N-Acetyl-Neuraminic	b2502	b2744	b4226	triple	PPA	IDPh; IDPm; MNXR4373; PPA_1; PPA_1pp; PPAer; PPAm; PPAn; r0009	rhea:24576; Inorganic diphosphatase; Inorganic diphosphatase (one proton translocation) (periplasm); Inorganic diphosphatase, endoplasmic reticulum; Inorganic diphosphatase, nuclear; Pyrophosphate energized proton pump; Inorganic pyrophosphatase; Pyrophosphate phosphohydrolase EC:3.6.1.1	ec:3.6.1.1	ec		0.91933	0.9193	100	9	1
Pyruvic Acid	b0475	b1019	b2431	triple	FCLT	FCLT_1; FCLT_2; FCLTm; MNXR70157	rhea:22584; Ferrochelatase mitochondrial; Ferrochelatase; Heme B synthesis reaction	ec:4.99.1.1	ec		0.30462	0.3046	100	4	1
Pyruvic Acid	b0754	b1704	b2601	triple	DDPA	DDPA_1	3-deoxy-D-arabino-heptulosonate 7-phosphate synthetase	bigg:DDPA	bigg		0.30462	0.3046	100	1	1
Pyruvic Acid	b0754	b1704	b2601	triple	DDPA	DDPAm; DPHS; MNXR1486	rhea:14717; 2 deoxy D arabino heptulosonate 7 phosphate synthetase mitochondrial; 3-deoxy-7-phosphoheptulonate synthase	ec:2.5.1.54	ec		0.30462	0.3046	100	3	1
Pyruvic Acid	b0763	b2425	b3917	triple	MOBDabcpp	ATPPHm; ATPS; MOBDabc; NTP1	Nucleoside-triphosphatase (ATP); Molybdate transport via ABC system; ATP phosphohydrolase, mitochondria; ATPase cytosolic	ec:3.6.3.29	ec	b0650 or b4161	0.30462	0.3046	100	4	1
Pyruvic Acid	b0764	b2425	b3917	triple	MOBDabcpp	ATPPHm; ATPS; MOBDabc; NTP1	Nucleoside-triphosphatase (ATP); Molybdate transport via ABC system; ATP phosphohydrolase, mitochondria; ATPase cytosolic	ec:3.6.3.29	ec	b0650 or b4161	0.30462	0.3046	100	4	1
Pyruvic Acid	b0765	b2425	b3917	triple	MOBDabcpp	ATPPHm; ATPS; MOBDabc; NTP1	Nucleoside-triphosphatase (ATP); Molybdate transport via ABC system; ATP phosphohydrolase, mitochondria; ATPase cytosolic	ec:3.6.3.29	ec	b0650 or b4161	0.30462	0.3046	100	4	1
Pyruvic Acid	b0841	b1278	b3057	triple	UDCPDP	UDCPDPex; UDCPDPpp	Undecaprenyl-diphosphatase (periplasm)	mnx:MNXR105042	mnx	b1278 or b3057 or b0841	0.30462	0.3046	100	2	1
Pyruvic Acid	b2502	b2744	b4226	triple	PPA	IDPh; IDPm; MNXR4373; PPA_1; PPA_1pp; PPAer; PPAm; PPAn; r0009	rhea:24576; Inorganic diphosphatase; Inorganic diphosphatase (one proton translocation) (periplasm); Inorganic diphosphatase, endoplasmic reticulum; Inorganic diphosphatase, nuclear; Pyrophosphate energized proton pump; Inorganic pyrophosphatase; Pyrophosphate phosphohydrolase EC:3.6.1.1	ec:3.6.1.1	ec		0.30462	0.3046	100	9	1
Succinic Acid	b0475	b1019	b2431	triple	FCLT	FCLT_1; FCLT_2; FCLTm; MNXR70157	rhea:22584; Ferrochelatase mitochondrial; Ferrochelatase; Heme B synthesis reaction	ec:4.99.1.1	ec		0.44402	0.444	100	4	1
Succinic Acid	b0754	b1704	b2601	triple	DDPA	DDPA_1	3-deoxy-D-arabino-heptulosonate 7-phosphate synthetase	bigg:DDPA	bigg		0.44402	0.444	100	1	1
Succinic Acid	b0754	b1704	b2601	triple	DDPA	DDPAm; DPHS; MNXR1486	rhea:14717; 2 deoxy D arabino heptulosonate 7 phosphate synthetase mitochondrial; 3-deoxy-7-phosphoheptulonate synthase	ec:2.5.1.54	ec		0.44402	0.444	100	3	1
Succinic Acid	b0763	b2425	b3917	triple	MOBDabcpp	ATPPHm; ATPS; MOBDabc; NTP1	Nucleoside-triphosphatase (ATP); Molybdate transport via ABC system; ATP phosphohydrolase, mitochondria; ATPase cytosolic	ec:3.6.3.29	ec	b0650 or b4161	0.44402	0.444	100	4	1
Succinic Acid	b0764	b2425	b3917	triple	MOBDabcpp	ATPPHm; ATPS; MOBDabc; NTP1	Nucleoside-triphosphatase (ATP); Molybdate transport via ABC system; ATP phosphohydrolase, mitochondria; ATPase cytosolic	ec:3.6.3.29	ec	b0650 or b4161	0.44402	0.444	100	4	1
Succinic Acid	b0765	b2425	b3917	triple	MOBDabcpp	ATPPHm; ATPS; MOBDabc; NTP1	Nucleoside-triphosphatase (ATP); Molybdate transport via ABC system; ATP phosphohydrolase, mitochondria; ATPase cytosolic	ec:3.6.3.29	ec	b0650 or b4161	0.44402	0.444	100	4	1
Succinic Acid	b0841	b1278	b3057	triple	UDCPDP	UDCPDPex; UDCPDPpp	Undecaprenyl-diphosphatase (periplasm)	mnx:MNXR105042	mnx	b1278 or b3057 or b0841	0.44402	0.444	100	2	1
Succinic Acid	b1611	b1612	b4122	triple	FUM	FUMm; MNXR2338	rhea:12460; Fumarase mitochondrial	ec:4.2.1.2	ec		0.44402	0.444	100	2	1
Succinic Acid	b2502	b2744	b4226	triple	PPA	IDPh; IDPm; MNXR4373; PPA_1; PPA_1pp; PPAer; PPAm; PPAn; r0009	rhea:24576; Inorganic diphosphatase; Inorganic diphosphatase (one proton translocation) (periplasm); Inorganic diphosphatase, endoplasmic reticulum; Inorganic diphosphatase, nuclear; Pyrophosphate energized proton pump; Inorganic pyrophosphatase; Pyrophosphate phosphohydrolase EC:3.6.1.1	ec:3.6.1.1	ec		0.44402	0.444	100	9	1
Thymidine	b0475	b1019	b2431	triple	FCLT	FCLT_1; FCLT_2; FCLTm; MNXR70157	rhea:22584; Ferrochelatase mitochondrial; Ferrochelatase; Heme B synthesis reaction	ec:4.99.1.1	ec		0.75295	0.753	100	4	1
Thymidine	b0754	b1704	b2601	triple	DDPA	DDPA_1	3-deoxy-D-arabino-heptulosonate 7-phosphate synthetase	bigg:DDPA	bigg		0.75295	0.753	100	1	1
Thymidine	b0754	b1704	b2601	triple	DDPA	DDPAm; DPHS; MNXR1486	rhea:14717; 2 deoxy D arabino heptulosonate 7 phosphate synthetase mitochondrial; 3-deoxy-7-phosphoheptulonate synthase	ec:2.5.1.54	ec		0.75295	0.753	100	3	1
Thymidine	b0763	b2425	b3917	triple	MOBDabcpp	ATPPHm; ATPS; MOBDabc; NTP1	Nucleoside-triphosphatase (ATP); Molybdate transport via ABC system; ATP phosphohydrolase, mitochondria; ATPase cytosolic	ec:3.6.3.29	ec	b0650 or b4161	0.75295	0.753	100	4	1
Thymidine	b0764	b2425	b3917	triple	MOBDabcpp	ATPPHm; ATPS; MOBDabc; NTP1	Nucleoside-triphosphatase (ATP); Molybdate transport via ABC system; ATP phosphohydrolase, mitochondria; ATPase cytosolic	ec:3.6.3.29	ec	b0650 or b4161	0.75295	0.753	100	4	1
Thymidine	b0765	b2425	b3917	triple	MOBDabcpp	ATPPHm; ATPS; MOBDabc; NTP1	Nucleoside-triphosphatase (ATP); Molybdate transport via ABC system; ATP phosphohydrolase, mitochondria; ATPase cytosolic	ec:3.6.3.29	ec	b0650 or b4161	0.75295	0.753	100	4	1
Thymidine	b0841	b1278	b3057	triple	UDCPDP	UDCPDPex; UDCPDPpp	Undecaprenyl-diphosphatase (periplasm)	mnx:MNXR105042	mnx	b1278 or b3057 or b0841	0.75295	0.753	100	2	1
Thymidine	b2502	b2744	b4226	triple	PPA	IDPh; IDPm; MNXR4373; PPA_1; PPA_1pp; PPAer; PPAm; PPAn; r0009	rhea:24576; Inorganic diphosphatase; Inorganic diphosphatase (one proton translocation) (periplasm); Inorganic diphosphatase, endoplasmic reticulum; Inorganic diphosphatase, nuclear; Pyrophosphate energized proton pump; Inorganic pyrophosphatase; Pyrophosphate phosphohydrolase EC:3.6.1.1	ec:3.6.1.1	ec		0.75295	0.753	100	9	1
Uridine	b0475	b1019	b2431	triple	FCLT	FCLT_1; FCLT_2; FCLTm; MNXR70157	rhea:22584; Ferrochelatase mitochondrial; Ferrochelatase; Heme B synthesis reaction	ec:4.99.1.1	ec		0.64346	0.6435	100	4	1
Uridine	b0754	b1704	b2601	triple	DDPA	DDPA_1	3-deoxy-D-arabino-heptulosonate 7-phosphate synthetase	bigg:DDPA	bigg		0.64346	0.6435	100	1	1
Uridine	b0754	b1704	b2601	triple	DDPA	DDPAm; DPHS; MNXR1486	rhea:14717; 2 deoxy D arabino heptulosonate 7 phosphate synthetase mitochondrial; 3-deoxy-7-phosphoheptulonate synthase	ec:2.5.1.54	ec		0.64346	0.6435	100	3	1
Uridine	b0763	b2425	b3917	triple	MOBDabcpp	ATPPHm; ATPS; MOBDabc; NTP1	Nucleoside-triphosphatase (ATP); Molybdate transport via ABC system; ATP phosphohydrolase, mitochondria; ATPase cytosolic	ec:3.6.3.29	ec	b0650 or b4161	0.64346	0.6435	100	4	1
Uridine	b0764	b2425	b3917	triple	MOBDabcpp	ATPPHm; ATPS; MOBDabc; NTP1	Nucleoside-triphosphatase (ATP); Molybdate transport via ABC system; ATP phosphohydrolase, mitochondria; ATPase cytosolic	ec:3.6.3.29	ec	b0650 or b4161	0.64346	0.6435	100	4	1
Uridine	b0765	b2425	b3917	triple	MOBDabcpp	ATPPHm; ATPS; MOBDabc; NTP1	Nucleoside-triphosphatase (ATP); Molybdate transport via ABC system; ATP phosphohydrolase, mitochondria; ATPase cytosolic	ec:3.6.3.29	ec	b0650 or b4161	0.64346	0.6435	100	4	1
Uridine	b0841	b1278	b3057	triple	UDCPDP	UDCPDPex; UDCPDPpp	Undecaprenyl-diphosphatase (periplasm)	mnx:MNXR105042	mnx	b1278 or b3057 or b0841	0.64346	0.6435	100	2	1
Uridine	b2502	b2744	b4226	triple	PPA	IDPh; IDPm; MNXR4373; PPA_1; PPA_1pp; PPAer; PPAm; PPAn; r0009	rhea:24576; Inorganic diphosphatase; Inorganic diphosphatase (one proton translocation) (periplasm); Inorganic diphosphatase, endoplasmic reticulum; Inorganic diphosphatase, nuclear; Pyrophosphate energized proton pump; Inorganic pyrophosphatase; Pyrophosphate phosphohydrolase EC:3.6.1.1	ec:3.6.1.1	ec		0.64346	0.6435	100	9	1
alpha-Keto-Glutaric	b0475	b1019	b2431	triple	FCLT	FCLT_1; FCLT_2; FCLTm; MNXR70157	rhea:22584; Ferrochelatase mitochondrial; Ferrochelatase; Heme B synthesis reaction	ec:4.99.1.1	ec		0.5413	0.5413	100	4	1
alpha-Keto-Glutaric	b0754	b1704	b2601	triple	DDPA	DDPA_1	3-deoxy-D-arabino-heptulosonate 7-phosphate synthetase	bigg:DDPA	bigg		0.5413	0.5413	100	1	1
alpha-Keto-Glutaric	b0754	b1704	b2601	triple	DDPA	DDPAm; DPHS; MNXR1486	rhea:14717; 2 deoxy D arabino heptulosonate 7 phosphate synthetase mitochondrial; 3-deoxy-7-phosphoheptulonate synthase	ec:2.5.1.54	ec		0.5413	0.5413	100	3	1
alpha-Keto-Glutaric	b0763	b2425	b3917	triple	MOBDabcpp	ATPPHm; ATPS; MOBDabc; NTP1	Nucleoside-triphosphatase (ATP); Molybdate transport via ABC system; ATP phosphohydrolase, mitochondria; ATPase cytosolic	ec:3.6.3.29	ec	b0650 or b4161	0.5413	0.5413	100	4	1
alpha-Keto-Glutaric	b0764	b2425	b3917	triple	MOBDabcpp	ATPPHm; ATPS; MOBDabc; NTP1	Nucleoside-triphosphatase (ATP); Molybdate transport via ABC system; ATP phosphohydrolase, mitochondria; ATPase cytosolic	ec:3.6.3.29	ec	b0650 or b4161	0.5413	0.5413	100	4	1
alpha-Keto-Glutaric	b0765	b2425	b3917	triple	MOBDabcpp	ATPPHm; ATPS; MOBDabc; NTP1	Nucleoside-triphosphatase (ATP); Molybdate transport via ABC system; ATP phosphohydrolase, mitochondria; ATPase cytosolic	ec:3.6.3.29	ec	b0650 or b4161	0.5413	0.5413	100	4	1
alpha-Keto-Glutaric	b0841	b1278	b3057	triple	UDCPDP	UDCPDPex; UDCPDPpp	Undecaprenyl-diphosphatase (periplasm)	mnx:MNXR105042	mnx	b1278 or b3057 or b0841	0.5413	0.5413	100	2	1
alpha-Keto-Glutaric	b2502	b2744	b4226	triple	PPA	IDPh; IDPm; MNXR4373; PPA_1; PPA_1pp; PPAer; PPAm; PPAn; r0009	rhea:24576; Inorganic diphosphatase; Inorganic diphosphatase (one proton translocation) (periplasm); Inorganic diphosphatase, endoplasmic reticulum; Inorganic diphosphatase, nuclear; Pyrophosphate energized proton pump; Inorganic pyrophosphatase; Pyrophosphate phosphohydrolase EC:3.6.1.1	ec:3.6.1.1	ec		0.5413	0.5413	100	9	1
beta-D-Allose	b0475	b1019	b2431	triple	FCLT	FCLT_1; FCLT_2; FCLTm; MNXR70157	rhea:22584; Ferrochelatase mitochondrial; Ferrochelatase; Heme B synthesis reaction	ec:4.99.1.1	ec		0.72951	0.7295	100	4	1
beta-D-Allose	b0754	b1704	b2601	triple	DDPA	DDPA_1	3-deoxy-D-arabino-heptulosonate 7-phosphate synthetase	bigg:DDPA	bigg		0.72951	0.7295	100	1	1
beta-D-Allose	b0754	b1704	b2601	triple	DDPA	DDPAm; DPHS; MNXR1486	rhea:14717; 2 deoxy D arabino heptulosonate 7 phosphate synthetase mitochondrial; 3-deoxy-7-phosphoheptulonate synthase	ec:2.5.1.54	ec		0.72951	0.7295	100	3	1
beta-D-Allose	b0763	b2425	b3917	triple	MOBDabcpp	ATPPHm; ATPS; MOBDabc; NTP1	Nucleoside-triphosphatase (ATP); Molybdate transport via ABC system; ATP phosphohydrolase, mitochondria; ATPase cytosolic	ec:3.6.3.29	ec	b0650 or b4161	0.72951	0.7295	100	4	1
beta-D-Allose	b0764	b2425	b3917	triple	MOBDabcpp	ATPPHm; ATPS; MOBDabc; NTP1	Nucleoside-triphosphatase (ATP); Molybdate transport via ABC system; ATP phosphohydrolase, mitochondria; ATPase cytosolic	ec:3.6.3.29	ec	b0650 or b4161	0.72951	0.7295	100	4	1
beta-D-Allose	b0765	b2425	b3917	triple	MOBDabcpp	ATPPHm; ATPS; MOBDabc; NTP1	Nucleoside-triphosphatase (ATP); Molybdate transport via ABC system; ATP phosphohydrolase, mitochondria; ATPase cytosolic	ec:3.6.3.29	ec	b0650 or b4161	0.72951	0.7295	100	4	1
beta-D-Allose	b0841	b1278	b3057	triple	UDCPDP	UDCPDPex; UDCPDPpp	Undecaprenyl-diphosphatase (periplasm)	mnx:MNXR105042	mnx	b1278 or b3057 or b0841	0.72951	0.7295	100	2	1
beta-D-Allose	b2502	b2744	b4226	triple	PPA	IDPh; IDPm; MNXR4373; PPA_1; PPA_1pp; PPAer; PPAm; PPAn; r0009	rhea:24576; Inorganic diphosphatase; Inorganic diphosphatase (one proton translocation) (periplasm); Inorganic diphosphatase, endoplasmic reticulum; Inorganic diphosphatase, nuclear; Pyrophosphate energized proton pump; Inorganic pyrophosphatase; Pyrophosphate phosphohydrolase EC:3.6.1.1	ec:3.6.1.1	ec		0.72951	0.7295	100	9	1
