# Supplementary material for: Systematic design of auxotrophic strains and media conditions to probe metabolic functions in E. coli
Source: PLoS Comput Biol. 2026 Jun 29;22(6):e1014469. doi: 10.1371/journal.pcbi.1014469 (PMC13345470; doi:10.1371/journal.pcbi.1014469)
Supplement: S8 Table — Workbook for the 61 tested SKO strains, with sheets for per-strain phenotype summary (raw and water-corrected OD metrics, fractional growth, classification), the 27-threshold sensitivity grid, the 10 borderline strains, the threshold legend, and the analysis settings. (XLSX) [file pcbi.1014469.s008.xlsx]

## Sheet: phenotypes_summary
gene	substrate	init_sub	final_sub	dln_sub	init_glu	final_glu	dln_glu	init_wat	final_wat	dln_wat	dln_sub_net	dln_glu_net	dln_rel	phi	classification	is_borderline
tpiA5	D-Alanine	0.117233	0.112	-0.0456674	0.124725	0.406075	1.18043	0.127125	0.121825	-0.0425853	-0.00308211	1.22301	-1.22609	-0.0025201	no_growth	FALSE
ptsH1	D-Fructose	0.130625	0.62265	1.56165	0.129975	0.1742	0.292862	0.120875	0.11725	-0.0304485	1.5921	0.32331	1.26879	4.92438	growth	FALSE
ptsI1	D-Fructose	0.121967	0.1766	0.37014	0.124425	0.1629	0.269433	0.11895	0.121825	0.0238824	0.346257	0.245551	0.100706	1.41012	partial	FALSE
dgoA	D-GalactonicAcid-γ-Lactone	0.1419	0.1582	0.108737	0.120575	0.70615	1.76756	0.132225	0.147275	0.107797	0.000940901	1.65976	-1.65882	0.00056689	no_growth	FALSE
dgoD	D-GalactonicAcid-γ-Lactone	0.132525	0.15595	0.162764	0.1351	0.702375	1.64845	0.1259	0.1436	0.131544	0.0312204	1.51691	-1.48569	0.0205816	no_growth	FALSE
dgoK	D-GalactonicAcid-γ-Lactone	0.12515	0.14172	0.12434	0.137325	0.716325	1.65178	0.133575	0.142375	0.0638013	0.060539	1.58798	-1.52744	0.0381232	no_growth	FALSE
dgoT	D-GalactonicAcid-γ-Lactone	0.109375	0.167513	0.426276	0.1181	0.68395	1.75635	0.1248	0.1475	0.167116	0.25916	1.58924	-1.33008	0.163072	no_growth	TRUE
galE1	D-Galactose	0.11965	0.1175	-0.0181325	0.1445	0.633675	1.47826	0.1182	0.11815	-0.000423101	-0.0177094	1.47868	-1.49639	-0.0119765	no_growth	FALSE
galT	D-Galactose	0.1323	0.133975	0.0125811	0.150825	0.7968	1.66448	0.12325	0.1193	-0.0325735	0.0451546	1.69706	-1.6519	0.0266076	no_growth	FALSE
eda	D-GlucuronicAcid	0.17975	0.164375	-0.0894166	0.151125	0.720125	1.56132	0.12035	0.117675	-0.0224776	-0.066939	1.5838	-1.65073	-0.0422649	no_growth	FALSE
kdgK	D-GlucuronicAcid	0.1398	0.185675	0.283785	0.13535	0.61775	1.51822	0.126175	0.117675	-0.0697432	0.353528	1.58796	-1.23443	0.22263	partial	TRUE
uxuA	D-GlucuronicAcid	0.1299	0.159633	0.206115	0.147575	0.704125	1.56262	0.115625	0.1161	0.00409969	0.202015	1.55852	-1.3565	0.12962	no_growth	FALSE
uxuB	D-GlucuronicAcid	0.123825	0.795975	1.8607	0.12625	0.717175	1.73706	0.119475	0.1203	0.00688148	1.85382	1.73017	0.123643	1.07146	growth	FALSE
dctA	D-Malic Acid	0.136	0.15315	0.118763	0.125125	0.762475	1.80726	0.136233	0.147067	0.0765169	0.0422461	1.73074	-1.68849	0.0244092	no_growth	FALSE
mtlA1	D-Mannitol	0.142375	0.32585	0.827973	0.122667	0.656967	1.67816	0.122625	0.118625	-0.0331637	0.861136	1.71133	-0.85019	0.503198	partial	TRUE
mtlD	D-Mannitol	0.129425	0.122525	-0.0547865	0.125675	0.7946	1.84414	0.118125	0.12145	0.0277593	-0.0825457	1.81638	-1.89893	-0.0454452	no_growth	FALSE
ptsH4	D-Mannitol	0.13625	0.184575	0.303564	0.129975	0.1742	0.292862	0.120875	0.11725	-0.0304485	0.334013	0.32331	0.0107025	1.0331	partial	FALSE
ptsI4	D-Mannitol	0.1299	0.1215	-0.0668507	0.124425	0.1629	0.269433	0.11895	0.121825	0.0238824	-0.090733	0.245551	-0.336284	-0.369508	no_growth	FALSE
lamB	D-Mannose	0.157225	0.52345	1.20276	0.154425	0.5909	1.34194	0.14695	0.1391	-0.0548993	1.25766	1.39684	-0.139175	0.900364	growth	FALSE
malE	D-Mannose	0.135375	0.17295	0.244954	0.1397	0.541975	1.35572	0.149425	0.159575	0.0657194	0.179234	1.29	-1.11077	0.138941	no_growth	FALSE
malF	D-Mannose	0.1336	0.1787	0.290858	0.139925	0.5683	1.40154	0.1578	0.138275	-0.132084	0.422942	1.53363	-1.11068	0.275779	partial	FALSE
malK	D-Mannose	0.12005	0.1824	0.418294	0.13565	0.69195	1.62944	0.141625	0.13665	-0.0357598	0.454054	1.6652	-1.21114	0.272673	partial	FALSE
manA	D-Mannose	0.138825	0.178075	0.248991	0.15245	0.6467	1.44505	0.1218	0.1162	-0.0470675	0.296058	1.49211	-1.19606	0.198415	no_growth	TRUE
manX	D-Mannose	0.118975	0.379625	1.16027	0.121633	0.613633	1.61839	0.123275	0.1387	0.117896	1.04237	1.50049	-0.458116	0.694689	growth	FALSE
manY	D-Mannose	0.113625	0.38485	1.21995	0.1272	0.5545	1.47231	0.11435	0.1475	0.254564	0.965386	1.21774	-0.252356	0.792767	growth	FALSE
manZ	D-Mannose	0.127825	0.39405	1.12582	0.1342	0.605233	1.50628	0.1306	0.154175	0.165949	0.959867	1.34033	-0.380467	0.71614	growth	FALSE
ptsH2	D-Mannose	0.12235	0.269025	0.787919	0.129975	0.1742	0.292862	0.120875	0.11725	-0.0304485	0.818367	0.32331	0.495057	2.53121	growth	FALSE
ptsI2	D-Mannose	0.116025	0.170125	0.382728	0.124425	0.1629	0.269433	0.11895	0.121825	0.0238824	0.358845	0.245551	0.113294	1.46139	partial	FALSE
rbsk	D-Ribose	0.13795	0.14535	0.0522533	0.12335	0.767575	1.82821	0.139675	0.14765	0.0555263	-0.00327299	1.77268	-1.77596	-0.00184635	no_growth	FALSE
garL	D-Saccharic Acid	0.137775	0.1354	-0.0173886	0.154025	0.64175	1.42708	0.12	0.119525	-0.00396619	-0.0134224	1.43105	-1.44447	-0.00937939	no_growth	FALSE
tpiA1	D-Saccharic Acid	0.11765	0.13455	0.134222	0.124725	0.406075	1.18043	0.127125	0.121825	-0.0425853	0.176807	1.22301	-1.0462	0.144567	no_growth	FALSE
tpiA7	D-Serine	0.129975	0.107925	-0.185906	0.124725	0.406075	1.18043	0.127125	0.121825	-0.0425853	-0.14332	1.22301	-1.36633	-0.117186	no_growth	FALSE
ptsH3	D-Sorbitol	0.115625	0.166725	0.365994	0.129975	0.1742	0.292862	0.120875	0.11725	-0.0304485	0.396442	0.32331	0.0731316	1.2262	partial	FALSE
ptsI3	D-Sorbitol	0.130025	0.124825	-0.040814	0.124425	0.1629	0.269433	0.11895	0.121825	0.0238824	-0.0646963	0.245551	-0.310247	-0.263474	no_growth	FALSE
srlA	D-Sorbitol	0.174925	0.294925	0.522364	0.13085	0.5951	1.51468	0.123925	0.118225	-0.047087	0.569451	1.56176	-0.992314	0.36462	partial	FALSE
srlB	D-Sorbitol	0.1364	0.271725	0.689199	0.13465	0.599375	1.49321	0.12065	0.1197	-0.00790518	0.697104	1.50111	-0.80401	0.464391	partial	FALSE
srlD	D-Sorbitol	0.106075	0.137175	0.257111	0.110225	0.641325	1.76101	0.12425	0.119275	-0.0408639	0.297975	1.80188	-1.5039	0.165369	no_growth	TRUE
srlE	D-Sorbitol	0.143475	0.29345	0.715546	0.1408	0.664475	1.55166	0.11525	0.114925	-0.00282394	0.71837	1.55448	-0.83611	0.462129	partial	FALSE
xylA	D-Xylose	0.1407	0.1295	-0.0829491	0.14105	0.765075	1.69086	0.121125	0.115725	-0.0456064	-0.0373427	1.73647	-1.77381	-0.021505	no_growth	FALSE
xylB	D-Xylose	0.140275	0.1278	-0.0931382	0.130225	0.7681	1.77466	0.122375	0.118225	-0.0345005	-0.0586377	1.80916	-1.86779	-0.0324116	no_growth	FALSE
uhpT	Glucose-6-Phosphate	0.170775	1.0411	1.80769	0.155475	0.747325	1.57002	0.13845	0.129225	-0.0689542	1.87664	1.63897	0.237671	1.14501	growth	FALSE
tpiA9	L-Aspartic Acid	0.1016	0.115075	0.124541	0.124725	0.406075	1.18043	0.134933	0.1337	-0.00918235	0.133723	1.18961	-1.05589	0.112409	no_growth	FALSE
lldD	L-Lactic acid	0.138275	0.3764	1.00141	0.1192	0.806225	1.91156	0.12	0.12275	0.022658	0.97875	1.8889	-0.910152	0.518158	partial	TRUE
tpiA2	L-Lactic acid	0.108675	0.110525	0.01688	0.124725	0.406075	1.18043	0.127125	0.121825	-0.0425853	0.0594652	1.22301	-1.16355	0.048622	no_growth	FALSE
tpiA3	L-Malic acid	0.10865	0.115475	0.0609223	0.124725	0.406075	1.18043	0.127125	0.121825	-0.0425853	0.103508	1.22301	-1.1195	0.0846334	no_growth	FALSE
tpiA8	L-Serine	0.09645	0.108	0.113106	0.124725	0.406075	1.18043	0.127125	0.121825	-0.0425853	0.155692	1.22301	-1.06732	0.127302	no_growth	FALSE
malG	Maltose	0.11445	0.16515	0.366716	0.122167	0.6377	1.65248	0.123525	0.136375	0.0989649	0.267751	1.55352	-1.28577	0.172352	no_growth	TRUE
malQ	Maltose	0.141175	0.1526	0.0778199	0.17435	0.809075	1.53483	0.1205	0.121725	0.0101146	0.0677052	1.52471	-1.45701	0.0444052	no_growth	FALSE
nagA	N-Acetyl-DGlucosamine	0.125467	0.1182	-0.059662	0.125875	0.671775	1.67463	0.11745	0.1235	0.0502284	-0.10989	1.62441	-1.7343	-0.0676496	no_growth	FALSE
nagB	N-Acetyl-DGlucosamine	0.12845	0.117475	-0.0893142	0.140825	0.696725	1.59887	0.117225	0.119125	0.0160782	-0.105392	1.58279	-1.68819	-0.0665863	no_growth	FALSE
ptsH5	N-Acetyl-DGlucosamine	0.126475	0.19385	0.42704	0.129975	0.1742	0.292862	0.120875	0.11725	-0.0304485	0.457489	0.32331	0.134178	1.41501	partial	FALSE
ptsI5	N-Acetyl-DGlucosamine	0.121475	0.12615	0.0377632	0.124425	0.1629	0.269433	0.1389	0.133125	-0.0424657	0.0802289	0.311899	-0.23167	0.257227	no_growth	TRUE
tpiA6	Pyruvic Acid	0.10815	0.14595	0.299745	0.124725	0.406075	1.18043	0.127125	0.121825	-0.0425853	0.34233	1.22301	-0.880682	0.279908	partial	FALSE
sdhA	Succinic Acid	0.098625	0.14175	0.36274	0.136775	0.591325	1.46403	0.1233	0.1184	-0.0405517	0.403292	1.50458	-1.10129	0.268043	partial	FALSE
sdhB	Succinic Acid	0.1006	0.189067	0.630947	0.13793	0.590883	1.45487	0.115725	0.11785	0.0181959	0.612751	1.43668	-0.823924	0.426506	partial	FALSE
sdhC	Succinic Acid	0.115975	0.152875	0.276246	0.13763	0.590445	1.45631	0.11785	0.116725	-0.00959189	0.285838	1.4659	-1.18006	0.194991	no_growth	TRUE
sdhD	Succinic Acid	0.1332	0.148225	0.10688	0.13793	0.590883	1.45487	0.1168	0.117275	0.00405853	0.102821	1.45081	-1.34799	0.0708714	no_growth	FALSE
tpiA4	Succinic Acid	0.098125	0.109875	0.113101	0.124725	0.406075	1.18043	0.127125	0.121825	-0.0425853	0.155686	1.22301	-1.06733	0.127298	no_growth	FALSE
tsx	Uridine	0.137925	0.30065	0.779237	0.145775	0.67535	1.53317	0.122225	0.120725	-0.0123484	0.791585	1.54552	-0.75393	0.512182	partial	TRUE
bglX	α-D-Lactose	0.130625	0.1404	0.0721649	0.131425	0.811175	1.82005	0.1217	0.12025	-0.0119861	0.084151	1.83203	-1.74788	0.0459331	no_growth	FALSE
galE2	α-D-Lactose	0.1685	0.14165	-0.173577	0.1445	0.633675	1.47826	0.12075	0.1154	-0.0453179	-0.128259	1.52357	-1.65183	-0.0841827	no_growth	FALSE

## Sheet: sensitivity_grid
gene	substrate	phi	dln_sub	phi_low=0.15_phi_high=0.5_dln_sub=0.05	phi_low=0.15_phi_high=0.5_dln_sub=0.1	phi_low=0.15_phi_high=0.5_dln_sub=0.15	phi_low=0.15_phi_high=0.55_dln_sub=0.05	phi_low=0.15_phi_high=0.55_dln_sub=0.1	phi_low=0.15_phi_high=0.55_dln_sub=0.15	phi_low=0.15_phi_high=0.6_dln_sub=0.05	phi_low=0.15_phi_high=0.6_dln_sub=0.1	phi_low=0.15_phi_high=0.6_dln_sub=0.15	phi_low=0.2_phi_high=0.5_dln_sub=0.05	phi_low=0.2_phi_high=0.5_dln_sub=0.1	phi_low=0.2_phi_high=0.5_dln_sub=0.15	phi_low=0.2_phi_high=0.55_dln_sub=0.05	phi_low=0.2_phi_high=0.55_dln_sub=0.1	phi_low=0.2_phi_high=0.55_dln_sub=0.15	phi_low=0.2_phi_high=0.6_dln_sub=0.05	phi_low=0.2_phi_high=0.6_dln_sub=0.1	phi_low=0.2_phi_high=0.6_dln_sub=0.15	phi_low=0.25_phi_high=0.5_dln_sub=0.05	phi_low=0.25_phi_high=0.5_dln_sub=0.1	phi_low=0.25_phi_high=0.5_dln_sub=0.15	phi_low=0.25_phi_high=0.55_dln_sub=0.05	phi_low=0.25_phi_high=0.55_dln_sub=0.1	phi_low=0.25_phi_high=0.55_dln_sub=0.15	phi_low=0.25_phi_high=0.6_dln_sub=0.05	phi_low=0.25_phi_high=0.6_dln_sub=0.1	phi_low=0.25_phi_high=0.6_dln_sub=0.15	is_borderline
tpiA5	D-Alanine	-0.0025201	-0.00308211	no_growth	no_growth	no_growth	no_growth	no_growth	no_growth	no_growth	no_growth	no_growth	no_growth	no_growth	no_growth	no_growth	no_growth	no_growth	no_growth	no_growth	no_growth	no_growth	no_growth	no_growth	no_growth	no_growth	no_growth	no_growth	no_growth	no_growth	FALSE
ptsH1	D-Fructose	4.92438	1.5921	growth	growth	growth	growth	growth	growth	growth	growth	growth	growth	growth	growth	growth	growth	growth	growth	growth	growth	growth	growth	growth	growth	growth	growth	growth	growth	growth	FALSE
ptsI1	D-Fructose	1.41012	0.346257	partial	partial	partial	partial	partial	partial	partial	partial	partial	partial	partial	partial	partial	partial	partial	partial	partial	partial	partial	partial	partial	partial	partial	partial	partial	partial	partial	FALSE
dgoA	D-GalactonicAcid-γ-Lactone	0.00056689	0.000940901	no_growth	no_growth	no_growth	no_growth	no_growth	no_growth	no_growth	no_growth	no_growth	no_growth	no_growth	no_growth	no_growth	no_growth	no_growth	no_growth	no_growth	no_growth	no_growth	no_growth	no_growth	no_growth	no_growth	no_growth	no_growth	no_growth	no_growth	FALSE
dgoD	D-GalactonicAcid-γ-Lactone	0.0205816	0.0312204	no_growth	no_growth	no_growth	no_growth	no_growth	no_growth	no_growth	no_growth	no_growth	no_growth	no_growth	no_growth	no_growth	no_growth	no_growth	no_growth	no_growth	no_growth	no_growth	no_growth	no_growth	no_growth	no_growth	no_growth	no_growth	no_growth	no_growth	FALSE
dgoK	D-GalactonicAcid-γ-Lactone	0.0381232	0.060539	no_growth	no_growth	no_growth	no_growth	no_growth	no_growth	no_growth	no_growth	no_growth	no_growth	no_growth	no_growth	no_growth	no_growth	no_growth	no_growth	no_growth	no_growth	no_growth	no_growth	no_growth	no_growth	no_growth	no_growth	no_growth	no_growth	no_growth	FALSE
dgoT	D-GalactonicAcid-γ-Lactone	0.163072	0.25916	partial	partial	partial	partial	partial	partial	partial	partial	partial	no_growth	no_growth	no_growth	no_growth	no_growth	no_growth	no_growth	no_growth	no_growth	no_growth	no_growth	no_growth	no_growth	no_growth	no_growth	no_growth	no_growth	no_growth	TRUE
galE1	D-Galactose	-0.0119765	-0.0177094	no_growth	no_growth	no_growth	no_growth	no_growth	no_growth	no_growth	no_growth	no_growth	no_growth	no_growth	no_growth	no_growth	no_growth	no_growth	no_growth	no_growth	no_growth	no_growth	no_growth	no_growth	no_growth	no_growth	no_growth	no_growth	no_growth	no_growth	FALSE
galT	D-Galactose	0.0266076	0.0451546	no_growth	no_growth	no_growth	no_growth	no_growth	no_growth	no_growth	no_growth	no_growth	no_growth	no_growth	no_growth	no_growth	no_growth	no_growth	no_growth	no_growth	no_growth	no_growth	no_growth	no_growth	no_growth	no_growth	no_growth	no_growth	no_growth	no_growth	FALSE
eda	D-GlucuronicAcid	-0.0422649	-0.066939	no_growth	no_growth	no_growth	no_growth	no_growth	no_growth	no_growth	no_growth	no_growth	no_growth	no_growth	no_growth	no_growth	no_growth	no_growth	no_growth	no_growth	no_growth	no_growth	no_growth	no_growth	no_growth	no_growth	no_growth	no_growth	no_growth	no_growth	FALSE
kdgK	D-GlucuronicAcid	0.22263	0.353528	partial	partial	partial	partial	partial	partial	partial	partial	partial	partial	partial	partial	partial	partial	partial	partial	partial	partial	no_growth	no_growth	no_growth	no_growth	no_growth	no_growth	no_growth	no_growth	no_growth	TRUE
uxuA	D-GlucuronicAcid	0.12962	0.202015	no_growth	no_growth	no_growth	no_growth	no_growth	no_growth	no_growth	no_growth	no_growth	no_growth	no_growth	no_growth	no_growth	no_growth	no_growth	no_growth	no_growth	no_growth	no_growth	no_growth	no_growth	no_growth	no_growth	no_growth	no_growth	no_growth	no_growth	FALSE
uxuB	D-GlucuronicAcid	1.07146	1.85382	growth	growth	growth	growth	growth	growth	growth	growth	growth	growth	growth	growth	growth	growth	growth	growth	growth	growth	growth	growth	growth	growth	growth	growth	growth	growth	growth	FALSE
dctA	D-Malic Acid	0.0244092	0.0422461	no_growth	no_growth	no_growth	no_growth	no_growth	no_growth	no_growth	no_growth	no_growth	no_growth	no_growth	no_growth	no_growth	no_growth	no_growth	no_growth	no_growth	no_growth	no_growth	no_growth	no_growth	no_growth	no_growth	no_growth	no_growth	no_growth	no_growth	FALSE
mtlA1	D-Mannitol	0.503198	0.861136	growth	growth	growth	partial	partial	partial	partial	partial	partial	growth	growth	growth	partial	partial	partial	partial	partial	partial	growth	growth	growth	partial	partial	partial	partial	partial	partial	TRUE
mtlD	D-Mannitol	-0.0454452	-0.0825457	no_growth	no_growth	no_growth	no_growth	no_growth	no_growth	no_growth	no_growth	no_growth	no_growth	no_growth	no_growth	no_growth	no_growth	no_growth	no_growth	no_growth	no_growth	no_growth	no_growth	no_growth	no_growth	no_growth	no_growth	no_growth	no_growth	no_growth	FALSE
ptsH4	D-Mannitol	1.0331	0.334013	partial	partial	partial	partial	partial	partial	partial	partial	partial	partial	partial	partial	partial	partial	partial	partial	partial	partial	partial	partial	partial	partial	partial	partial	partial	partial	partial	FALSE
ptsI4	D-Mannitol	-0.369508	-0.090733	no_growth	no_growth	no_growth	no_growth	no_growth	no_growth	no_growth	no_growth	no_growth	no_growth	no_growth	no_growth	no_growth	no_growth	no_growth	no_growth	no_growth	no_growth	no_growth	no_growth	no_growth	no_growth	no_growth	no_growth	no_growth	no_growth	no_growth	FALSE
lamB	D-Mannose	0.900364	1.25766	growth	growth	growth	growth	growth	growth	growth	growth	growth	growth	growth	growth	growth	growth	growth	growth	growth	growth	growth	growth	growth	growth	growth	growth	growth	growth	growth	FALSE
malE	D-Mannose	0.138941	0.179234	no_growth	no_growth	no_growth	no_growth	no_growth	no_growth	no_growth	no_growth	no_growth	no_growth	no_growth	no_growth	no_growth	no_growth	no_growth	no_growth	no_growth	no_growth	no_growth	no_growth	no_growth	no_growth	no_growth	no_growth	no_growth	no_growth	no_growth	FALSE
malF	D-Mannose	0.275779	0.422942	partial	partial	partial	partial	partial	partial	partial	partial	partial	partial	partial	partial	partial	partial	partial	partial	partial	partial	partial	partial	partial	partial	partial	partial	partial	partial	partial	FALSE
malK	D-Mannose	0.272673	0.454054	partial	partial	partial	partial	partial	partial	partial	partial	partial	partial	partial	partial	partial	partial	partial	partial	partial	partial	partial	partial	partial	partial	partial	partial	partial	partial	partial	FALSE
manA	D-Mannose	0.198415	0.296058	partial	partial	partial	partial	partial	partial	partial	partial	partial	no_growth	no_growth	no_growth	no_growth	no_growth	no_growth	no_growth	no_growth	no_growth	no_growth	no_growth	no_growth	no_growth	no_growth	no_growth	no_growth	no_growth	no_growth	TRUE
manX	D-Mannose	0.694689	1.04237	growth	growth	growth	growth	growth	growth	growth	growth	growth	growth	growth	growth	growth	growth	growth	growth	growth	growth	growth	growth	growth	growth	growth	growth	growth	growth	growth	FALSE
manY	D-Mannose	0.792767	0.965386	growth	growth	growth	growth	growth	growth	growth	growth	growth	growth	growth	growth	growth	growth	growth	growth	growth	growth	growth	growth	growth	growth	growth	growth	growth	growth	growth	FALSE
manZ	D-Mannose	0.71614	0.959867	growth	growth	growth	growth	growth	growth	growth	growth	growth	growth	growth	growth	growth	growth	growth	growth	growth	growth	growth	growth	growth	growth	growth	growth	growth	growth	growth	FALSE
ptsH2	D-Mannose	2.53121	0.818367	growth	growth	growth	growth	growth	growth	growth	growth	growth	growth	growth	growth	growth	growth	growth	growth	growth	growth	growth	growth	growth	growth	growth	growth	growth	growth	growth	FALSE
ptsI2	D-Mannose	1.46139	0.358845	partial	partial	partial	partial	partial	partial	partial	partial	partial	partial	partial	partial	partial	partial	partial	partial	partial	partial	partial	partial	partial	partial	partial	partial	partial	partial	partial	FALSE
rbsk	D-Ribose	-0.00184635	-0.00327299	no_growth	no_growth	no_growth	no_growth	no_growth	no_growth	no_growth	no_growth	no_growth	no_growth	no_growth	no_growth	no_growth	no_growth	no_growth	no_growth	no_growth	no_growth	no_growth	no_growth	no_growth	no_growth	no_growth	no_growth	no_growth	no_growth	no_growth	FALSE
garL	D-Saccharic Acid	-0.00937939	-0.0134224	no_growth	no_growth	no_growth	no_growth	no_growth	no_growth	no_growth	no_growth	no_growth	no_growth	no_growth	no_growth	no_growth	no_growth	no_growth	no_growth	no_growth	no_growth	no_growth	no_growth	no_growth	no_growth	no_growth	no_growth	no_growth	no_growth	no_growth	FALSE
tpiA1	D-Saccharic Acid	0.144567	0.176807	no_growth	no_growth	no_growth	no_growth	no_growth	no_growth	no_growth	no_growth	no_growth	no_growth	no_growth	no_growth	no_growth	no_growth	no_growth	no_growth	no_growth	no_growth	no_growth	no_growth	no_growth	no_growth	no_growth	no_growth	no_growth	no_growth	no_growth	FALSE
tpiA7	D-Serine	-0.117186	-0.14332	no_growth	no_growth	no_growth	no_growth	no_growth	no_growth	no_growth	no_growth	no_growth	no_growth	no_growth	no_growth	no_growth	no_growth	no_growth	no_growth	no_growth	no_growth	no_growth	no_growth	no_growth	no_growth	no_growth	no_growth	no_growth	no_growth	no_growth	FALSE
ptsH3	D-Sorbitol	1.2262	0.396442	partial	partial	partial	partial	partial	partial	partial	partial	partial	partial	partial	partial	partial	partial	partial	partial	partial	partial	partial	partial	partial	partial	partial	partial	partial	partial	partial	FALSE
ptsI3	D-Sorbitol	-0.263474	-0.0646963	no_growth	no_growth	no_growth	no_growth	no_growth	no_growth	no_growth	no_growth	no_growth	no_growth	no_growth	no_growth	no_growth	no_growth	no_growth	no_growth	no_growth	no_growth	no_growth	no_growth	no_growth	no_growth	no_growth	no_growth	no_growth	no_growth	no_growth	FALSE
srlA	D-Sorbitol	0.36462	0.569451	partial	partial	partial	partial	partial	partial	partial	partial	partial	partial	partial	partial	partial	partial	partial	partial	partial	partial	partial	partial	partial	partial	partial	partial	partial	partial	partial	FALSE
srlB	D-Sorbitol	0.464391	0.697104	partial	partial	partial	partial	partial	partial	partial	partial	partial	partial	partial	partial	partial	partial	partial	partial	partial	partial	partial	partial	partial	partial	partial	partial	partial	partial	partial	FALSE
srlD	D-Sorbitol	0.165369	0.297975	partial	partial	partial	partial	partial	partial	partial	partial	partial	no_growth	no_growth	no_growth	no_growth	no_growth	no_growth	no_growth	no_growth	no_growth	no_growth	no_growth	no_growth	no_growth	no_growth	no_growth	no_growth	no_growth	no_growth	TRUE
srlE	D-Sorbitol	0.462129	0.71837	partial	partial	partial	partial	partial	partial	partial	partial	partial	partial	partial	partial	partial	partial	partial	partial	partial	partial	partial	partial	partial	partial	partial	partial	partial	partial	partial	FALSE
xylA	D-Xylose	-0.021505	-0.0373427	no_growth	no_growth	no_growth	no_growth	no_growth	no_growth	no_growth	no_growth	no_growth	no_growth	no_growth	no_growth	no_growth	no_growth	no_growth	no_growth	no_growth	no_growth	no_growth	no_growth	no_growth	no_growth	no_growth	no_growth	no_growth	no_growth	no_growth	FALSE
xylB	D-Xylose	-0.0324116	-0.0586377	no_growth	no_growth	no_growth	no_growth	no_growth	no_growth	no_growth	no_growth	no_growth	no_growth	no_growth	no_growth	no_growth	no_growth	no_growth	no_growth	no_growth	no_growth	no_growth	no_growth	no_growth	no_growth	no_growth	no_growth	no_growth	no_growth	no_growth	FALSE
uhpT	Glucose-6-Phosphate	1.14501	1.87664	growth	growth	growth	growth	growth	growth	growth	growth	growth	growth	growth	growth	growth	growth	growth	growth	growth	growth	growth	growth	growth	growth	growth	growth	growth	growth	growth	FALSE
tpiA9	L-Aspartic Acid	0.112409	0.133723	no_growth	no_growth	no_growth	no_growth	no_growth	no_growth	no_growth	no_growth	no_growth	no_growth	no_growth	no_growth	no_growth	no_growth	no_growth	no_growth	no_growth	no_growth	no_growth	no_growth	no_growth	no_growth	no_growth	no_growth	no_growth	no_growth	no_growth	FALSE
lldD	L-Lactic acid	0.518158	0.97875	growth	growth	growth	partial	partial	partial	partial	partial	partial	growth	growth	growth	partial	partial	partial	partial	partial	partial	growth	growth	growth	partial	partial	partial	partial	partial	partial	TRUE
tpiA2	L-Lactic acid	0.048622	0.0594652	no_growth	no_growth	no_growth	no_growth	no_growth	no_growth	no_growth	no_growth	no_growth	no_growth	no_growth	no_growth	no_growth	no_growth	no_growth	no_growth	no_growth	no_growth	no_growth	no_growth	no_growth	no_growth	no_growth	no_growth	no_growth	no_growth	no_growth	FALSE
tpiA3	L-Malic acid	0.0846334	0.103508	no_growth	no_growth	no_growth	no_growth	no_growth	no_growth	no_growth	no_growth	no_growth	no_growth	no_growth	no_growth	no_growth	no_growth	no_growth	no_growth	no_growth	no_growth	no_growth	no_growth	no_growth	no_growth	no_growth	no_growth	no_growth	no_growth	no_growth	FALSE
tpiA8	L-Serine	0.127302	0.155692	no_growth	no_growth	no_growth	no_growth	no_growth	no_growth	no_growth	no_growth	no_growth	no_growth	no_growth	no_growth	no_growth	no_growth	no_growth	no_growth	no_growth	no_growth	no_growth	no_growth	no_growth	no_growth	no_growth	no_growth	no_growth	no_growth	no_growth	FALSE
malG	Maltose	0.172352	0.267751	partial	partial	partial	partial	partial	partial	partial	partial	partial	no_growth	no_growth	no_growth	no_growth	no_growth	no_growth	no_growth	no_growth	no_growth	no_growth	no_growth	no_growth	no_growth	no_growth	no_growth	no_growth	no_growth	no_growth	TRUE
malQ	Maltose	0.0444052	0.0677052	no_growth	no_growth	no_growth	no_growth	no_growth	no_growth	no_growth	no_growth	no_growth	no_growth	no_growth	no_growth	no_growth	no_growth	no_growth	no_growth	no_growth	no_growth	no_growth	no_growth	no_growth	no_growth	no_growth	no_growth	no_growth	no_growth	no_growth	FALSE
nagA	N-Acetyl-DGlucosamine	-0.0676496	-0.10989	no_growth	no_growth	no_growth	no_growth	no_growth	no_growth	no_growth	no_growth	no_growth	no_growth	no_growth	no_growth	no_growth	no_growth	no_growth	no_growth	no_growth	no_growth	no_growth	no_growth	no_growth	no_growth	no_growth	no_growth	no_growth	no_growth	no_growth	FALSE
nagB	N-Acetyl-DGlucosamine	-0.0665863	-0.105392	no_growth	no_growth	no_growth	no_growth	no_growth	no_growth	no_growth	no_growth	no_growth	no_growth	no_growth	no_growth	no_growth	no_growth	no_growth	no_growth	no_growth	no_growth	no_growth	no_growth	no_growth	no_growth	no_growth	no_growth	no_growth	no_growth	no_growth	FALSE
ptsH5	N-Acetyl-DGlucosamine	1.41501	0.457489	partial	partial	partial	partial	partial	partial	partial	partial	partial	partial	partial	partial	partial	partial	partial	partial	partial	partial	partial	partial	partial	partial	partial	partial	partial	partial	partial	FALSE
ptsI5	N-Acetyl-DGlucosamine	0.257227	0.0802289	partial	no_growth	no_growth	partial	no_growth	no_growth	partial	no_growth	no_growth	partial	no_growth	no_growth	partial	no_growth	no_growth	partial	no_growth	no_growth	partial	no_growth	no_growth	partial	no_growth	no_growth	partial	no_growth	no_growth	TRUE
tpiA6	Pyruvic Acid	0.279908	0.34233	partial	partial	partial	partial	partial	partial	partial	partial	partial	partial	partial	partial	partial	partial	partial	partial	partial	partial	partial	partial	partial	partial	partial	partial	partial	partial	partial	FALSE
sdhA	Succinic Acid	0.268043	0.403292	partial	partial	partial	partial	partial	partial	partial	partial	partial	partial	partial	partial	partial	partial	partial	partial	partial	partial	partial	partial	partial	partial	partial	partial	partial	partial	partial	FALSE
sdhB	Succinic Acid	0.426506	0.612751	partial	partial	partial	partial	partial	partial	partial	partial	partial	partial	partial	partial	partial	partial	partial	partial	partial	partial	partial	partial	partial	partial	partial	partial	partial	partial	partial	FALSE
sdhC	Succinic Acid	0.194991	0.285838	partial	partial	partial	partial	partial	partial	partial	partial	partial	no_growth	no_growth	no_growth	no_growth	no_growth	no_growth	no_growth	no_growth	no_growth	no_growth	no_growth	no_growth	no_growth	no_growth	no_growth	no_growth	no_growth	no_growth	TRUE
sdhD	Succinic Acid	0.0708714	0.102821	no_growth	no_growth	no_growth	no_growth	no_growth	no_growth	no_growth	no_growth	no_growth	no_growth	no_growth	no_growth	no_growth	no_growth	no_growth	no_growth	no_growth	no_growth	no_growth	no_growth	no_growth	no_growth	no_growth	no_growth	no_growth	no_growth	no_growth	FALSE
tpiA4	Succinic Acid	0.127298	0.155686	no_growth	no_growth	no_growth	no_growth	no_growth	no_growth	no_growth	no_growth	no_growth	no_growth	no_growth	no_growth	no_growth	no_growth	no_growth	no_growth	no_growth	no_growth	no_growth	no_growth	no_growth	no_growth	no_growth	no_growth	no_growth	no_growth	no_growth	FALSE
tsx	Uridine	0.512182	0.791585	growth	growth	growth	partial	partial	partial	partial	partial	partial	growth	growth	growth	partial	partial	partial	partial	partial	partial	growth	growth	growth	partial	partial	partial	partial	partial	partial	TRUE
bglX	α-D-Lactose	0.0459331	0.084151	no_growth	no_growth	no_growth	no_growth	no_growth	no_growth	no_growth	no_growth	no_growth	no_growth	no_growth	no_growth	no_growth	no_growth	no_growth	no_growth	no_growth	no_growth	no_growth	no_growth	no_growth	no_growth	no_growth	no_growth	no_growth	no_growth	no_growth	FALSE
galE2	α-D-Lactose	-0.0841827	-0.128259	no_growth	no_growth	no_growth	no_growth	no_growth	no_growth	no_growth	no_growth	no_growth	no_growth	no_growth	no_growth	no_growth	no_growth	no_growth	no_growth	no_growth	no_growth	no_growth	no_growth	no_growth	no_growth	no_growth	no_growth	no_growth	no_growth	no_growth	FALSE

## Sheet: borderline_strains
gene	substrate	phi	dln_sub	phi_low=0.15_phi_high=0.5_dln_sub=0.05	phi_low=0.15_phi_high=0.5_dln_sub=0.1	phi_low=0.15_phi_high=0.5_dln_sub=0.15	phi_low=0.15_phi_high=0.55_dln_sub=0.05	phi_low=0.15_phi_high=0.55_dln_sub=0.1	phi_low=0.15_phi_high=0.55_dln_sub=0.15	phi_low=0.15_phi_high=0.6_dln_sub=0.05	phi_low=0.15_phi_high=0.6_dln_sub=0.1	phi_low=0.15_phi_high=0.6_dln_sub=0.15	phi_low=0.2_phi_high=0.5_dln_sub=0.05	phi_low=0.2_phi_high=0.5_dln_sub=0.1	phi_low=0.2_phi_high=0.5_dln_sub=0.15	phi_low=0.2_phi_high=0.55_dln_sub=0.05	phi_low=0.2_phi_high=0.55_dln_sub=0.1	phi_low=0.2_phi_high=0.55_dln_sub=0.15	phi_low=0.2_phi_high=0.6_dln_sub=0.05	phi_low=0.2_phi_high=0.6_dln_sub=0.1	phi_low=0.2_phi_high=0.6_dln_sub=0.15	phi_low=0.25_phi_high=0.5_dln_sub=0.05	phi_low=0.25_phi_high=0.5_dln_sub=0.1	phi_low=0.25_phi_high=0.5_dln_sub=0.15	phi_low=0.25_phi_high=0.55_dln_sub=0.05	phi_low=0.25_phi_high=0.55_dln_sub=0.1	phi_low=0.25_phi_high=0.55_dln_sub=0.15	phi_low=0.25_phi_high=0.6_dln_sub=0.05	phi_low=0.25_phi_high=0.6_dln_sub=0.1	phi_low=0.25_phi_high=0.6_dln_sub=0.15	is_borderline
dgoT	D-GalactonicAcid-γ-Lactone	0.163072	0.25916	partial	partial	partial	partial	partial	partial	partial	partial	partial	no_growth	no_growth	no_growth	no_growth	no_growth	no_growth	no_growth	no_growth	no_growth	no_growth	no_growth	no_growth	no_growth	no_growth	no_growth	no_growth	no_growth	no_growth	TRUE
kdgK	D-GlucuronicAcid	0.22263	0.353528	partial	partial	partial	partial	partial	partial	partial	partial	partial	partial	partial	partial	partial	partial	partial	partial	partial	partial	no_growth	no_growth	no_growth	no_growth	no_growth	no_growth	no_growth	no_growth	no_growth	TRUE
mtlA1	D-Mannitol	0.503198	0.861136	growth	growth	growth	partial	partial	partial	partial	partial	partial	growth	growth	growth	partial	partial	partial	partial	partial	partial	growth	growth	growth	partial	partial	partial	partial	partial	partial	TRUE
manA	D-Mannose	0.198415	0.296058	partial	partial	partial	partial	partial	partial	partial	partial	partial	no_growth	no_growth	no_growth	no_growth	no_growth	no_growth	no_growth	no_growth	no_growth	no_growth	no_growth	no_growth	no_growth	no_growth	no_growth	no_growth	no_growth	no_growth	TRUE
srlD	D-Sorbitol	0.165369	0.297975	partial	partial	partial	partial	partial	partial	partial	partial	partial	no_growth	no_growth	no_growth	no_growth	no_growth	no_growth	no_growth	no_growth	no_growth	no_growth	no_growth	no_growth	no_growth	no_growth	no_growth	no_growth	no_growth	no_growth	TRUE
lldD	L-Lactic acid	0.518158	0.97875	growth	growth	growth	partial	partial	partial	partial	partial	partial	growth	growth	growth	partial	partial	partial	partial	partial	partial	growth	growth	growth	partial	partial	partial	partial	partial	partial	TRUE
malG	Maltose	0.172352	0.267751	partial	partial	partial	partial	partial	partial	partial	partial	partial	no_growth	no_growth	no_growth	no_growth	no_growth	no_growth	no_growth	no_growth	no_growth	no_growth	no_growth	no_growth	no_growth	no_growth	no_growth	no_growth	no_growth	no_growth	TRUE
ptsI5	N-Acetyl-DGlucosamine	0.257227	0.0802289	partial	no_growth	no_growth	partial	no_growth	no_growth	partial	no_growth	no_growth	partial	no_growth	no_growth	partial	no_growth	no_growth	partial	no_growth	no_growth	partial	no_growth	no_growth	partial	no_growth	no_growth	partial	no_growth	no_growth	TRUE
sdhC	Succinic Acid	0.194991	0.285838	partial	partial	partial	partial	partial	partial	partial	partial	partial	no_growth	no_growth	no_growth	no_growth	no_growth	no_growth	no_growth	no_growth	no_growth	no_growth	no_growth	no_growth	no_growth	no_growth	no_growth	no_growth	no_growth	no_growth	TRUE
tsx	Uridine	0.512182	0.791585	growth	growth	growth	partial	partial	partial	partial	partial	partial	growth	growth	growth	partial	partial	partial	partial	partial	partial	growth	growth	growth	partial	partial	partial	partial	partial	partial	TRUE

## Sheet: thresholds_legend
column_name	phi_low (partial threshold)	phi_high (growth threshold)	dln_sub (partial threshold)	dln_sub (growth threshold, fixed)	is_default
phi_low=0.15_phi_high=0.5_dln_sub=0.05	0.15	0.5	0.05	0.6
phi_low=0.15_phi_high=0.5_dln_sub=0.1	0.15	0.5	0.1	0.6
phi_low=0.15_phi_high=0.5_dln_sub=0.15	0.15	0.5	0.15	0.6
phi_low=0.15_phi_high=0.55_dln_sub=0.05	0.15	0.55	0.05	0.6
phi_low=0.15_phi_high=0.55_dln_sub=0.1	0.15	0.55	0.1	0.6
phi_low=0.15_phi_high=0.55_dln_sub=0.15	0.15	0.55	0.15	0.6
phi_low=0.15_phi_high=0.6_dln_sub=0.05	0.15	0.6	0.05	0.6
phi_low=0.15_phi_high=0.6_dln_sub=0.1	0.15	0.6	0.1	0.6
phi_low=0.15_phi_high=0.6_dln_sub=0.15	0.15	0.6	0.15	0.6
phi_low=0.2_phi_high=0.5_dln_sub=0.05	0.2	0.5	0.05	0.6
phi_low=0.2_phi_high=0.5_dln_sub=0.1	0.2	0.5	0.1	0.6
phi_low=0.2_phi_high=0.5_dln_sub=0.15	0.2	0.5	0.15	0.6
phi_low=0.2_phi_high=0.55_dln_sub=0.05	0.2	0.55	0.05	0.6
phi_low=0.2_phi_high=0.55_dln_sub=0.1	0.2	0.55	0.1	0.6	YES
phi_low=0.2_phi_high=0.55_dln_sub=0.15	0.2	0.55	0.15	0.6
phi_low=0.2_phi_high=0.6_dln_sub=0.05	0.2	0.6	0.05	0.6
phi_low=0.2_phi_high=0.6_dln_sub=0.1	0.2	0.6	0.1	0.6
phi_low=0.2_phi_high=0.6_dln_sub=0.15	0.2	0.6	0.15	0.6
phi_low=0.25_phi_high=0.5_dln_sub=0.05	0.25	0.5	0.05	0.6
phi_low=0.25_phi_high=0.5_dln_sub=0.1	0.25	0.5	0.1	0.6
phi_low=0.25_phi_high=0.5_dln_sub=0.15	0.25	0.5	0.15	0.6
phi_low=0.25_phi_high=0.55_dln_sub=0.05	0.25	0.55	0.05	0.6
phi_low=0.25_phi_high=0.55_dln_sub=0.1	0.25	0.55	0.1	0.6
phi_low=0.25_phi_high=0.55_dln_sub=0.15	0.25	0.55	0.15	0.6
phi_low=0.25_phi_high=0.6_dln_sub=0.05	0.25	0.6	0.05	0.6
phi_low=0.25_phi_high=0.6_dln_sub=0.1	0.25	0.6	0.1	0.6
phi_low=0.25_phi_high=0.6_dln_sub=0.15	0.25	0.6	0.15	0.6

## Sheet: analysis_settings
key	value
sheet_used	average
initial	first non-null
final	last point
metric_net_sub	dln_sub_net = Δln_sub − Δln_water
metric_net_glu	dln_glu_net = Δln_glu − Δln_water
metric_rel	dln_rel = dln_sub_net − dln_glu_net
metric_frac	frac_vs_glu_net = dln_sub_net / dln_glu_net
rule_Growth	dln_sub_net ≥ 0.60 & frac_vs_glu_net ≥ 0.55
rule_Slight	dln_sub_net ≥ 0.10 & frac_vs_glu_net ≥ 0.20
