# Supplementary material for: Systematic design of auxotrophic strains and media conditions to probe metabolic functions in E. coli
Source: PLoS Comput Biol. 2026 Jun 29;22(6):e1014469. doi: 10.1371/journal.pcbi.1014469 (PMC13345470; doi:10.1371/journal.pcbi.1014469)
Supplement: S9 Table — Long-format table of replicate mean and standard deviation OD600 across the 24 h microplate assay for the 61 tested strains, under substrate, glucose, and water conditions, at 49 time points (8,918 rows). (XLSX) [file pcbi.1014469.s009.xlsx]

## Sheet: Sheet1
gene	substrate	condition	time_h	mean_OD600	sd_OD600
malQ	Maltose	substrate	0	0.141175	0.0624881
malQ	Maltose	substrate	0.5	0.122625	0.0207551
malQ	Maltose	substrate	1	0.12415	0.01807
malQ	Maltose	substrate	1.5	0.1244	0.017711
malQ	Maltose	substrate	2	0.1262	0.0165292
malQ	Maltose	substrate	2.5	0.131075	0.0163539
malQ	Maltose	substrate	3	0.138675	0.0170635
malQ	Maltose	substrate	3.5	0.1475	0.0167256
malQ	Maltose	substrate	4	0.1546	0.0168244
malQ	Maltose	substrate	4.5	0.159525	0.0177318
malQ	Maltose	substrate	5	0.162025	0.0175895
malQ	Maltose	substrate	5.5	0.16495	0.0173986
malQ	Maltose	substrate	6	0.166125	0.0167446
malQ	Maltose	substrate	6.5	0.1664	0.0173147
malQ	Maltose	substrate	7	0.166125	0.0175874
malQ	Maltose	substrate	7.5	0.1656	0.0169837
malQ	Maltose	substrate	8	0.164675	0.0161719
malQ	Maltose	substrate	8.5	0.1633	0.0168821
malQ	Maltose	substrate	9	0.1618	0.0160321
malQ	Maltose	substrate	9.5	0.160775	0.0152262
malQ	Maltose	substrate	10	0.16	0.0151614
malQ	Maltose	substrate	10.5	0.159675	0.0153743
malQ	Maltose	substrate	11	0.159175	0.0153324
malQ	Maltose	substrate	11.5	0.159025	0.0156135
malQ	Maltose	substrate	12	0.15815	0.0144339
malQ	Maltose	substrate	12.5	0.158225	0.0155013
malQ	Maltose	substrate	13	0.1575	0.0146144
malQ	Maltose	substrate	13.5	0.157575	0.0154998
malQ	Maltose	substrate	14	0.157325	0.015439
malQ	Maltose	substrate	14.5	0.157	0.0154825
malQ	Maltose	substrate	15	0.15675	0.0161221
malQ	Maltose	substrate	15.5	0.1565	0.0158228
malQ	Maltose	substrate	16	0.156075	0.0155163
malQ	Maltose	substrate	16.5	0.1556	0.0154573
malQ	Maltose	substrate	17	0.155775	0.0160375
malQ	Maltose	substrate	17.5	0.154825	0.0150642
malQ	Maltose	substrate	18	0.15485	0.0155393
malQ	Maltose	substrate	18.5	0.154575	0.0154759
malQ	Maltose	substrate	19	0.154575	0.0158521
malQ	Maltose	substrate	19.5	0.1545	0.0162331
malQ	Maltose	substrate	20	0.154125	0.0158937
malQ	Maltose	substrate	20.5	0.153925	0.0161731
malQ	Maltose	substrate	21	0.153225	0.0154457
malQ	Maltose	substrate	21.5	0.153225	0.0159863
malQ	Maltose	substrate	22	0.1539	0.017818
malQ	Maltose	substrate	22.5	0.15335	0.0170533
malQ	Maltose	substrate	23	0.153225	0.01733
malQ	Maltose	substrate	23.5	0.153125	0.0174079
malQ	Maltose	substrate	24	0.1526	0.0167322
malQ	Maltose	glucose	0	0.17435	0.0692099
malQ	Maltose	glucose	0.5	0.128975	0.0141318
malQ	Maltose	glucose	1	0.130225	0.0112678
malQ	Maltose	glucose	1.5	0.131575	0.0135783
malQ	Maltose	glucose	2	0.135575	0.0163777
malQ	Maltose	glucose	2.5	0.142825	0.0186679
malQ	Maltose	glucose	3	0.15345	0.0214404
malQ	Maltose	glucose	3.5	0.170575	0.0259478
malQ	Maltose	glucose	4	0.194025	0.0321149
malQ	Maltose	glucose	4.5	0.225425	0.036632
malQ	Maltose	glucose	5	0.239125	0.0416892
malQ	Maltose	glucose	5.5	0.24505	0.0417961
malQ	Maltose	glucose	6	0.2621	0.0492655
malQ	Maltose	glucose	6.5	0.294225	0.0540805
malQ	Maltose	glucose	7	0.3292	0.0561285
malQ	Maltose	glucose	7.5	0.368175	0.0604843
malQ	Maltose	glucose	8	0.41675	0.0655429
malQ	Maltose	glucose	8.5	0.47415	0.0750597
malQ	Maltose	glucose	9	0.5339	0.0766301
malQ	Maltose	glucose	9.5	0.590875	0.074005
malQ	Maltose	glucose	10	0.641175	0.0583658
malQ	Maltose	glucose	10.5	0.676775	0.0525816
malQ	Maltose	glucose	11	0.704025	0.0517476
malQ	Maltose	glucose	11.5	0.728075	0.054234
malQ	Maltose	glucose	12	0.7481	0.0540709
malQ	Maltose	glucose	12.5	0.764025	0.0517106
malQ	Maltose	glucose	13	0.77795	0.0502229
malQ	Maltose	glucose	13.5	0.790325	0.0491697
malQ	Maltose	glucose	14	0.802025	0.0481941
malQ	Maltose	glucose	14.5	0.81155	0.0466735
malQ	Maltose	glucose	15	0.819525	0.0440887
malQ	Maltose	glucose	15.5	0.8275	0.0434185
malQ	Maltose	glucose	16	0.833	0.0411599
malQ	Maltose	glucose	16.5	0.837925	0.0398451
malQ	Maltose	glucose	17	0.841375	0.0381925
malQ	Maltose	glucose	17.5	0.842875	0.0361224
malQ	Maltose	glucose	18	0.84365	0.0334239
malQ	Maltose	glucose	18.5	0.844075	0.0320563
malQ	Maltose	glucose	19	0.84295	0.0296178
malQ	Maltose	glucose	19.5	0.841225	0.0278015
malQ	Maltose	glucose	20	0.838775	0.0267321
malQ	Maltose	glucose	20.5	0.836275	0.0257505
malQ	Maltose	glucose	21	0.8329	0.0254735
malQ	Maltose	glucose	21.5	0.8285	0.0238744
malQ	Maltose	glucose	22	0.825075	0.0248058
malQ	Maltose	glucose	22.5	0.82115	0.0246093
malQ	Maltose	glucose	23	0.817525	0.0253955
malQ	Maltose	glucose	23.5	0.8127	0.0254005
malQ	Maltose	glucose	24	0.809075	0.0254067
malQ	Maltose	water	0	0.1205	0.00310054
malQ	Maltose	water	0.5	0.1184	0.00877192
malQ	Maltose	water	1	0.118475	0.00633318
malQ	Maltose	water	1.5	0.1193	0.00629232
malQ	Maltose	water	2	0.114975	0.00346254
malQ	Maltose	water	2.5	0.122325	0.00351414
malQ	Maltose	water	3	0.11965	0.00430387
malQ	Maltose	water	3.5	0.124625	0.00356125
malQ	Maltose	water	4	0.1194	0.00693446
malQ	Maltose	water	4.5	0.12325	0.00689033
malQ	Maltose	water	5	0.12175	0.00594447
malQ	Maltose	water	5.5	0.11945	0.00312036
malQ	Maltose	water	6	0.1194	0.00652329
malQ	Maltose	water	6.5	0.1202	0.00669378
malQ	Maltose	water	7	0.11695	0.00461339
malQ	Maltose	water	7.5	0.121525	0.00263992
malQ	Maltose	water	8	0.11835	0.00612672
malQ	Maltose	water	8.5	0.12285	0.00814064
malQ	Maltose	water	9	0.11965	0.0077255
malQ	Maltose	water	9.5	0.11825	0.00638984
malQ	Maltose	water	10	0.116825	0.00684611
malQ	Maltose	water	10.5	0.11775	0.00755535
malQ	Maltose	water	11	0.120875	0.00419156
malQ	Maltose	water	11.5	0.12165	0.00825772
malQ	Maltose	water	12	0.1229	0.00832146
malQ	Maltose	water	12.5	0.1188	0.00780812
malQ	Maltose	water	13	0.1231	0.00327312
malQ	Maltose	water	13.5	0.125375	0.00247841
malQ	Maltose	water	14	0.120675	0.00775301
malQ	Maltose	water	14.5	0.1201	0.00720972
malQ	Maltose	water	15	0.1178	0.00259872
malQ	Maltose	water	15.5	0.1168	0.00445646
malQ	Maltose	water	16	0.1205	0.00716984
malQ	Maltose	water	16.5	0.113475	0.00350083
malQ	Maltose	water	17	0.119475	0.00741232
malQ	Maltose	water	17.5	0.1208	0.004784
malQ	Maltose	water	18	0.11585	0.00644283
malQ	Maltose	water	18.5	0.12195	0.00794502
malQ	Maltose	water	19	0.11585	0.00548726
malQ	Maltose	water	19.5	0.119325	0.00718905
malQ	Maltose	water	20	0.11925	0.00875766
malQ	Maltose	water	20.5	0.121125	0.00828789
malQ	Maltose	water	21	0.11475	0.00543967
malQ	Maltose	water	21.5	0.119075	0.00283358
malQ	Maltose	water	22	0.113025	0.0023585
malQ	Maltose	water	22.5	0.12415	0.00421624
malQ	Maltose	water	23	0.11425	0.00363914
malQ	Maltose	water	23.5	0.11875	0.00561041
malQ	Maltose	water	24	0.121725	0.00164595
mtlD	D-Mannitol	substrate	0	0.129425	0.0331901
mtlD	D-Mannitol	substrate	0.5	0.13575	0.0275401
mtlD	D-Mannitol	substrate	1	0.130225	0.0242288
mtlD	D-Mannitol	substrate	1.5	0.1283	0.0242257
mtlD	D-Mannitol	substrate	2	0.127775	0.0238289
mtlD	D-Mannitol	substrate	2.5	0.127625	0.0235258
mtlD	D-Mannitol	substrate	3	0.12725	0.0233753
mtlD	D-Mannitol	substrate	3.5	0.127	0.023152
mtlD	D-Mannitol	substrate	4	0.126925	0.0230879
mtlD	D-Mannitol	substrate	4.5	0.126725	0.0229365
mtlD	D-Mannitol	substrate	5	0.1265	0.0228615
mtlD	D-Mannitol	substrate	5.5	0.126375	0.0226507
mtlD	D-Mannitol	substrate	6	0.126125	0.0226121
mtlD	D-Mannitol	substrate	6.5	0.126075	0.0224396
mtlD	D-Mannitol	substrate	7	0.125975	0.0223154
mtlD	D-Mannitol	substrate	7.5	0.125625	0.022176
mtlD	D-Mannitol	substrate	8	0.125575	0.022175
mtlD	D-Mannitol	substrate	8.5	0.12545	0.0219452
mtlD	D-Mannitol	substrate	9	0.1254	0.0219214
mtlD	D-Mannitol	substrate	9.5	0.12505	0.0215939
mtlD	D-Mannitol	substrate	10	0.125	0.0215239
mtlD	D-Mannitol	substrate	10.5	0.124825	0.0213087
mtlD	D-Mannitol	substrate	11	0.12455	0.0211947
mtlD	D-Mannitol	substrate	11.5	0.124575	0.021147
mtlD	D-Mannitol	substrate	12	0.124475	0.0208976
mtlD	D-Mannitol	substrate	12.5	0.1243	0.0208059
mtlD	D-Mannitol	substrate	13	0.124125	0.0207318
mtlD	D-Mannitol	substrate	13.5	0.12405	0.0206515
mtlD	D-Mannitol	substrate	14	0.124075	0.0207151
mtlD	D-Mannitol	substrate	14.5	0.12365	0.0205645
mtlD	D-Mannitol	substrate	15	0.12375	0.0205437
mtlD	D-Mannitol	substrate	15.5	0.123625	0.0205808
mtlD	D-Mannitol	substrate	16	0.1231	0.0206289
mtlD	D-Mannitol	substrate	16.5	0.12305	0.0204889
mtlD	D-Mannitol	substrate	17	0.1234	0.020536
mtlD	D-Mannitol	substrate	17.5	0.122875	0.0203806
mtlD	D-Mannitol	substrate	18	0.122925	0.0203015
mtlD	D-Mannitol	substrate	18.5	0.122625	0.020357
mtlD	D-Mannitol	substrate	19	0.1227	0.0203232
mtlD	D-Mannitol	substrate	19.5	0.1226	0.0203805
mtlD	D-Mannitol	substrate	20	0.122375	0.0203175
mtlD	D-Mannitol	substrate	20.5	0.122525	0.0202926
mtlD	D-Mannitol	substrate	21	0.1223	0.0203445
mtlD	D-Mannitol	substrate	21.5	0.122475	0.0201455
mtlD	D-Mannitol	substrate	22	0.122425	0.0202349
mtlD	D-Mannitol	substrate	22.5	0.122425	0.0201665
mtlD	D-Mannitol	substrate	23	0.122425	0.0201968
mtlD	D-Mannitol	substrate	23.5	0.12245	0.0202263
mtlD	D-Mannitol	substrate	24	0.122525	0.0201611
mtlD	D-Mannitol	glucose	0	0.125675	0.0226164
mtlD	D-Mannitol	glucose	0.5	0.140725	0.0257574
mtlD	D-Mannitol	glucose	1	0.140475	0.0264072
mtlD	D-Mannitol	glucose	1.5	0.141425	0.0255213
mtlD	D-Mannitol	glucose	2	0.147975	0.0276353
mtlD	D-Mannitol	glucose	2.5	0.1609	0.032653
mtlD	D-Mannitol	glucose	3	0.177275	0.0380593
mtlD	D-Mannitol	glucose	3.5	0.20025	0.0425573
mtlD	D-Mannitol	glucose	4	0.2262	0.0459425
mtlD	D-Mannitol	glucose	4.5	0.258975	0.049554
mtlD	D-Mannitol	glucose	5	0.292375	0.0658932
mtlD	D-Mannitol	glucose	5.5	0.3136	0.0779502
mtlD	D-Mannitol	glucose	6	0.334025	0.0781852
mtlD	D-Mannitol	glucose	6.5	0.36655	0.0752887
mtlD	D-Mannitol	glucose	7	0.409875	0.0806953
mtlD	D-Mannitol	glucose	7.5	0.46385	0.0868957
mtlD	D-Mannitol	glucose	8	0.52035	0.0878951
mtlD	D-Mannitol	glucose	8.5	0.57655	0.0843312
mtlD	D-Mannitol	glucose	9	0.630225	0.0740876
mtlD	D-Mannitol	glucose	9.5	0.679375	0.0628897
mtlD	D-Mannitol	glucose	10	0.7197	0.0523691
mtlD	D-Mannitol	glucose	10.5	0.752125	0.0477106
mtlD	D-Mannitol	glucose	11	0.7802	0.0434194
mtlD	D-Mannitol	glucose	11.5	0.8045	0.0407425
mtlD	D-Mannitol	glucose	12	0.82165	0.0373151
mtlD	D-Mannitol	glucose	12.5	0.836875	0.0352157
mtlD	D-Mannitol	glucose	13	0.8481	0.0305565
mtlD	D-Mannitol	glucose	13.5	0.855625	0.0249926
mtlD	D-Mannitol	glucose	14	0.86245	0.0186323
mtlD	D-Mannitol	glucose	14.5	0.8656	0.0115083
mtlD	D-Mannitol	glucose	15	0.86715	0.00614627
mtlD	D-Mannitol	glucose	15.5	0.8675	0.00196638
mtlD	D-Mannitol	glucose	16	0.868275	0.00889546
mtlD	D-Mannitol	glucose	16.5	0.866225	0.0152001
mtlD	D-Mannitol	glucose	17	0.86265	0.0185369
mtlD	D-Mannitol	glucose	17.5	0.857375	0.0217113
mtlD	D-Mannitol	glucose	18	0.852025	0.0233436
mtlD	D-Mannitol	glucose	18.5	0.84655	0.0250985
mtlD	D-Mannitol	glucose	19	0.841075	0.0258787
mtlD	D-Mannitol	glucose	19.5	0.835175	0.0269125
mtlD	D-Mannitol	glucose	20	0.830225	0.0269977
mtlD	D-Mannitol	glucose	20.5	0.824825	0.0271622
mtlD	D-Mannitol	glucose	21	0.8203	0.0270859
mtlD	D-Mannitol	glucose	21.5	0.815275	0.0275163
mtlD	D-Mannitol	glucose	22	0.8102	0.0276525
mtlD	D-Mannitol	glucose	22.5	0.8067	0.0293345
mtlD	D-Mannitol	glucose	23	0.80235	0.028889
mtlD	D-Mannitol	glucose	23.5	0.79805	0.0285504
mtlD	D-Mannitol	glucose	24	0.7946	0.0279622
mtlD	D-Mannitol	water	0	0.118125	0.00278253
mtlD	D-Mannitol	water	0.5	0.1211	0.00432512
mtlD	D-Mannitol	water	1	0.126	0.00366333
mtlD	D-Mannitol	water	1.5	0.120375	0.00653828
mtlD	D-Mannitol	water	2	0.1161	0.00400583
mtlD	D-Mannitol	water	2.5	0.119925	0.00800224
mtlD	D-Mannitol	water	3	0.123225	0.00517647
mtlD	D-Mannitol	water	3.5	0.1183	0.00639687
mtlD	D-Mannitol	water	4	0.119925	0.00427034
mtlD	D-Mannitol	water	4.5	0.120425	0.00373218
mtlD	D-Mannitol	water	5	0.1157	0.00609207
mtlD	D-Mannitol	water	5.5	0.122525	0.00588182
mtlD	D-Mannitol	water	6	0.117925	0.00154353
mtlD	D-Mannitol	water	6.5	0.11455	0.00570877
mtlD	D-Mannitol	water	7	0.12465	0.00416773
mtlD	D-Mannitol	water	7.5	0.117125	0.00428281
mtlD	D-Mannitol	water	8	0.1192	0.00908809
mtlD	D-Mannitol	water	8.5	0.122325	0.00492028
mtlD	D-Mannitol	water	9	0.121225	0.00545245
mtlD	D-Mannitol	water	9.5	0.11805	0.00483218
mtlD	D-Mannitol	water	10	0.1199	0.00658534
mtlD	D-Mannitol	water	10.5	0.115425	0.00378275
mtlD	D-Mannitol	water	11	0.119125	0.00551808
mtlD	D-Mannitol	water	11.5	0.121475	0.00712384
mtlD	D-Mannitol	water	12	0.1152	0.00673251
mtlD	D-Mannitol	water	12.5	0.11665	0.00439204
mtlD	D-Mannitol	water	13	0.11925	0.00222186
mtlD	D-Mannitol	water	13.5	0.116725	0.00452281
mtlD	D-Mannitol	water	14	0.1205	0.00482148
mtlD	D-Mannitol	water	14.5	0.12365	0.00656887
mtlD	D-Mannitol	water	15	0.12125	0.00547631
mtlD	D-Mannitol	water	15.5	0.122975	0.00699494
mtlD	D-Mannitol	water	16	0.116075	0.00602682
mtlD	D-Mannitol	water	16.5	0.1217	0.0070157
mtlD	D-Mannitol	water	17	0.1145	0.00160208
mtlD	D-Mannitol	water	17.5	0.122625	0.00397524
mtlD	D-Mannitol	water	18	0.11605	0.00126623
mtlD	D-Mannitol	water	18.5	0.11975	0.00464004
mtlD	D-Mannitol	water	19	0.1225	0.00266833
mtlD	D-Mannitol	water	19.5	0.1194	0.00685809
mtlD	D-Mannitol	water	20	0.1239	0.00379034
mtlD	D-Mannitol	water	20.5	0.11975	0.00399458
mtlD	D-Mannitol	water	21	0.1168	0.00709883
mtlD	D-Mannitol	water	21.5	0.12235	0.00555068
mtlD	D-Mannitol	water	22	0.11845	0.00701356
mtlD	D-Mannitol	water	22.5	0.12485	0.0046465
mtlD	D-Mannitol	water	23	0.1161	0.0060542
mtlD	D-Mannitol	water	23.5	0.120025	0.0083492
mtlD	D-Mannitol	water	24	0.12145	0.00548604
srlA	D-Sorbitol	substrate	0	0.174925	0.0671805
srlA	D-Sorbitol	substrate	0.5	0.134525	0.022399
srlA	D-Sorbitol	substrate	1	0.1348	0.0198852
srlA	D-Sorbitol	substrate	1.5	0.13675	0.0187226
srlA	D-Sorbitol	substrate	2	0.1403	0.0176363
srlA	D-Sorbitol	substrate	2.5	0.144325	0.0179017
srlA	D-Sorbitol	substrate	3	0.14665	0.0176133
srlA	D-Sorbitol	substrate	3.5	0.14925	0.0175709
srlA	D-Sorbitol	substrate	4	0.151725	0.0169219
srlA	D-Sorbitol	substrate	4.5	0.15505	0.0181631
srlA	D-Sorbitol	substrate	5	0.156625	0.0170606
srlA	D-Sorbitol	substrate	5.5	0.159375	0.0179699
srlA	D-Sorbitol	substrate	6	0.1619	0.0182463
srlA	D-Sorbitol	substrate	6.5	0.16525	0.0198559
srlA	D-Sorbitol	substrate	7	0.166825	0.0185311
srlA	D-Sorbitol	substrate	7.5	0.169525	0.0196215
srlA	D-Sorbitol	substrate	8	0.1723	0.019918
srlA	D-Sorbitol	substrate	8.5	0.174675	0.0196273
srlA	D-Sorbitol	substrate	9	0.178025	0.0203826
srlA	D-Sorbitol	substrate	9.5	0.18105	0.0207146
srlA	D-Sorbitol	substrate	10	0.18415	0.0207674
srlA	D-Sorbitol	substrate	10.5	0.187675	0.0202951
srlA	D-Sorbitol	substrate	11	0.192925	0.0216062
srlA	D-Sorbitol	substrate	11.5	0.1984	0.022708
srlA	D-Sorbitol	substrate	12	0.204125	0.0232289
srlA	D-Sorbitol	substrate	12.5	0.211225	0.0246581
srlA	D-Sorbitol	substrate	13	0.218825	0.025547
srlA	D-Sorbitol	substrate	13.5	0.2269	0.0269165
srlA	D-Sorbitol	substrate	14	0.2343	0.0279159
srlA	D-Sorbitol	substrate	14.5	0.241075	0.0274334
srlA	D-Sorbitol	substrate	15	0.24705	0.0276068
srlA	D-Sorbitol	substrate	15.5	0.252575	0.0267953
srlA	D-Sorbitol	substrate	16	0.258825	0.0264281
srlA	D-Sorbitol	substrate	16.5	0.263425	0.0264736
srlA	D-Sorbitol	substrate	17	0.26855	0.0272248
srlA	D-Sorbitol	substrate	17.5	0.2726	0.0269352
srlA	D-Sorbitol	substrate	18	0.27635	0.0263052
srlA	D-Sorbitol	substrate	18.5	0.279575	0.0262909
srlA	D-Sorbitol	substrate	19	0.28255	0.0256209
srlA	D-Sorbitol	substrate	19.5	0.28545	0.0254152
srlA	D-Sorbitol	substrate	20	0.28735	0.0249173
srlA	D-Sorbitol	substrate	20.5	0.2891	0.0243123
srlA	D-Sorbitol	substrate	21	0.290125	0.0235674
srlA	D-Sorbitol	substrate	21.5	0.29225	0.0243629
srlA	D-Sorbitol	substrate	22	0.292525	0.023383
srlA	D-Sorbitol	substrate	22.5	0.293475	0.0234159
srlA	D-Sorbitol	substrate	23	0.292975	0.0224542
srlA	D-Sorbitol	substrate	23.5	0.29385	0.0226954
srlA	D-Sorbitol	substrate	24	0.294925	0.0239422
srlA	D-Sorbitol	glucose	0	0.13085	0.0169041
srlA	D-Sorbitol	glucose	0.5	0.1235	0.00426849
srlA	D-Sorbitol	glucose	1	0.125525	0.00352266
srlA	D-Sorbitol	glucose	1.5	0.128825	0.00359108
srlA	D-Sorbitol	glucose	2	0.1346	0.00414005
srlA	D-Sorbitol	glucose	2.5	0.1438	0.00480625
srlA	D-Sorbitol	glucose	3	0.1573	0.00460941
srlA	D-Sorbitol	glucose	3.5	0.1755	0.00600222
srlA	D-Sorbitol	glucose	4	0.198675	0.00622595
srlA	D-Sorbitol	glucose	4.5	0.231125	0.0071756
srlA	D-Sorbitol	glucose	5	0.2544	0.00695557
srlA	D-Sorbitol	glucose	5.5	0.2588	0.00595707
srlA	D-Sorbitol	glucose	6	0.266075	0.00584886
srlA	D-Sorbitol	glucose	6.5	0.275675	0.00598185
srlA	D-Sorbitol	glucose	7	0.287125	0.00603179
srlA	D-Sorbitol	glucose	7.5	0.31005	0.00670845
srlA	D-Sorbitol	glucose	8	0.329325	0.00691201
srlA	D-Sorbitol	glucose	8.5	0.344475	0.00705756
srlA	D-Sorbitol	glucose	9	0.36075	0.00754564
srlA	D-Sorbitol	glucose	9.5	0.377425	0.00806613
srlA	D-Sorbitol	glucose	10	0.39375	0.00821726
srlA	D-Sorbitol	glucose	10.5	0.40985	0.00843228
srlA	D-Sorbitol	glucose	11	0.4241	0.00901739
srlA	D-Sorbitol	glucose	11.5	0.43755	0.00908093
srlA	D-Sorbitol	glucose	12	0.450675	0.00901494
srlA	D-Sorbitol	glucose	12.5	0.463225	0.00896228
srlA	D-Sorbitol	glucose	13	0.474775	0.00882095
srlA	D-Sorbitol	glucose	13.5	0.48605	0.00902755
srlA	D-Sorbitol	glucose	14	0.495975	0.00908749
srlA	D-Sorbitol	glucose	14.5	0.504875	0.00951959
srlA	D-Sorbitol	glucose	15	0.513825	0.00957753
srlA	D-Sorbitol	glucose	15.5	0.521475	0.00973803
srlA	D-Sorbitol	glucose	16	0.528875	0.010321
srlA	D-Sorbitol	glucose	16.5	0.53545	0.00984564
srlA	D-Sorbitol	glucose	17	0.541025	0.0109968
srlA	D-Sorbitol	glucose	17.5	0.547025	0.0111117
srlA	D-Sorbitol	glucose	18	0.5524	0.0113019
srlA	D-Sorbitol	glucose	18.5	0.556925	0.0119628
srlA	D-Sorbitol	glucose	19	0.5612	0.0118392
srlA	D-Sorbitol	glucose	19.5	0.566275	0.0131827
srlA	D-Sorbitol	glucose	20	0.57005	0.0135486
srlA	D-Sorbitol	glucose	20.5	0.57385	0.0145305
srlA	D-Sorbitol	glucose	21	0.577775	0.0149373
srlA	D-Sorbitol	glucose	21.5	0.581225	0.0156336
srlA	D-Sorbitol	glucose	22	0.5848	0.0169692
srlA	D-Sorbitol	glucose	22.5	0.5879	0.0177199
srlA	D-Sorbitol	glucose	23	0.59105	0.0186891
srlA	D-Sorbitol	glucose	23.5	0.5933	0.018883
srlA	D-Sorbitol	glucose	24	0.5951	0.0192465
srlA	D-Sorbitol	water	0	0.123925	0.00763299
srlA	D-Sorbitol	water	0.5	0.122425	0.00814959
srlA	D-Sorbitol	water	1	0.1195	0.00475885
srlA	D-Sorbitol	water	1.5	0.121	0.00520961
srlA	D-Sorbitol	water	2	0.118475	0.00821153
srlA	D-Sorbitol	water	2.5	0.116475	0.00272687
srlA	D-Sorbitol	water	3	0.11535	0.00368284
srlA	D-Sorbitol	water	3.5	0.121925	0.0051247
srlA	D-Sorbitol	water	4	0.120325	0.00625586
srlA	D-Sorbitol	water	4.5	0.120625	0.00388619
srlA	D-Sorbitol	water	5	0.123525	0.00563109
srlA	D-Sorbitol	water	5.5	0.1205	0.00815966
srlA	D-Sorbitol	water	6	0.12025	0.00360139
srlA	D-Sorbitol	water	6.5	0.124775	0.00288834
srlA	D-Sorbitol	water	7	0.12175	0.00334515
srlA	D-Sorbitol	water	7.5	0.1226	0.00716426
srlA	D-Sorbitol	water	8	0.119325	0.00616516
srlA	D-Sorbitol	water	8.5	0.1182	0.00635557
srlA	D-Sorbitol	water	9	0.121075	0.00679037
srlA	D-Sorbitol	water	9.5	0.118825	0.00873208
srlA	D-Sorbitol	water	10	0.124725	0.00379594
srlA	D-Sorbitol	water	10.5	0.120975	0.00477031
srlA	D-Sorbitol	water	11	0.1214	0.00614709
srlA	D-Sorbitol	water	11.5	0.1211	0.00816456
srlA	D-Sorbitol	water	12	0.1189	0.00502991
srlA	D-Sorbitol	water	12.5	0.118325	0.00583288
srlA	D-Sorbitol	water	13	0.115475	0.00462052
srlA	D-Sorbitol	water	13.5	0.122	0.00384101
srlA	D-Sorbitol	water	14	0.1182	0.00460435
srlA	D-Sorbitol	water	14.5	0.120025	0.00161529
srlA	D-Sorbitol	water	15	0.125325	0.00283358
srlA	D-Sorbitol	water	15.5	0.1223	0.0083658
srlA	D-Sorbitol	water	16	0.1224	0.00735844
srlA	D-Sorbitol	water	16.5	0.12295	0.00597132
srlA	D-Sorbitol	water	17	0.11865	0.00382317
srlA	D-Sorbitol	water	17.5	0.1214	0.00519102
srlA	D-Sorbitol	water	18	0.120425	0.00621148
srlA	D-Sorbitol	water	18.5	0.11625	0.00248931
srlA	D-Sorbitol	water	19	0.12225	0.00268142
srlA	D-Sorbitol	water	19.5	0.120475	0.00351319
srlA	D-Sorbitol	water	20	0.122275	0.00528481
srlA	D-Sorbitol	water	20.5	0.1168	0.0069728
srlA	D-Sorbitol	water	21	0.1222	0.00411582
srlA	D-Sorbitol	water	21.5	0.115925	0.00438663
srlA	D-Sorbitol	water	22	0.124475	0.00615
srlA	D-Sorbitol	water	22.5	0.11985	0.00688452
srlA	D-Sorbitol	water	23	0.119725	0.00333504
srlA	D-Sorbitol	water	23.5	0.118025	0.00536742
srlA	D-Sorbitol	water	24	0.118225	0.00656068
srlE	D-Sorbitol	substrate	0	0.143475	0.00966381
srlE	D-Sorbitol	substrate	0.5	0.125325	0.0037695
srlE	D-Sorbitol	substrate	1	0.1264	0.00332666
srlE	D-Sorbitol	substrate	1.5	0.127925	0.00358922
srlE	D-Sorbitol	substrate	2	0.1307	0.003948
srlE	D-Sorbitol	substrate	2.5	0.13435	0.00395769
srlE	D-Sorbitol	substrate	3	0.13675	0.00393658
srlE	D-Sorbitol	substrate	3.5	0.13905	0.00398873
srlE	D-Sorbitol	substrate	4	0.141325	0.00387589
srlE	D-Sorbitol	substrate	4.5	0.143625	0.00372682
srlE	D-Sorbitol	substrate	5	0.14545	0.00345495
srlE	D-Sorbitol	substrate	5.5	0.1474	0.00320104
srlE	D-Sorbitol	substrate	6	0.14915	0.0028688
srlE	D-Sorbitol	substrate	6.5	0.1512	0.00242212
srlE	D-Sorbitol	substrate	7	0.1532	0.00197821
srlE	D-Sorbitol	substrate	7.5	0.1549	0.00151658
srlE	D-Sorbitol	substrate	8	0.157	0.00111654
srlE	D-Sorbitol	substrate	8.5	0.158875	0.000767572
srlE	D-Sorbitol	substrate	9	0.16125	0.000450925
srlE	D-Sorbitol	substrate	9.5	0.16355	0.000665833
srlE	D-Sorbitol	substrate	10	0.165875	0.00102103
srlE	D-Sorbitol	substrate	10.5	0.168575	0.00155215
srlE	D-Sorbitol	substrate	11	0.17175	0.00232164
srlE	D-Sorbitol	substrate	11.5	0.175025	0.00314788
srlE	D-Sorbitol	substrate	12	0.178975	0.00429447
srlE	D-Sorbitol	substrate	12.5	0.183525	0.0054811
srlE	D-Sorbitol	substrate	13	0.1887	0.0068838
srlE	D-Sorbitol	substrate	13.5	0.1944	0.00792128
srlE	D-Sorbitol	substrate	14	0.20035	0.00898239
srlE	D-Sorbitol	substrate	14.5	0.206725	0.00993894
srlE	D-Sorbitol	substrate	15	0.2134	0.0105081
srlE	D-Sorbitol	substrate	15.5	0.219675	0.00975479
srlE	D-Sorbitol	substrate	16	0.22665	0.00926157
srlE	D-Sorbitol	substrate	16.5	0.2328	0.00841784
srlE	D-Sorbitol	substrate	17	0.238625	0.00730816
srlE	D-Sorbitol	substrate	17.5	0.244775	0.0061462
srlE	D-Sorbitol	substrate	18	0.250125	0.00535249
srlE	D-Sorbitol	substrate	18.5	0.2552	0.00424814
srlE	D-Sorbitol	substrate	19	0.2598	0.0040398
srlE	D-Sorbitol	substrate	19.5	0.264275	0.00348748
srlE	D-Sorbitol	substrate	20	0.2684	0.00302214
srlE	D-Sorbitol	substrate	20.5	0.2726	0.0024454
srlE	D-Sorbitol	substrate	21	0.2765	0.0020672
srlE	D-Sorbitol	substrate	21.5	0.27995	0.00201412
srlE	D-Sorbitol	substrate	22	0.283275	0.00233292
srlE	D-Sorbitol	substrate	22.5	0.2862	0.0025285
srlE	D-Sorbitol	substrate	23	0.289025	0.00315529
srlE	D-Sorbitol	substrate	23.5	0.2914	0.00361663
srlE	D-Sorbitol	substrate	24	0.29345	0.0040575
srlE	D-Sorbitol	glucose	0	0.1408	0.0134092
srlE	D-Sorbitol	glucose	0.5	0.126225	0.00305764
srlE	D-Sorbitol	glucose	1	0.12845	0.0030271
srlE	D-Sorbitol	glucose	1.5	0.1308	0.00300444
srlE	D-Sorbitol	glucose	2	0.1358	0.00352987
srlE	D-Sorbitol	glucose	2.5	0.1432	0.00440379
srlE	D-Sorbitol	glucose	3	0.157125	0.00631843
srlE	D-Sorbitol	glucose	3.5	0.17265	0.00825813
srlE	D-Sorbitol	glucose	4	0.194825	0.00968448
srlE	D-Sorbitol	glucose	4.5	0.2197	0.010775
srlE	D-Sorbitol	glucose	5	0.251	0.0137804
srlE	D-Sorbitol	glucose	5.5	0.27065	0.0128563
srlE	D-Sorbitol	glucose	6	0.2777	0.0141141
srlE	D-Sorbitol	glucose	6.5	0.2874	0.0146663
srlE	D-Sorbitol	glucose	7	0.2995	0.017142
srlE	D-Sorbitol	glucose	7.5	0.3212	0.023229
srlE	D-Sorbitol	glucose	8	0.34545	0.0225156
srlE	D-Sorbitol	glucose	8.5	0.363425	0.0249285
srlE	D-Sorbitol	glucose	9	0.384125	0.0292012
srlE	D-Sorbitol	glucose	9.5	0.405625	0.0331607
srlE	D-Sorbitol	glucose	10	0.42725	0.0349707
srlE	D-Sorbitol	glucose	10.5	0.4478	0.0367446
srlE	D-Sorbitol	glucose	11	0.4663	0.0375953
srlE	D-Sorbitol	glucose	11.5	0.481225	0.0377195
srlE	D-Sorbitol	glucose	12	0.49535	0.037896
srlE	D-Sorbitol	glucose	12.5	0.5099	0.039282
srlE	D-Sorbitol	glucose	13	0.52285	0.0394854
srlE	D-Sorbitol	glucose	13.5	0.536525	0.0410892
srlE	D-Sorbitol	glucose	14	0.547125	0.041283
srlE	D-Sorbitol	glucose	14.5	0.557725	0.0417244
srlE	D-Sorbitol	glucose	15	0.567225	0.0424104
srlE	D-Sorbitol	glucose	15.5	0.5763	0.0430661
srlE	D-Sorbitol	glucose	16	0.584125	0.0433445
srlE	D-Sorbitol	glucose	16.5	0.59185	0.0437256
srlE	D-Sorbitol	glucose	17	0.59845	0.0437156
srlE	D-Sorbitol	glucose	17.5	0.606375	0.0446706
srlE	D-Sorbitol	glucose	18	0.6126	0.0451865
srlE	D-Sorbitol	glucose	18.5	0.617975	0.0445835
srlE	D-Sorbitol	glucose	19	0.624025	0.045541
srlE	D-Sorbitol	glucose	19.5	0.629125	0.0458631
srlE	D-Sorbitol	glucose	20	0.6342	0.0469407
srlE	D-Sorbitol	glucose	20.5	0.639125	0.0479383
srlE	D-Sorbitol	glucose	21	0.6432	0.0481261
srlE	D-Sorbitol	glucose	21.5	0.647	0.0484895
srlE	D-Sorbitol	glucose	22	0.65115	0.0490908
srlE	D-Sorbitol	glucose	22.5	0.655125	0.0495019
srlE	D-Sorbitol	glucose	23	0.659175	0.0500913
srlE	D-Sorbitol	glucose	23.5	0.661725	0.0498789
srlE	D-Sorbitol	glucose	24	0.664475	0.0500564
srlE	D-Sorbitol	water	0	0.11525	0.0041829
srlE	D-Sorbitol	water	0.5	0.12375	0.00730137
srlE	D-Sorbitol	water	1	0.119475	0.00657185
srlE	D-Sorbitol	water	1.5	0.1197	0.00504447
srlE	D-Sorbitol	water	2	0.1275	0.00240693
srlE	D-Sorbitol	water	2.5	0.1214	0.0057735
srlE	D-Sorbitol	water	3	0.1224	0.00402823
srlE	D-Sorbitol	water	3.5	0.12165	0.00484045
srlE	D-Sorbitol	water	4	0.12045	0.00747507
srlE	D-Sorbitol	water	4.5	0.1227	0.00876698
srlE	D-Sorbitol	water	5	0.117	0.00626206
srlE	D-Sorbitol	water	5.5	0.11675	0.00510327
srlE	D-Sorbitol	water	6	0.115825	0.00711261
srlE	D-Sorbitol	water	6.5	0.11615	0.00750311
srlE	D-Sorbitol	water	7	0.115775	0.00794413
srlE	D-Sorbitol	water	7.5	0.122325	0.00789108
srlE	D-Sorbitol	water	8	0.120975	0.00329381
srlE	D-Sorbitol	water	8.5	0.12175	0.00085049
srlE	D-Sorbitol	water	9	0.11925	0.00701071
srlE	D-Sorbitol	water	9.5	0.118275	0.00463132
srlE	D-Sorbitol	water	10	0.1178	0.0076729
srlE	D-Sorbitol	water	10.5	0.11625	0.0049595
srlE	D-Sorbitol	water	11	0.1195	0.00132916
srlE	D-Sorbitol	water	11.5	0.126875	0.00226477
srlE	D-Sorbitol	water	12	0.117975	0.00677219
srlE	D-Sorbitol	water	12.5	0.114975	0.00551808
srlE	D-Sorbitol	water	13	0.125925	0.00324281
srlE	D-Sorbitol	water	13.5	0.120575	0.00744642
srlE	D-Sorbitol	water	14	0.120025	0.00885715
srlE	D-Sorbitol	water	14.5	0.119875	0.0051597
srlE	D-Sorbitol	water	15	0.115625	0.0043061
srlE	D-Sorbitol	water	15.5	0.119725	0.00520665
srlE	D-Sorbitol	water	16	0.1267	0.00291433
srlE	D-Sorbitol	water	16.5	0.114625	0.00520921
srlE	D-Sorbitol	water	17	0.121775	0.00656779
srlE	D-Sorbitol	water	17.5	0.11785	0.00467083
srlE	D-Sorbitol	water	18	0.1208	0.0072558
srlE	D-Sorbitol	water	18.5	0.122825	0.00616948
srlE	D-Sorbitol	water	19	0.1218	0.00814903
srlE	D-Sorbitol	water	19.5	0.12205	0.00646039
srlE	D-Sorbitol	water	20	0.124675	0.00320143
srlE	D-Sorbitol	water	20.5	0.121475	0.00803632
srlE	D-Sorbitol	water	21	0.114825	0.00471761
srlE	D-Sorbitol	water	21.5	0.123025	0.00586593
srlE	D-Sorbitol	water	22	0.118275	0.00289871
srlE	D-Sorbitol	water	22.5	0.124725	0.00562931
srlE	D-Sorbitol	water	23	0.119875	0.00848346
srlE	D-Sorbitol	water	23.5	0.121925	0.00575348
srlE	D-Sorbitol	water	24	0.114925	0.00258892
rbsk	D-Ribose	substrate	0	0.13795	0.0275323
rbsk	D-Ribose	substrate	0.5	0.139775	0.0166077
rbsk	D-Ribose	substrate	1	0.13955	0.0165563
rbsk	D-Ribose	substrate	1.5	0.13985	0.0156232
rbsk	D-Ribose	substrate	2	0.14005	0.0158834
rbsk	D-Ribose	substrate	2.5	0.140225	0.0163606
rbsk	D-Ribose	substrate	3	0.13935	0.0159057
rbsk	D-Ribose	substrate	3.5	0.13895	0.0150834
rbsk	D-Ribose	substrate	4	0.139125	0.0164423
rbsk	D-Ribose	substrate	4.5	0.1389	0.0161796
rbsk	D-Ribose	substrate	5	0.13815	0.0157331
rbsk	D-Ribose	substrate	5.5	0.1378	0.0152814
rbsk	D-Ribose	substrate	6	0.137925	0.0154836
rbsk	D-Ribose	substrate	6.5	0.1373	0.0149046
rbsk	D-Ribose	substrate	7	0.136975	0.0151381
rbsk	D-Ribose	substrate	7.5	0.137	0.0150375
rbsk	D-Ribose	substrate	8	0.13695	0.0150764
rbsk	D-Ribose	substrate	8.5	0.1376	0.0160185
rbsk	D-Ribose	substrate	9	0.137225	0.0154567
rbsk	D-Ribose	substrate	9.5	0.13765	0.0163198
rbsk	D-Ribose	substrate	10	0.137975	0.016833
rbsk	D-Ribose	substrate	10.5	0.13755	0.0167838
rbsk	D-Ribose	substrate	11	0.137625	0.0164654
rbsk	D-Ribose	substrate	11.5	0.138375	0.0179532
rbsk	D-Ribose	substrate	12	0.138225	0.0174052
rbsk	D-Ribose	substrate	12.5	0.138325	0.0175758
rbsk	D-Ribose	substrate	13	0.138125	0.017683
rbsk	D-Ribose	substrate	13.5	0.138525	0.01774
rbsk	D-Ribose	substrate	14	0.138525	0.0171479
rbsk	D-Ribose	substrate	14.5	0.139175	0.018429
rbsk	D-Ribose	substrate	15	0.139725	0.0189442
rbsk	D-Ribose	substrate	15.5	0.14095	0.0211522
rbsk	D-Ribose	substrate	16	0.1414	0.0211233
rbsk	D-Ribose	substrate	16.5	0.14095	0.020176
rbsk	D-Ribose	substrate	17	0.14095	0.0196089
rbsk	D-Ribose	substrate	17.5	0.141175	0.0197032
rbsk	D-Ribose	substrate	18	0.1415	0.0198801
rbsk	D-Ribose	substrate	18.5	0.14135	0.0192599
rbsk	D-Ribose	substrate	19	0.142175	0.0206893
rbsk	D-Ribose	substrate	19.5	0.141525	0.0192682
rbsk	D-Ribose	substrate	20	0.1425	0.0205529
rbsk	D-Ribose	substrate	20.5	0.142625	0.0205907
rbsk	D-Ribose	substrate	21	0.14305	0.0207098
rbsk	D-Ribose	substrate	21.5	0.1436	0.021726
rbsk	D-Ribose	substrate	22	0.143	0.0202983
rbsk	D-Ribose	substrate	22.5	0.144325	0.0221816
rbsk	D-Ribose	substrate	23	0.146225	0.0255471
rbsk	D-Ribose	substrate	23.5	0.14635	0.0252003
rbsk	D-Ribose	substrate	24	0.14535	0.0228353
rbsk	D-Ribose	glucose	0	0.12335	0.0142194
rbsk	D-Ribose	glucose	0.5	0.137075	0.0044873
rbsk	D-Ribose	glucose	1	0.137475	0.00521752
rbsk	D-Ribose	glucose	1.5	0.1355	0.00453358
rbsk	D-Ribose	glucose	2	0.1391	0.0048874
rbsk	D-Ribose	glucose	2.5	0.14555	0.00514101
rbsk	D-Ribose	glucose	3	0.155825	0.00602792
rbsk	D-Ribose	glucose	3.5	0.17095	0.00685347
rbsk	D-Ribose	glucose	4	0.187375	0.0077457
rbsk	D-Ribose	glucose	4.5	0.2086	0.00809774
rbsk	D-Ribose	glucose	5	0.22925	0.00827063
rbsk	D-Ribose	glucose	5.5	0.254025	0.00876066
rbsk	D-Ribose	glucose	6	0.272325	0.0106906
rbsk	D-Ribose	glucose	6.5	0.292575	0.011584
rbsk	D-Ribose	glucose	7	0.323175	0.0115598
rbsk	D-Ribose	glucose	7.5	0.35755	0.011443
rbsk	D-Ribose	glucose	8	0.3975	0.0106593
rbsk	D-Ribose	glucose	8.5	0.440925	0.0109883
rbsk	D-Ribose	glucose	9	0.494075	0.015754
rbsk	D-Ribose	glucose	9.5	0.5467	0.0125169
rbsk	D-Ribose	glucose	10	0.588725	0.0112281
rbsk	D-Ribose	glucose	10.5	0.6257	0.00943999
rbsk	D-Ribose	glucose	11	0.657175	0.00885038
rbsk	D-Ribose	glucose	11.5	0.68665	0.00893402
rbsk	D-Ribose	glucose	12	0.712325	0.00850897
rbsk	D-Ribose	glucose	12.5	0.7328	0.00695749
rbsk	D-Ribose	glucose	13	0.751	0.00611991
rbsk	D-Ribose	glucose	13.5	0.76725	0.00433705
rbsk	D-Ribose	glucose	14	0.78065	0.00593998
rbsk	D-Ribose	glucose	14.5	0.789925	0.00472749
rbsk	D-Ribose	glucose	15	0.798775	0.00424608
rbsk	D-Ribose	glucose	15.5	0.805325	0.00464928
rbsk	D-Ribose	glucose	16	0.80985	0.00452732
rbsk	D-Ribose	glucose	16.5	0.813175	0.00370978
rbsk	D-Ribose	glucose	17	0.8142	0.00444672
rbsk	D-Ribose	glucose	17.5	0.81405	0.00437912
rbsk	D-Ribose	glucose	18	0.812225	0.00381696
rbsk	D-Ribose	glucose	18.5	0.809925	0.00497753
rbsk	D-Ribose	glucose	19	0.807075	0.00451248
rbsk	D-Ribose	glucose	19.5	0.80395	0.00733462
rbsk	D-Ribose	glucose	20	0.800575	0.00791217
rbsk	D-Ribose	glucose	20.5	0.796825	0.00805455
rbsk	D-Ribose	glucose	21	0.793425	0.00812501
rbsk	D-Ribose	glucose	21.5	0.788925	0.00909629
rbsk	D-Ribose	glucose	22	0.785525	0.00997944
rbsk	D-Ribose	glucose	22.5	0.782325	0.00936923
rbsk	D-Ribose	glucose	23	0.77755	0.00974115
rbsk	D-Ribose	glucose	23.5	0.7724	0.0103267
rbsk	D-Ribose	glucose	24	0.767575	0.0106931
rbsk	D-Ribose	water	0	0.139675	0.0126603
rbsk	D-Ribose	water	0.5	0.143825	0.00559367
rbsk	D-Ribose	water	1	0.13665	0.00723579
rbsk	D-Ribose	water	1.5	0.1328	0.00660202
rbsk	D-Ribose	water	2	0.132975	0.00644845
rbsk	D-Ribose	water	2.5	0.133175	0.00663645
rbsk	D-Ribose	water	3	0.1328	0.00625193
rbsk	D-Ribose	water	3.5	0.1327	0.00593745
rbsk	D-Ribose	water	4	0.132625	0.00620235
rbsk	D-Ribose	water	4.5	0.1326	0.00551422
rbsk	D-Ribose	water	5	0.1327	0.00586117
rbsk	D-Ribose	water	5.5	0.1328	0.00621557
rbsk	D-Ribose	water	6	0.132725	0.00522135
rbsk	D-Ribose	water	6.5	0.132775	0.00558413
rbsk	D-Ribose	water	7	0.13235	0.00506853
rbsk	D-Ribose	water	7.5	0.133475	0.00559069
rbsk	D-Ribose	water	8	0.133	0.00537959
rbsk	D-Ribose	water	8.5	0.1335	0.00572829
rbsk	D-Ribose	water	9	0.133125	0.00539158
rbsk	D-Ribose	water	9.5	0.13375	0.00568771
rbsk	D-Ribose	water	10	0.13385	0.00567597
rbsk	D-Ribose	water	10.5	0.134475	0.005373
rbsk	D-Ribose	water	11	0.1352	0.00596825
rbsk	D-Ribose	water	11.5	0.13585	0.00593324
rbsk	D-Ribose	water	12	0.137025	0.00658806
rbsk	D-Ribose	water	12.5	0.1374	0.0063927
rbsk	D-Ribose	water	13	0.137475	0.00669795
rbsk	D-Ribose	water	13.5	0.1386	0.00729703
rbsk	D-Ribose	water	14	0.139825	0.00759665
rbsk	D-Ribose	water	14.5	0.139725	0.00762556
rbsk	D-Ribose	water	15	0.1405	0.0075569
rbsk	D-Ribose	water	15.5	0.1408	0.00805523
rbsk	D-Ribose	water	16	0.141075	0.00826655
rbsk	D-Ribose	water	16.5	0.14185	0.00843347
rbsk	D-Ribose	water	17	0.142	0.00898629
rbsk	D-Ribose	water	17.5	0.142325	0.00898605
rbsk	D-Ribose	water	18	0.14355	0.00987438
rbsk	D-Ribose	water	18.5	0.143175	0.00934287
rbsk	D-Ribose	water	19	0.143725	0.00983578
rbsk	D-Ribose	water	19.5	0.14365	0.00993328
rbsk	D-Ribose	water	20	0.14455	0.010222
rbsk	D-Ribose	water	20.5	0.144225	0.0106847
rbsk	D-Ribose	water	21	0.1446	0.00999066
rbsk	D-Ribose	water	21.5	0.145275	0.0113129
rbsk	D-Ribose	water	22	0.1459	0.0108459
rbsk	D-Ribose	water	22.5	0.145975	0.0116133
rbsk	D-Ribose	water	23	0.146925	0.0118145
rbsk	D-Ribose	water	23.5	0.147075	0.0127665
rbsk	D-Ribose	water	24	0.14765	0.0117111
srlB	D-Sorbitol	substrate	0	0.1364	0.0166715
srlB	D-Sorbitol	substrate	0.5	0.125725	0.00146373
srlB	D-Sorbitol	substrate	1	0.126475	0.00205325
srlB	D-Sorbitol	substrate	1.5	0.128825	0.00243772
srlB	D-Sorbitol	substrate	2	0.131975	0.00250383
srlB	D-Sorbitol	substrate	2.5	0.136625	0.00274515
srlB	D-Sorbitol	substrate	3	0.13805	0.00189473
srlB	D-Sorbitol	substrate	3.5	0.140125	0.00198221
srlB	D-Sorbitol	substrate	4	0.141625	0.00145
srlB	D-Sorbitol	substrate	4.5	0.144075	0.00142916
srlB	D-Sorbitol	substrate	5	0.14575	0.00126095
srlB	D-Sorbitol	substrate	5.5	0.1485	0.00212132
srlB	D-Sorbitol	substrate	6	0.15085	0.00322335
srlB	D-Sorbitol	substrate	6.5	0.15185	0.000718795
srlB	D-Sorbitol	substrate	7	0.153525	0.000741058
srlB	D-Sorbitol	substrate	7.5	0.154925	0.00088459
srlB	D-Sorbitol	substrate	8	0.157025	0.0012816
srlB	D-Sorbitol	substrate	8.5	0.158875	0.00143149
srlB	D-Sorbitol	substrate	9	0.161225	0.00179327
srlB	D-Sorbitol	substrate	9.5	0.1635	0.00220454
srlB	D-Sorbitol	substrate	10	0.1659	0.00255212
srlB	D-Sorbitol	substrate	10.5	0.168525	0.00292276
srlB	D-Sorbitol	substrate	11	0.17195	0.00339067
srlB	D-Sorbitol	substrate	11.5	0.175325	0.0039744
srlB	D-Sorbitol	substrate	12	0.1793	0.00471452
srlB	D-Sorbitol	substrate	12.5	0.183775	0.00567766
srlB	D-Sorbitol	substrate	13	0.18885	0.00654854
srlB	D-Sorbitol	substrate	13.5	0.1947	0.00738151
srlB	D-Sorbitol	substrate	14	0.20075	0.00817904
srlB	D-Sorbitol	substrate	14.5	0.2072	0.00896549
srlB	D-Sorbitol	substrate	15	0.2143	0.0101315
srlB	D-Sorbitol	substrate	15.5	0.2208	0.0101436
srlB	D-Sorbitol	substrate	16	0.22675	0.00922984
srlB	D-Sorbitol	substrate	16.5	0.232425	0.00821842
srlB	D-Sorbitol	substrate	17	0.237975	0.00715513
srlB	D-Sorbitol	substrate	17.5	0.2428	0.00688477
srlB	D-Sorbitol	substrate	18	0.247175	0.00695767
srlB	D-Sorbitol	substrate	18.5	0.251225	0.00640644
srlB	D-Sorbitol	substrate	19	0.254625	0.00621953
srlB	D-Sorbitol	substrate	19.5	0.2581	0.00611392
srlB	D-Sorbitol	substrate	20	0.2611	0.00601498
srlB	D-Sorbitol	substrate	20.5	0.26365	0.00574253
srlB	D-Sorbitol	substrate	21	0.26575	0.00601692
srlB	D-Sorbitol	substrate	21.5	0.267375	0.00584943
srlB	D-Sorbitol	substrate	22	0.268625	0.00592249
srlB	D-Sorbitol	substrate	22.5	0.269925	0.00610048
srlB	D-Sorbitol	substrate	23	0.27055	0.0061365
srlB	D-Sorbitol	substrate	23.5	0.271225	0.00619751
srlB	D-Sorbitol	substrate	24	0.271725	0.00618998
srlB	D-Sorbitol	glucose	0	0.13465	0.0112275
srlB	D-Sorbitol	glucose	0.5	0.123425	0.00232719
srlB	D-Sorbitol	glucose	1	0.125925	0.00204185
srlB	D-Sorbitol	glucose	1.5	0.12905	0.00221886
srlB	D-Sorbitol	glucose	2	0.13555	0.00222336
srlB	D-Sorbitol	glucose	2.5	0.141725	0.0028941
srlB	D-Sorbitol	glucose	3	0.1557	0.00381488
srlB	D-Sorbitol	glucose	3.5	0.17065	0.00491291
srlB	D-Sorbitol	glucose	4	0.19245	0.00546352
srlB	D-Sorbitol	glucose	4.5	0.217175	0.00675494
srlB	D-Sorbitol	glucose	5	0.2465	0.00792591
srlB	D-Sorbitol	glucose	5.5	0.26065	0.00854576
srlB	D-Sorbitol	glucose	6	0.2674	0.00898554
srlB	D-Sorbitol	glucose	6.5	0.27705	0.00901203
srlB	D-Sorbitol	glucose	7	0.28725	0.00951823
srlB	D-Sorbitol	glucose	7.5	0.310175	0.010275
srlB	D-Sorbitol	glucose	8	0.32895	0.0105355
srlB	D-Sorbitol	glucose	8.5	0.34365	0.011484
srlB	D-Sorbitol	glucose	9	0.3595	0.0126288
srlB	D-Sorbitol	glucose	9.5	0.376325	0.0140467
srlB	D-Sorbitol	glucose	10	0.39315	0.0168199
srlB	D-Sorbitol	glucose	10.5	0.40985	0.0181515
srlB	D-Sorbitol	glucose	11	0.426525	0.0194073
srlB	D-Sorbitol	glucose	11.5	0.44095	0.0204179
srlB	D-Sorbitol	glucose	12	0.454675	0.0213725
srlB	D-Sorbitol	glucose	12.5	0.4677	0.0225909
srlB	D-Sorbitol	glucose	13	0.479675	0.02341
srlB	D-Sorbitol	glucose	13.5	0.4906	0.024288
srlB	D-Sorbitol	glucose	14	0.50075	0.0251531
srlB	D-Sorbitol	glucose	14.5	0.509975	0.02587
srlB	D-Sorbitol	glucose	15	0.5185	0.0261627
srlB	D-Sorbitol	glucose	15.5	0.52615	0.02669
srlB	D-Sorbitol	glucose	16	0.533625	0.0270908
srlB	D-Sorbitol	glucose	16.5	0.540425	0.0274078
srlB	D-Sorbitol	glucose	17	0.546175	0.0282266
srlB	D-Sorbitol	glucose	17.5	0.55205	0.0279059
srlB	D-Sorbitol	glucose	18	0.557625	0.0288103
srlB	D-Sorbitol	glucose	18.5	0.5621	0.0291187
srlB	D-Sorbitol	glucose	19	0.566325	0.0296335
srlB	D-Sorbitol	glucose	19.5	0.570525	0.0303613
srlB	D-Sorbitol	glucose	20	0.574125	0.0310694
srlB	D-Sorbitol	glucose	20.5	0.5779	0.0322679
srlB	D-Sorbitol	glucose	21	0.581475	0.0325076
srlB	D-Sorbitol	glucose	21.5	0.5849	0.033116
srlB	D-Sorbitol	glucose	22	0.588325	0.0333552
srlB	D-Sorbitol	glucose	22.5	0.59145	0.0336835
srlB	D-Sorbitol	glucose	23	0.5942	0.0333717
srlB	D-Sorbitol	glucose	23.5	0.597125	0.0337263
srlB	D-Sorbitol	glucose	24	0.599375	0.033942
srlB	D-Sorbitol	water	0	0.12065	0.00310537
srlB	D-Sorbitol	water	0.5	0.117775	0.00410071
srlB	D-Sorbitol	water	1	0.1246	0.0062466
srlB	D-Sorbitol	water	1.5	0.12245	0.00560387
srlB	D-Sorbitol	water	2	0.1231	0.00504975
srlB	D-Sorbitol	water	2.5	0.1187	0.00635767
srlB	D-Sorbitol	water	3	0.119375	0.00548718
srlB	D-Sorbitol	water	3.5	0.117025	0.00565766
srlB	D-Sorbitol	water	4	0.11865	0.00668406
srlB	D-Sorbitol	water	4.5	0.11935	0.00749956
srlB	D-Sorbitol	water	5	0.124025	0.00453532
srlB	D-Sorbitol	water	5.5	0.11915	0.00492714
srlB	D-Sorbitol	water	6	0.1165	0.00839127
srlB	D-Sorbitol	water	6.5	0.122825	0.00436759
srlB	D-Sorbitol	water	7	0.12455	0.0030271
srlB	D-Sorbitol	water	7.5	0.11725	0.00783943
srlB	D-Sorbitol	water	8	0.113325	0.00152616
srlB	D-Sorbitol	water	8.5	0.11915	0.00828835
srlB	D-Sorbitol	water	9	0.1154	0.0043359
srlB	D-Sorbitol	water	9.5	0.1157	0.00403237
srlB	D-Sorbitol	water	10	0.122525	0.00555
srlB	D-Sorbitol	water	10.5	0.12525	0.00173109
srlB	D-Sorbitol	water	11	0.122	0.00750999
srlB	D-Sorbitol	water	11.5	0.12395	0.00330908
srlB	D-Sorbitol	water	12	0.122275	0.00528985
srlB	D-Sorbitol	water	12.5	0.11655	0.00358562
srlB	D-Sorbitol	water	13	0.12015	0.00988146
srlB	D-Sorbitol	water	13.5	0.119375	0.00632686
srlB	D-Sorbitol	water	14	0.1202	0.00547418
srlB	D-Sorbitol	water	14.5	0.11935	0.00749778
srlB	D-Sorbitol	water	15	0.11585	0.00569239
srlB	D-Sorbitol	water	15.5	0.11655	0.00583924
srlB	D-Sorbitol	water	16	0.126475	0.00299486
srlB	D-Sorbitol	water	16.5	0.1227	0.00830221
srlB	D-Sorbitol	water	17	0.1213	0.00625513
srlB	D-Sorbitol	water	17.5	0.119	0.0067582
srlB	D-Sorbitol	water	18	0.11505	0.00280535
srlB	D-Sorbitol	water	18.5	0.118425	0.00636311
srlB	D-Sorbitol	water	19	0.121125	0.00817858
srlB	D-Sorbitol	water	19.5	0.1204	0.00608605
srlB	D-Sorbitol	water	20	0.1233	0.00484355
srlB	D-Sorbitol	water	20.5	0.118275	0.00492367
srlB	D-Sorbitol	water	21	0.1164	0.00369414
srlB	D-Sorbitol	water	21.5	0.12105	0.0057761
srlB	D-Sorbitol	water	22	0.120675	0.00803632
srlB	D-Sorbitol	water	22.5	0.118875	0.00616299
srlB	D-Sorbitol	water	23	0.118775	0.00814877
srlB	D-Sorbitol	water	23.5	0.1166	0.00534852
srlB	D-Sorbitol	water	24	0.1197	0.00627322
sdhD	Succinic Acid	substrate	0	0.1332	0.0547391
sdhD	Succinic Acid	substrate	0.5	0.124175	0.0210847
sdhD	Succinic Acid	substrate	1	0.12305	0.0161358
sdhD	Succinic Acid	substrate	1.5	0.123475	0.0159744
sdhD	Succinic Acid	substrate	2	0.12395	0.0158083
sdhD	Succinic Acid	substrate	2.5	0.125325	0.0172345
sdhD	Succinic Acid	substrate	3	0.126275	0.0181149
sdhD	Succinic Acid	substrate	3.5	0.127075	0.0183832
sdhD	Succinic Acid	substrate	4	0.126875	0.0171471
sdhD	Succinic Acid	substrate	4.5	0.1272	0.0166841
sdhD	Succinic Acid	substrate	5	0.1277	0.0166259
sdhD	Succinic Acid	substrate	5.5	0.1284	0.017104
sdhD	Succinic Acid	substrate	6	0.129	0.0171622
sdhD	Succinic Acid	substrate	6.5	0.128875	0.0164852
sdhD	Succinic Acid	substrate	7	0.129725	0.0169885
sdhD	Succinic Acid	substrate	7.5	0.1302	0.0174063
sdhD	Succinic Acid	substrate	8	0.130925	0.0177344
sdhD	Succinic Acid	substrate	8.5	0.132025	0.0193036
sdhD	Succinic Acid	substrate	9	0.131625	0.0175405
sdhD	Succinic Acid	substrate	9.5	0.13225	0.0179942
sdhD	Succinic Acid	substrate	10	0.132125	0.0170308
sdhD	Succinic Acid	substrate	10.5	0.133	0.0175161
sdhD	Succinic Acid	substrate	11	0.133	0.0171338
sdhD	Succinic Acid	substrate	11.5	0.13395	0.018493
sdhD	Succinic Acid	substrate	12	0.135225	0.0200754
sdhD	Succinic Acid	substrate	12.5	0.135325	0.0193584
sdhD	Succinic Acid	substrate	13	0.136325	0.0206219
sdhD	Succinic Acid	substrate	13.5	0.136525	0.0204141
sdhD	Succinic Acid	substrate	14	0.136475	0.0194798
sdhD	Succinic Acid	substrate	14.5	0.13695	0.019824
sdhD	Succinic Acid	substrate	15	0.13835	0.02155
sdhD	Succinic Acid	substrate	15.5	0.1393	0.0228889
sdhD	Succinic Acid	substrate	16	0.139575	0.0225838
sdhD	Succinic Acid	substrate	16.5	0.140525	0.0238103
sdhD	Succinic Acid	substrate	17	0.1405	0.0231089
sdhD	Succinic Acid	substrate	17.5	0.140925	0.0233677
sdhD	Succinic Acid	substrate	18	0.140475	0.0215065
sdhD	Succinic Acid	substrate	18.5	0.141275	0.0224088
sdhD	Succinic Acid	substrate	19	0.1422	0.0233407
sdhD	Succinic Acid	substrate	19.5	0.143325	0.0249672
sdhD	Succinic Acid	substrate	20	0.143825	0.0250372
sdhD	Succinic Acid	substrate	20.5	0.144125	0.0248061
sdhD	Succinic Acid	substrate	21	0.14445	0.0250515
sdhD	Succinic Acid	substrate	21.5	0.14505	0.0253753
sdhD	Succinic Acid	substrate	22	0.14655	0.0273946
sdhD	Succinic Acid	substrate	22.5	0.146675	0.027283
sdhD	Succinic Acid	substrate	23	0.14675	0.0267448
sdhD	Succinic Acid	substrate	23.5	0.1483	0.02855
sdhD	Succinic Acid	substrate	24	0.148225	0.027949
sdhD	Succinic Acid	glucose	0	0.13793	0.013583
sdhD	Succinic Acid	glucose	0.5	0.127795	0.003575
sdhD	Succinic Acid	glucose	1	0.131617	0.006375
sdhD	Succinic Acid	glucose	1.5	0.135715	0.004656
sdhD	Succinic Acid	glucose	2	0.141598	0.005464
sdhD	Succinic Acid	glucose	2.5	0.152974	0.00424
sdhD	Succinic Acid	glucose	3	0.168048	0.004649
sdhD	Succinic Acid	glucose	3.5	0.187205	0.004386
sdhD	Succinic Acid	glucose	4	0.211662	0.006446
sdhD	Succinic Acid	glucose	4.5	0.240436	0.007327
sdhD	Succinic Acid	glucose	5	0.258875	0.004787
sdhD	Succinic Acid	glucose	5.5	0.270501	0.005676
sdhD	Succinic Acid	glucose	6	0.281732	0.006405
sdhD	Succinic Acid	glucose	6.5	0.294855	0.006713
sdhD	Succinic Acid	glucose	7	0.317151	0.008358
sdhD	Succinic Acid	glucose	7.5	0.338144	0.008517
sdhD	Succinic Acid	glucose	8	0.353759	0.008047
sdhD	Succinic Acid	glucose	8.5	0.371214	0.008899
sdhD	Succinic Acid	glucose	9	0.388011	0.00953
sdhD	Succinic Acid	glucose	9.5	0.403512	0.010657
sdhD	Succinic Acid	glucose	10	0.419978	0.009818
sdhD	Succinic Acid	glucose	10.5	0.433331	0.011112
sdhD	Succinic Acid	glucose	11	0.447501	0.011476
sdhD	Succinic Acid	glucose	11.5	0.458032	0.010796
sdhD	Succinic Acid	glucose	12	0.470374	0.012537
sdhD	Succinic Acid	glucose	12.5	0.47872	0.01204
sdhD	Succinic Acid	glucose	13	0.489412	0.012929
sdhD	Succinic Acid	glucose	13.5	0.495881	0.013384
sdhD	Succinic Acid	glucose	14	0.50407	0.013104
sdhD	Succinic Acid	glucose	14.5	0.511846	0.01427
sdhD	Succinic Acid	glucose	15	0.517816	0.014294
sdhD	Succinic Acid	glucose	15.5	0.526116	0.016585
sdhD	Succinic Acid	glucose	16	0.532373	0.016478
sdhD	Succinic Acid	glucose	16.5	0.537957	0.016031
sdhD	Succinic Acid	glucose	17	0.54192	0.017037
sdhD	Succinic Acid	glucose	17.5	0.547462	0.016236
sdhD	Succinic Acid	glucose	18	0.553558	0.016956
sdhD	Succinic Acid	glucose	18.5	0.557099	0.016423
sdhD	Succinic Acid	glucose	19	0.561747	0.017381
sdhD	Succinic Acid	glucose	19.5	0.565932	0.017261
sdhD	Succinic Acid	glucose	20	0.569203	0.017483
sdhD	Succinic Acid	glucose	20.5	0.572886	0.017698
sdhD	Succinic Acid	glucose	21	0.576995	0.017387
sdhD	Succinic Acid	glucose	21.5	0.580313	0.017929
sdhD	Succinic Acid	glucose	22	0.58291	0.018554
sdhD	Succinic Acid	glucose	22.5	0.585313	0.017939
sdhD	Succinic Acid	glucose	23	0.586755	0.018708
sdhD	Succinic Acid	glucose	23.5	0.589515	0.019244
sdhD	Succinic Acid	glucose	24	0.590883	0.018298
sdhD	Succinic Acid	water	0	0.1168	0.00273496
sdhD	Succinic Acid	water	0.5	0.11315	0.00284546
sdhD	Succinic Acid	water	1	0.124925	0.00691972
sdhD	Succinic Acid	water	1.5	0.114675	0.0044754
sdhD	Succinic Acid	water	2	0.12375	0.00462493
sdhD	Succinic Acid	water	2.5	0.119175	0.00642774
sdhD	Succinic Acid	water	3	0.123525	0.007424
sdhD	Succinic Acid	water	3.5	0.126225	0.0046234
sdhD	Succinic Acid	water	4	0.116875	0.00719508
sdhD	Succinic Acid	water	4.5	0.119325	0.00481344
sdhD	Succinic Acid	water	5	0.1227	0.00797538
sdhD	Succinic Acid	water	5.5	0.11595	0.00661035
sdhD	Succinic Acid	water	6	0.1213	0.00506425
sdhD	Succinic Acid	water	6.5	0.125	0.00532416
sdhD	Succinic Acid	water	7	0.1161	0.0031791
sdhD	Succinic Acid	water	7.5	0.119175	0.00753011
sdhD	Succinic Acid	water	8	0.122825	0.0035985
sdhD	Succinic Acid	water	8.5	0.12	0.0047124
sdhD	Succinic Acid	water	9	0.118925	0.00653063
sdhD	Succinic Acid	water	9.5	0.121575	0.00855624
sdhD	Succinic Acid	water	10	0.120125	0.00568412
sdhD	Succinic Acid	water	10.5	0.123375	0.00606706
sdhD	Succinic Acid	water	11	0.11815	0.00364646
sdhD	Succinic Acid	water	11.5	0.11795	0.00787295
sdhD	Succinic Acid	water	12	0.121525	0.0070802
sdhD	Succinic Acid	water	12.5	0.1163	0.00814903
sdhD	Succinic Acid	water	13	0.123175	0.00509207
sdhD	Succinic Acid	water	13.5	0.11885	0.003367
sdhD	Succinic Acid	water	14	0.12295	0.00523227
sdhD	Succinic Acid	water	14.5	0.119425	0.0055895
sdhD	Succinic Acid	water	15	0.124825	0.00408034
sdhD	Succinic Acid	water	15.5	0.1169	0.00102307
sdhD	Succinic Acid	water	16	0.117825	0.00787036
sdhD	Succinic Acid	water	16.5	0.116525	0.00285818
sdhD	Succinic Acid	water	17	0.11885	0.00529056
sdhD	Succinic Acid	water	17.5	0.11835	0.0093561
sdhD	Succinic Acid	water	18	0.11765	0.00546413
sdhD	Succinic Acid	water	18.5	0.117925	0.00647527
sdhD	Succinic Acid	water	19	0.12205	0.00527794
sdhD	Succinic Acid	water	19.5	0.122125	0.00398612
sdhD	Succinic Acid	water	20	0.118125	0.00819324
sdhD	Succinic Acid	water	20.5	0.119475	0.00912191
sdhD	Succinic Acid	water	21	0.120025	0.00547806
sdhD	Succinic Acid	water	21.5	0.115625	0.00348843
sdhD	Succinic Acid	water	22	0.115825	0.00517583
sdhD	Succinic Acid	water	22.5	0.11295	0.00247992
sdhD	Succinic Acid	water	23	0.11615	0.00474588
sdhD	Succinic Acid	water	23.5	0.119825	0.00703154
sdhD	Succinic Acid	water	24	0.117275	0.00657692
sdhB	Succinic Acid	substrate	0	0.1006	0.00117898
sdhB	Succinic Acid	substrate	0.5	0.1206	0.0057
sdhB	Succinic Acid	substrate	1	0.1184	0.00281603
sdhB	Succinic Acid	substrate	1.5	0.1185	0.0025865
sdhB	Succinic Acid	substrate	2	0.1185	0.00292062
sdhB	Succinic Acid	substrate	2.5	0.1184	0.00278388
sdhB	Succinic Acid	substrate	3	0.118933	0.00263122
sdhB	Succinic Acid	substrate	3.5	0.119267	0.00277549
sdhB	Succinic Acid	substrate	4	0.119467	0.00267644
sdhB	Succinic Acid	substrate	4.5	0.1199	0.00246374
sdhB	Succinic Acid	substrate	5	0.120133	0.00241109
sdhB	Succinic Acid	substrate	5.5	0.120267	0.00264071
sdhB	Succinic Acid	substrate	6	0.120567	0.00267644
sdhB	Succinic Acid	substrate	6.5	0.120867	0.00261598
sdhB	Succinic Acid	substrate	7	0.121	0.0025632
sdhB	Succinic Acid	substrate	7.5	0.121433	0.00241109
sdhB	Succinic Acid	substrate	8	0.122167	0.00225019
sdhB	Succinic Acid	substrate	8.5	0.1222	0.00266271
sdhB	Succinic Acid	substrate	9	0.123433	0.00162583
sdhB	Succinic Acid	substrate	9.5	0.122867	0.0029023
sdhB	Succinic Acid	substrate	10	0.123533	0.00247049
sdhB	Succinic Acid	substrate	10.5	0.126233	0.00170098
sdhB	Succinic Acid	substrate	11	0.124767	0.0020502
sdhB	Succinic Acid	substrate	11.5	0.1252	0.00220681
sdhB	Succinic Acid	substrate	12	0.1257	0.00185203
sdhB	Succinic Acid	substrate	12.5	0.125967	0.00240278
sdhB	Succinic Acid	substrate	13	0.1263	0.00236432
sdhB	Succinic Acid	substrate	13.5	0.126967	0.00185562
sdhB	Succinic Acid	substrate	14	0.128567	0.00110151
sdhB	Succinic Acid	substrate	14.5	0.1288	0.000964365
sdhB	Succinic Acid	substrate	15	0.132133	0.00530031
sdhB	Succinic Acid	substrate	15.5	0.130567	0.00201329
sdhB	Succinic Acid	substrate	16	0.131433	0.00306649
sdhB	Succinic Acid	substrate	16.5	0.145233	0.0261389
sdhB	Succinic Acid	substrate	17	0.1429	0.0211462
sdhB	Succinic Acid	substrate	17.5	0.1468	0.0276425
sdhB	Succinic Acid	substrate	18	0.144767	0.0235118
sdhB	Succinic Acid	substrate	18.5	0.159233	0.0476976
sdhB	Succinic Acid	substrate	19	0.1596	0.0478113
sdhB	Succinic Acid	substrate	19.5	0.173367	0.0708761
sdhB	Succinic Acid	substrate	20	0.176633	0.0761013
sdhB	Succinic Acid	substrate	20.5	0.186233	0.0922063
sdhB	Succinic Acid	substrate	21	0.172467	0.067583
sdhB	Succinic Acid	substrate	21.5	0.1815	0.0823634
sdhB	Succinic Acid	substrate	22	0.184367	0.0870691
sdhB	Succinic Acid	substrate	22.5	0.1797	0.0780325
sdhB	Succinic Acid	substrate	23	0.1904	0.0963924
sdhB	Succinic Acid	substrate	23.5	0.1907	0.0957858
sdhB	Succinic Acid	substrate	24	0.189067	0.0923521
sdhB	Succinic Acid	glucose	0	0.13793	0.013583
sdhB	Succinic Acid	glucose	0.5	0.127795	0.003575
sdhB	Succinic Acid	glucose	1	0.131617	0.006375
sdhB	Succinic Acid	glucose	1.5	0.135715	0.004656
sdhB	Succinic Acid	glucose	2	0.141598	0.005464
sdhB	Succinic Acid	glucose	2.5	0.152974	0.00424
sdhB	Succinic Acid	glucose	3	0.168048	0.004649
sdhB	Succinic Acid	glucose	3.5	0.187205	0.004386
sdhB	Succinic Acid	glucose	4	0.211662	0.006446
sdhB	Succinic Acid	glucose	4.5	0.240436	0.007327
sdhB	Succinic Acid	glucose	5	0.258875	0.004787
sdhB	Succinic Acid	glucose	5.5	0.270501	0.005676
sdhB	Succinic Acid	glucose	6	0.281732	0.006405
sdhB	Succinic Acid	glucose	6.5	0.294855	0.006713
sdhB	Succinic Acid	glucose	7	0.317151	0.008358
sdhB	Succinic Acid	glucose	7.5	0.338144	0.008517
sdhB	Succinic Acid	glucose	8	0.353759	0.008047
sdhB	Succinic Acid	glucose	8.5	0.371214	0.008899
sdhB	Succinic Acid	glucose	9	0.388011	0.00953
sdhB	Succinic Acid	glucose	9.5	0.403512	0.010657
sdhB	Succinic Acid	glucose	10	0.419978	0.009818
sdhB	Succinic Acid	glucose	10.5	0.433331	0.011112
sdhB	Succinic Acid	glucose	11	0.447501	0.011476
sdhB	Succinic Acid	glucose	11.5	0.458032	0.010796
sdhB	Succinic Acid	glucose	12	0.470374	0.012537
sdhB	Succinic Acid	glucose	12.5	0.47872	0.01204
sdhB	Succinic Acid	glucose	13	0.489412	0.012929
sdhB	Succinic Acid	glucose	13.5	0.495881	0.013384
sdhB	Succinic Acid	glucose	14	0.50407	0.013104
sdhB	Succinic Acid	glucose	14.5	0.511846	0.01427
sdhB	Succinic Acid	glucose	15	0.517816	0.014294
sdhB	Succinic Acid	glucose	15.5	0.526116	0.016585
sdhB	Succinic Acid	glucose	16	0.532373	0.016478
sdhB	Succinic Acid	glucose	16.5	0.537957	0.016031
sdhB	Succinic Acid	glucose	17	0.54192	0.017037
sdhB	Succinic Acid	glucose	17.5	0.547462	0.016236
sdhB	Succinic Acid	glucose	18	0.553558	0.016956
sdhB	Succinic Acid	glucose	18.5	0.557099	0.016423
sdhB	Succinic Acid	glucose	19	0.561747	0.017381
sdhB	Succinic Acid	glucose	19.5	0.565932	0.017261
sdhB	Succinic Acid	glucose	20	0.569203	0.017483
sdhB	Succinic Acid	glucose	20.5	0.572886	0.017698
sdhB	Succinic Acid	glucose	21	0.576995	0.017387
sdhB	Succinic Acid	glucose	21.5	0.580313	0.017929
sdhB	Succinic Acid	glucose	22	0.58291	0.018554
sdhB	Succinic Acid	glucose	22.5	0.585313	0.017939
sdhB	Succinic Acid	glucose	23	0.586755	0.018708
sdhB	Succinic Acid	glucose	23.5	0.589515	0.019244
sdhB	Succinic Acid	glucose	24	0.590883	0.018298
sdhB	Succinic Acid	water	0	0.115725	0.00459084
sdhB	Succinic Acid	water	0.5	0.119175	0.00775043
sdhB	Succinic Acid	water	1	0.121075	0.00326331
sdhB	Succinic Acid	water	1.5	0.12465	0.00291376
sdhB	Succinic Acid	water	2	0.120725	0.00723481
sdhB	Succinic Acid	water	2.5	0.122975	0.00629729
sdhB	Succinic Acid	water	3	0.1233	0.00532228
sdhB	Succinic Acid	water	3.5	0.120875	0.00609939
sdhB	Succinic Acid	water	4	0.119675	0.00625799
sdhB	Succinic Acid	water	4.5	0.1262	0.00141657
sdhB	Succinic Acid	water	5	0.125575	0.00418121
sdhB	Succinic Acid	water	5.5	0.11985	0.00446132
sdhB	Succinic Acid	water	6	0.124325	0.00332603
sdhB	Succinic Acid	water	6.5	0.118425	0.00660675
sdhB	Succinic Acid	water	7	0.123775	0.00675444
sdhB	Succinic Acid	water	7.5	0.1219	0.00323522
sdhB	Succinic Acid	water	8	0.12165	0.00366015
sdhB	Succinic Acid	water	8.5	0.120575	0.0025773
sdhB	Succinic Acid	water	9	0.117825	0.00590558
sdhB	Succinic Acid	water	9.5	0.11945	0.00750044
sdhB	Succinic Acid	water	10	0.1166	0.00785621
sdhB	Succinic Acid	water	10.5	0.118375	0.007612
sdhB	Succinic Acid	water	11	0.11395	0.0035294
sdhB	Succinic Acid	water	11.5	0.123175	0.00273663
sdhB	Succinic Acid	water	12	0.117575	0.00327452
sdhB	Succinic Acid	water	12.5	0.123425	0.00721774
sdhB	Succinic Acid	water	13	0.126975	0.00325
sdhB	Succinic Acid	water	13.5	0.12215	0.00556926
sdhB	Succinic Acid	water	14	0.115025	0.00391354
sdhB	Succinic Acid	water	14.5	0.122675	0.00785425
sdhB	Succinic Acid	water	15	0.11855	0.00442606
sdhB	Succinic Acid	water	15.5	0.117025	0.00721543
sdhB	Succinic Acid	water	16	0.117275	0.00312237
sdhB	Succinic Acid	water	16.5	0.1205	0.0074628
sdhB	Succinic Acid	water	17	0.1191	0.00817598
sdhB	Succinic Acid	water	17.5	0.119275	0.00795293
sdhB	Succinic Acid	water	18	0.1173	0.00630397
sdhB	Succinic Acid	water	18.5	0.11605	0.00355012
sdhB	Succinic Acid	water	19	0.118525	0.00492773
sdhB	Succinic Acid	water	19.5	0.1186	0.00766072
sdhB	Succinic Acid	water	20	0.116375	0.00517776
sdhB	Succinic Acid	water	20.5	0.118825	0.00686653
sdhB	Succinic Acid	water	21	0.11925	0.00716961
sdhB	Succinic Acid	water	21.5	0.121375	0.00499091
sdhB	Succinic Acid	water	22	0.12235	0.00792738
sdhB	Succinic Acid	water	22.5	0.1226	0.00362675
sdhB	Succinic Acid	water	23	0.1262	0.00108012
sdhB	Succinic Acid	water	23.5	0.123375	0.00442822
sdhB	Succinic Acid	water	24	0.11785	0.00610819
sdhC	Succinic Acid	substrate	0	0.115975	0.00326024
sdhC	Succinic Acid	substrate	0.5	0.12525	0.00323368
sdhC	Succinic Acid	substrate	1	0.126125	0.00300929
sdhC	Succinic Acid	substrate	1.5	0.126425	0.00288603
sdhC	Succinic Acid	substrate	2	0.126875	0.00287909
sdhC	Succinic Acid	substrate	2.5	0.127275	0.0031574
sdhC	Succinic Acid	substrate	3	0.1278	0.00326292
sdhC	Succinic Acid	substrate	3.5	0.12755	0.00307083
sdhC	Succinic Acid	substrate	4	0.12815	0.00337886
sdhC	Succinic Acid	substrate	4.5	0.1285	0.00332365
sdhC	Succinic Acid	substrate	5	0.1291	0.0036833
sdhC	Succinic Acid	substrate	5.5	0.1298	0.00353365
sdhC	Succinic Acid	substrate	6	0.1307	0.00407513
sdhC	Succinic Acid	substrate	6.5	0.1309	0.0038384
sdhC	Succinic Acid	substrate	7	0.1316	0.00417692
sdhC	Succinic Acid	substrate	7.5	0.13205	0.00441324
sdhC	Succinic Acid	substrate	8	0.133175	0.00502883
sdhC	Succinic Acid	substrate	8.5	0.133675	0.00480789
sdhC	Succinic Acid	substrate	9	0.1339	0.00450407
sdhC	Succinic Acid	substrate	9.5	0.1347	0.0050682
sdhC	Succinic Acid	substrate	10	0.135175	0.00488015
sdhC	Succinic Acid	substrate	10.5	0.135925	0.00504009
sdhC	Succinic Acid	substrate	11	0.13665	0.00541449
sdhC	Succinic Acid	substrate	11.5	0.137025	0.00519832
sdhC	Succinic Acid	substrate	12	0.137325	0.00479192
sdhC	Succinic Acid	substrate	12.5	0.1375	0.00433513
sdhC	Succinic Acid	substrate	13	0.138475	0.0050434
sdhC	Succinic Acid	substrate	13.5	0.139125	0.00526648
sdhC	Succinic Acid	substrate	14	0.139125	0.00473524
sdhC	Succinic Acid	substrate	14.5	0.140075	0.00498155
sdhC	Succinic Acid	substrate	15	0.139975	0.00443274
sdhC	Succinic Acid	substrate	15.5	0.14065	0.00469716
sdhC	Succinic Acid	substrate	16	0.14105	0.00464076
sdhC	Succinic Acid	substrate	16.5	0.1411	0.00414327
sdhC	Succinic Acid	substrate	17	0.141775	0.00429059
sdhC	Succinic Acid	substrate	17.5	0.142325	0.00427112
sdhC	Succinic Acid	substrate	18	0.142675	0.00438207
sdhC	Succinic Acid	substrate	18.5	0.142875	0.00428359
sdhC	Succinic Acid	substrate	19	0.1446	0.00556776
sdhC	Succinic Acid	substrate	19.5	0.145925	0.00676036
sdhC	Succinic Acid	substrate	20	0.14735	0.00878882
sdhC	Succinic Acid	substrate	20.5	0.148125	0.00961817
sdhC	Succinic Acid	substrate	21	0.149375	0.010053
sdhC	Succinic Acid	substrate	21.5	0.1496	0.0103647
sdhC	Succinic Acid	substrate	22	0.15005	0.0103542
sdhC	Succinic Acid	substrate	22.5	0.150975	0.0105875
sdhC	Succinic Acid	substrate	23	0.15145	0.0114235
sdhC	Succinic Acid	substrate	23.5	0.152025	0.0110861
sdhC	Succinic Acid	substrate	24	0.152875	0.0110443
sdhC	Succinic Acid	glucose	0	0.13763	0.014637
sdhC	Succinic Acid	glucose	0.5	0.126635	0.00283
sdhC	Succinic Acid	glucose	1	0.132538	0.002451
sdhC	Succinic Acid	glucose	1.5	0.135429	0.003996
sdhC	Succinic Acid	glucose	2	0.144679	0.005018
sdhC	Succinic Acid	glucose	2.5	0.153029	0.004449
sdhC	Succinic Acid	glucose	3	0.168918	0.00438
sdhC	Succinic Acid	glucose	3.5	0.188271	0.005797
sdhC	Succinic Acid	glucose	4	0.210841	0.006733
sdhC	Succinic Acid	glucose	4.5	0.238977	0.007448
sdhC	Succinic Acid	glucose	5	0.258207	0.005432
sdhC	Succinic Acid	glucose	5.5	0.269554	0.005819
sdhC	Succinic Acid	glucose	6	0.28069	0.005088
sdhC	Succinic Acid	glucose	6.5	0.295933	0.007037
sdhC	Succinic Acid	glucose	7	0.316416	0.007858
sdhC	Succinic Acid	glucose	7.5	0.338678	0.008944
sdhC	Succinic Acid	glucose	8	0.35521	0.007049
sdhC	Succinic Acid	glucose	8.5	0.370231	0.008587
sdhC	Succinic Acid	glucose	9	0.387212	0.00839
sdhC	Succinic Acid	glucose	9.5	0.403395	0.010995
sdhC	Succinic Acid	glucose	10	0.419372	0.010252
sdhC	Succinic Acid	glucose	10.5	0.434642	0.010256
sdhC	Succinic Acid	glucose	11	0.448181	0.010379
sdhC	Succinic Acid	glucose	11.5	0.457438	0.011753
sdhC	Succinic Acid	glucose	12	0.470232	0.011607
sdhC	Succinic Acid	glucose	12.5	0.480377	0.012874
sdhC	Succinic Acid	glucose	13	0.48756	0.013211
sdhC	Succinic Acid	glucose	13.5	0.497414	0.012457
sdhC	Succinic Acid	glucose	14	0.503287	0.013977
sdhC	Succinic Acid	glucose	14.5	0.511629	0.013159
sdhC	Succinic Acid	glucose	15	0.51821	0.016947
sdhC	Succinic Acid	glucose	15.5	0.526445	0.016367
sdhC	Succinic Acid	glucose	16	0.532747	0.01748
sdhC	Succinic Acid	glucose	16.5	0.538043	0.01567
sdhC	Succinic Acid	glucose	17	0.541361	0.017297
sdhC	Succinic Acid	glucose	17.5	0.547185	0.015713
sdhC	Succinic Acid	glucose	18	0.552432	0.016385
sdhC	Succinic Acid	glucose	18.5	0.557073	0.017372
sdhC	Succinic Acid	glucose	19	0.561271	0.016983
sdhC	Succinic Acid	glucose	19.5	0.564829	0.017601
sdhC	Succinic Acid	glucose	20	0.570119	0.017355
sdhC	Succinic Acid	glucose	20.5	0.573642	0.018053
sdhC	Succinic Acid	glucose	21	0.57601	0.017326
sdhC	Succinic Acid	glucose	21.5	0.580471	0.018664
sdhC	Succinic Acid	glucose	22	0.581908	0.017756
sdhC	Succinic Acid	glucose	22.5	0.585492	0.018823
sdhC	Succinic Acid	glucose	23	0.586828	0.019387
sdhC	Succinic Acid	glucose	23.5	0.588791	0.019114
sdhC	Succinic Acid	glucose	24	0.590445	0.018835
sdhC	Succinic Acid	water	0	0.11785	0.00491901
sdhC	Succinic Acid	water	0.5	0.1177	0.00562672
sdhC	Succinic Acid	water	1	0.12105	0.00697734
sdhC	Succinic Acid	water	1.5	0.1176	0.00634403
sdhC	Succinic Acid	water	2	0.124075	0.00435689
sdhC	Succinic Acid	water	2.5	0.120125	0.00527849
sdhC	Succinic Acid	water	3	0.11345	0.00244472
sdhC	Succinic Acid	water	3.5	0.119575	0.00551324
sdhC	Succinic Acid	water	4	0.11185	0.00251727
sdhC	Succinic Acid	water	4.5	0.12045	0.00198242
sdhC	Succinic Acid	water	5	0.119325	0.00321079
sdhC	Succinic Acid	water	5.5	0.121075	0.00523856
sdhC	Succinic Acid	water	6	0.125075	0.00317214
sdhC	Succinic Acid	water	6.5	0.115775	0.00550053
sdhC	Succinic Acid	water	7	0.11755	0.00792696
sdhC	Succinic Acid	water	7.5	0.120375	0.00609282
sdhC	Succinic Acid	water	8	0.12145	0.00468793
sdhC	Succinic Acid	water	8.5	0.12275	0.00390256
sdhC	Succinic Acid	water	9	0.117725	0.00856091
sdhC	Succinic Acid	water	9.5	0.1188	0.00635243
sdhC	Succinic Acid	water	10	0.121925	0.00881868
sdhC	Succinic Acid	water	10.5	0.122325	0.00738348
sdhC	Succinic Acid	water	11	0.11605	0.00715099
sdhC	Succinic Acid	water	11.5	0.118025	0.00394747
sdhC	Succinic Acid	water	12	0.1184	0.00273618
sdhC	Succinic Acid	water	12.5	0.1207	0.00652942
sdhC	Succinic Acid	water	13	0.11945	0.00167829
sdhC	Succinic Acid	water	13.5	0.1198	0.00699142
sdhC	Succinic Acid	water	14	0.120725	0.00416043
sdhC	Succinic Acid	water	14.5	0.12015	0.00686853
sdhC	Succinic Acid	water	15	0.12255	0.00287576
sdhC	Succinic Acid	water	15.5	0.12	0.00594138
sdhC	Succinic Acid	water	16	0.125475	0.00486441
sdhC	Succinic Acid	water	16.5	0.118975	0.00508224
sdhC	Succinic Acid	water	17	0.121575	0.00283711
sdhC	Succinic Acid	water	17.5	0.1173	0.00581893
sdhC	Succinic Acid	water	18	0.1222	0.00540555
sdhC	Succinic Acid	water	18.5	0.121625	0.00650147
sdhC	Succinic Acid	water	19	0.118875	0.0075804
sdhC	Succinic Acid	water	19.5	0.122225	0.00492773
sdhC	Succinic Acid	water	20	0.1127	0.00327923
sdhC	Succinic Acid	water	20.5	0.1148	0.00134412
sdhC	Succinic Acid	water	21	0.118125	0.00745447
sdhC	Succinic Acid	water	21.5	0.118975	0.00953323
sdhC	Succinic Acid	water	22	0.122175	0.007612
sdhC	Succinic Acid	water	22.5	0.11815	0.00450592
sdhC	Succinic Acid	water	23	0.117	0.00282017
sdhC	Succinic Acid	water	23.5	0.1208	0.00761577
sdhC	Succinic Acid	water	24	0.116725	0.00313728
sdhA	Succinic Acid	substrate	0	0.098625	0.0045843
sdhA	Succinic Acid	substrate	0.5	0.1227	0.00392343
sdhA	Succinic Acid	substrate	1	0.124	0.00410772
sdhA	Succinic Acid	substrate	1.5	0.124275	0.00375089
sdhA	Succinic Acid	substrate	2	0.12485	0.00379517
sdhA	Succinic Acid	substrate	2.5	0.125175	0.00391269
sdhA	Succinic Acid	substrate	3	0.12575	0.0039111
sdhA	Succinic Acid	substrate	3.5	0.125975	0.00396264
sdhA	Succinic Acid	substrate	4	0.12615	0.0038863
sdhA	Succinic Acid	substrate	4.5	0.126675	0.00396264
sdhA	Succinic Acid	substrate	5	0.126975	0.00391269
sdhA	Succinic Acid	substrate	5.5	0.12755	0.00388029
sdhA	Succinic Acid	substrate	6	0.12785	0.00395432
sdhA	Succinic Acid	substrate	6.5	0.127975	0.00396264
sdhA	Succinic Acid	substrate	7	0.128225	0.00397104
sdhA	Succinic Acid	substrate	7.5	0.128525	0.00403598
sdhA	Succinic Acid	substrate	8	0.128975	0.00412422
sdhA	Succinic Acid	substrate	8.5	0.1293	0.00401248
sdhA	Succinic Acid	substrate	9	0.1297	0.00419603
sdhA	Succinic Acid	substrate	9.5	0.12995	0.00414447
sdhA	Succinic Acid	substrate	10	0.130425	0.00413229
sdhA	Succinic Acid	substrate	10.5	0.130625	0.00432233
sdhA	Succinic Acid	substrate	11	0.13105	0.0043455
sdhA	Succinic Acid	substrate	11.5	0.131625	0.00427658
sdhA	Succinic Acid	substrate	12	0.131925	0.00424215
sdhA	Succinic Acid	substrate	12.5	0.132425	0.00437598
sdhA	Succinic Acid	substrate	13	0.132825	0.00441616
sdhA	Succinic Acid	substrate	13.5	0.13305	0.00445758
sdhA	Succinic Acid	substrate	14	0.133575	0.0044395
sdhA	Succinic Acid	substrate	14.5	0.1342	0.00468117
sdhA	Succinic Acid	substrate	15	0.1345	0.00471027
sdhA	Succinic Acid	substrate	15.5	0.134675	0.00481274
sdhA	Succinic Acid	substrate	16	0.1353	0.00465403
sdhA	Succinic Acid	substrate	16.5	0.135775	0.00486921
sdhA	Succinic Acid	substrate	17	0.13615	0.0047592
sdhA	Succinic Acid	substrate	17.5	0.13635	0.00486518
sdhA	Succinic Acid	substrate	18	0.13685	0.00488023
sdhA	Succinic Acid	substrate	18.5	0.13715	0.00477947
sdhA	Succinic Acid	substrate	19	0.137675	0.00479192
sdhA	Succinic Acid	substrate	19.5	0.138125	0.00490399
sdhA	Succinic Acid	substrate	20	0.1384	0.00489217
sdhA	Succinic Acid	substrate	20.5	0.1388	0.00481318
sdhA	Succinic Acid	substrate	21	0.13935	0.00496286
sdhA	Succinic Acid	substrate	21.5	0.139825	0.00506713
sdhA	Succinic Acid	substrate	22	0.13995	0.0052469
sdhA	Succinic Acid	substrate	22.5	0.1406	0.00515817
sdhA	Succinic Acid	substrate	23	0.140925	0.00512339
sdhA	Succinic Acid	substrate	23.5	0.141225	0.0052239
sdhA	Succinic Acid	substrate	24	0.14175	0.00531005
sdhA	Succinic Acid	glucose	0	0.136775	0.013363
sdhA	Succinic Acid	glucose	0.5	0.12705	0.00460833
sdhA	Succinic Acid	glucose	1	0.131075	0.00458285
sdhA	Succinic Acid	glucose	1.5	0.135075	0.00459665
sdhA	Succinic Acid	glucose	2	0.142075	0.00453532
sdhA	Succinic Acid	glucose	2.5	0.152225	0.00447912
sdhA	Succinic Acid	glucose	3	0.167625	0.00451101
sdhA	Succinic Acid	glucose	3.5	0.187025	0.00498088
sdhA	Succinic Acid	glucose	4	0.21125	0.0061852
sdhA	Succinic Acid	glucose	4.5	0.2397	0.00684446
sdhA	Succinic Acid	glucose	5	0.258425	0.00511623
sdhA	Succinic Acid	glucose	5.5	0.269725	0.00517711
sdhA	Succinic Acid	glucose	6	0.28145	0.00585634
sdhA	Succinic Acid	glucose	6.5	0.295125	0.00645207
sdhA	Succinic Acid	glucose	7	0.317575	0.00862723
sdhA	Succinic Acid	glucose	7.5	0.33785	0.00825772
sdhA	Succinic Acid	glucose	8	0.354075	0.00762119
sdhA	Succinic Acid	glucose	8.5	0.37075	0.00846345
sdhA	Succinic Acid	glucose	9	0.387575	0.00917656
sdhA	Succinic Acid	glucose	9.5	0.404275	0.0102581
sdhA	Succinic Acid	glucose	10	0.419775	0.0101749
sdhA	Succinic Acid	glucose	10.5	0.434	0.0108882
sdhA	Succinic Acid	glucose	11	0.44685	0.0109637
sdhA	Succinic Acid	glucose	11.5	0.4586	0.0111884
sdhA	Succinic Acid	glucose	12	0.469725	0.0120179
sdhA	Succinic Acid	glucose	12.5	0.47925	0.0117231
sdhA	Succinic Acid	glucose	13	0.4884	0.0126557
sdhA	Succinic Acid	glucose	13.5	0.496575	0.012844
sdhA	Succinic Acid	glucose	14	0.503575	0.0130679
sdhA	Succinic Acid	glucose	14.5	0.51125	0.0138508
sdhA	Succinic Acid	glucose	15	0.518	0.0134766
sdhA	Succinic Acid	glucose	15.5	0.5255	0.0163242
sdhA	Succinic Acid	glucose	16	0.531875	0.0162065
sdhA	Succinic Acid	glucose	16.5	0.5372	0.0164645
sdhA	Succinic Acid	glucose	17	0.542425	0.0166189
sdhA	Succinic Acid	glucose	17.5	0.5477	0.0164671
sdhA	Succinic Acid	glucose	18	0.5531	0.0166187
sdhA	Succinic Acid	glucose	18.5	0.557325	0.0166103
sdhA	Succinic Acid	glucose	19	0.5619	0.0170972
sdhA	Succinic Acid	glucose	19.5	0.565675	0.0169008
sdhA	Succinic Acid	glucose	20	0.5699	0.0173576
sdhA	Succinic Acid	glucose	20.5	0.57335	0.0172152
sdhA	Succinic Acid	glucose	21	0.576775	0.0176511
sdhA	Succinic Acid	glucose	21.5	0.5802	0.0172964
sdhA	Succinic Acid	glucose	22	0.58235	0.0182169
sdhA	Succinic Acid	glucose	22.5	0.5849	0.01808
sdhA	Succinic Acid	glucose	23	0.5866	0.0185391
sdhA	Succinic Acid	glucose	23.5	0.589025	0.019016
sdhA	Succinic Acid	glucose	24	0.591325	0.0185437
sdhA	Succinic Acid	water	0	0.1233	0.00283196
sdhA	Succinic Acid	water	0.5	0.122075	0.00709759
sdhA	Succinic Acid	water	1	0.12385	0.0040739
sdhA	Succinic Acid	water	1.5	0.120075	0.00617326
sdhA	Succinic Acid	water	2	0.1226	0.00518524
sdhA	Succinic Acid	water	2.5	0.114825	0.00417483
sdhA	Succinic Acid	water	3	0.117975	0.00496614
sdhA	Succinic Acid	water	3.5	0.116625	0.0053854
sdhA	Succinic Acid	water	4	0.127075	0.00180808
sdhA	Succinic Acid	water	4.5	0.113725	0.00301482
sdhA	Succinic Acid	water	5	0.1186	0.00435813
sdhA	Succinic Acid	water	5.5	0.123475	0.00653625
sdhA	Succinic Acid	water	6	0.120675	0.00902344
sdhA	Succinic Acid	water	6.5	0.1222	0.00543139
sdhA	Succinic Acid	water	7	0.123825	0.00733456
sdhA	Succinic Acid	water	7.5	0.12265	0.00710375
sdhA	Succinic Acid	water	8	0.12105	0.00462637
sdhA	Succinic Acid	water	8.5	0.11845	0.00544702
sdhA	Succinic Acid	water	9	0.124075	0.00526838
sdhA	Succinic Acid	water	9.5	0.116025	0.00461257
sdhA	Succinic Acid	water	10	0.1206	0.00421347
sdhA	Succinic Acid	water	10.5	0.1158	0.00460941
sdhA	Succinic Acid	water	11	0.11735	0.00195363
sdhA	Succinic Acid	water	11.5	0.1245	0.00333766
sdhA	Succinic Acid	water	12	0.12405	0.0058175
sdhA	Succinic Acid	water	12.5	0.123525	0.00417961
sdhA	Succinic Acid	water	13	0.116975	0.00833042
sdhA	Succinic Acid	water	13.5	0.1169	0.00408003
sdhA	Succinic Acid	water	14	0.1217	0.00454826
sdhA	Succinic Acid	water	14.5	0.11885	0.00836082
sdhA	Succinic Acid	water	15	0.1243	0.00416733
sdhA	Succinic Acid	water	15.5	0.11665	0.00412674
sdhA	Succinic Acid	water	16	0.122425	0.00448878
sdhA	Succinic Acid	water	16.5	0.1223	0.00706682
sdhA	Succinic Acid	water	17	0.122225	0.00610266
sdhA	Succinic Acid	water	17.5	0.122425	0.00613806
sdhA	Succinic Acid	water	18	0.126425	0.00411208
sdhA	Succinic Acid	water	18.5	0.119725	0.0017595
sdhA	Succinic Acid	water	19	0.1253	0.00321662
sdhA	Succinic Acid	water	19.5	0.120975	0.00625373
sdhA	Succinic Acid	water	20	0.1179	0.00843603
sdhA	Succinic Acid	water	20.5	0.118175	0.00774096
sdhA	Succinic Acid	water	21	0.12005	0.00277429
sdhA	Succinic Acid	water	21.5	0.12405	0.00482252
sdhA	Succinic Acid	water	22	0.120625	0.0087252
sdhA	Succinic Acid	water	22.5	0.1137	0.00305396
sdhA	Succinic Acid	water	23	0.1223	0.00854946
sdhA	Succinic Acid	water	23.5	0.121525	0.00593373
sdhA	Succinic Acid	water	24	0.1184	0.00661362
srlD	D-Sorbitol	substrate	0	0.106075	0.00863419
srlD	D-Sorbitol	substrate	0.5	0.122925	0.00297027
srlD	D-Sorbitol	substrate	1	0.126075	0.00327859
srlD	D-Sorbitol	substrate	1.5	0.127	0.00350523
srlD	D-Sorbitol	substrate	2	0.128725	0.00371248
srlD	D-Sorbitol	substrate	2.5	0.1313	0.00398581
srlD	D-Sorbitol	substrate	3	0.13465	0.00414447
srlD	D-Sorbitol	substrate	3.5	0.13765	0.00361893
srlD	D-Sorbitol	substrate	4	0.137875	0.00297811
srlD	D-Sorbitol	substrate	4.5	0.138225	0.00292731
srlD	D-Sorbitol	substrate	5	0.138425	0.00292276
srlD	D-Sorbitol	substrate	5.5	0.1389	0.00286705
srlD	D-Sorbitol	substrate	6	0.139225	0.0029624
srlD	D-Sorbitol	substrate	6.5	0.13935	0.00285482
srlD	D-Sorbitol	substrate	7	0.139475	0.0027933
srlD	D-Sorbitol	substrate	7.5	0.139475	0.00267005
srlD	D-Sorbitol	substrate	8	0.139625	0.00268126
srlD	D-Sorbitol	substrate	8.5	0.139525	0.00258118
srlD	D-Sorbitol	substrate	9	0.139425	0.00257601
srlD	D-Sorbitol	substrate	9.5	0.1394	0.00233666
srlD	D-Sorbitol	substrate	10	0.13915	0.0025671
srlD	D-Sorbitol	substrate	10.5	0.138975	0.00241437
srlD	D-Sorbitol	substrate	11	0.13885	0.00249466
srlD	D-Sorbitol	substrate	11.5	0.138775	0.00245136
srlD	D-Sorbitol	substrate	12	0.138675	0.00241437
srlD	D-Sorbitol	substrate	12.5	0.13845	0.00246779
srlD	D-Sorbitol	substrate	13	0.138375	0.0024878
srlD	D-Sorbitol	substrate	13.5	0.138225	0.00230561
srlD	D-Sorbitol	substrate	14	0.138175	0.00221566
srlD	D-Sorbitol	substrate	14.5	0.13815	0.00236291
srlD	D-Sorbitol	substrate	15	0.1379	0.00219545
srlD	D-Sorbitol	substrate	15.5	0.13775	0.00231589
srlD	D-Sorbitol	substrate	16	0.1378	0.00229928
srlD	D-Sorbitol	substrate	16.5	0.137775	0.00216545
srlD	D-Sorbitol	substrate	17	0.1377	0.00208006
srlD	D-Sorbitol	substrate	17.5	0.137575	0.00201225
srlD	D-Sorbitol	substrate	18	0.13765	0.00201412
srlD	D-Sorbitol	substrate	18.5	0.137575	0.00181177
srlD	D-Sorbitol	substrate	19	0.13765	0.00210476
srlD	D-Sorbitol	substrate	19.5	0.137375	0.00218842
srlD	D-Sorbitol	substrate	20	0.13725	0.00231012
srlD	D-Sorbitol	substrate	20.5	0.137225	0.0023782
srlD	D-Sorbitol	substrate	21	0.1372	0.00254296
srlD	D-Sorbitol	substrate	21.5	0.137275	0.00272565
srlD	D-Sorbitol	substrate	22	0.13685	0.00271968
srlD	D-Sorbitol	substrate	22.5	0.137025	0.00271953
srlD	D-Sorbitol	substrate	23	0.137225	0.00180624
srlD	D-Sorbitol	substrate	23.5	0.137325	0.00203695
srlD	D-Sorbitol	substrate	24	0.137175	0.0022036
srlD	D-Sorbitol	glucose	0	0.110225	0.00668051
srlD	D-Sorbitol	glucose	0.5	0.1268	0.00294165
srlD	D-Sorbitol	glucose	1	0.1305	0.00285073
srlD	D-Sorbitol	glucose	1.5	0.13395	0.00318381
srlD	D-Sorbitol	glucose	2	0.1402	0.00364509
srlD	D-Sorbitol	glucose	2.5	0.1502	0.00457311
srlD	D-Sorbitol	glucose	3	0.1631	0.00579252
srlD	D-Sorbitol	glucose	3.5	0.182025	0.00848032
srlD	D-Sorbitol	glucose	4	0.20525	0.0115104
srlD	D-Sorbitol	glucose	4.5	0.234575	0.0152432
srlD	D-Sorbitol	glucose	5	0.260175	0.0148697
srlD	D-Sorbitol	glucose	5.5	0.271925	0.0108834
srlD	D-Sorbitol	glucose	6	0.2803	0.0120363
srlD	D-Sorbitol	glucose	6.5	0.291	0.0135846
srlD	D-Sorbitol	glucose	7	0.308675	0.017562
srlD	D-Sorbitol	glucose	7.5	0.331575	0.0190799
srlD	D-Sorbitol	glucose	8	0.351125	0.0197871
srlD	D-Sorbitol	glucose	8.5	0.3695	0.0218568
srlD	D-Sorbitol	glucose	9	0.386775	0.0235954
srlD	D-Sorbitol	glucose	9.5	0.403425	0.0255311
srlD	D-Sorbitol	glucose	10	0.42055	0.0267933
srlD	D-Sorbitol	glucose	10.5	0.436175	0.0271181
srlD	D-Sorbitol	glucose	11	0.450875	0.0277502
srlD	D-Sorbitol	glucose	11.5	0.465275	0.0291946
srlD	D-Sorbitol	glucose	12	0.4788	0.0294918
srlD	D-Sorbitol	glucose	12.5	0.49155	0.0303739
srlD	D-Sorbitol	glucose	13	0.5033	0.0311985
srlD	D-Sorbitol	glucose	13.5	0.514425	0.0317832
srlD	D-Sorbitol	glucose	14	0.524675	0.0318041
srlD	D-Sorbitol	glucose	14.5	0.53455	0.0323108
srlD	D-Sorbitol	glucose	15	0.543075	0.0329191
srlD	D-Sorbitol	glucose	15.5	0.551	0.0325639
srlD	D-Sorbitol	glucose	16	0.558975	0.0338799
srlD	D-Sorbitol	glucose	16.5	0.56625	0.0338971
srlD	D-Sorbitol	glucose	17	0.572975	0.0341588
srlD	D-Sorbitol	glucose	17.5	0.579425	0.0347642
srlD	D-Sorbitol	glucose	18	0.585725	0.0343441
srlD	D-Sorbitol	glucose	18.5	0.590475	0.0345093
srlD	D-Sorbitol	glucose	19	0.59755	0.0351436
srlD	D-Sorbitol	glucose	19.5	0.602525	0.0355568
srlD	D-Sorbitol	glucose	20	0.608325	0.0359303
srlD	D-Sorbitol	glucose	20.5	0.6132	0.0357535
srlD	D-Sorbitol	glucose	21	0.617875	0.0359668
srlD	D-Sorbitol	glucose	21.5	0.622875	0.036105
srlD	D-Sorbitol	glucose	22	0.626325	0.0364566
srlD	D-Sorbitol	glucose	22.5	0.630125	0.0361086
srlD	D-Sorbitol	glucose	23	0.63375	0.0367595
srlD	D-Sorbitol	glucose	23.5	0.63795	0.0375134
srlD	D-Sorbitol	glucose	24	0.641325	0.0379904
srlD	D-Sorbitol	water	0	0.12425	0.00591185
srlD	D-Sorbitol	water	0.5	0.122725	0.00669496
srlD	D-Sorbitol	water	1	0.126425	0.00126853
srlD	D-Sorbitol	water	1.5	0.1152	0.00294958
srlD	D-Sorbitol	water	2	0.119025	0.00386986
srlD	D-Sorbitol	water	2.5	0.11795	0.00800562
srlD	D-Sorbitol	water	3	0.12015	0.00501498
srlD	D-Sorbitol	water	3.5	0.117925	0.00771983
srlD	D-Sorbitol	water	4	0.118675	0.00679773
srlD	D-Sorbitol	water	4.5	0.120725	0.00705095
srlD	D-Sorbitol	water	5	0.1193	0.00711758
srlD	D-Sorbitol	water	5.5	0.12115	0.0073867
srlD	D-Sorbitol	water	6	0.12075	0.00908424
srlD	D-Sorbitol	water	6.5	0.121125	0.00906215
srlD	D-Sorbitol	water	7	0.1207	0.00671466
srlD	D-Sorbitol	water	7.5	0.1184	0.00713349
srlD	D-Sorbitol	water	8	0.120475	0.00638403
srlD	D-Sorbitol	water	8.5	0.120025	0.00551808
srlD	D-Sorbitol	water	9	0.11595	0.00616036
srlD	D-Sorbitol	water	9.5	0.122325	0.0037642
srlD	D-Sorbitol	water	10	0.120325	0.00744911
srlD	D-Sorbitol	water	10.5	0.119625	0.00724724
srlD	D-Sorbitol	water	11	0.120975	0.00549811
srlD	D-Sorbitol	water	11.5	0.1216	0.00469042
srlD	D-Sorbitol	water	12	0.1242	0.00651665
srlD	D-Sorbitol	water	12.5	0.118525	0.00643344
srlD	D-Sorbitol	water	13	0.121775	0.00803342
srlD	D-Sorbitol	water	13.5	0.1226	0.00436119
srlD	D-Sorbitol	water	14	0.12195	0.00316912
srlD	D-Sorbitol	water	14.5	0.121825	0.00614349
srlD	D-Sorbitol	water	15	0.1243	0.00560714
srlD	D-Sorbitol	water	15.5	0.1214	0.00722819
srlD	D-Sorbitol	water	16	0.11855	0.00595455
srlD	D-Sorbitol	water	16.5	0.122625	0.00354436
srlD	D-Sorbitol	water	17	0.12365	0.00593212
srlD	D-Sorbitol	water	17.5	0.1175	0.00504579
srlD	D-Sorbitol	water	18	0.124575	0.00606925
srlD	D-Sorbitol	water	18.5	0.118475	0.00760104
srlD	D-Sorbitol	water	19	0.1211	0.00430891
srlD	D-Sorbitol	water	19.5	0.1211	0.00741035
srlD	D-Sorbitol	water	20	0.12165	0.0063037
srlD	D-Sorbitol	water	20.5	0.11715	0.00321299
srlD	D-Sorbitol	water	21	0.121275	0.00867386
srlD	D-Sorbitol	water	21.5	0.12295	0.00823833
srlD	D-Sorbitol	water	22	0.120975	0.00576043
srlD	D-Sorbitol	water	22.5	0.11685	0.00622388
srlD	D-Sorbitol	water	23	0.118875	0.00255783
srlD	D-Sorbitol	water	23.5	0.11775	0.00496152
srlD	D-Sorbitol	water	24	0.119275	0.00742311
bglX	α-D-Lactose	substrate	0	0.130625	0.012509
bglX	α-D-Lactose	substrate	0.5	0.11935	0.00300721
bglX	α-D-Lactose	substrate	1	0.119275	0.0037695
bglX	α-D-Lactose	substrate	1.5	0.11855	0.00417093
bglX	α-D-Lactose	substrate	2	0.1193	0.00444897
bglX	α-D-Lactose	substrate	2.5	0.12	0.00458112
bglX	α-D-Lactose	substrate	3	0.120875	0.00456974
bglX	α-D-Lactose	substrate	3.5	0.121325	0.00446197
bglX	α-D-Lactose	substrate	4	0.121975	0.00421298
bglX	α-D-Lactose	substrate	4.5	0.1224	0.00430581
bglX	α-D-Lactose	substrate	5	0.12275	0.00433782
bglX	α-D-Lactose	substrate	5.5	0.123125	0.00436071
bglX	α-D-Lactose	substrate	6	0.12355	0.00429457
bglX	α-D-Lactose	substrate	6.5	0.1237	0.00421979
bglX	α-D-Lactose	substrate	7	0.12375	0.00433013
bglX	α-D-Lactose	substrate	7.5	0.1241	0.00454973
bglX	α-D-Lactose	substrate	8	0.12425	0.00456837
bglX	α-D-Lactose	substrate	8.5	0.1246	0.00454973
bglX	α-D-Lactose	substrate	9	0.124725	0.00463852
bglX	α-D-Lactose	substrate	9.5	0.12505	0.00479896
bglX	α-D-Lactose	substrate	10	0.1253	0.00489217
bglX	α-D-Lactose	substrate	10.5	0.12565	0.00474025
bglX	α-D-Lactose	substrate	11	0.125975	0.00460317
bglX	α-D-Lactose	substrate	11.5	0.126175	0.00447316
bglX	α-D-Lactose	substrate	12	0.126725	0.00473594
bglX	α-D-Lactose	substrate	12.5	0.12705	0.00474025
bglX	α-D-Lactose	substrate	13	0.1272	0.00476165
bglX	α-D-Lactose	substrate	13.5	0.12755	0.00458148
bglX	α-D-Lactose	substrate	14	0.128075	0.00453459
bglX	α-D-Lactose	substrate	14.5	0.128525	0.00424058
bglX	α-D-Lactose	substrate	15	0.12895	0.00424617
bglX	α-D-Lactose	substrate	15.5	0.12885	0.00459311
bglX	α-D-Lactose	substrate	16	0.1295	0.00442116
bglX	α-D-Lactose	substrate	16.5	0.129825	0.00438739
bglX	α-D-Lactose	substrate	17	0.130125	0.00420981
bglX	α-D-Lactose	substrate	17.5	0.1307	0.00372827
bglX	α-D-Lactose	substrate	18	0.134025	0.00647115
bglX	α-D-Lactose	substrate	18.5	0.131275	0.00398947
bglX	α-D-Lactose	substrate	19	0.131775	0.00362985
bglX	α-D-Lactose	substrate	19.5	0.131775	0.00395759
bglX	α-D-Lactose	substrate	20	0.132425	0.00386038
bglX	α-D-Lactose	substrate	20.5	0.1327	0.00371304
bglX	α-D-Lactose	substrate	21	0.132975	0.00338071
bglX	α-D-Lactose	substrate	21.5	0.135875	0.00502883
bglX	α-D-Lactose	substrate	22	0.133825	0.00336687
bglX	α-D-Lactose	substrate	22.5	0.1394	0.00955685
bglX	α-D-Lactose	substrate	23	0.134875	0.00275605
bglX	α-D-Lactose	substrate	23.5	0.134925	0.00302035
bglX	α-D-Lactose	substrate	24	0.1404	0.0101163
bglX	α-D-Lactose	glucose	0	0.131425	0.0090706
bglX	α-D-Lactose	glucose	0.5	0.117425	0.00313089
bglX	α-D-Lactose	glucose	1	0.1198	0.00332666
bglX	α-D-Lactose	glucose	1.5	0.123925	0.00378627
bglX	α-D-Lactose	glucose	2	0.130975	0.00472043
bglX	α-D-Lactose	glucose	2.5	0.14195	0.00603462
bglX	α-D-Lactose	glucose	3	0.15905	0.00834446
bglX	α-D-Lactose	glucose	3.5	0.1837	0.0109505
bglX	α-D-Lactose	glucose	4	0.21045	0.0117685
bglX	α-D-Lactose	glucose	4.5	0.240825	0.0122178
bglX	α-D-Lactose	glucose	5	0.275725	0.0140566
bglX	α-D-Lactose	glucose	5.5	0.292025	0.0170561
bglX	α-D-Lactose	glucose	6	0.309325	0.0177943
bglX	α-D-Lactose	glucose	6.5	0.3313	0.0174919
bglX	α-D-Lactose	glucose	7	0.367125	0.0153241
bglX	α-D-Lactose	glucose	7.5	0.411	0.0153794
bglX	α-D-Lactose	glucose	8	0.456475	0.0152448
bglX	α-D-Lactose	glucose	8.5	0.505025	0.014193
bglX	α-D-Lactose	glucose	9	0.555	0.0125786
bglX	α-D-Lactose	glucose	9.5	0.60045	0.0141745
bglX	α-D-Lactose	glucose	10	0.640675	0.0154241
bglX	α-D-Lactose	glucose	10.5	0.676425	0.0173767
bglX	α-D-Lactose	glucose	11	0.7069	0.0189949
bglX	α-D-Lactose	glucose	11.5	0.73315	0.0191563
bglX	α-D-Lactose	glucose	12	0.755975	0.0206214
bglX	α-D-Lactose	glucose	12.5	0.77565	0.0213595
bglX	α-D-Lactose	glucose	13	0.792325	0.021684
bglX	α-D-Lactose	glucose	13.5	0.8073	0.0214813
bglX	α-D-Lactose	glucose	14	0.819675	0.0217429
bglX	α-D-Lactose	glucose	14.5	0.830425	0.0221312
bglX	α-D-Lactose	glucose	15	0.839425	0.0207067
bglX	α-D-Lactose	glucose	15.5	0.845825	0.0182976
bglX	α-D-Lactose	glucose	16	0.84925	0.0176994
bglX	α-D-Lactose	glucose	16.5	0.850925	0.0159602
bglX	α-D-Lactose	glucose	17	0.851325	0.0151271
bglX	α-D-Lactose	glucose	17.5	0.850925	0.0147475
bglX	α-D-Lactose	glucose	18	0.850225	0.0136339
bglX	α-D-Lactose	glucose	18.5	0.84815	0.0123888
bglX	α-D-Lactose	glucose	19	0.8464	0.0122934
bglX	α-D-Lactose	glucose	19.5	0.843575	0.0114098
bglX	α-D-Lactose	glucose	20	0.840625	0.0108217
bglX	α-D-Lactose	glucose	20.5	0.837375	0.0101395
bglX	α-D-Lactose	glucose	21	0.833425	0.0094051
bglX	α-D-Lactose	glucose	21.5	0.829525	0.0091976
bglX	α-D-Lactose	glucose	22	0.825125	0.00942139
bglX	α-D-Lactose	glucose	22.5	0.821625	0.00887257
bglX	α-D-Lactose	glucose	23	0.817425	0.00918273
bglX	α-D-Lactose	glucose	23.5	0.8136	0.00971631
bglX	α-D-Lactose	glucose	24	0.811175	0.00969549
bglX	α-D-Lactose	water	0	0.1217	0.00649769
bglX	α-D-Lactose	water	0.5	0.11635	0.00623351
bglX	α-D-Lactose	water	1	0.1197	0.00639218
bglX	α-D-Lactose	water	1.5	0.116525	0.00681292
bglX	α-D-Lactose	water	2	0.117775	0.00527723
bglX	α-D-Lactose	water	2.5	0.117725	0.0062851
bglX	α-D-Lactose	water	3	0.11885	0.00185203
bglX	α-D-Lactose	water	3.5	0.121325	0.00750172
bglX	α-D-Lactose	water	4	0.1162	0.00463249
bglX	α-D-Lactose	water	4.5	0.121375	0.00894404
bglX	α-D-Lactose	water	5	0.123525	0.00345193
bglX	α-D-Lactose	water	5.5	0.118325	0.00705473
bglX	α-D-Lactose	water	6	0.118225	0.00418201
bglX	α-D-Lactose	water	6.5	0.11735	0.00640026
bglX	α-D-Lactose	water	7	0.11875	0.0051124
bglX	α-D-Lactose	water	7.5	0.116925	0.00560141
bglX	α-D-Lactose	water	8	0.1241	0.00593408
bglX	α-D-Lactose	water	8.5	0.122025	0.00722421
bglX	α-D-Lactose	water	9	0.122125	0.00540578
bglX	α-D-Lactose	water	9.5	0.117175	0.00868308
bglX	α-D-Lactose	water	10	0.115725	0.00494056
bglX	α-D-Lactose	water	10.5	0.115175	0.00438739
bglX	α-D-Lactose	water	11	0.121225	0.00372503
bglX	α-D-Lactose	water	11.5	0.1155	0.00433974
bglX	α-D-Lactose	water	12	0.119775	0.00754249
bglX	α-D-Lactose	water	12.5	0.116675	0.00796843
bglX	α-D-Lactose	water	13	0.115725	0.00213288
bglX	α-D-Lactose	water	13.5	0.120225	0.00661986
bglX	α-D-Lactose	water	14	0.121625	0.00559784
bglX	α-D-Lactose	water	14.5	0.122825	0.00525888
bglX	α-D-Lactose	water	15	0.121775	0.00754868
bglX	α-D-Lactose	water	15.5	0.12035	0.00730137
bglX	α-D-Lactose	water	16	0.12085	0.0070259
bglX	α-D-Lactose	water	16.5	0.117875	0.00776847
bglX	α-D-Lactose	water	17	0.1214	0.00528835
bglX	α-D-Lactose	water	17.5	0.1204	0.00500799
bglX	α-D-Lactose	water	18	0.1214	0.0061736
bglX	α-D-Lactose	water	18.5	0.1197	0.00538331
bglX	α-D-Lactose	water	19	0.11545	0.00250666
bglX	α-D-Lactose	water	19.5	0.126425	0.00263613
bglX	α-D-Lactose	water	20	0.115325	0.00743029
bglX	α-D-Lactose	water	20.5	0.1198	0.00526181
bglX	α-D-Lactose	water	21	0.11935	0.00836999
bglX	α-D-Lactose	water	21.5	0.1251	0.00343705
bglX	α-D-Lactose	water	22	0.126375	0.00325205
bglX	α-D-Lactose	water	22.5	0.119225	0.00342576
bglX	α-D-Lactose	water	23	0.1238	0.00259358
bglX	α-D-Lactose	water	23.5	0.122425	0.0070802
bglX	α-D-Lactose	water	24	0.12025	0.00314272
dgoA	D-GalactonicAcid-γ-Lactone	substrate	0	0.1419	0.0650083
dgoA	D-GalactonicAcid-γ-Lactone	substrate	0.5	0.13565	0.031516
dgoA	D-GalactonicAcid-γ-Lactone	substrate	1	0.133775	0.0267325
dgoA	D-GalactonicAcid-γ-Lactone	substrate	1.5	0.134625	0.0274148
dgoA	D-GalactonicAcid-γ-Lactone	substrate	2	0.1357	0.0283773
dgoA	D-GalactonicAcid-γ-Lactone	substrate	2.5	0.1362	0.0278984
dgoA	D-GalactonicAcid-γ-Lactone	substrate	3	0.13625	0.0265378
dgoA	D-GalactonicAcid-γ-Lactone	substrate	3.5	0.135625	0.0247491
dgoA	D-GalactonicAcid-γ-Lactone	substrate	4	0.136025	0.0246905
dgoA	D-GalactonicAcid-γ-Lactone	substrate	4.5	0.136175	0.0237922
dgoA	D-GalactonicAcid-γ-Lactone	substrate	5	0.136525	0.0243652
dgoA	D-GalactonicAcid-γ-Lactone	substrate	5.5	0.1374	0.0259208
dgoA	D-GalactonicAcid-γ-Lactone	substrate	6	0.13805	0.025801
dgoA	D-GalactonicAcid-γ-Lactone	substrate	6.5	0.137925	0.0262354
dgoA	D-GalactonicAcid-γ-Lactone	substrate	7	0.138575	0.0271913
dgoA	D-GalactonicAcid-γ-Lactone	substrate	7.5	0.138725	0.0270429
dgoA	D-GalactonicAcid-γ-Lactone	substrate	8	0.13855	0.0264213
dgoA	D-GalactonicAcid-γ-Lactone	substrate	8.5	0.1392	0.0274536
dgoA	D-GalactonicAcid-γ-Lactone	substrate	9	0.139575	0.0276124
dgoA	D-GalactonicAcid-γ-Lactone	substrate	9.5	0.14015	0.0286915
dgoA	D-GalactonicAcid-γ-Lactone	substrate	10	0.140925	0.0291091
dgoA	D-GalactonicAcid-γ-Lactone	substrate	10.5	0.140675	0.0282724
dgoA	D-GalactonicAcid-γ-Lactone	substrate	11	0.14165	0.0294145
dgoA	D-GalactonicAcid-γ-Lactone	substrate	11.5	0.14155	0.0283364
dgoA	D-GalactonicAcid-γ-Lactone	substrate	12	0.14285	0.0309493
dgoA	D-GalactonicAcid-γ-Lactone	substrate	12.5	0.1443	0.0330528
dgoA	D-GalactonicAcid-γ-Lactone	substrate	13	0.1444	0.033517
dgoA	D-GalactonicAcid-γ-Lactone	substrate	13.5	0.145175	0.0331923
dgoA	D-GalactonicAcid-γ-Lactone	substrate	14	0.146425	0.0353718
dgoA	D-GalactonicAcid-γ-Lactone	substrate	14.5	0.14705	0.0358209
dgoA	D-GalactonicAcid-γ-Lactone	substrate	15	0.14705	0.0356145
dgoA	D-GalactonicAcid-γ-Lactone	substrate	15.5	0.148125	0.0371599
dgoA	D-GalactonicAcid-γ-Lactone	substrate	16	0.149075	0.0380705
dgoA	D-GalactonicAcid-γ-Lactone	substrate	16.5	0.1487	0.0370005
dgoA	D-GalactonicAcid-γ-Lactone	substrate	17	0.150125	0.0391043
dgoA	D-GalactonicAcid-γ-Lactone	substrate	17.5	0.150175	0.0386304
dgoA	D-GalactonicAcid-γ-Lactone	substrate	18	0.1502	0.0380537
dgoA	D-GalactonicAcid-γ-Lactone	substrate	18.5	0.15155	0.0404189
dgoA	D-GalactonicAcid-γ-Lactone	substrate	19	0.151875	0.0403292
dgoA	D-GalactonicAcid-γ-Lactone	substrate	19.5	0.1533	0.0431856
dgoA	D-GalactonicAcid-γ-Lactone	substrate	20	0.1544	0.0453165
dgoA	D-GalactonicAcid-γ-Lactone	substrate	20.5	0.152375	0.04074
dgoA	D-GalactonicAcid-γ-Lactone	substrate	21	0.15445	0.0439333
dgoA	D-GalactonicAcid-γ-Lactone	substrate	21.5	0.154225	0.0440307
dgoA	D-GalactonicAcid-γ-Lactone	substrate	22	0.15555	0.0460102
dgoA	D-GalactonicAcid-γ-Lactone	substrate	22.5	0.156275	0.0470099
dgoA	D-GalactonicAcid-γ-Lactone	substrate	23	0.158475	0.0511892
dgoA	D-GalactonicAcid-γ-Lactone	substrate	23.5	0.15865	0.0509464
dgoA	D-GalactonicAcid-γ-Lactone	substrate	24	0.1582	0.0496492
dgoA	D-GalactonicAcid-γ-Lactone	glucose	0	0.120575	0.01783
dgoA	D-GalactonicAcid-γ-Lactone	glucose	0.5	0.12775	0.00759583
dgoA	D-GalactonicAcid-γ-Lactone	glucose	1	0.127425	0.00682953
dgoA	D-GalactonicAcid-γ-Lactone	glucose	1.5	0.1326	0.0074802
dgoA	D-GalactonicAcid-γ-Lactone	glucose	2	0.14275	0.00921466
dgoA	D-GalactonicAcid-γ-Lactone	glucose	2.5	0.159725	0.0107367
dgoA	D-GalactonicAcid-γ-Lactone	glucose	3	0.1836	0.0127638
dgoA	D-GalactonicAcid-γ-Lactone	glucose	3.5	0.208775	0.0142313
dgoA	D-GalactonicAcid-γ-Lactone	glucose	4	0.24235	0.0161157
dgoA	D-GalactonicAcid-γ-Lactone	glucose	4.5	0.277775	0.0173957
dgoA	D-GalactonicAcid-γ-Lactone	glucose	5	0.29165	0.0174284
dgoA	D-GalactonicAcid-γ-Lactone	glucose	5.5	0.301225	0.0179773
dgoA	D-GalactonicAcid-γ-Lactone	glucose	6	0.312175	0.0174935
dgoA	D-GalactonicAcid-γ-Lactone	glucose	6.5	0.32755	0.0205161
dgoA	D-GalactonicAcid-γ-Lactone	glucose	7	0.350475	0.0233694
dgoA	D-GalactonicAcid-γ-Lactone	glucose	7.5	0.37855	0.0240628
dgoA	D-GalactonicAcid-γ-Lactone	glucose	8	0.401375	0.0240318
dgoA	D-GalactonicAcid-γ-Lactone	glucose	8.5	0.424	0.0223298
dgoA	D-GalactonicAcid-γ-Lactone	glucose	9	0.447625	0.0209543
dgoA	D-GalactonicAcid-γ-Lactone	glucose	9.5	0.469825	0.021328
dgoA	D-GalactonicAcid-γ-Lactone	glucose	10	0.49055	0.0209435
dgoA	D-GalactonicAcid-γ-Lactone	glucose	10.5	0.509075	0.0220152
dgoA	D-GalactonicAcid-γ-Lactone	glucose	11	0.525725	0.0217
dgoA	D-GalactonicAcid-γ-Lactone	glucose	11.5	0.541375	0.0217938
dgoA	D-GalactonicAcid-γ-Lactone	glucose	12	0.5567	0.022393
dgoA	D-GalactonicAcid-γ-Lactone	glucose	12.5	0.5705	0.0217094
dgoA	D-GalactonicAcid-γ-Lactone	glucose	13	0.583225	0.0230626
dgoA	D-GalactonicAcid-γ-Lactone	glucose	13.5	0.59495	0.0226993
dgoA	D-GalactonicAcid-γ-Lactone	glucose	14	0.6056	0.0229653
dgoA	D-GalactonicAcid-γ-Lactone	glucose	14.5	0.615975	0.0230335
dgoA	D-GalactonicAcid-γ-Lactone	glucose	15	0.62555	0.0230018
dgoA	D-GalactonicAcid-γ-Lactone	glucose	15.5	0.6346	0.0244078
dgoA	D-GalactonicAcid-γ-Lactone	glucose	16	0.642875	0.0232164
dgoA	D-GalactonicAcid-γ-Lactone	glucose	16.5	0.65005	0.0246629
dgoA	D-GalactonicAcid-γ-Lactone	glucose	17	0.657075	0.0238296
dgoA	D-GalactonicAcid-γ-Lactone	glucose	17.5	0.66295	0.0246404
dgoA	D-GalactonicAcid-γ-Lactone	glucose	18	0.6691	0.0252936
dgoA	D-GalactonicAcid-γ-Lactone	glucose	18.5	0.6769	0.0296494
dgoA	D-GalactonicAcid-γ-Lactone	glucose	19	0.6793	0.0260763
dgoA	D-GalactonicAcid-γ-Lactone	glucose	19.5	0.6835	0.0254077
dgoA	D-GalactonicAcid-γ-Lactone	glucose	20	0.687675	0.0265241
dgoA	D-GalactonicAcid-γ-Lactone	glucose	20.5	0.6908	0.0252947
dgoA	D-GalactonicAcid-γ-Lactone	glucose	21	0.6942	0.0257455
dgoA	D-GalactonicAcid-γ-Lactone	glucose	21.5	0.6966	0.025356
dgoA	D-GalactonicAcid-γ-Lactone	glucose	22	0.69925	0.0247814
dgoA	D-GalactonicAcid-γ-Lactone	glucose	22.5	0.702275	0.0254132
dgoA	D-GalactonicAcid-γ-Lactone	glucose	23	0.703725	0.0248034
dgoA	D-GalactonicAcid-γ-Lactone	glucose	23.5	0.70635	0.0257939
dgoA	D-GalactonicAcid-γ-Lactone	glucose	24	0.70615	0.0227803
dgoA	D-GalactonicAcid-γ-Lactone	water	0	0.132225	0.0175066
dgoA	D-GalactonicAcid-γ-Lactone	water	0.5	0.1376	0.00661715
dgoA	D-GalactonicAcid-γ-Lactone	water	1	0.12935	0.00605668
dgoA	D-GalactonicAcid-γ-Lactone	water	1.5	0.127925	0.00652297
dgoA	D-GalactonicAcid-γ-Lactone	water	2	0.127675	0.00575695
dgoA	D-GalactonicAcid-γ-Lactone	water	2.5	0.128325	0.00567472
dgoA	D-GalactonicAcid-γ-Lactone	water	3	0.1293	0.00649051
dgoA	D-GalactonicAcid-γ-Lactone	water	3.5	0.12995	0.00671342
dgoA	D-GalactonicAcid-γ-Lactone	water	4	0.1301	0.00732029
dgoA	D-GalactonicAcid-γ-Lactone	water	4.5	0.130275	0.00710417
dgoA	D-GalactonicAcid-γ-Lactone	water	5	0.1305	0.00704699
dgoA	D-GalactonicAcid-γ-Lactone	water	5.5	0.131	0.00699571
dgoA	D-GalactonicAcid-γ-Lactone	water	6	0.13065	0.00706612
dgoA	D-GalactonicAcid-γ-Lactone	water	6.5	0.131125	0.00792859
dgoA	D-GalactonicAcid-γ-Lactone	water	7	0.131275	0.00822086
dgoA	D-GalactonicAcid-γ-Lactone	water	7.5	0.13185	0.0081619
dgoA	D-GalactonicAcid-γ-Lactone	water	8	0.132225	0.00865116
dgoA	D-GalactonicAcid-γ-Lactone	water	8.5	0.1322	0.0089174
dgoA	D-GalactonicAcid-γ-Lactone	water	9	0.132475	0.00903784
dgoA	D-GalactonicAcid-γ-Lactone	water	9.5	0.132725	0.00975957
dgoA	D-GalactonicAcid-γ-Lactone	water	10	0.1327	0.00950754
dgoA	D-GalactonicAcid-γ-Lactone	water	10.5	0.132925	0.00951258
dgoA	D-GalactonicAcid-γ-Lactone	water	11	0.133525	0.00990736
dgoA	D-GalactonicAcid-γ-Lactone	water	11.5	0.13345	0.010225
dgoA	D-GalactonicAcid-γ-Lactone	water	12	0.13425	0.0107881
dgoA	D-GalactonicAcid-γ-Lactone	water	12.5	0.134925	0.0109323
dgoA	D-GalactonicAcid-γ-Lactone	water	13	0.135075	0.0112028
dgoA	D-GalactonicAcid-γ-Lactone	water	13.5	0.136075	0.0121749
dgoA	D-GalactonicAcid-γ-Lactone	water	14	0.13665	0.0121107
dgoA	D-GalactonicAcid-γ-Lactone	water	14.5	0.137	0.0125212
dgoA	D-GalactonicAcid-γ-Lactone	water	15	0.138075	0.012705
dgoA	D-GalactonicAcid-γ-Lactone	water	15.5	0.137925	0.0132369
dgoA	D-GalactonicAcid-γ-Lactone	water	16	0.13875	0.0139469
dgoA	D-GalactonicAcid-γ-Lactone	water	16.5	0.13975	0.014474
dgoA	D-GalactonicAcid-γ-Lactone	water	17	0.14	0.0138992
dgoA	D-GalactonicAcid-γ-Lactone	water	17.5	0.1405	0.0135511
dgoA	D-GalactonicAcid-γ-Lactone	water	18	0.141525	0.0155047
dgoA	D-GalactonicAcid-γ-Lactone	water	18.5	0.141775	0.0152253
dgoA	D-GalactonicAcid-γ-Lactone	water	19	0.14165	0.0161374
dgoA	D-GalactonicAcid-γ-Lactone	water	19.5	0.1429	0.0154788
dgoA	D-GalactonicAcid-γ-Lactone	water	20	0.142875	0.016158
dgoA	D-GalactonicAcid-γ-Lactone	water	20.5	0.14385	0.0165184
dgoA	D-GalactonicAcid-γ-Lactone	water	21	0.144825	0.0173918
dgoA	D-GalactonicAcid-γ-Lactone	water	21.5	0.14515	0.0165277
dgoA	D-GalactonicAcid-γ-Lactone	water	22	0.145525	0.017741
dgoA	D-GalactonicAcid-γ-Lactone	water	22.5	0.145775	0.0174971
dgoA	D-GalactonicAcid-γ-Lactone	water	23	0.1468	0.0184282
dgoA	D-GalactonicAcid-γ-Lactone	water	23.5	0.14655	0.0166418
dgoA	D-GalactonicAcid-γ-Lactone	water	24	0.147275	0.0193564
dgoD	D-GalactonicAcid-γ-Lactone	substrate	0	0.132525	0.0121247
dgoD	D-GalactonicAcid-γ-Lactone	substrate	0.5	0.134175	0.00786951
dgoD	D-GalactonicAcid-γ-Lactone	substrate	1	0.12395	0.0046465
dgoD	D-GalactonicAcid-γ-Lactone	substrate	1.5	0.123275	0.00436148
dgoD	D-GalactonicAcid-γ-Lactone	substrate	2	0.1238	0.00434741
dgoD	D-GalactonicAcid-γ-Lactone	substrate	2.5	0.124325	0.00452208
dgoD	D-GalactonicAcid-γ-Lactone	substrate	3	0.124725	0.00453753
dgoD	D-GalactonicAcid-γ-Lactone	substrate	3.5	0.12525	0.00458585
dgoD	D-GalactonicAcid-γ-Lactone	substrate	4	0.1254	0.00464686
dgoD	D-GalactonicAcid-γ-Lactone	substrate	4.5	0.125725	0.00459447
dgoD	D-GalactonicAcid-γ-Lactone	substrate	5	0.1259	0.00456727
dgoD	D-GalactonicAcid-γ-Lactone	substrate	5.5	0.126025	0.00456609
dgoD	D-GalactonicAcid-γ-Lactone	substrate	6	0.12635	0.00446953
dgoD	D-GalactonicAcid-γ-Lactone	substrate	6.5	0.12695	0.00416133
dgoD	D-GalactonicAcid-γ-Lactone	substrate	7	0.1277	0.00410853
dgoD	D-GalactonicAcid-γ-Lactone	substrate	7.5	0.127825	0.00400364
dgoD	D-GalactonicAcid-γ-Lactone	substrate	8	0.127275	0.00447837
dgoD	D-GalactonicAcid-γ-Lactone	substrate	8.5	0.12725	0.00471911
dgoD	D-GalactonicAcid-γ-Lactone	substrate	9	0.129125	0.0045147
dgoD	D-GalactonicAcid-γ-Lactone	substrate	9.5	0.127725	0.00441314
dgoD	D-GalactonicAcid-γ-Lactone	substrate	10	0.128325	0.00455659
dgoD	D-GalactonicAcid-γ-Lactone	substrate	10.5	0.1283	0.00454093
dgoD	D-GalactonicAcid-γ-Lactone	substrate	11	0.131025	0.0051597
dgoD	D-GalactonicAcid-γ-Lactone	substrate	11.5	0.130825	0.00478844
dgoD	D-GalactonicAcid-γ-Lactone	substrate	12	0.1301	0.00389273
dgoD	D-GalactonicAcid-γ-Lactone	substrate	12.5	0.132775	0.00596175
dgoD	D-GalactonicAcid-γ-Lactone	substrate	13	0.13115	0.00419563
dgoD	D-GalactonicAcid-γ-Lactone	substrate	13.5	0.1396	0.0176943
dgoD	D-GalactonicAcid-γ-Lactone	substrate	14	0.1388	0.0151792
dgoD	D-GalactonicAcid-γ-Lactone	substrate	14.5	0.15245	0.0417988
dgoD	D-GalactonicAcid-γ-Lactone	substrate	15	0.135525	0.00800849
dgoD	D-GalactonicAcid-γ-Lactone	substrate	15.5	0.136975	0.010341
dgoD	D-GalactonicAcid-γ-Lactone	substrate	16	0.133775	0.00449991
dgoD	D-GalactonicAcid-γ-Lactone	substrate	16.5	0.135325	0.00583916
dgoD	D-GalactonicAcid-γ-Lactone	substrate	17	0.145975	0.0259808
dgoD	D-GalactonicAcid-γ-Lactone	substrate	17.5	0.13935	0.013189
dgoD	D-GalactonicAcid-γ-Lactone	substrate	18	0.143725	0.0199917
dgoD	D-GalactonicAcid-γ-Lactone	substrate	18.5	0.13655	0.00593773
dgoD	D-GalactonicAcid-γ-Lactone	substrate	19	0.142875	0.0166554
dgoD	D-GalactonicAcid-γ-Lactone	substrate	19.5	0.145025	0.0203403
dgoD	D-GalactonicAcid-γ-Lactone	substrate	20	0.151425	0.0327214
dgoD	D-GalactonicAcid-γ-Lactone	substrate	20.5	0.1522	0.0335106
dgoD	D-GalactonicAcid-γ-Lactone	substrate	21	0.146225	0.0226866
dgoD	D-GalactonicAcid-γ-Lactone	substrate	21.5	0.163375	0.0552366
dgoD	D-GalactonicAcid-γ-Lactone	substrate	22	0.1467	0.0219492
dgoD	D-GalactonicAcid-γ-Lactone	substrate	22.5	0.152525	0.0334115
dgoD	D-GalactonicAcid-γ-Lactone	substrate	23	0.142225	0.0120104
dgoD	D-GalactonicAcid-γ-Lactone	substrate	23.5	0.14315	0.0136971
dgoD	D-GalactonicAcid-γ-Lactone	substrate	24	0.15595	0.0375963
dgoD	D-GalactonicAcid-γ-Lactone	glucose	0	0.1351	0.00577523
dgoD	D-GalactonicAcid-γ-Lactone	glucose	0.5	0.1308	0.0048833
dgoD	D-GalactonicAcid-γ-Lactone	glucose	1	0.12685	0.00636998
dgoD	D-GalactonicAcid-γ-Lactone	glucose	1.5	0.13085	0.00669353
dgoD	D-GalactonicAcid-γ-Lactone	glucose	2	0.139675	0.0078023
dgoD	D-GalactonicAcid-γ-Lactone	glucose	2.5	0.15505	0.00981173
dgoD	D-GalactonicAcid-γ-Lactone	glucose	3	0.1781	0.012129
dgoD	D-GalactonicAcid-γ-Lactone	glucose	3.5	0.2022	0.0144799
dgoD	D-GalactonicAcid-γ-Lactone	glucose	4	0.233225	0.016996
dgoD	D-GalactonicAcid-γ-Lactone	glucose	4.5	0.267225	0.018913
dgoD	D-GalactonicAcid-γ-Lactone	glucose	5	0.28675	0.0203801
dgoD	D-GalactonicAcid-γ-Lactone	glucose	5.5	0.2957	0.0198867
dgoD	D-GalactonicAcid-γ-Lactone	glucose	6	0.3076	0.0203609
dgoD	D-GalactonicAcid-γ-Lactone	glucose	6.5	0.32545	0.0226671
dgoD	D-GalactonicAcid-γ-Lactone	glucose	7	0.3514	0.0236267
dgoD	D-GalactonicAcid-γ-Lactone	glucose	7.5	0.376275	0.0235501
dgoD	D-GalactonicAcid-γ-Lactone	glucose	8	0.399975	0.0229051
dgoD	D-GalactonicAcid-γ-Lactone	glucose	8.5	0.42305	0.0228153
dgoD	D-GalactonicAcid-γ-Lactone	glucose	9	0.446225	0.0246193
dgoD	D-GalactonicAcid-γ-Lactone	glucose	9.5	0.467775	0.0268009
dgoD	D-GalactonicAcid-γ-Lactone	glucose	10	0.4886	0.0278277
dgoD	D-GalactonicAcid-γ-Lactone	glucose	10.5	0.50655	0.028358
dgoD	D-GalactonicAcid-γ-Lactone	glucose	11	0.5246	0.030244
dgoD	D-GalactonicAcid-γ-Lactone	glucose	11.5	0.53985	0.0303074
dgoD	D-GalactonicAcid-γ-Lactone	glucose	12	0.555475	0.0320314
dgoD	D-GalactonicAcid-γ-Lactone	glucose	12.5	0.568375	0.0322822
dgoD	D-GalactonicAcid-γ-Lactone	glucose	13	0.5807	0.0337758
dgoD	D-GalactonicAcid-γ-Lactone	glucose	13.5	0.592975	0.0343483
dgoD	D-GalactonicAcid-γ-Lactone	glucose	14	0.602875	0.035337
dgoD	D-GalactonicAcid-γ-Lactone	glucose	14.5	0.61325	0.0364609
dgoD	D-GalactonicAcid-γ-Lactone	glucose	15	0.623075	0.0368935
dgoD	D-GalactonicAcid-γ-Lactone	glucose	15.5	0.63255	0.0383493
dgoD	D-GalactonicAcid-γ-Lactone	glucose	16	0.640825	0.0389373
dgoD	D-GalactonicAcid-γ-Lactone	glucose	16.5	0.6489	0.03974
dgoD	D-GalactonicAcid-γ-Lactone	glucose	17	0.656175	0.0400775
dgoD	D-GalactonicAcid-γ-Lactone	glucose	17.5	0.661375	0.0406868
dgoD	D-GalactonicAcid-γ-Lactone	glucose	18	0.667875	0.0414106
dgoD	D-GalactonicAcid-γ-Lactone	glucose	18.5	0.67305	0.0413288
dgoD	D-GalactonicAcid-γ-Lactone	glucose	19	0.6777	0.0418915
[truncated: 6,919 more rows]
